# Supplementary material for: Transcriptional identification and characterization of differentially expressed genes associated with embryogenesis in radish (Raphanus sativus L.)
Source: Sci Rep. 2016 Feb 23;6:21652. doi: 10.1038/srep21652 (PMC4763228; doi:10.1038/srep21652)
Supplement: Supplementary Table S1 [file srep21652-s2.xls]

## Sheet: 0_DAP Library
Supplementary Table S1: The expressed genes with coverage more than 50%.
GeneID	Uniq_reads_num(4307081)	Length	Coverage	RPKM
CL10410.Contig1_CKA	68618	8482	0.906	1878.26
gnl|UG|Rsa#S42049267	24326	871	0.9954	6484.4
gi|166137689|gb|FD572184.1|FD572184	24059	740	0.7514	7548.54
CL14500.Contig1_CKA	19368	1484	0.9885	3030.18
CL11253.Contig1_CKA	16246	1852	0.9303	2036.68
gi|167443965|gb|FD950152.1|FD950152	15834	704	0.9773	5221.98
CL2922.Contig1_CKA	15049	5535	0.9162	631.258
CL14365.Contig2_CKA	14928	1843	0.8926	1880.59
CL3490.Contig1_CKA	13310	2242	0.6632	1378.35
Unigene222_CKA	11432	1657	0.9982	1601.83
CL3016.Contig1_CKA	11211	1062	0.9134	2450.96
CL1402.Contig1_CKA	9826	5406	0.5289	422.005
CL1802.Contig1_CKA	9445	1518	0.6877	1444.6
gi|332782586|gb|FY443605.1|FY443605	9330	761	0.9934	2846.52
Unigene23153_CKA	8718	710	0.9338	2850.86
gi|332780332|gb|FY440707.1|FY440707	8687	887	0.5682	2273.86
CL8111.Contig3_CKA	8626	1634	0.9969	1225.67
CL2279.Contig3_CKA	8524	1441	0.9764	1373.4
Unigene8058_CKA	8108	1482	0.9906	1270.23
Unigene6620_CKA	8059	2865	0.9037	653.091
CL1667.Contig1_CKA	7883	1296	0.9707	1412.22
CL7875.Contig1_CKA	7784	2975	0.9768	607.481
CL775.Contig3_CKA	7651	2345	0.9531	757.517
Unigene8146_CKA	7577	1421	0.9627	1238
CL9073.Contig2_CKA	6760	854	0.9742	1837.83
CL10596.Contig2_CKA	6445	1168	0.8904	1281.14
gi|332783171|gb|FY440479.1|FY440479	6394	845	0.8757	1756.84
CL1086.Contig1_CKA	6172	1033	0.8045	1387.21
CL816.Contig1_CKA	6078	2913	0.9389	484.437
CL3491.Contig3_CKA	5916	1815	0.9719	756.778
gi|332781903|gb|FY437970.1|FY437970	5584	792	0.8763	1636.96
CL508.Contig3_CKA	5539	1569	0.9828	819.644
Unigene8124_CKA	5455	2336	0.9683	542.174
CL9654.Contig1_CKA	5362	855	0.6643	1456.05
CL508.Contig1_CKA	5031	1625	0.9655	718.816
CL10970.Contig1_CKA	4974	966	0.999	1195.49
CL13381.Contig1_CKA	4891	1882	0.8831	603.386
CL3391.Contig4_CKA	4849	828	0.8744	1359.69
CL4057.Contig1_CKA	4570	1227	0.9185	864.746
CL7949.Contig3_CKA	4430	1891	0.9651	543.913
CL442.Contig4_CKA	4354	2291	0.9782	441.246
CL4967.Contig1_CKA	4308	844	0.9929	1185.09
CL2397.Contig1_CKA	4297	1492	0.9551	668.673
Unigene2510_CKA	4289	822	0.9988	1211.44
Unigene28395_CKA	4267	2177	0.9619	455.073
CL13217.Contig1_CKA	4172	1271	0.989	762.107
CL8032.Contig1_CKA	4165	1753	0.7467	551.633
CL3373.Contig1_CKA	4073	1041	0.9894	908.407
CL12725.Contig2_CKA	4066	1025	0.7912	921.002
CL2440.Contig1_CKA	4050	2007	0.8565	468.516
Unigene26124_CKA	4033	2263	0.8847	413.772
Unigene21004_CKA	4021	1401	0.9408	666.366
CL1957.Contig1_CKA	4007	5672	0.9593	164.021
Unigene26821_CKA	3992	1610	0.9453	575.681
Unigene28700_CKA	3927	1846	0.9984	493.908
CL3491.Contig2_CKA	3729	1277	0.9914	677.982
CL8614.Contig1_CKA	3644	1041	0.8357	812.727
CL4508.Contig1_CKA	3550	5329	0.9829	154.668
CL8754.Contig1_CKA	3502	895	0.7989	908.469
CL2120.Contig3_CKA	3494	943	0.614	860.257
CL4859.Contig1_CKA	3468	1160	0.9948	694.126
Unigene23152_CKA	3380	320	0.9906	2452.36
Unigene28698_CKA	3378	1715	0.7953	457.312
CL9278.Contig1_CKA	3368	1025	0.9659	762.896
Unigene6502_CKA	3348	1423	0.7266	546.258
CL1411.Contig3_CKA	3339	3263	0.6381	237.584
gi|156170417|gb|EW730563.1|EW730563	3300	701	0.9529	1092.98
CL5162.Contig1_CKA	3230	1737	0.9752	431.737
Unigene21982_CKA	3211	1013	0.9477	735.949
CL4330.Contig1_CKA	3204	1169	0.8486	636.348
CL9806.Contig1_CKA	3179	1065	0.9455	693.039
CL105.Contig4_CKA	3137	1967	0.5089	370.277
CL2959.Contig1_CKA	3134	1320	0.9356	551.242
Unigene125_CKA	3120	1182	0.9941	612.85
CL12269.Contig1_CKA	3111	1887	0.929	382.776
Unigene18917_CKA	3096	1646	0.9635	436.705
CL14363.Contig1_CKA	3092	2880	0.751	249.267
Unigene25671_CKA	3068	2619	0.971	271.98
CL251.Contig3_CKA	3056	1272	0.919	557.806
Unigene21413_CKA	3040	1218	0.9433	579.486
CL7325.Contig1_CKA	3001	2553	0.9326	272.918
CL6704.Contig2_CKA	2986	1160	0.9793	597.653
CL9121.Contig1_CKA	2968	3256	0.9874	211.639
Unigene13875_CKA	2932	1526	0.9227	446.094
CL736.Contig4_CKA	2917	996	0.9749	679.977
CL363.Contig2_CKA	2907	1953	0.9759	345.589
CL3391.Contig3_CKA	2870	594	0.9983	1121.79
CL7657.Contig1_CKA	2856	1080	0.9148	613.976
CL14690.Contig1_CKA	2843	641	0.9158	1029.76
CL12725.Contig3_CKA	2839	981	0.8338	671.913
CL2848.Contig2_CKA	2836	2145	0.9403	306.97
gi|158940303|gb|EX902635.1|EX902635	2833	633	0.9605	1039.11
CL5982.Contig3_CKA	2831	2434	0.9922	270.045
CL11399.Contig1_CKA	2819	1803	0.9734	363.008
CL6065.Contig1_CKA	2807	2012	0.914	323.915
CL4431.Contig1_CKA	2805	875	0.9257	744.289
CL14642.Contig1_CKA	2803	1213	0.7395	536.512
CL4308.Contig1_CKA	2716	1960	0.9648	321.729
gnl|UG|Rsa#S41980742	2703	758	0.942	827.93
Unigene21215_CKA	2676	784	0.9426	792.478
gnl|UG|Rsa#S42030129	2650	721	0.9584	853.351
CL3839.Contig2_CKA	2644	2543	0.8734	241.397
CL10649.Contig2_CKA	2631	1616	0.9592	378.004
CL7785.Contig1_CKA	2628	1572	0.9065	388.141
CL13217.Contig2_CKA	2604	1324	0.9207	456.636
Unigene20189_CKA	2590	941	0.9915	639.039
gi|167444631|gb|FD951514.1|FD951514	2581	641	0.7441	934.861
CL8176.Contig1_CKA	2543	1115	0.9363	529.527
CL6345.Contig1_CKA	2541	2817	0.9769	209.428
gi|332778056|gb|FY442463.1|FY442463	2521	864	0.9479	677.448
Unigene26638_CKA	2504	2072	0.9908	280.583
CL5126.Contig2_CKA	2477	1353	0.663	425.055
CL965.Contig9_CKA	2464	1846	0.7042	309.903
CL2737.Contig1_CKA	2452	1991	0.9483	285.934
CL1934.Contig2_CKA	2426	1058	0.982	532.38
CL2780.Contig1_CKA	2418	1159	0.7593	484.384
CL3281.Contig1_CKA	2413	2768	0.991	202.399
CL6490.Contig1_CKA	2406	2980	0.9671	187.455
CL3501.Contig1_CKA	2379	2090	0.9574	264.28
gnl|UG|Rsa#S42006403	2367	725	0.8703	758.014
CL7216.Contig1_CKA	2357	1950	0.9733	280.635
CL3391.Contig1_CKA	2353	599	0.9733	912.036
CL6544.Contig1_CKA	2344	1249	0.96	435.725
CL5915.Contig1_CKA	2325	2625	0.9029	205.641
Unigene6517_CKA	2322	1891	0.8567	285.094
gnl|UG|Rsa#S41979984	2321	812	0.8399	663.645
gi|332785396|gb|FY443928.1|FY443928	2319	894	0.9966	602.255
CL4573.Contig1_CKA	2303	1393	0.7136	383.848
Unigene6602_CKA	2299	1303	0.9954	409.649
gi|166149220|gb|FD582237.1|FD582237	2298	734	0.9469	726.894
CL2084.Contig1_CKA	2296	4444	0.957	119.954
gnl|UG|Rsa#S43013098	2295	712	0.8357	748.376
CL4281.Contig2_CKA	2267	1491	0.9007	353.013
CL1543.Contig6_CKA	2258	2400	0.6733	218.439
CL9071.Contig1_CKA	2243	1880	0.9931	277.005
CL9279.Contig2_CKA	2241	1585	0.9091	328.269
CL11177.Contig1_CKA	2220	1727	0.7203	298.454
CL8050.Contig1_CKA	2205	1329	0.9451	385.213
Unigene14331_CKA	2205	1841	0.9375	278.081
gi|158925793|gb|EX899612.1|EX899612	2177	799	0.8298	632.599
CL465.Contig2_CKA	2171	3092	0.9563	163.019
gi|156178308|gb|EW738454.1|EW738454	2168	763	0.7549	659.708
Unigene2347_CKA	2167	1794	0.966	280.449
Unigene27739_CKA	2160	1108	0.9567	452.617
CL13308.Contig1_CKA	2141	1011	0.8813	491.68
CL5103.Contig8_CKA	2129	1922	0.8819	257.181
Unigene29717_CKA	2124	753	0.8712	654.902
CL14143.Contig1_CKA	2116	2880	0.9667	170.585
CL74.Contig1_CKA	2107	2067	0.9376	236.669
CL6619.Contig1_CKA	2088	2838	0.993	170.819
CL10754.Contig1_CKA	2077	1143	0.923	421.898
CL12477.Contig2_CKA	2068	1386	0.7237	346.421
CL7998.Contig1_CKA	2068	958	0.8727	501.19
CL11402.Contig1_CKA	2065	1492	0.9605	321.343
CL11170.Contig1_CKA	2062	1264	0.9755	378.755
Unigene20328_CKA	2045	1933	0.984	245.628
CL736.Contig5_CKA	2039	1013	0.9388	467.331
Unigene28697_CKA	2029	2083	0.8709	226.157
Unigene28390_CKA	2028	1304	0.8098	361.083
CL4261.Contig1_CKA	2023	1541	0.9838	304.797
Unigene21326_CKA	2014	1320	0.6932	354.244
gi|332789260|gb|FY441610.1|FY441610	2010	726	0.8595	642.801
CL5126.Contig1_CKA	1993	3025	0.8036	152.967
CL6755.Contig1_CKA	1980	1576	0.9746	291.693
CL3921.Contig1_CKA	1971	1941	0.8738	235.764
Unigene29745_CKA	1969	944	0.9883	484.273
CL1280.Contig1_CKA	1967	1818	0.6859	251.205
CL4839.Contig5_CKA	1965	886	0.8612	514.927
CL6477.Contig1_CKA	1959	2560	0.8566	177.669
CL6960.Contig1_CKA	1952	795	0.9774	570.072
CL5178.Contig4_CKA	1947	1035	0.6145	436.76
CL5250.Contig2_CKA	1932	1482	0.6154	302.675
CL239.Contig2_CKA	1915	1687	0.7943	263.555
CL375.Contig1_CKA	1890	843	0.8304	520.537
gi|166148269|gb|FD579248.1|FD579248	1887	756	0.9048	579.518
gi|158923143|gb|EX895505.1|EX895505	1883	759	0.8366	576.004
CL6861.Contig1_CKA	1865	1128	0.6525	383.872
CL10304.Contig1_CKA	1858	1464	0.9474	294.66
CL5127.Contig1_CKA	1856	2489	0.9582	173.129
Unigene28056_CKA	1850	3756	0.9862	114.357
gi|156166883|gb|EW727029.1|EW727029	1836	888	0.9887	480.039
Unigene25958_CKA	1835	707	0.7298	602.606
gnl|UG|Rsa#S42008409	1834	898	0.9376	474.176
CL14421.Contig1_CKA	1833	926	0.7797	459.588
CL11059.Contig1_CKA	1807	1487	0.881	282.14
CL3937.Contig2_CKA	1806	980	0.8265	427.867
Unigene26490_CKA	1802	1554	0.9974	269.228
CL8755.Contig2_CKA	1802	1256	0.7667	333.106
CL4806.Contig2_CKA	1800	1244	0.9373	335.946
Unigene8105_CKA	1798	2124	0.9623	196.541
CL5706.Contig1_CKA	1794	2549	0.9753	163.407
CL4844.Contig2_CKA	1794	2968	0.8703	140.338
Unigene6675_CKA	1790	2642	0.9716	157.303
Unigene20486_CKA	1787	871	0.8312	476.347
CL1227.Contig1_CKA	1785	1493	0.9645	277.585
CL2427.Contig3_CKA	1785	1312	0.9642	315.879
CL257.Contig4_CKA	1760	5086	0.8519	80.344
CL12965.Contig1_CKA	1754	1080	0.8657	377.071
Unigene29863_CKA	1752	1021	0.9814	398.405
Unigene29320_CKA	1752	1614	0.596	252.027
CL613.Contig2_CKA	1743	871	0.9977	464.618
gi|161562048|gb|EY934057.1|EY934057	1726	786	0.9466	509.842
CL3285.Contig9_CKA	1716	7744	0.8924	51.448
gi|167437330|gb|FD943905.1|FD943905	1704	695	0.9453	569.248
CL1226.Contig2_CKA	1704	1762	0.7043	224.533
CL736.Contig1_CKA	1701	1540	0.9156	256.449
Unigene6583_CKA	1684	521	0.9923	750.449
CL13619.Contig1_CKA	1672	2057	0.9689	188.72
CL9746.Contig2_CKA	1669	1149	0.9721	337.251
Unigene4750_CKA	1669	853	0.7175	454.281
CL1696.Contig1_CKA	1662	2473	0.9377	156.036
CL6521.Contig1_CKA	1658	1099	0.9509	350.271
Unigene29779_CKA	1653	1229	0.8283	312.276
gi|332780952|gb|FY445913.1|FY445913	1651	866	0.6166	442.635
CL7735.Contig1_CKA	1648	1997	0.8698	191.6
CL1294.Contig3_CKA	1648	1266	0.951	302.232
CL1976.Contig2_CKA	1648	1131	0.7816	338.307
Unigene23466_CKA	1637	1169	0.9778	325.126
gnl|UG|Rsa#S43006612	1636	641	0.8502	592.574
CL1362.Contig1_CKA	1635	1518	0.7253	250.071
Unigene3011_CKA	1629	562	0.7402	672.979
Unigene1621_CKA	1628	4147	0.9964	91.1459
CL10227.Contig1_CKA	1628	1307	0.9985	289.198
CL6157.Contig5_CKA	1621	1031	0.8283	365.041
gi|332793097|gb|FY448030.1|FY448030	1615	763	0.9567	491.434
CL538.Contig1_CKA	1615	1909	0.8968	196.419
CL6985.Contig1_CKA	1609	1361	0.5018	274.483
CL8522.Contig1_CKA	1605	2391	0.9448	155.852
gi|332786085|gb|FY445795.1|FY445795	1603	319	0.9937	1166.7
CL5898.Contig1_CKA	1601	1073	0.8416	346.424
Unigene29789_CKA	1600	1942	0.913	191.288
CL11071.Contig3_CKA	1593	1040	0.8231	355.631
CL10653.Contig1_CKA	1587	3256	0.9287	113.164
Unigene26860_CKA	1570	2996	0.9423	121.668
CL4776.Contig1_CKA	1567	1604	0.9763	226.82
gi|158946772|gb|EX909104.1|EX909104	1554	736	0.928	490.219
CL6376.Contig1_CKA	1551	962	0.9252	374.329
CL14592.Contig2_CKA	1547	687	0.9869	522.818
CL14448.Contig1_CKA	1546	2105	0.8214	170.52
Unigene2078_CKA	1544	1270	0.9992	282.267
CL1438.Contig2_CKA	1538	897	0.709	398.09
Unigene29935_CKA	1537	1140	0.9982	313.03
Unigene29692_CKA	1529	670	0.8687	529.846
CL9355.Contig1_CKA	1525	5967	0.9365	59.3377
gi|332775452|gb|FY435954.1|FY435954	1523	886	0.9729	399.101
gi|332781591|gb|FY437260.1|FY437260	1521	735	0.9673	480.462
CL13197.Contig1_CKA	1519	896	0.7812	393.611
CL4764.Contig1_CKA	1517	2599	0.9881	135.518
CL13262.Contig1_CKA	1510	2164	0.9251	162.008
gi|161562104|gb|EY933784.1|EY933784	1508	661	0.9425	529.684
CL4576.Contig1_CKA	1508	899	0.9221	389.456
CL11260.Contig1_CKA	1506	1079	0.9583	324.056
CL9571.Contig1_CKA	1501	660	0.9424	528.024
CL3722.Contig1_CKA	1499	2333	0.7368	149.178
CL10762.Contig1_CKA	1494	2734	0.996	126.873
CL14453.Contig1_CKA	1491	1398	0.9807	247.621
CL13020.Contig1_CKA	1485	1282	0.9844	268.94
Unigene999_CKA	1484	2711	0.9144	127.093
CL3968.Contig1_CKA	1484	1596	0.9254	215.883
Unigene26567_CKA	1483	4589	0.9407	75.0309
CL13301.Contig1_CKA	1478	719	0.8901	477.268
Unigene7124_CKA	1472	1065	0.8507	320.904
CL2051.Contig2_CKA	1469	4373	0.9517	77.9937
CL4141.Contig2_CKA	1467	829	0.6779	410.859
CL128.Contig1_CKA	1465	2695	0.7603	126.211
gi|161577727|gb|EY948686.1|EY948686	1463	673	0.7905	504.715
Unigene29791_CKA	1454	977	0.9724	345.531
CL805.Contig2_CKA	1454	1705	0.9848	197.996
CL1295.Contig1_CKA	1449	973	0.7924	345.758
CL1405.Contig1_CKA	1449	2135	0.9719	157.575
CL1217.Contig1_CKA	1449	1029	0.9893	326.941
CL230.Contig1_CKA	1446	1687	0.7024	199.008
CL4318.Contig2_CKA	1446	2101	0.9676	159.794
CL1733.Contig5_CKA	1439	894	0.972	373.715
CL4451.Contig2_CKA	1439	2317	0.9978	144.196
CL1509.Contig1_CKA	1435	2062	0.9554	161.577
CL4222.Contig2_CKA	1433	1358	0.8395	244.998
gnl|UG|Rsa#S42026450	1427	891	0.9248	371.846
CL1273.Contig2_CKA	1427	1705	0.871	194.32
CL7562.Contig2_CKA	1425	545	0.6606	607.065
Unigene1157_CKA	1424	1072	0.9543	308.413
Unigene24652_CKA	1417	1136	0.7667	289.607
gi|158924791|gb|EX897787.1|EX897787	1412	686	0.9971	477.89
Unigene20522_CKA	1411	2857	0.9531	114.666
Unigene2229_CKA	1401	1548	0.9477	210.128
CL6325.Contig2_CKA	1399	889	0.9438	365.37
CL8176.Contig3_CKA	1397	1065	0.9296	304.554
Unigene29252_CKA	1393	3899	0.9926	82.9497
Unigene26185_CKA	1390	2029	0.9995	159.056
Unigene20382_CKA	1389	1350	0.9689	238.883
Unigene6456_CKA	1384	1208	0.7798	266.003
CL14463.Contig1_CKA	1382	1350	0.9985	237.679
CL4795.Contig3_CKA	1382	841	0.654	381.53
CL1230.Contig1_CKA	1377	1013	0.6614	315.603
Unigene28054_CKA	1377	1412	0.9986	226.421
CL4743.Contig1_CKA	1374	3308	0.8105	96.4358
Unigene16538_CKA	1363	965	0.9731	327.933
CL5024.Contig1_CKA	1363	2544	0.9827	124.393
CL12337.Contig1_CKA	1357	1061	0.9934	296.949
gnl|UG|Rsa#S42025936	1354	684	0.9342	459.599
CL949.Contig6_CKA	1353	2250	0.9302	139.615
CL1349.Contig3_CKA	1350	946	0.7505	331.329
Unigene23430_CKA	1349	965	0.9969	324.565
CL1106.Contig3_CKA	1346	2857	0.9825	109.383
CL2612.Contig1_CKA	1344	1911	0.9178	163.288
CL9245.Contig3_CKA	1344	2753	0.7828	113.347
Unigene29695_CKA	1342	636	0.9528	489.906
Unigene28_CKA	1341	1677	0.8676	185.658
CL14592.Contig1_CKA	1341	1235	0.9206	252.103
CL4390.Contig3_CKA	1337	1860	0.8043	166.892
Unigene8018_CKA	1335	777	0.8584	398.912
CL7135.Contig2_CKA	1334	1475	0.6041	209.981
CL6699.Contig1_CKA	1332	1462	0.5828	211.531
Unigene1928_CKA	1326	2716	0.9915	113.352
gi|158947163|gb|EX909319.1|EX909319	1324	735	0.6449	418.232
CL275.Contig1_CKA	1324	760	0.7645	404.475
CL7319.Contig1_CKA	1323	1630	0.9196	188.447
gnl|UG|Rsa#S43008650	1322	844	0.9799	363.669
CL4724.Contig1_CKA	1321	2768	0.8454	110.804
CL1543.Contig5_CKA	1318	2401	0.5135	127.45
Unigene7689_CKA	1317	2467	0.9765	123.946
Unigene25832_CKA	1316	1256	0.9904	243.267
CL180.Contig1_CKA	1308	3924	0.9638	77.3919
CL3195.Contig3_CKA	1308	2312	0.997	131.352
Unigene29_CKA	1306	1841	0.9935	164.705
CL4320.Contig2_CKA	1304	3325	0.9729	91.0548
CL10949.Contig1_CKA	1302	2004	0.9566	150.845
gi|158929081|gb|EX901313.1|EX901313	1300	842	0.8456	358.466
gnl|UG|Rsa#S42570089	1299	728	0.9052	414.281
Unigene21718_CKA	1299	2300	0.9583	131.129
gi|161567941|gb|EY938996.1|EY938996	1298	583	0.9588	516.92
CL14690.Contig3_CKA	1297	437	0.9886	689.089
CL12533.Contig1_CKA	1296	2400	0.9825	125.375
CL2252.Contig2_CKA	1290	1691	0.9645	177.118
Unigene21179_CKA	1289	3719	0.9683	80.4718
CL10262.Contig1_CKA	1284	1262	0.9113	236.223
Unigene24111_CKA	1282	1044	0.8506	285.105
gi|156165780|gb|EW725926.1|EW725926	1282	596	0.7299	499.412
CL5178.Contig3_CKA	1281	1090	0.6128	272.86
CL119.Contig1_CKA	1274	1764	0.5527	167.683
Unigene1818_CKA	1271	749	0.9252	393.986
CL11453.Contig1_CKA	1266	1856	0.6175	158.37
CL9348.Contig2_CKA	1262	752	0.9854	389.635
CL13272.Contig2_CKA	1257	1609	0.9739	181.383
CL10803.Contig2_CKA	1254	466	0.5815	624.782
CL8580.Contig1_CKA	1254	2361	0.997	123.316
CL10487.Contig2_CKA	1251	1156	0.8391	251.256
gnl|UG|Rsa#S42049274	1251	1931	0.9891	150.415
CL7782.Contig1_CKA	1247	1609	0.959	179.94
CL5418.Contig2_CKA	1247	1776	0.9274	163.02
CL7235.Contig1_CKA	1245	1292	0.7276	223.73
CL13384.Contig2_CKA	1239	1321	0.9213	217.764
CL1368.Contig2_CKA	1239	1130	0.915	254.572
CL3612.Contig1_CKA	1239	3293	0.9025	87.3568
CL14641.Contig3_CKA	1239	3051	0.8725	94.2857
CL4850.Contig1_CKA	1238	1076	0.9888	267.132
Unigene395_CKA	1234	580	0.8621	493.974
Unigene13378_CKA	1233	2324	0.9759	123.181
CL13967.Contig1_CKA	1232	1041	0.8953	274.775
Unigene22447_CKA	1230	841	0.5815	339.567
CL1116.Contig1_CKA	1228	1007	0.9484	283.13
Unigene29707_CKA	1222	859	0.943	330.29
Unigene8134_CKA	1220	3171	0.9527	89.3265
CL5956.Contig1_CKA	1219	1395	0.8946	202.883
CL9875.Contig2_CKA	1219	2509	0.9892	112.803
CL1396.Contig1_CKA	1218	1740	0.6385	162.523
CL6100.Contig2_CKA	1211	1899	0.9721	148.059
gi|167442878|gb|FD947755.1|FD947755	1209	667	0.7961	420.84
Unigene30853_CKA	1207	814	0.9939	344.271
gnl|UG|Rsa#S42030878	1207	783	0.8659	357.901
CL6477.Contig2_CKA	1207	939	0.8807	298.441
CL4761.Contig1_CKA	1206	1776	0.9471	157.66
CL8391.Contig1_CKA	1206	1519	0.9895	184.334
CL9570.Contig1_CKA	1204	1369	0.9766	204.193
Unigene27146_CKA	1202	1980	0.8682	140.947
CL1226.Contig8_CKA	1198	889	0.7233	312.876
CL4576.Contig2_CKA	1197	763	0.8427	364.239
CL3263.Contig1_CKA	1196	1583	0.9368	175.415
CL7913.Contig2_CKA	1194	2217	0.9874	125.042
Unigene16187_CKA	1193	1506	0.9987	183.921
CL971.Contig1_CKA	1192	1120	0.9268	247.101
CL12925.Contig3_CKA	1192	2221	0.7515	124.608
gi|166140345|gb|FD572838.1|FD572838	1190	745	0.9168	370.858
CL6296.Contig2_CKA	1188	961	0.7201	287.019
CL3677.Contig1_CKA	1186	1269	0.8905	216.99
CL10709.Contig1_CKA	1185	585	0.8735	470.305
gi|166148416|gb|FD579305.1|FD579305	1184	566	0.917	485.682
CL14629.Contig1_CKA	1183	662	0.7915	414.9
Unigene19948_CKA	1183	2285	0.7702	120.203
CL11058.Contig1_CKA	1182	2079	0.9827	132.002
CL9754.Contig1_CKA	1182	1497	0.9305	183.321
gi|166139176|gb|FD570597.1|FD570597	1179	771	0.8638	355.039
CL89.Contig1_CKA	1178	4687	0.9522	58.3536
Unigene8490_CKA	1177	2326	0.9179	117.485
CL2995.Contig1_CKA	1176	1862	0.9049	146.637
Unigene24904_CKA	1174	1625	0.9938	167.738
gi|332783854|gb|FY433990.1|FY433990	1170	880	0.917	308.688
gi|161571273|gb|EY942736.1|EY942736	1167	731	0.9316	370.655
CL6880.Contig1_CKA	1166	1516	0.9796	178.573
Unigene2831_CKA	1164	2848	0.9856	94.8921
Unigene29872_CKA	1162	3662	0.959	73.6724
CL6371.Contig3_CKA	1160	1158	0.8446	232.577
CL6689.Contig2_CKA	1156	912	0.9254	294.293
CL1724.Contig1_CKA	1155	3743	0.8747	71.6439
gi|166140284|gb|FD572815.1|FD572815	1154	727	0.7634	368.543
CL3088.Contig1_CKA	1154	2086	0.9573	128.442
Unigene21305_CKA	1153	2005	0.99	133.516
CL5039.Contig1_CKA	1148	2032	0.8996	131.17
CL7929.Contig1_CKA	1144	866	0.9977	306.708
CL14429.Contig1_CKA	1144	316	0.9177	840.535
CL1329.Contig2_CKA	1142	1340	0.8821	197.869
Unigene22697_CKA	1142	1124	0.8781	235.894
CL2738.Contig1_CKA	1141	1352	0.9645	195.941
CL3223.Contig1_CKA	1140	1417	0.9372	186.789
Unigene28165_CKA	1140	925	0.9968	286.141
CL11422.Contig1_CKA	1140	1371	0.7498	193.056
gi|156178634|gb|EW738780.1|EW738780	1139	796	0.9573	332.221
Unigene8530_CKA	1138	881	0.9512	299.905
Unigene15548_CKA	1137	1589	0.8641	166.132
Unigene23591_CKA	1136	1438	0.9631	183.416
Unigene15495_CKA	1136	2206	0.9986	119.561
gi|332785506|gb|FY444038.1|FY444038	1135	821	0.7393	320.974
Unigene30126_CKA	1135	953	0.9843	276.516
CL944.Contig1_CKA	1132	1442	0.9577	182.263
CL1460.Contig1_CKA	1131	555	0.9117	473.137
gi|332785685|gb|FY444617.1|FY444617	1129	737	0.829	355.667
Unigene16512_CKA	1129	3668	0.9583	71.4631
CL1327.Contig3_CKA	1128	737	0.9688	355.352
CL557.Contig3_CKA	1127	957	0.9875	273.419
CL3343.Contig4_CKA	1120	1957	0.7246	132.875
gi|332781547|gb|FY437216.1|FY437216	1120	797	0.9661	326.27
CL2018.Contig1_CKA	1119	1569	0.9739	165.586
CL14044.Contig2_CKA	1118	1566	0.9132	165.755
CL12789.Contig1_CKA	1118	2001	0.994	129.721
CL2440.Contig3_CKA	1115	1667	0.88	155.295
Unigene26031_CKA	1114	1015	0.9882	254.822
CL14184.Contig1_CKA	1112	1750	0.9954	147.531
CL5031.Contig1_CKA	1111	1312	0.875	196.606
Unigene29924_CKA	1110	653	0.9954	394.663
CL5289.Contig4_CKA	1110	2715	0.9123	94.9227
CL9818.Contig1_CKA	1104	2286	0.9506	112.127
CL899.Contig1_CKA	1104	1806	0.9773	141.928
CL4806.Contig1_CKA	1103	876	0.6256	292.34
CL5459.Contig1_CKA	1103	1428	0.8838	179.335
CL13373.Contig1_CKA	1102	1163	0.9441	219.998
CL1309.Contig3_CKA	1101	1613	0.9981	158.478
Unigene1006_CKA	1100	718	0.9652	355.701
CL9130.Contig2_CKA	1100	1426	0.9874	179.098
CL4714.Contig1_CKA	1100	1843	0.955	138.575
CL13111.Contig1_CKA	1100	3328	0.9005	76.7408
Unigene19100_CKA	1098	7073	0.8592	36.0426
CL5215.Contig1_CKA	1098	614	0.9169	415.194
CL6411.Contig2_CKA	1094	1680	0.9494	151.191
gi|158922209|gb|EX895187.1|EX895187	1094	798	0.8784	318.296
CL5031.Contig3_CKA	1093	1035	0.887	245.187
CL359.Contig3_CKA	1091	2391	0.8549	105.941
CL7226.Contig1_CKA	1090	1146	0.9642	220.83
CL4556.Contig1_CKA	1089	2604	0.98	97.0966
CL11458.Contig1_CKA	1085	2069	0.9899	121.755
gi|161563789|gb|EY935520.1|EY935520	1085	618	0.5049	407.623
CL1222.Contig1_CKA	1085	3781	0.9371	66.6254
Unigene439_CKA	1084	850	0.9259	296.092
CL10866.Contig2_CKA	1083	1153	0.5221	218.08
gnl|UG|Rsa#S42566042	1078	657	0.688	380.952
Unigene10388_CKA	1078	2555	0.9753	97.9591
Unigene18190_CKA	1077	1402	0.9929	178.355
Unigene23091_CKA	1077	804	0.8856	311.012
CL7338.Contig1_CKA	1077	1278	0.9421	195.66
Unigene29507_CKA	1077	3436	0.9494	72.7745
Unigene2089_CKA	1075	694	0.9496	359.638
CL10906.Contig1_CKA	1075	1996	0.9875	125.045
CL4333.Contig1_CKA	1074	2405	0.8782	103.683
Unigene19782_CKA	1073	864	0.9259	288.339
gnl|UG|Rsa#S42564166	1070	818	0.8826	303.702
Unigene6569_CKA	1070	1070	0.971	232.176
CL629.Contig1_CKA	1069	591	0.8714	419.959
CL3756.Contig1_CKA	1069	1779	0.9803	139.514
CL6006.Contig1_CKA	1068	1849	0.9638	134.107
Unigene20744_CKA	1068	771	0.965	321.613
Unigene26092_CKA	1067	1873	0.9872	132.265
CL371.Contig1_CKA	1065	2341	0.8539	105.625
Unigene6830_CKA	1064	1566	0.9432	157.749
CL8195.Contig1_CKA	1062	1441	0.9702	171.111
Unigene13856_CKA	1061	643	0.8367	383.108
CL1488.Contig2_CKA	1061	1314	0.9338	187.472
CL12513.Contig1_CKA	1061	923	0.8873	266.889
CL4920.Contig2_CKA	1059	3538	0.974	69.4952
Unigene22488_CKA	1059	4201	0.9719	58.5275
CL366.Contig1_CKA	1058	2015	0.931	121.907
CL2887.Contig1_CKA	1056	1803	0.8846	135.983
CL2035.Contig1_CKA	1053	2340	0.8842	104.479
CL12098.Contig1_CKA	1052	1106	0.9132	220.84
CL7466.Contig2_CKA	1051	1214	0.9827	201.002
Unigene29691_CKA	1050	995	0.9437	245.01
CL5010.Contig1_CKA	1048	1099	0.95	221.401
gi|332787975|gb|FY445377.1|FY445377	1047	858	0.866	283.319
gi|332782358|gb|FY443377.1|FY443377	1046	840	0.9607	289.114
CL6707.Contig1_CKA	1045	1009	0.561	240.46
CL1454.Contig1_CKA	1045	2568	0.9447	94.4796
CL14204.Contig1_CKA	1043	1137	0.9683	212.981
gnl|UG|Rsa#S41979251	1043	583	0.8851	415.368
CL9460.Contig1_CKA	1042	2239	0.9942	108.051
CL2274.Contig1_CKA	1041	2764	0.9971	87.4439
gnl|UG|Rsa#S42003090	1040	671	0.9821	359.855
CL14642.Contig3_CKA	1039	1050	0.6838	229.743
gi|158941157|gb|EX903489.1|EX903489	1038	730	0.9247	330.135
CL1033.Contig1_CKA	1038	3140	0.9535	76.7511
CL10026.Contig1_CKA	1037	1898	0.9821	126.853
gnl|UG|Rsa#S42006471	1036	788	0.8845	305.246
CL7286.Contig1_CKA	1035	1113	0.9084	215.905
Unigene25424_CKA	1034	1016	0.8681	236.289
gnl|UG|Rsa#S43008301	1032	613	0.9266	390.873
CL2476.Contig1_CKA	1032	2772	0.8175	86.4377
CL11082.Contig1_CKA	1032	2863	0.9434	83.6903
gnl|UG|Rsa#S41980139	1031	700	0.93	341.962
CL4303.Contig2_CKA	1031	926	0.9168	258.502
CL14558.Contig2_CKA	1030	1011	0.82	236.539
CL3943.Contig1_CKA	1030	485	0.9381	493.074
CL4779.Contig1_CKA	1027	1729	0.9451	137.909
Unigene5947_CKA	1027	1490	0.9658	160.03
CL5817.Contig1_CKA	1026	952	0.9328	250.223
CL931.Contig1_CKA	1025	3004	0.8858	79.2211
CL14430.Contig1_CKA	1023	1456	0.9409	163.129
Unigene29788_CKA	1023	1025	0.9522	231.723
gi|158946267|gb|EX908284.1|EX908284	1023	726	0.9697	327.157
CL5927.Contig1_CKA	1021	2641	0.9421	89.7582
Unigene28479_CKA	1015	1510	0.8384	156.065
Unigene16543_CKA	1015	1177	0.9881	200.22
Unigene22344_CKA	1015	1161	0.9276	202.979
CL4587.Contig2_CKA	1015	1741	0.8449	135.358
CL7205.Contig1_CKA	1014	1106	0.9955	212.863
CL2492.Contig1_CKA	1013	1957	0.9714	120.181
Unigene23888_CKA	1012	1106	0.8816	212.443
CL2419.Contig2_CKA	1010	994	0.6519	235.913
CL5599.Contig1_CKA	1010	1882	0.8215	124.6
CL5353.Contig2_CKA	1009	788	0.7678	297.291
CL3219.Contig2_CKA	1009	1244	0.9558	188.316
CL2343.Contig1_CKA	1007	2505	0.9884	93.3337
gi|167452313|gb|FD954923.1|FD954923	1005	373	0.6005	625.568
CL7949.Contig2_CKA	1005	2235	0.698	104.401
CL2134.Contig2_CKA	1004	1214	0.9654	192.014
CL9149.Contig1_CKA	1002	1106	0.5841	210.344
gnl|UG|Rsa#S41974625	1001	808	0.875	287.634
CL4879.Contig1_CKA	1001	3380	0.9902	68.7598
CL8221.Contig1_CKA	1001	1945	0.7414	119.49
CL2083.Contig2_CKA	1001	1067	0.956	217.814
CL12965.Contig2_CKA	999	1378	0.5602	168.319
CL4256.Contig1_CKA	999	2855	0.9261	81.2412
Unigene28750_CKA	998	3583	0.9227	64.6697
Unigene25946_CKA	998	886	0.9977	261.525
Unigene1481_CKA	996	2925	0.9597	79.0588
CL122.Contig2_CKA	993	3068	0.987	75.1469
gi|166148244|gb|FD579598.1|FD579598	992	670	0.8522	343.759
CL298.Contig1_CKA	991	4502	0.9149	51.1076
CL3378.Contig1_CKA	991	1619	0.7573	142.116
CL859.Contig3_CKA	990	1780	0.9674	129.131
Unigene1295_CKA	987	2172	0.7597	105.505
Unigene19433_CKA	987	691	0.8857	331.632
CL11523.Contig1_CKA	987	969	0.9649	236.489
Unigene24891_CKA	983	623	0.931	366.338
gi|167445687|gb|FD953305.1|FD953305	983	635	0.9386	359.415
CL12679.Contig1_CKA	981	1535	0.9303	148.381
Unigene20808_CKA	980	473	0.9873	481.041
gi|166137944|gb|FD570774.1|FD570774	978	788	0.8046	288.157
gnl|UG|Rsa#S42024846	978	671	0.696	338.402
Unigene22506_CKA	977	1592	0.9441	142.485
CL13057.Contig3_CKA	977	2415	0.9122	93.9279
CL1695.Contig1_CKA	974	1012	0.8745	223.458
Unigene15885_CKA	973	1329	0.9428	169.983
CL13319.Contig2_CKA	973	738	0.9309	306.107
CL2179.Contig1_CKA	972	1649	0.8811	136.856
gi|158943370|gb|EX905656.1|EX905656	972	806	0.8313	279.994
CL5996.Contig3_CKA	970	2443	0.9849	92.1861
CL6265.Contig1_CKA	970	1780	0.9242	126.523
CL897.Contig1_CKA	969	2574	0.8547	87.4042
CL2419.Contig1_CKA	968	911	0.618	246.703
CL11022.Contig1_CKA	967	1101	0.9019	203.918
CL7787.Contig1_CKA	966	1184	0.5101	189.427
gi|158929108|gb|EX901340.1|EX901340	966	760	0.8974	295.108
CL512.Contig5_CKA	965	1559	0.9513	143.714
Unigene13619_CKA	965	1479	0.9763	151.487
gnl|UG|Rsa#S42031609	964	603	0.67	371.173
CL2391.Contig2_CKA	964	1364	0.7353	164.089
CL7251.Contig1_CKA	963	823	0.9295	271.671
Unigene29257_CKA	963	2951	0.9681	75.7659
CL4.Contig1_CKA	963	1910	0.9639	117.06
CL3185.Contig1_CKA	961	1030	0.9359	216.622
CL786.Contig1_CKA	958	1843	0.9544	120.686
Unigene28954_CKA	955	1567	0.9872	141.498
gnl|UG|Rsa#S41974926	955	877	0.6249	252.825
CL3195.Contig1_CKA	954	2763	0.8455	80.1649
gi|158924444|gb|EX895985.1|EX895985	953	786	0.9746	281.506
gi|332785689|gb|FY444621.1|FY444621	952	730	0.6397	302.783
CL10907.Contig3_CKA	952	692	0.7977	319.409
Unigene2474_CKA	951	2690	0.8996	82.0815
gnl|UG|Rsa#S41974569	951	938	0.8326	235.394
CL7485.Contig1_CKA	950	1763	0.8196	125.109
CL7123.Contig1_CKA	949	2357	0.9656	93.4811
CL5004.Contig1_CKA	948	2529	0.7529	87.0315
CL4844.Contig1_CKA	947	2999	0.9376	73.3146
CL14322.Contig1_CKA	946	1330	0.9444	165.142
CL1297.Contig3_CKA	946	1854	0.9768	118.467
Unigene2901_CKA	945	6046	0.8131	36.2895
CL3443.Contig4_CKA	944	1669	0.7861	131.321
CL4585.Contig1_CKA	942	1412	0.9922	154.893
CL12128.Contig1_CKA	942	2805	0.7458	77.9713
CL12262.Contig1_CKA	941	3195	0.9693	68.381
CL4141.Contig1_CKA	941	819	0.7387	266.761
Unigene2795_CKA	940	1916	0.929	113.907
CL121.Contig1_CKA	940	2003	0.9486	108.959
CL8484.Contig1_CKA	939	1139	0.921	191.407
gi|332782587|gb|FY443606.1|FY443606	939	796	0.9812	273.886
Unigene25451_CKA	938	1452	0.9194	149.987
Unigene13940_CKA	938	2966	0.8881	73.4258
CL1647.Contig1_CKA	934	3260	0.6847	66.5191
CL4128.Contig1_CKA	933	902	0.9457	240.155
CL5294.Contig1_CKA	932	1309	0.9389	165.308
CL861.Contig1_CKA	932	1451	0.9242	149.13
CL10417.Contig2_CKA	929	1069	0.9111	201.769
gi|161574754|gb|EY945994.1|EY945994	929	769	0.7802	280.483
gi|166148051|gb|FD581025.1|FD581025	929	700	0.9614	308.13
CL5652.Contig2_CKA	929	3140	0.7844	68.6915
CL12866.Contig1_CKA	928	3389	0.985	63.576
CL2003.Contig2_CKA	927	1373	0.9039	156.757
CL9400.Contig3_CKA	927	1591	0.6876	135.278
Unigene21604_CKA	927	3524	0.9898	61.0746
CL4292.Contig2_CKA	925	822	0.7445	261.268
Unigene27030_CKA	925	4111	0.9178	52.241
Unigene14093_CKA	924	735	0.9646	291.878
CL9018.Contig3_CKA	923	1512	0.9749	141.732
CL1099.Contig1_CKA	921	1693	0.8978	126.305
gi|332775004|gb|FY437676.1|FY437676	918	850	0.9447	250.75
Unigene26814_CKA	916	2038	0.9975	104.354
gnl|UG|Rsa#S42005370	916	800	0.8588	265.841
CL4114.Contig3_CKA	912	926	0.8996	228.666
CL14000.Contig1_CKA	912	1697	0.8969	124.776
CL4991.Contig2_CKA	911	2150	0.8428	98.3777
CL11999.Contig3_CKA	908	1631	0.9834	129.255
Unigene27155_CKA	906	894	0.6432	235.292
CL11478.Contig1_CKA	905	1567	0.94	134.09
CL634.Contig1_CKA	904	1428	0.9622	146.98
Unigene613_CKA	902	1596	0.9073	131.217
CL9279.Contig1_CKA	900	1622	0.9137	128.828
CL13925.Contig1_CKA	899	2353	0.9647	88.7064
CL1522.Contig1_CKA	898	1356	0.8363	153.757
CL826.Contig1_CKA	897	1112	0.9191	187.286
Unigene23115_CKA	896	821	0.8441	253.386
CL6758.Contig2_CKA	896	1556	0.9859	133.695
gi|332780114|gb|FY440090.1|FY440090	895	878	0.9681	236.671
CL6016.Contig1_CKA	892	2455	0.7507	84.3588
gi|167437672|gb|FD943212.1|FD943212	892	674	0.8116	307.271
CL7965.Contig1_CKA	891	2095	0.863	98.744
gi|166149630|gb|FD584238.1|FD584238	891	664	0.7726	311.549
CL477.Contig1_CKA	890	2541	0.9496	81.3209
CL3612.Contig2_CKA	889	3293	0.9593	62.6797
Unigene2638_CKA	887	2596	0.99	79.3297
CL9354.Contig1_CKA	886	791	0.5386	260.06
gi|158944820|gb|EX906385.1|EX906385	884	477	0.8134	430.28
gi|161575094|gb|EY946391.1|EY946391	884	692	0.9754	296.595
CL8289.Contig1_CKA	883	2203	0.8947	93.06
Unigene19731_CKA	882	625	0.832	327.646
CL12953.Contig1_CKA	880	710	0.9113	287.767
CL3002.Contig2_CKA	879	1807	0.927	112.94
CL3086.Contig2_CKA	878	682	0.9311	298.901
gi|332788200|gb|FY445524.1|FY445524	877	841	0.9738	242.114
CL5929.Contig1_CKA	877	1389	0.987	146.593
CL4608.Contig1_CKA	877	2716	0.9864	74.9699
CL4937.Contig1_CKA	873	2004	0.9795	101.142
CL10917.Contig1_CKA	872	1020	0.9794	198.488
CL2774.Contig1_CKA	872	983	0.5066	205.959
CL1231.Contig2_CKA	871	2105	0.8285	96.0689
Unigene29756_CKA	870	1393	0.949	145.006
CL3506.Contig1_CKA	870	1729	0.9364	116.826
CL3537.Contig1_CKA	869	2805	0.9775	71.929
CL8754.Contig2_CKA	868	804	0.7127	250.657
Unigene23556_CKA	867	1029	0.8231	195.623
Unigene25240_CKA	867	4119	0.815	48.8702
CL8819.Contig1_CKA	866	251	0.9761	801.053
gi|167449855|gb|FD954040.1|FD954040	865	685	0.9679	293.186
CL3438.Contig1_CKA	865	1568	0.9267	128.082
CL13585.Contig1_CKA	865	1363	0.9567	147.346
gi|332781775|gb|FY437444.1|FY437444	865	640	0.8969	313.8
CL6289.Contig1_CKA	864	1965	0.7354	102.086
gi|332794676|gb|FY451749.1|FY451749	863	912	0.5702	219.701
CL2847.Contig2_CKA	863	1150	0.9322	174.233
CL1642.Contig3_CKA	862	2452	0.9853	81.6213
CL12035.Contig2_CKA	862	1136	0.9965	176.176
CL9091.Contig1_CKA	860	1705	0.993	117.109
CL8576.Contig3_CKA	860	2273	0.9956	87.8448
Unigene22057_CKA	860	2083	0.9909	95.8575
CL11669.Contig1_CKA	859	1118	0.9016	178.389
gi|166144596|gb|FD577774.1|FD577774	859	537	0.9739	371.395
Unigene682_CKA	857	2007	0.9367	99.1403
CL8715.Contig2_CKA	855	1738	0.9793	114.218
CL6467.Contig3_CKA	854	1013	0.9576	195.734
CL6168.Contig1_CKA	854	1469	0.9646	134.975
gnl|UG|Rsa#S42003954	854	677	0.8936	292.878
gi|156179242|gb|EW739388.1|EW739388	853	784	0.8597	252.61
CL2806.Contig3_CKA	853	1167	0.7361	169.705
CL3587.Contig3_CKA	852	1128	0.8395	175.367
CL10770.Contig2_CKA	852	2228	0.9749	88.7854
CL13719.Contig1_CKA	851	2096	0.9862	94.266
CL14508.Contig1_CKA	850	1766	0.9949	111.749
CL14622.Contig1_CKA	849	3800	0.5718	51.873
CL996.Contig3_CKA	848	1741	0.8334	113.087
CL2849.Contig1_CKA	847	1953	0.9621	100.693
CL11933.Contig1_CKA	843	1648	0.8835	118.765
Unigene1126_CKA	842	3882	0.9992	50.3586
CL3524.Contig1_CKA	841	1921	0.974	101.645
CL2901.Contig2_CKA	840	3121	0.9715	62.4888
Unigene340_CKA	840	2780	0.9025	70.1538
CL4796.Contig1_CKA	839	839	0.9356	232.176
CL157.Contig3_CKA	839	1442	0.8641	135.087
Unigene29773_CKA	837	3213	0.9717	60.4828
CL14649.Contig1_CKA	837	1013	0.7651	191.837
CL9934.Contig1_CKA	837	1107	0.991	175.548
gnl|UG|Rsa#S42007634	837	687	0.8093	282.869
Unigene8033_CKA	836	662	0.9154	293.201
CL3620.Contig1_CKA	836	2301	0.874	84.3542
CL12205.Contig3_CKA	835	1991	0.9874	97.3716
CL1752.Contig2_CKA	835	835	0.9569	232.176
CL10916.Contig1_CKA	835	1367	0.9956	141.819
CL5292.Contig4_CKA	834	2301	0.8805	84.1524
CL1739.Contig1_CKA	832	2229	0.9574	86.6623
Unigene21211_CKA	832	1961	0.9898	98.506
Unigene20420_CKA	831	2579	0.9864	74.8112
CL7237.Contig1_CKA	830	2291	0.9747	84.1143
CL12550.Contig2_CKA	830	1416	0.9873	136.092
gi|161570325|gb|EY941802.1|EY941802	829	558	0.7849	344.935
CL275.Contig2_CKA	829	752	0.9016	255.949
Unigene13557_CKA	829	2630	0.9559	73.1839
gnl|UG|Rsa#S42006454	828	735	0.8517	261.553
CL349.Contig9_CKA	827	2231	0.9283	86.0643
gi|332786824|gb|FY441962.1|FY441962	827	580	0.9517	331.051
Unigene26413_CKA	825	1416	0.9612	135.272
CL1180.Contig1_CKA	825	2579	0.9031	74.2711
CL8777.Contig1_CKA	825	1148	0.9486	166.851
gi|332788173|gb|FY440693.1|FY440693	824	854	0.8021	224.02
Unigene26306_CKA	823	1713	0.9731	111.547
CL5718.Contig5_CKA	822	1234	0.91	154.658
Unigene29697_CKA	822	1855	0.9235	102.883
CL7647.Contig2_CKA	821	1157	0.9663	164.751
Unigene478_CKA	820	3001	0.9204	63.4402
CL779.Contig1_CKA	820	912	0.5022	208.755
CL1011.Contig1_CKA	819	1521	0.9954	125.018
CL914.Contig5_CKA	818	960	0.651	197.833
gi|332785453|gb|FY443985.1|FY443985	816	848	0.9316	223.414
CL14305.Contig1_CKA	816	2413	0.9693	78.5145
CL330.Contig1_CKA	814	1439	0.9131	131.335
CL5893.Contig1_CKA	813	1863	0.9259	101.32
CL14574.Contig1_CKA	811	2158	0.9472	87.2542
CL185.Contig2_CKA	810	1427	0.9608	131.789
CL4809.Contig1_CKA	809	1013	0.9862	185.42
CL4829.Contig2_CKA	809	1024	0.8916	183.428
Unigene22679_CKA	809	3244	0.8764	57.9008
Unigene27165_CKA	808	1974	0.997	95.0345
Unigene24186_CKA	806	1076	0.8234	173.916
CL3666.Contig1_CKA	804	2969	0.9424	62.8728
CL7712.Contig1_CKA	804	862	0.9559	216.554
CL9655.Contig1_CKA	804	2441	0.9103	76.4725
CL7823.Contig1_CKA	804	1612	0.7816	115.8
CL9903.Contig1_CKA	803	1438	0.9061	129.65
CL2476.Contig2_CKA	802	2312	0.692	80.5385
Unigene13407_CKA	802	727	0.6768	256.128
Unigene21702_CKA	802	1739	0.981	107.076
Unigene29810_CKA	801	1203	0.8479	154.591
CL5103.Contig2_CKA	801	1810	0.8519	102.747
gi|332782842|gb|FY443861.1|FY443861	799	898	0.9543	206.58
Unigene23494_CKA	798	1041	0.8136	177.979
CL12220.Contig1_CKA	798	3885	0.5833	47.6902
CL13441.Contig1_CKA	797	831	0.6943	222.676
CL460.Contig2_CKA	796	4091	0.9164	45.1752
CL96.Contig1_CKA	796	1189	0.6173	155.435
Unigene6748_CKA	795	460	0.8761	401.26
gi|161567205|gb|EY938509.1|EY938509	795	801	0.784	230.437
CL4679.Contig1_CKA	795	1866	0.8494	98.9173
CL1987.Contig1_CKA	793	3484	0.9099	52.846
CL12795.Contig1_CKA	792	1370	0.7956	134.221
Unigene15229_CKA	791	266	0.985	690.418
CL11556.Contig1_CKA	790	1844	0.7863	99.4679
gi|166146234|gb|FD579419.1|FD579419	790	745	0.8027	246.2
Unigene2985_CKA	789	1386	0.9632	132.169
Unigene29892_CKA	789	935	0.954	195.922
Unigene26989_CKA	788	2518	0.9885	72.6587
CL3654.Contig3_CKA	788	2414	0.9855	75.789
CL6749.Contig5_CKA	784	1445	0.9972	125.969
CL7736.Contig1_CKA	783	2969	0.9023	61.2306
CL6632.Contig1_CKA	783	2951	0.9468	61.6041
CL1055.Contig1_CKA	783	695	0.8921	261.574
CL3421.Contig3_CKA	782	1331	0.988	136.41
Unigene27442_CKA	782	1959	0.5978	92.6807
Unigene23023_CKA	781	1269	0.8999	142.891
CL9855.Contig1_CKA	781	1059	0.9773	171.227
CL6867.Contig1_CKA	781	1025	0.9932	176.907
gi|156165163|gb|EW725309.1|EW725309	781	652	0.8113	278.112
CL3918.Contig2_CKA	781	1897	0.8782	95.5874
Unigene29666_CKA	779	1252	0.9465	144.461
CL4065.Contig4_CKA	779	1969	0.8436	91.8562
CL5423.Contig1_CKA	779	3011	0.9113	60.0681
CL6051.Contig1_CKA	777	728	0.8997	247.803
Unigene25742_CKA	774	2850	0.9902	63.0541
gi|332782570|gb|FY443589.1|FY443589	772	666	0.8694	269.129
CL12122.Contig1_CKA	772	3637	0.782	49.2823
Unigene25689_CKA	771	3879	0.9742	46.1479
CL2521.Contig2_CKA	771	1936	0.8719	92.4626
Unigene25700_CKA	770	2681	0.9843	66.6823
gnl|UG|Rsa#S42006913	770	794	0.6222	225.158
CL8945.Contig1_CKA	766	1329	0.8811	133.82
CL7066.Contig2_CKA	765	2463	0.9034	72.1131
CL14403.Contig3_CKA	765	1444	0.9931	123.002
gnl|UG|Rsa#S42570273	764	849	0.7856	208.931
CL9610.Contig1_CKA	764	1392	0.8484	127.43
CL1688.Contig1_CKA	763	3442	0.9585	51.4672
CL13789.Contig1_CKA	762	2353	0.9537	75.1883
CL6275.Contig1_CKA	762	3541	0.9153	49.9627
Unigene24355_CKA	762	2717	0.9772	65.1152
CL4647.Contig1_CKA	762	2072	0.93	85.3851
CL8503.Contig1_CKA	761	1281	0.9945	137.928
Unigene29784_CKA	761	1969	0.9436	89.7338
Unigene221_CKA	761	1326	0.9585	133.247
CL148.Contig8_CKA	760	3327	0.5981	53.0369
CL1707.Contig1_CKA	759	1649	0.9636	106.866
Unigene20538_CKA	758	2707	0.9601	65.0127
Unigene21812_CKA	758	1601	0.9969	109.925
CL10375.Contig1_CKA	757	821	0.9756	214.077
Unigene1806_CKA	757	2209	0.928	79.5641
CL11092.Contig1_CKA	754	2164	0.8752	80.8967
Unigene27156_CKA	753	1499	0.7799	116.63
CL2122.Contig1_CKA	751	2333	0.8637	74.7381
CL2438.Contig1_CKA	751	1921	0.9771	90.7673
Unigene24733_CKA	750	928	0.9418	187.642
CL11809.Contig1_CKA	750	3315	0.9517	52.5285
CL5610.Contig1_CKA	749	4832	0.9512	35.9892
Unigene25811_CKA	749	663	0.8265	262.292
CL3909.Contig1_CKA	749	1995	0.9564	87.1678
CL557.Contig1_CKA	748	1137	0.7537	152.742
CL853.Contig3_CKA	748	2349	0.9698	73.9325
Unigene13255_CKA	748	911	0.607	190.634
CL11320.Contig1_CKA	746	1794	0.9281	96.5458
Unigene27240_CKA	746	4061	0.9921	42.6504
CL2153.Contig1_CKA	745	1042	0.9069	165.999
CL3784.Contig1_CKA	745	931	0.9431	185.791
CL2783.Contig1_CKA	745	1131	0.9355	152.936
CL1103.Contig1_CKA	744	2142	0.9874	80.6437
Unigene22977_CKA	744	824	0.9114	209.634
Unigene6584_CKA	743	938	0.8678	183.909
Unigene22928_CKA	742	1343	0.9427	128.276
Unigene23725_CKA	742	1959	0.9781	87.94
Unigene6114_CKA	740	1440	0.9799	119.313
Unigene26933_CKA	740	1433	0.9937	119.895
CL4086.Contig1_CKA	739	2936	0.9785	58.4393
CL4122.Contig2_CKA	739	2863	0.9853	59.9294
CL4228.Contig1_CKA	739	1716	0.8864	99.9871
Unigene26101_CKA	738	2287	0.9825	74.9216
gnl|UG|Rsa#S42027662	738	888	0.625	192.957
CL1149.Contig1_CKA	737	1150	0.9383	148.794
Unigene6813_CKA	737	1072	0.9076	159.621
CL2718.Contig1_CKA	737	3446	0.9002	49.6557
CL5118.Contig1_CKA	736	1899	0.981	89.9849
CL1434.Contig3_CKA	736	1921	0.7225	88.9544
CL7437.Contig3_CKA	735	1617	0.9858	105.534
CL9934.Contig2_CKA	735	1127	0.9973	151.419
Unigene5948_CKA	734	463	0.851	368.071
CL6224.Contig2_CKA	733	2763	0.7767	61.5942
CL1937.Contig1_CKA	733	2060	0.9204	82.614
Unigene17099_CKA	733	1469	0.9176	115.851
CL8542.Contig1_CKA	732	1333	0.9317	127.496
CL14246.Contig3_CKA	732	1307	0.7636	130.033
gnl|UG|Rsa#S41981350	732	560	0.9571	303.487
CL12890.Contig2_CKA	732	2499	0.9224	68.0083
CL9191.Contig1_CKA	732	857	0.8075	198.311
CL8114.Contig1_CKA	732	712	0.7374	238.698
gi|156169835|gb|EW729981.1|EW729981	731	726	0.5289	233.775
CL2368.Contig1_CKA	730	995	0.8955	170.34
CL1707.Contig2_CKA	729	1621	0.984	104.415
CL10859.Contig5_CKA	729	1165	0.9365	145.284
CL12773.Contig1_CKA	729	844	0.7678	200.54
Unigene15599_CKA	728	2203	0.9891	76.7245
CL1056.Contig2_CKA	728	2466	0.8264	68.5418
gnl|UG|Rsa#S42006746	727	829	0.6574	203.609
gnl|UG|Rsa#S42568777	727	780	0.8603	216.4
gnl|UG|Rsa#S43010198	726	614	0.6287	274.527
CL12305.Contig1_CKA	726	1434	0.9756	117.545
Unigene20172_CKA	725	386	0.8653	436.081
CL5133.Contig1_CKA	725	1900	0.9474	88.5934
Unigene13837_CKA	725	1030	0.9573	163.425
gi|332783776|gb|FY433912.1|FY433912	723	825	0.7842	203.47
CL3758.Contig1_CKA	723	3015	0.9828	55.676
Unigene25727_CKA	722	969	0.9835	172.994
Unigene18820_CKA	722	1850	0.9141	90.6113
Unigene13948_CKA	722	2496	0.9788	67.1598
Unigene27334_CKA	722	1532	0.9902	109.42
Unigene2998_CKA	721	1043	0.9588	160.497
CL1458.Contig2_CKA	720	1661	0.8958	100.642
CL11082.Contig3_CKA	720	3730	0.9839	44.8168
CL6209.Contig1_CKA	720	765	0.8614	218.518
CL14680.Contig1_CKA	720	599	0.9566	279.076
CL5320.Contig2_CKA	719	2903	0.959	57.5041
CL10219.Contig1_CKA	719	1370	0.9401	121.85
CL2536.Contig2_CKA	719	1454	0.9154	114.81
Unigene8159_CKA	718	386	0.9326	431.871
CL10200.Contig1_CKA	718	3035	0.9819	54.9266
CL6941.Contig1_CKA	717	2546	0.8586	65.3849
Unigene21190_CKA	717	1151	0.9731	144.631
CL3374.Contig2_CKA	716	2587	0.9814	64.2589
Unigene19558_CKA	715	1525	0.9823	108.856
gnl|UG|Rsa#S41976762	715	716	0.9679	231.852
CL10018.Contig1_CKA	714	1035	0.8174	160.168
gi|332784188|gb|FY434921.1|FY434921	714	879	0.9852	188.593
CL3627.Contig1_CKA	714	2208	0.9121	75.0786
CL11095.Contig1_CKA	713	1316	0.9415	125.791
Unigene1927_CKA	713	1919	0.9463	86.2644
CL1421.Contig1_CKA	712	2411	0.9162	68.5646
CL12411.Contig1_CKA	711	1699	0.8958	97.1613
CL4067.Contig1_CKA	710	3010	0.9033	54.7657
CL6346.Contig1_CKA	710	837	0.8542	196.947
CL3372.Contig1_CKA	710	2594	0.9603	63.5485
Unigene7976_CKA	709	759	0.8827	216.881
CL13124.Contig2_CKA	709	795	0.8075	207.06
gi|156176960|gb|EW737106.1|EW737106	708	894	0.9843	183.871
Unigene22067_CKA	708	749	0.9239	219.467
CL1828.Contig7_CKA	706	3007	0.6688	54.5115
Unigene6750_CKA	705	631	0.9081	259.404
Unigene9028_CKA	705	656	0.9848	249.518
CL2761.Contig4_CKA	705	1742	0.9667	93.9632
Unigene18133_CKA	704	1034	0.9691	158.077
Unigene6640_CKA	704	1042	0.9635	156.863
gi|332789254|gb|FY441604.1|FY441604	704	869	0.5098	188.092
CL3711.Contig1_CKA	703	992	0.9183	164.536
Unigene25783_CKA	702	1542	0.9916	105.699
gi|158925133|gb|EX898234.1|EX898234	701	566	0.841	287.553
CL13323.Contig1_CKA	700	1487	0.9274	109.296
Unigene8132_CKA	699	1014	0.9556	160.05
CL14712.Contig1_CKA	699	1864	0.6964	87.0659
CL1031.Contig1_CKA	698	3046	0.8864	53.2038
CL7723.Contig1_CKA	696	2393	0.9733	67.5279
CL9862.Contig2_CKA	695	2371	0.9966	68.0566
CL2214.Contig1_CKA	695	2887	0.9723	55.8927
CL12961.Contig1_CKA	694	1091	0.8653	147.69
Unigene29689_CKA	692	919	0.7943	174.827
gi|332777870|gb|FY441073.1|FY441073	691	852	0.8322	188.302
Unigene2379_CKA	691	1930	0.986	83.1262
CL14297.Contig1_CKA	691	814	0.688	197.093
CL3333.Contig2_CKA	691	651	0.7849	246.442
CL7074.Contig1_CKA	690	884	0.9231	181.223
CL4608.Contig2_CKA	690	6217	0.8716	25.7683
CL9433.Contig4_CKA	689	1506	0.9502	106.221
gnl|UG|Rsa#S42567866	689	808	0.8713	197.982
gnl|UG|Rsa#S42027116	689	833	0.9592	192.04
CL7578.Contig1_CKA	687	2057	0.9465	77.5424
CL4692.Contig1_CKA	684	2019	0.9267	78.6569
CL6655.Contig2_CKA	684	2540	0.8732	62.5229
CL13128.Contig1_CKA	681	1643	0.9404	96.2336
CL4002.Contig2_CKA	681	1975	0.7008	80.0566
CL1310.Contig1_CKA	681	2324	0.9647	68.0343
gi|332795243|gb|FY454104.1|FY454104	681	881	0.9841	179.468
CL9266.Contig1_CKA	681	2366	0.9835	66.8266
CL8679.Contig1_CKA	680	1184	0.815	133.344
CL1252.Contig9_CKA	680	6558	0.6371	24.0743
CL7730.Contig2_CKA	680	1844	0.7229	85.618
CL4530.Contig1_CKA	680	1647	0.8956	95.8589
CL1136.Contig1_CKA	679	1826	0.9452	86.3348
CL9145.Contig2_CKA	679	627	0.547	251.431
Unigene24492_CKA	678	877	0.8552	179.493
CL714.Contig1_CKA	678	2265	0.9444	69.499
CL5435.Contig2_CKA	677	1489	0.9624	105.563
gi|332787980|gb|FY445382.1|FY445382	677	724	0.7113	217.104
CL8332.Contig1_CKA	677	870	0.9161	180.67
Unigene28613_CKA	676	1889	0.946	83.0867
Unigene24013_CKA	676	977	0.8588	160.646
Unigene29764_CKA	675	977	0.869	160.408
CL6214.Contig3_CKA	675	2002	0.983	78.2811
CL7579.Contig1_CKA	675	2338	0.9269	67.0311
gi|332783328|gb|FY438219.1|FY438219	674	879	0.9693	178.028
CL4385.Contig2_CKA	673	2321	0.9978	67.322
Unigene29230_CKA	673	1832	0.9159	85.2917
CL12135.Contig1_CKA	672	2902	0.958	53.7637
Unigene23344_CKA	671	1005	0.9851	155.015
Unigene24323_CKA	671	2597	0.9511	59.9884
Unigene1224_CKA	671	1059	0.9821	147.11
Unigene2358_CKA	670	1754	0.9846	88.6875
CL10051.Contig2_CKA	670	889	0.9539	174.981
CL13495.Contig1_CKA	670	4340	0.9389	35.8428
CL10823.Contig1_CKA	670	2607	0.9267	59.6693
CL1602.Contig1_CKA	669	1660	0.8639	93.5696
CL6689.Contig1_CKA	669	1038	0.7476	149.639
Unigene29722_CKA	667	286	0.9965	541.473
Unigene1179_CKA	667	1841	0.9006	84.118
CL3748.Contig2_CKA	666	1530	0.9817	101.065
CL3040.Contig4_CKA	665	3497	0.9174	44.1512
CL13533.Contig1_CKA	664	1070	0.9308	144.079
CL5214.Contig1_CKA	664	2224	0.924	69.3187
CL3113.Contig4_CKA	664	2227	0.9133	69.2253
CL6421.Contig5_CKA	663	1521	0.9533	101.205
CL9757.Contig1_CKA	662	1889	0.9719	81.366
Unigene20076_CKA	661	548	0.9945	280.051
CL8858.Contig2_CKA	661	1923	0.8528	79.8067
Unigene21209_CKA	661	1572	0.9688	97.6261
gi|167446679|gb|FD951403.1|FD951403	661	826	0.6308	185.797
Unigene25518_CKA	661	1502	0.9627	102.176
CL8001.Contig1_CKA	661	1149	0.9443	133.567
gi|332777916|gb|FY442323.1|FY442323	661	863	0.9803	177.831
CL2502.Contig1_CKA	661	2964	0.9511	51.7774
gi|167446404|gb|FD950738.1|FD950738	661	670	0.7881	229.057
Unigene8404_CKA	661	860	0.9663	178.451
Unigene20618_CKA	661	1344	0.9963	114.188
gi|332795162|gb|FY453226.1|FY453226	660	865	0.5491	177.151
CL9461.Contig1_CKA	659	1013	0.999	151.04
gi|158943358|gb|EX905644.1|EX905644	659	516	0.6298	296.519
CL3789.Contig1_CKA	659	1381	0.9102	110.792
gi|166151766|gb|FD581451.1|FD581451	658	734	0.8733	208.136
Unigene21308_CKA	658	3183	0.94	47.9961
CL5154.Contig8_CKA	658	2950	0.7692	51.787
gi|166140942|gb|FD575918.1|FD575918	658	663	0.9487	230.425
Unigene20694_CKA	657	4863	0.9463	31.3674
Unigene24935_CKA	656	922	0.9154	165.192
CL6737.Contig1_CKA	656	1048	0.9485	145.331
CL1558.Contig1_CKA	656	2099	0.6698	72.5619
CL5360.Contig2_CKA	655	1600	0.9469	95.047
CL9331.Contig1_CKA	655	1766	0.7407	86.1128
CL13096.Contig1_CKA	655	1764	0.9359	86.2104
Unigene24778_CKA	655	1201	0.9967	126.624
CL465.Contig1_CKA	655	1876	0.9915	81.0635
Unigene470_CKA	655	1268	0.9787	119.933
CL452.Contig1_CKA	653	2560	0.9883	59.223
gi|332783114|gb|FY440422.1|FY440422	652	842	0.9299	179.785
Unigene637_CKA	651	2640	0.8871	57.2524
CL13437.Contig1_CKA	651	1711	0.9147	88.3381
CL2174.Contig2_CKA	650	2422	0.9269	62.3098
CL5573.Contig1_CKA	650	1599	0.9581	94.3804
Unigene15985_CKA	650	2036	0.971	74.1229
CL3233.Contig2_CKA	650	3543	0.8874	42.5951
Unigene22357_CKA	649	1360	0.9963	110.796
CL2944.Contig2_CKA	649	1142	0.9028	131.946
CL4239.Contig3_CKA	648	1966	0.9573	76.5259
gi|167438512|gb|FD944376.1|FD944376	648	732	0.8566	205.533
Unigene1281_CKA	648	2983	0.9336	50.4358
CL4988.Contig3_CKA	647	1434	0.7873	104.754
CL7158.Contig1_CKA	647	2099	0.7203	71.5663
CL5804.Contig2_CKA	646	1408	0.9517	106.524
CL13312.Contig1_CKA	646	2011	0.7782	74.5826
Unigene29828_CKA	645	1396	0.9198	107.273
CL5119.Contig1_CKA	644	2494	0.9924	59.9524
CL8334.Contig2_CKA	644	1583	0.9482	94.4543
CL1867.Contig2_CKA	644	1844	0.9794	81.0853
gi|158938007|gb|EX902215.1|EX902215	643	660	0.8606	226.196
CL6008.Contig1_CKA	643	1740	0.9833	85.7983
gi|332782430|gb|FY443449.1|FY443449	642	908	0.6498	164.16
Unigene839_CKA	642	1243	0.9558	119.917
Unigene28003_CKA	642	1093	0.602	136.374
Unigene24163_CKA	642	1626	0.9594	91.6709
CL7304.Contig2_CKA	642	1536	0.9492	97.0422
Unigene19693_CKA	641	1259	0.8896	118.209
CL5571.Contig1_CKA	641	1320	0.9742	112.746
CL3824.Contig1_CKA	640	3138	0.8939	47.3526
CL1012.Contig2_CKA	639	1604	0.9451	92.494
Unigene25781_CKA	639	4045	0.8962	36.6775
Unigene707_CKA	639	2160	0.9611	68.6853
Unigene23039_CKA	638	1829	0.9852	80.9886
Unigene18764_CKA	638	316	0.9905	468.76
Unigene19459_CKA	638	393	0.9898	376.916
CL13229.Contig1_CKA	637	1205	0.8722	122.735
CL6957.Contig1_CKA	637	1796	0.8079	82.3474
CL9815.Contig1_CKA	636	879	0.9636	167.991
CL8013.Contig1_CKA	635	1351	0.846	109.128
Unigene17905_CKA	635	2007	0.9641	73.4587
CL9973.Contig1_CKA	635	1424	0.9775	103.533
CL5470.Contig1_CKA	635	3546	0.6667	41.5769
CL3624.Contig2_CKA	634	746	0.748	197.318
CL7135.Contig3_CKA	634	1475	0.6027	99.7962
Unigene17218_CKA	634	946	0.6977	155.602
CL5841.Contig1_CKA	633	1988	0.9547	73.9272
Unigene23421_CKA	632	1438	0.8686	102.041
CL14636.Contig1_CKA	632	2301	0.9357	63.7701
CL13351.Contig1_CKA	632	1196	0.9431	122.688
Unigene6883_CKA	631	1774	0.9667	82.5834
CL10229.Contig1_CKA	631	1316	0.9187	111.324
CL1752.Contig1_CKA	631	958	0.9916	152.926
CL2750.Contig1_CKA	631	1319	0.9712	111.071
CL12018.Contig1_CKA	630	1217	0.9211	120.19
Unigene1213_CKA	630	1470	0.968	99.5039
CL1823.Contig3_CKA	630	1377	0.8794	106.224
gi|166148894|gb|FD580368.1|FD580368	629	745	0.9074	196.025
CL11162.Contig1_CKA	629	1521	0.9126	96.0148
CL2545.Contig1_CKA	629	1808	0.8573	80.7736
Unigene8038_CKA	628	2037	0.9342	71.579
CL1732.Contig1_CKA	628	2460	0.9423	59.2709
CL3422.Contig2_CKA	627	650	0.9754	223.96
CL3716.Contig1_CKA	627	2702	0.9508	53.8765
gi|332783067|gb|FY440375.1|FY440375	625	737	0.9417	196.893
Unigene553_CKA	625	2934	0.955	49.458
Unigene27588_CKA	625	927	0.7821	156.537
CL775.Contig1_CKA	624	1648	0.6396	87.9112
Unigene6415_CKA	624	1898	0.9721	76.3318
Unigene11720_CKA	624	1251	0.9704	115.81
gi|158947218|gb|EX909374.1|EX909374	624	611	0.8527	237.116
CL14606.Contig1_CKA	623	2242	0.9157	64.5163
Unigene24648_CKA	623	812	0.6429	178.135
CL14417.Contig1_CKA	623	1274	0.9976	113.537
gi|166137165|gb|FD568581.1|FD568581	623	380	0.8026	380.646
CL10275.Contig1_CKA	622	1246	0.9551	115.902
Unigene27971_CKA	621	2399	0.737	60.1005
CL7038.Contig2_CKA	621	2131	0.9024	67.6589
CL12715.Contig1_CKA	620	2250	0.9827	63.9773
gi|332776782|gb|FY436304.1|FY436304	620	872	0.8222	165.079
Unigene26980_CKA	619	1672	0.9821	85.955
Unigene7365_CKA	619	1251	0.964	114.882
CL5639.Contig1_CKA	618	1757	0.963	81.6646
CL2053.Contig1_CKA	618	1151	0.9131	124.661
CL5076.Contig3_CKA	617	2625	0.7611	54.5724
CL27.Contig8_CKA	617	3318	0.9207	43.1743
Unigene29749_CKA	616	1870	0.9652	76.4814
Unigene22754_CKA	616	724	0.5622	197.542
Unigene17174_CKA	616	1749	0.9668	81.7726
CL614.Contig1_CKA	616	3790	0.9346	37.7362
CL6268.Contig1_CKA	616	1366	0.7972	104.7
CL3393.Contig2_CKA	615	1558	0.7561	91.6483
CL5380.Contig2_CKA	615	1459	0.9356	97.8671
gi|332788005|gb|FY445407.1|FY445407	614	871	0.659	163.669
CL14692.Contig1_CKA	613	1544	0.6457	92.1786
CL11503.Contig1_CKA	612	2215	0.9625	64.1497
Unigene23073_CKA	612	504	0.7897	281.928
CL3342.Contig3_CKA	612	2285	0.9523	62.1845
CL3510.Contig1_CKA	612	1594	0.9787	89.1415
Unigene24290_CKA	611	959	0.9385	147.924
CL6977.Contig3_CKA	611	1810	0.9718	78.3754
CL11256.Contig2_CKA	611	1893	0.9979	74.9389
Unigene20321_CKA	610	1645	0.9204	86.0956
gi|332786438|gb|FY444962.1|FY444962	610	896	0.625	158.066
CL4661.Contig4_CKA	610	2299	0.9569	61.6038
gi|332788618|gb|FY441310.1|FY441310	610	711	0.7384	199.194
gi|332791742|gb|FY452566.1|FY452566	609	873	0.929	161.965
CL4388.Contig1_CKA	609	1951	0.9124	72.4731
CL14018.Contig1_CKA	608	1431	0.7862	98.6463
CL9063.Contig1_CKA	608	3995	0.8871	35.3349
Unigene17880_CKA	607	1256	0.9618	112.206
CL3184.Contig2_CKA	607	967	0.9928	145.74
CL1076.Contig1_CKA	607	1945	0.8776	72.458
gnl|UG|Rsa#S41982688	606	787	0.9441	178.778
CL5924.Contig1_CKA	606	1783	0.8188	78.9111
CL6664.Contig2_CKA	606	1499	0.8646	93.8616
Unigene30172_CKA	605	2084	0.9774	67.4023
Unigene25633_CKA	604	1324	0.7795	105.917
gnl|UG|Rsa#S42004690	604	807	0.9021	173.772
Unigene1787_CKA	604	1642	0.9525	85.4045
CL10791.Contig2_CKA	604	1034	0.9381	135.623
CL421.Contig1_CKA	604	2009	0.6541	69.803
gi|156165175|gb|EW725321.1|EW725321	603	722	0.8961	193.909
CL12264.Contig2_CKA	602	2023	0.9921	69.0904
CL7056.Contig1_CKA	602	1305	0.7487	107.103
CL4664.Contig2_CKA	601	1013	0.923	137.747
CL3845.Contig1_CKA	600	1028	0.6654	135.511
Unigene2836_CKA	599	3194	0.8826	43.542
CL5132.Contig1_CKA	599	1094	0.8537	127.124
Unigene20327_CKA	598	1799	0.7676	77.1768
CL7567.Contig1_CKA	598	2025	0.9477	68.5635
CL14049.Contig1_CKA	598	1294	0.9474	107.296
CL1611.Contig1_CKA	598	2146	0.9376	64.6976
CL12284.Contig1_CKA	597	1155	0.8978	120.008
gi|158926700|gb|EX898822.1|EX898822	597	681	0.6417	203.537
Unigene1905_CKA	597	3577	0.9555	38.7501
CL8971.Contig1_CKA	597	1861	0.9264	74.4809
Unigene10133_CKA	596	1102	0.98	125.569
CL14682.Contig2_CKA	596	1158	0.9231	119.496
CL1387.Contig1_CKA	596	950	0.9684	145.66
Unigene21037_CKA	596	1051	0.9829	131.662
gnl|UG|Rsa#S42008177	595	823	0.9623	167.855
CL3067.Contig1_CKA	595	1312	0.9992	105.293
gi|332777604|gb|FY439311.1|FY439311	594	773	0.9987	178.412
CL3533.Contig1_CKA	594	1273	0.7196	108.337
gi|166144326|gb|FD576304.1|FD576304	593	380	0.9132	362.316
gi|156167115|gb|EW727261.1|EW727261	592	880	0.9534	156.191
gi|332776778|gb|FY436300.1|FY436300	592	839	0.9964	163.824
CL11706.Contig1_CKA	592	1028	0.8726	133.704
CL12834.Contig1_CKA	592	1586	0.9622	86.6634
gi|332781531|gb|FY437200.1|FY437200	591	831	0.9988	165.121
Unigene21608_CKA	591	1819	0.9852	75.4348
CL288.Contig1_CKA	590	1323	0.9834	103.54
CL11597.Contig2_CKA	590	1239	0.9379	110.56
CL5615.Contig2_CKA	589	2498	0.8939	54.7444
Unigene22955_CKA	588	1943	0.8425	70.2622
CL6299.Contig1_CKA	587	3221	0.9662	42.3121
Unigene21237_CKA	587	2095	0.9881	65.0536
CL7664.Contig1_CKA	586	1059	0.5146	128.475
CL8837.Contig1_CKA	586	2100	0.82	64.7881
CL14481.Contig2_CKA	584	865	0.6613	156.752
CL14234.Contig1_CKA	584	1142	0.9098	118.731
Unigene6141_CKA	584	2289	0.9651	59.2358
gi|167440318|gb|FD944490.1|FD944490	584	613	0.925	221.192
Unigene18061_CKA	584	1204	0.8571	112.617
CL3019.Contig1_CKA	583	1167	0.8218	115.988
gi|167436030|gb|FD944037.1|FD944037	582	672	0.8006	201.081
Unigene9262_CKA	582	974	0.6786	138.733
gi|167451936|gb|FD954546.1|FD954546	582	656	0.7546	205.985
CL323.Contig1_CKA	582	2067	0.9531	65.3732
Unigene25708_CKA	582	911	0.9879	148.327
CL3831.Contig1_CKA	582	2354	0.9333	57.4029
CL10082.Contig1_CKA	581	710	0.969	189.992
gi|158927057|gb|EX899089.1|EX899089	581	738	0.958	182.783
Unigene8079_CKA	581	869	0.9448	155.229
Unigene19484_CKA	581	798	0.8333	169.04
CL10382.Contig5_CKA	581	2452	0.9845	55.0139
gi|166140829|gb|FD573285.1|FD573285	581	721	0.9126	187.093
CL1592.Contig2_CKA	581	2341	0.9919	57.6224
gi|332780758|gb|FY444334.1|FY444334	581	880	0.7273	153.289
Unigene22848_CKA	580	622	0.955	216.498
Unigene27748_CKA	580	2398	0.7573	56.1559
gi|161564148|gb|EY935361.1|EY935361	579	799	0.9274	168.248
Unigene25376_CKA	579	2103	0.9639	63.9229
gi|156162542|gb|EW722688.1|EW722688	579	769	0.9493	174.811
CL6097.Contig1_CKA	579	1714	0.8851	78.4305
gnl|UG|Rsa#S41974577	579	886	0.7111	151.727
CL8114.Contig2_CKA	579	640	0.6734	210.047
Unigene1306_CKA	578	2550	0.9537	52.6265
CL13660.Contig1_CKA	578	1941	0.9449	69.1384
Unigene1319_CKA	578	1174	0.9617	114.308
CL12805.Contig2_CKA	578	640	0.9594	209.684
Unigene22857_CKA	577	1144	0.9545	117.103
CL14089.Contig1_CKA	577	1792	0.649	74.7575
gi|332790519|gb|FY454584.1|FY454584	577	829	0.9735	161.599
gi|166136794|gb|FD568450.1|FD568450	577	804	0.8246	166.624
CL5672.Contig1_CKA	576	1810	0.9762	73.8858
CL5644.Contig2_CKA	576	1233	0.9408	108.462
CL10979.Contig1_CKA	576	1607	0.5221	83.2192
Unigene30493_CKA	575	657	0.9482	203.198
CL7854.Contig2_CKA	575	1099	0.8662	121.475
CL194.Contig1_CKA	575	2726	0.9237	48.9733
Unigene393_CKA	575	2142	0.8725	62.3254
CL1658.Contig1_CKA	574	1021	0.6405	130.528
gi|167447950|gb|FD957234.1|FD957234	574	750	0.9667	177.692
CL2975.Contig1_CKA	573	2402	0.9205	55.3858
Unigene8090_CKA	573	2604	0.9677	51.0894
CL1183.Contig2_CKA	573	1517	0.9697	87.6973
CL641.Contig2_CKA	573	3151	0.9553	42.2205
CL12592.Contig1_CKA	573	1404	0.9843	94.7555
CL1055.Contig2_CKA	573	691	0.9624	192.528
gi|167452029|gb|FD957894.1|FD957894	573	675	0.8889	197.091
gi|158947577|gb|EX909853.1|EX909853	573	650	0.6246	204.672
CL11867.Contig2_CKA	572	2821	0.9093	47.0771
CL9235.Contig1_CKA	572	1862	0.9689	71.3236
Unigene22897_CKA	572	1021	0.998	130.073
CL8071.Contig1_CKA	572	2234	0.8433	59.447
CL13964.Contig1_CKA	571	1934	0.8309	68.5483
CL2196.Contig1_CKA	570	3112	0.902	42.5258
CL11601.Contig1_CKA	570	1002	0.9271	132.076
CL1477.Contig1_CKA	570	2131	0.9474	62.1024
Unigene2053_CKA	570	1156	0.9706	114.481
gi|166145241|gb|FD577459.1|FD577459	570	723	0.8091	183.043
CL13618.Contig2_CKA	569	1455	0.9361	90.7959
CL4043.Contig2_CKA	569	1030	0.9883	128.26
gnl|UG|Rsa#S42025768	569	772	0.9288	171.124
CL1120.Contig1_CKA	568	959	0.9374	137.514
CL11131.Contig3_CKA	568	884	0.9751	149.181
CL8313.Contig1_CKA	568	2747	0.9658	48.0072
CL12590.Contig2_CKA	567	746	0.9799	176.466
gnl|UG|Rsa#S43005765	567	871	0.9633	151.141
CL4866.Contig1_CKA	567	2120	0.9429	62.0961
CL2603.Contig2_CKA	566	1574	0.8361	83.4889
CL2328.Contig1_CKA	566	2929	0.7194	44.8657
gi|161565094|gb|EY936439.1|EY936439	566	763	0.8834	172.23
CL938.Contig1_CKA	566	1791	0.8409	73.3733
CL7904.Contig1_CKA	566	2163	0.9884	60.7543
Unigene15093_CKA	565	1408	0.9751	93.1671
CL4985.Contig1_CKA	565	1680	0.9161	78.0829
Unigene2611_CKA	564	1118	0.6682	117.126
CL3020.Contig1_CKA	564	3223	0.9373	40.629
Unigene1973_CKA	564	1266	0.9463	103.434
CL419.Contig1_CKA	564	2065	0.893	63.4127
CL2420.Contig2_CKA	563	1930	0.8808	67.728
CL6923.Contig1_CKA	563	1486	0.8917	87.9643
gnl|UG|Rsa#S42569219	562	884	0.638	147.605
Unigene13595_CKA	561	1407	0.9808	92.5733
CL2143.Contig1_CKA	561	1880	0.9617	69.2822
CL7084.Contig1_CKA	560	1883	0.9708	69.0486
CL7362.Contig1_CKA	560	3070	0.8117	42.3513
CL14543.Contig1_CKA	560	1563	0.9104	83.1852
Unigene20060_CKA	559	429	0.7529	302.532
CL2652.Contig2_CKA	558	1368	0.932	94.7033
CL819.Contig1_CKA	558	876	0.8607	147.893
CL5193.Contig1_CKA	558	2120	0.9302	61.1104
Unigene27953_CKA	557	1434	0.9623	90.1827
CL3406.Contig1_CKA	557	1527	0.7931	84.6902
CL582.Contig1_CKA	557	2309	0.984	56.0078
Unigene25574_CKA	557	2083	0.9894	62.0845
Unigene8608_CKA	557	957	0.9916	135.133
CL3466.Contig2_CKA	557	2544	0.9682	50.8341
CL6169.Contig1_CKA	556	2967	0.9339	43.5085
CL7648.Contig1_CKA	556	1320	0.7833	97.7953
gi|332786300|gb|FY441828.1|FY441828	556	836	0.9988	154.414
CL8473.Contig1_CKA	556	1754	0.9042	73.5973
Unigene2044_CKA	555	794	0.8967	162.289
CL731.Contig3_CKA	555	1603	0.9825	80.3853
gnl|UG|Rsa#S41979951	555	880	0.9602	146.429
CL14731.Contig2_CKA	555	2114	0.9134	60.9544
CL5086.Contig1_CKA	555	1032	0.7238	124.862
Unigene2016_CKA	554	2068	0.8486	62.198
CL6903.Contig1_CKA	553	2383	0.9689	53.8788
Unigene23018_CKA	553	1601	0.9475	80.1956
CL3838.Contig1_CKA	553	2752	0.964	46.6545
CL1280.Contig4_CKA	552	1759	0.6492	72.8602
gi|332776804|gb|FY436326.1|FY436326	552	847	0.647	151.312
gi|156179174|gb|EW739320.1|EW739320	552	735	0.8313	174.369
CL8829.Contig1_CKA	551	1788	0.9827	71.5486
CL8271.Contig1_CKA	551	1960	0.9342	65.2698
Unigene2370_CKA	551	902	0.8969	141.828
CL4312.Contig4_CKA	550	846	0.5426	150.942
CL5878.Contig1_CKA	550	1764	0.966	72.3904
gi|167445269|gb|FD951957.1|FD951957	550	686	0.8659	186.147
CL10541.Contig1_CKA	550	938	0.9861	136.137
CL4038.Contig1_CKA	550	1594	0.9216	80.1108
Unigene26260_CKA	549	1630	0.9957	78.1991
CL1265.Contig1_CKA	549	650	0.9969	196.099
CL3931.Contig1_CKA	549	3821	0.9079	33.3589
CL3039.Contig1_CKA	549	2331	0.9429	54.6823
CL13197.Contig4_CKA	548	569	0.8787	223.607
Unigene26618_CKA	548	1155	0.7515	110.158
CL10366.Contig1_CKA	548	1848	0.9827	68.8487
Unigene1724_CKA	548	1495	0.8836	85.1052
CL11513.Contig1_CKA	548	1757	0.7228	72.4145
gnl|UG|Rsa#S41981402	548	839	0.9571	151.648
CL1224.Contig1_CKA	547	2055	0.9431	61.8006
CL10331.Contig1_CKA	547	1181	0.9585	107.536
Unigene28617_CKA	547	1476	0.9424	86.0435
CL2327.Contig2_CKA	547	2282	0.8133	55.653
CL8614.Contig4_CKA	547	1046	0.9369	121.415
CL4981.Contig2_CKA	547	1096	0.8704	115.876
Unigene21322_CKA	546	1594	0.9586	79.5282
Unigene2152_CKA	546	1530	0.9752	82.8549
CL677.Contig1_CKA	546	1825	0.9956	69.4619
CL13465.Contig1_CKA	546	1202	0.9351	105.464
CL1627.Contig2_CKA	546	3197	0.8783	39.6522
CL5196.Contig1_CKA	545	1434	0.9066	88.2398
Unigene19763_CKA	545	914	0.9661	138.442
Unigene28535_CKA	545	1758	0.9937	71.9771
Unigene20431_CKA	545	1399	0.9907	90.4473
CL9832.Contig1_CKA	545	2042	0.9407	61.9666
CL740.Contig1_CKA	544	2834	0.9527	44.5673
Unigene18410_CKA	544	1083	0.9871	116.624
Unigene20343_CKA	544	1217	0.9778	103.783
CL6838.Contig1_CKA	543	1706	0.871	73.8989
CL11589.Contig1_CKA	543	2028	0.8693	62.1654
CL14029.Contig1_CKA	543	1237	0.9475	101.917
gi|167440289|gb|FD944461.1|FD944461	543	810	0.7815	155.644
gnl|UG|Rsa#S42005452	543	815	0.9583	154.689
CL565.Contig1_CKA	543	1718	0.837	73.3827
CL10201.Contig1_CKA	543	3851	0.9135	32.7373
gnl|UG|Rsa#S42032050	543	578	0.9256	218.117
Unigene1431_CKA	542	943	0.9523	133.446
Unigene8310_CKA	542	1391	0.9849	90.4668
CL633.Contig4_CKA	541	960	0.9844	130.841
CL9045.Contig1_CKA	541	892	0.9686	140.815
CL2154.Contig1_CKA	541	1515	0.9795	82.909
CL11292.Contig1_CKA	541	1213	0.9019	103.551
gi|167440082|gb|FD947089.1|FD947089	541	707	0.9788	177.662
CL4788.Contig1_CKA	540	2356	0.9402	53.2152
gi|158921522|gb|EX894185.1|EX894185	540	322	0.7857	389.363
gnl|UG|Rsa#S42568348	539	739	0.9702	169.341
CL12945.Contig1_CKA	539	1092	0.9542	114.6
Unigene27833_CKA	538	2250	0.8182	55.5158
gi|332795362|gb|FY449267.1|FY449267	538	852	0.696	146.609
CL13904.Contig1_CKA	538	1478	0.952	84.5132
CL11294.Contig2_CKA	538	2107	0.8491	59.2836
gi|332777228|gb|FY437746.1|FY437746	538	833	0.8415	149.953
gnl|UG|Rsa#S43007533	537	759	0.9539	164.267
CL7173.Contig1_CKA	537	1458	0.9259	85.5133
CL10658.Contig1_CKA	537	965	0.9378	129.2
gi|166144563|gb|FD577741.1|FD577741	537	582	0.9588	214.224
CL2974.Contig1_CKA	537	3758	0.9444	33.1768
Unigene6568_CKA	537	799	0.8974	156.043
gi|332779956|gb|FY439932.1|FY439932	537	901	0.8768	138.378
CL1338.Contig2_CKA	537	2572	0.6983	48.4753
CL9755.Contig1_CKA	536	1907	0.9428	65.2576
CL13488.Contig1_CKA	536	1119	0.6273	111.212
CL1119.Contig2_CKA	536	2046	0.8964	60.8242
CL1952.Contig6_CKA	536	1408	0.9787	88.3851
Unigene21324_CKA	536	1110	0.9108	112.114
CL262.Contig6_CKA	536	1317	0.5323	94.4922
Unigene21270_CKA	536	956	0.9435	130.174
CL3354.Contig1_CKA	535	1974	0.9129	62.9251
gnl|UG|Rsa#S42567237	535	602	0.8588	206.336
CL8984.Contig1_CKA	535	1700	0.8188	73.0671
CL9134.Contig1_CKA	535	2833	0.8962	43.8454
CL3046.Contig8_CKA	535	1369	0.8671	90.7334
CL8249.Contig2_CKA	535	1193	0.9732	104.119
CL5800.Contig2_CKA	535	2610	0.9755	47.5916
CL2264.Contig1_CKA	535	2896	0.962	42.8916
Unigene6300_CKA	534	1862	0.9828	66.5853
CL10027.Contig1_CKA	534	1921	0.9037	64.5403
CL3449.Contig1_CKA	534	1971	0.9691	62.903
CL203.Contig3_CKA	533	1474	0.9776	83.955
CL7135.Contig1_CKA	532	884	0.8824	139.726
gnl|UG|Rsa#S42028572	532	720	0.7111	171.552
CL6756.Contig1_CKA	532	2227	0.8954	55.4636
CL2519.Contig1_CKA	532	1261	0.9278	97.952
CL4613.Contig1_CKA	532	2101	0.8334	58.7899
Unigene2316_CKA	531	1542	0.9585	79.9516
CL4001.Contig1_CKA	531	2861	0.9588	43.0917
CL4007.Contig4_CKA	530	1368	0.8414	89.9512
gi|332778754|gb|FY435155.1|FY435155	530	570	0.8596	215.883
CL9850.Contig1_CKA	529	2719	0.8819	45.1714
CL3166.Contig1_CKA	529	1157	0.7165	106.155
CL1986.Contig1_CKA	529	2118	0.9547	57.9891
CL8669.Contig2_CKA	528	660	0.8682	185.741
Unigene25427_CKA	528	917	0.6685	133.685
CL10949.Contig2_CKA	528	2291	0.8939	53.5089
Unigene7994_CKA	528	1364	0.9326	89.8745
CL8425.Contig3_CKA	528	592	0.7331	207.076
Unigene28591_CKA	527	2275	0.5389	53.7831
Unigene16703_CKA	527	2263	0.8303	54.0683
CL4220.Contig1_CKA	527	2062	0.937	59.3388
CL10840.Contig1_CKA	527	978	0.9908	125.109
CL3869.Contig2_CKA	527	958	0.9541	127.721
Unigene20177_CKA	526	602	0.7209	202.865
gi|332786007|gb|FY445717.1|FY445717	526	763	0.9489	160.058
CL12435.Contig1_CKA	526	2449	0.9241	49.8671
CL2363.Contig1_CKA	526	3813	0.9578	32.0284
CL395.Contig2_CKA	526	1955	0.909	62.4678
CL3671.Contig1_CKA	525	1058	0.5331	115.21
gnl|UG|Rsa#S42002931	525	750	0.5907	162.523
CL162.Contig6_CKA	525	2456	0.8416	49.6304
Unigene16673_CKA	525	2058	0.7925	59.2285
gi|156167282|gb|EW727428.1|EW727428	525	904	0.7887	134.837
gnl|UG|Rsa#S42567231	524	658	0.962	184.894
gi|156169106|gb|EW729252.1|EW729252	523	732	0.9973	165.885
CL8384.Contig1_CKA	523	2182	0.9918	55.6498
CL9297.Contig2_CKA	523	929	0.9548	130.708
CL3856.Contig3_CKA	523	1326	0.9947	91.5746
CL4680.Contig2_CKA	522	1233	0.8702	98.2934
CL12548.Contig4_CKA	522	2613	0.8722	46.3818
CL603.Contig2_CKA	522	1729	0.9179	70.0959
gi|154795249|gb|EV813539.1|EV813539	522	988	0.8998	122.668
CL12661.Contig1_CKA	522	1465	0.9775	82.7275
CL14304.Contig1_CKA	521	1639	0.9701	73.8033
CL4544.Contig2_CKA	521	1290	0.9163	93.7702
CL13872.Contig1_CKA	521	1140	0.9053	106.108
Unigene19384_CKA	521	1563	0.9527	77.3919
CL8111.Contig2_CKA	521	864	0.9919	140.004
Unigene27668_CKA	521	1367	0.5662	88.4884
CL2695.Contig4_CKA	519	1209	0.895	99.6685
Unigene28919_CKA	519	2080	0.9572	57.9323
CL6505.Contig1_CKA	519	1060	0.9613	113.679
CL5389.Contig2_CKA	518	2578	0.9352	46.6513
CL4166.Contig1_CKA	518	1405	0.7907	85.5993
CL7586.Contig2_CKA	517	1265	0.985	94.8892
gi|332791118|gb|FY449551.1|FY449551	517	832	0.8582	144.273
gi|332784778|gb|FY450137.1|FY450137	517	860	0.9837	139.575
Unigene26057_CKA	517	912	0.9024	131.617
CL9702.Contig2_CKA	517	2323	0.9625	51.6724
CL5579.Contig2_CKA	517	1847	0.9404	64.9891
CL12481.Contig2_CKA	516	925	0.9914	129.516
CL2884.Contig1_CKA	516	1442	0.9813	83.0809
CL9552.Contig2_CKA	516	2883	0.769	41.5549
CL9202.Contig1_CKA	516	3163	0.9096	37.8763
CL1642.Contig2_CKA	516	2302	0.9483	52.0429
CL13735.Contig1_CKA	516	2518	0.9384	47.5785
CL4425.Contig2_CKA	516	1106	0.9955	108.321
CL4620.Contig4_CKA	515	1714	0.9667	69.7611
CL2968.Contig1_CKA	515	1534	0.8977	77.9469
CL1181.Contig1_CKA	515	2879	0.9434	41.532
CL9426.Contig1_CKA	515	1605	0.8935	74.4988
CL14391.Contig2_CKA	515	932	0.9506	128.295
Unigene30987_CKA	515	501	0.998	238.664
CL723.Contig1_CKA	515	1458	0.9177	82.01
CL5563.Contig1_CKA	515	2598	0.9315	46.0241
Unigene26902_CKA	515	1649	0.9048	72.5109
CL3718.Contig1_CKA	514	2326	0.9755	51.3063
CL12696.Contig1_CKA	514	2490	0.8952	47.9271
CL1309.Contig1_CKA	514	1767	0.8359	67.5373
CL8732.Contig1_CKA	514	1675	0.9463	71.2468
CL2184.Contig2_CKA	513	1970	0.7624	60.46
Unigene6417_CKA	513	1060	0.9047	112.364
Unigene20348_CKA	513	1440	0.9785	82.7126
CL1190.Contig2_CKA	512	1244	0.877	95.5579
CL13044.Contig1_CKA	512	1801	0.9961	66.0044
CL8801.Contig2_CKA	512	2406	0.9705	49.4073
CL12622.Contig1_CKA	512	1380	0.9348	86.1406
CL2254.Contig1_CKA	511	1929	0.703	61.5043
Unigene2539_CKA	511	1145	0.9686	103.617
CL9119.Contig2_CKA	511	1437	0.9443	82.5622
Unigene26265_CKA	510	315	0.9968	375.904
Unigene1981_CKA	510	874	0.9771	135.48
CL14415.Contig1_CKA	509	914	0.9059	129.297
CL5071.Contig2_CKA	509	1858	0.9968	63.6047
Unigene8754_CKA	509	1039	0.9971	113.742
gi|332777940|gb|FY442347.1|FY442347	509	868	0.5104	136.149
CL2772.Contig1_CKA	508	1650	0.9703	71.482
gnl|UG|Rsa#S58735115	508	2324	0.9462	50.751
CL3839.Contig1_CKA	507	904	0.9801	130.214
CL10682.Contig1_CKA	507	1085	0.9041	108.491
CL4980.Contig2_CKA	506	1934	0.9478	60.7451
Unigene187_CKA	506	2066	0.9724	56.864
CL4301.Contig3_CKA	505	2208	0.8487	53.1018
Unigene13480_CKA	505	762	0.916	153.87
CL10257.Contig2_CKA	505	1778	0.9049	65.9442
CL73.Contig1_CKA	504	1041	0.8463	112.408
gi|156171631|gb|EW731777.1|EW731777	504	820	0.9159	142.703
CL10011.Contig2_CKA	503	2249	0.9253	51.9273
CL12903.Contig1_CKA	503	3193	0.8252	36.5751
CL10305.Contig3_CKA	503	2233	0.9257	52.2993
CL11504.Contig1_CKA	503	1721	0.5177	67.8585
Unigene25505_CKA	503	980	0.9847	119.168
CL13409.Contig1_CKA	503	1148	0.9843	101.729
CL1782.Contig3_CKA	502	1941	0.9603	60.0475
CL5755.Contig1_CKA	502	1215	0.7284	95.9278
Unigene20336_CKA	502	1006	0.9294	115.857
gnl|UG|Rsa#S42006075	502	770	0.9091	151.367
CL6285.Contig1_CKA	502	724	0.5014	160.984
CL741.Contig1_CKA	502	1596	0.5388	73.0277
CL9875.Contig1_CKA	501	1139	0.9043	102.125
Unigene23063_CKA	501	1341	0.7136	86.7413
CL6829.Contig1_CKA	501	2286	0.8657	50.8837
CL3927.Contig1_CKA	501	963	0.8494	120.789
Unigene6169_CKA	501	2296	0.9608	50.6621
gi|166151201|gb|FD583331.1|FD583331	501	697	0.9684	166.887
Unigene26223_CKA	500	1478	0.9912	78.5439
CL273.Contig2_CKA	500	1292	0.9954	89.8513
CL4537.Contig1_CKA	499	1156	0.9057	100.221
CL5786.Contig1_CKA	499	837	0.8566	138.418
CL24.Contig2_CKA	499	2299	0.9056	50.394
CL8662.Contig1_CKA	499	1710	0.738	67.7519
Unigene13957_CKA	499	1400	0.98	82.7541
Unigene2236_CKA	498	1612	0.8772	71.7268
Unigene21554_CKA	498	1376	0.8888	84.0287
Unigene8059_CKA	498	1428	0.9902	80.9689
CL11712.Contig1_CKA	498	1326	0.9434	87.1972
CL12123.Contig1_CKA	498	816	0.8431	141.696
CL6872.Contig1_CKA	498	2009	0.9179	57.5528
CL12637.Contig1_CKA	497	3004	0.9178	38.4126
CL2671.Contig2_CKA	497	1751	0.9486	65.9003
CL9820.Contig1_CKA	497	1963	0.8589	58.7832
CL3596.Contig2_CKA	496	1403	0.871	82.0807
Unigene23157_CKA	496	2134	0.9953	53.964
Unigene24894_CKA	495	879	0.6109	130.747
CL12900.Contig2_CKA	495	1745	0.9742	65.8608
CL3151.Contig2_CKA	495	1322	0.9849	86.9342
gnl|UG|Rsa#S42049326	495	1126	0.9467	102.067
Unigene6887_CKA	495	912	0.9419	126.016
gi|161578732|gb|EY949857.1|EY949857	494	571	0.9877	200.867
CL2191.Contig1_CKA	494	986	0.715	116.323
Unigene21881_CKA	494	233	0.5536	492.253
Unigene16312_CKA	494	837	0.9701	137.031
CL7315.Contig1_CKA	494	2055	0.9163	55.8126
CL3111.Contig1_CKA	493	3331	0.8976	34.3629
gi|332785445|gb|FY443977.1|FY443977	492	845	0.9905	135.184
gi|332778678|gb|FY435079.1|FY435079	492	721	0.9126	158.433
CL4439.Contig1_CKA	492	1706	0.7403	66.9581
CL758.Contig4_CKA	492	1580	0.5943	72.2978
CL13738.Contig1_CKA	492	2344	0.9219	48.7331
CL5023.Contig1_CKA	492	1772	0.8454	64.4642
CL14333.Contig1_CKA	491	2182	0.7461	52.2449
Unigene8012_CKA	491	924	0.8907	123.375
Unigene6166_CKA	490	859	0.9884	132.44
CL337.Contig1_CKA	490	1145	0.9782	99.3591
CL7568.Contig1_CKA	490	2406	0.9152	47.2843
gnl|UG|Rsa#S42027856	490	710	0.7789	160.234
CL8247.Contig1_CKA	489	1737	0.7737	65.3621
CL14569.Contig1_CKA	489	2537	0.9436	44.7513
CL2755.Contig1_CKA	489	3010	0.9791	37.7189
Unigene18535_CKA	489	1303	0.8258	87.1327
CL1598.Contig1_CKA	489	1488	0.9489	76.2997
CL5689.Contig2_CKA	489	1162	0.8941	97.7057
Unigene15523_CKA	489	856	0.9171	132.633
Unigene14819_CKA	488	2537	0.9673	44.6598
Unigene29835_CKA	488	1227	0.9772	92.3405
Unigene20664_CKA	488	1115	0.8018	101.616
CL5135.Contig2_CKA	488	837	0.9869	135.367
gi|332788383|gb|FY441189.1|FY441189	487	883	0.8981	128.052
gnl|UG|Rsa#S43013211	487	459	0.5468	246.339
CL1232.Contig2_CKA	487	3725	0.7385	30.3543
CL6668.Contig2_CKA	487	1170	0.9462	96.6407
Unigene23618_CKA	486	1872	0.9754	60.2764
gi|332786580|gb|FY445104.1|FY445104	486	905	0.9602	124.682
CL754.Contig2_CKA	486	2562	0.9703	44.0427
CL7745.Contig1_CKA	486	1404	0.8041	80.3685
CL7048.Contig1_CKA	485	1261	0.8287	89.2984
Unigene23022_CKA	485	1461	0.9973	77.0741
gnl|UG|Rsa#S42568074	485	369	0.6206	305.163
CL9753.Contig1_CKA	485	1212	0.9332	92.9086
Unigene23881_CKA	484	746	0.9973	150.634
CL3537.Contig6_CKA	484	1520	0.7928	73.9297
Unigene6699_CKA	484	952	0.938	118.039
CL8060.Contig1_CKA	484	1903	0.8655	59.0505
Unigene18340_CKA	484	936	0.8686	120.057
CL2621.Contig1_CKA	483	1766	0.9185	63.5
CL7265.Contig1_CKA	483	1174	0.9583	95.5204
CL5991.Contig2_CKA	483	1690	0.9805	66.3556
CL5320.Contig1_CKA	483	1123	0.9973	99.8583
CL14088.Contig1_CKA	482	1001	0.9381	111.797
CL9009.Contig1_CKA	482	1787	0.9362	62.6238
CL6778.Contig2_CKA	482	981	0.8828	114.076
CL7398.Contig2_CKA	482	1405	0.9125	79.6503
CL10241.Contig1_CKA	482	1710	0.9526	65.4437
CL9031.Contig2_CKA	482	850	0.7318	131.657
Unigene26885_CKA	481	856	0.7605	130.463
CL8618.Contig1_CKA	481	1574	0.9994	70.9508
gi|158945432|gb|EX908392.1|EX908392	481	887	0.9166	125.904
Unigene6615_CKA	481	409	0.9682	273.048
CL6147.Contig1_CKA	481	2929	0.9208	38.1279
CL14570.Contig24_CKA	481	2582	0.8447	43.252
CL13806.Contig1_CKA	481	1225	0.7069	91.1645
gi|332780326|gb|FY440302.1|FY440302	481	897	0.8004	124.5
CL13403.Contig1_CKA	481	2268	0.9546	49.2401
CL4535.Contig3_CKA	481	1061	0.6079	105.256
CL801.Contig1_CKA	480	1396	0.8689	79.8312
gi|167452079|gb|FD955544.1|FD955544	480	622	0.8039	179.171
CL7467.Contig1_CKA	480	2011	0.8563	55.4174
gnl|UG|Rsa#S41975136	480	940	0.7713	118.558
CL14609.Contig2_CKA	480	1138	0.906	97.93
CL7358.Contig1_CKA	480	1214	0.8773	91.7993
CL5873.Contig1_CKA	479	2250	0.972	49.4276
CL9304.Contig1_CKA	479	1416	0.9555	78.5397
CL2101.Contig1_CKA	479	1220	0.9352	91.1575
Unigene15048_CKA	479	2633	0.9559	42.2378
Unigene13488_CKA	479	1242	0.711	89.5428
CL2880.Contig1_CKA	479	1458	0.9801	76.2772
Unigene2046_CKA	478	1044	0.8333	106.303
CL6127.Contig1_CKA	478	1191	0.8615	93.1822
CL11604.Contig1_CKA	478	2113	0.9626	52.5225
CL6342.Contig2_CKA	478	1657	0.8358	66.9765
CL14470.Contig1_CKA	478	1417	0.6514	78.3204
gi|332790425|gb|FY454490.1|FY454490	478	905	0.9956	122.63
CL13170.Contig2_CKA	478	2908	0.8525	38.1637
CL6819.Contig2_CKA	478	2238	0.992	49.5889
Unigene28438_CKA	477	2312	0.9053	47.9013
Unigene8410_CKA	477	1386	0.974	79.9047
gi|161567978|gb|EY939033.1|EY939033	477	691	0.8582	160.272
Unigene25177_CKA	477	1504	0.9402	73.6355
CL7290.Contig1_CKA	477	1074	0.5549	103.117
Unigene8561_CKA	477	1251	0.9432	88.5275
CL3978.Contig1_CKA	477	3514	0.9289	31.5162
CL13336.Contig1_CKA	476	1763	0.9058	62.6862
Unigene12417_CKA	476	302	0.9967	365.946
CL11922.Contig1_CKA	476	909	0.5688	121.579
CL2535.Contig3_CKA	476	1328	0.9119	83.2196
gnl|UG|Rsa#S41974466	476	844	0.7749	130.943
Unigene21346_CKA	475	1074	0.7095	102.685
CL10245.Contig1_CKA	475	3418	0.9432	32.2655
gi|167438284|gb|FD947034.1|FD947034	475	786	0.8511	140.31
gnl|UG|Rsa#S42008606	475	796	0.608	138.547
Unigene23317_CKA	475	1104	0.9746	99.8945
CL1044.Contig1_CKA	475	3002	0.8787	36.7367
CL763.Contig5_CKA	475	2816	0.8942	39.1632
Unigene10189_CKA	474	684	0.9094	160.894
CL7221.Contig1_CKA	474	1383	0.9638	79.5744
CL6406.Contig3_CKA	474	1239	0.8571	88.8227
CL2853.Contig2_CKA	473	1109	0.9693	99.0254
CL8155.Contig1_CKA	473	2706	0.9305	40.5836
Unigene16854_CKA	473	772	0.794	142.253
Unigene21281_CKA	473	1604	0.9165	68.4658
CL1123.Contig2_CKA	473	1576	0.9753	69.6822
CL4169.Contig1_CKA	473	2344	0.718	46.8512
gi|332775120|gb|FY433642.1|FY433642	472	816	0.9583	134.298
CL10629.Contig1_CKA	472	1061	0.9293	103.287
CL8251.Contig2_CKA	472	2036	0.7549	53.8246
Unigene19004_CKA	472	588	0.9932	186.372
CL10681.Contig2_CKA	472	1092	0.9304	100.354
Unigene4994_CKA	471	1632	0.7347	67.0066
CL399.Contig2_CKA	471	1142	0.9378	95.7573
CL2942.Contig1_CKA	471	1801	0.9733	60.7189
CL2259.Contig1_CKA	471	633	0.8231	172.756
CL12218.Contig3_CKA	471	955	0.956	114.508
CL1617.Contig4_CKA	471	1709	0.6852	63.9876
CL8227.Contig1_CKA	470	1918	0.9254	56.894
CL13927.Contig1_CKA	470	2023	0.9674	53.941
gi|161577997|gb|EY949310.1|EY949310	470	674	0.9688	161.903
gnl|UG|Rsa#S41981582	470	848	0.8325	128.682
CL495.Contig2_CKA	469	2278	0.9833	47.8009
CL8153.Contig1_CKA	469	1442	0.9057	75.5135
CL3064.Contig1_CKA	469	1755	0.9311	62.0458
CL1726.Contig1_CKA	469	2568	0.9502	42.4028
gi|161562790|gb|EY934365.1|EY934365	469	682	0.915	159.663
Unigene28923_CKA	469	2863	0.9361	38.0337
CL3633.Contig1_CKA	469	1442	0.6914	75.5135
CL9323.Contig1_CKA	468	3032	0.7246	35.8372
CL6838.Contig3_CKA	468	1639	0.9567	66.2955
Unigene2894_CKA	468	887	0.9808	122.501
CL10006.Contig1_CKA	468	2319	0.9629	46.8557
gi|158941288|gb|EX903620.1|EX903620	467	740	0.7662	146.522
gi|158946981|gb|EX909617.1|EX909617	467	706	0.9065	153.578
CL14486.Contig1_CKA	467	1143	0.6614	94.861
CL5699.Contig1_CKA	466	1374	0.9032	78.7438
CL4396.Contig2_CKA	466	2747	0.7768	39.3862
CL5109.Contig1_CKA	466	1001	0.953	108.086
CL4231.Contig3_CKA	465	3263	0.947	33.0867
CL1669.Contig7_CKA	465	2132	0.6834	50.6387
Unigene7319_CKA	465	2708	0.9357	39.8677
CL12448.Contig2_CKA	465	1681	0.8935	64.2247
Unigene659_CKA	464	667	0.7496	161.514
Unigene24656_CKA	464	1117	0.8057	96.4455
Unigene314_CKA	464	2754	0.9317	39.1175
CL3665.Contig2_CKA	464	1996	0.6879	53.9727
gi|158926183|gb|EX898502.1|EX898502	464	666	0.5676	161.756
Unigene29875_CKA	463	723	0.9488	148.682
Unigene22508_CKA	463	2130	0.9296	50.4683
CL5220.Contig2_CKA	463	2811	0.9388	38.2417
Unigene940_CKA	463	1245	0.6618	86.3433
CL1219.Contig3_CKA	463	3642	0.8361	29.516
CL4356.Contig1_CKA	462	1162	0.9664	92.3109
Unigene1796_CKA	462	1307	0.9839	82.0698
CL9411.Contig1_CKA	462	2826	0.8854	37.9566
Unigene17946_CKA	462	1862	0.9753	57.6075
gnl|UG|Rsa#S42005921	462	584	0.9435	183.673
CL9002.Contig1_CKA	462	1816	0.929	59.0668
CL12743.Contig3_CKA	462	2270	0.7586	47.2534
Unigene29861_CKA	462	898	0.9978	119.449
CL5698.Contig2_CKA	461	2088	0.9004	51.261
Unigene25466_CKA	461	1863	0.9538	57.452
Unigene7013_CKA	461	1683	0.9406	63.5966
CL317.Contig1_CKA	461	918	0.9401	116.594
gi|158944799|gb|EX906364.1|EX906364	461	709	0.8956	150.963
Unigene13886_CKA	460	1858	0.9769	57.4816
CL2364.Contig2_CKA	460	902	0.949	118.405
Unigene16032_CKA	460	222	0.9955	481.085
Unigene21263_CKA	459	1298	0.9345	82.1022
CL407.Contig1_CKA	459	1203	0.5303	88.5858
Unigene19460_CKA	459	1221	0.9378	87.2798
CL10803.Contig1_CKA	459	918	0.7887	116.088
CL8877.Contig1_CKA	459	706	0.8399	150.947
Unigene27116_CKA	459	1536	0.8691	69.3807
CL279.Contig5_CKA	459	1832	0.8772	58.1707
CL6699.Contig2_CKA	458	1462	0.5834	72.7336
Unigene116_CKA	458	1933	0.971	55.0111
CL13216.Contig2_CKA	458	1642	0.8806	64.7604
CL3646.Contig2_CKA	458	2690	0.9335	39.5303
Unigene13623_CKA	458	873	0.9668	121.806
Unigene24651_CKA	458	1440	0.9799	73.8448
CL3333.Contig1_CKA	457	589	0.7351	180.143
CL8963.Contig2_CKA	457	1815	0.8165	58.4597
CL2629.Contig2_CKA	457	2490	0.9064	42.6122
CL7378.Contig1_CKA	457	1262	0.8621	84.0763
Unigene26447_CKA	457	1305	0.954	81.306
Unigene28906_CKA	457	1277	0.9875	83.0888
CL13498.Contig1_CKA	457	2198	0.9181	48.2731
CL4111.Contig1_CKA	457	896	0.9621	118.42
Unigene28747_CKA	456	1977	0.9469	53.5519
CL1520.Contig1_CKA	456	1672	0.683	63.3207
CL11188.Contig1_CKA	456	942	0.9268	112.391
CL11340.Contig1_CKA	456	1959	0.9781	54.044
CL9158.Contig1_CKA	455	1500	0.9953	70.4267
Unigene2709_CKA	455	816	0.8493	129.461
CL6783.Contig1_CKA	455	1722	0.7178	61.3473
CL2011.Contig1_CKA	455	2317	0.9663	45.5934
CL2559.Contig5_CKA	455	2268	0.9762	46.5785
CL11861.Contig1_CKA	455	2126	0.9854	49.6896
CL292.Contig1_CKA	455	2203	0.9437	47.9528
CL3070.Contig2_CKA	455	2597	0.9511	40.6777
CL5442.Contig1_CKA	455	2263	0.9677	46.6814
CL1988.Contig1_CKA	454	1678	0.8844	62.8175
Unigene21947_CKA	454	1541	0.9896	68.4022
CL4540.Contig1_CKA	454	1999	0.978	52.7303
CL10911.Contig3_CKA	454	1212	0.9431	86.9701
CL7864.Contig1_CKA	453	1866	0.9855	56.3642
Unigene8521_CKA	452	1206	0.9362	87.0178
Unigene20398_CKA	452	1204	0.7002	87.1623
Unigene21216_CKA	451	1092	0.9698	95.8895
Unigene24617_CKA	451	1620	0.8728	64.6366
Unigene13898_CKA	451	1562	0.8649	67.0367
Unigene226_CKA	451	1483	0.9771	70.6077
CL2433.Contig2_CKA	450	4138	0.8369	25.2487
Unigene1757_CKA	450	2236	0.792	46.7259
CL8621.Contig1_CKA	450	2569	0.977	40.6692
CL10604.Contig1_CKA	450	813	0.8696	128.511
gi|332779810|gb|FY438782.1|FY438782	450	885	0.8768	118.055
Unigene22577_CKA	450	616	0.5519	169.609
CL8292.Contig1_CKA	449	1425	0.8077	73.1557
Unigene6697_CKA	449	2145	0.9585	48.6
CL4320.Contig3_CKA	449	958	0.904	108.817
CL11515.Contig1_CKA	449	1170	0.9923	89.0999
CL889.Contig1_CKA	449	781	0.977	133.479
CL891.Contig1_CKA	449	1264	0.8782	82.4738
CL3335.Contig2_CKA	448	1152	0.9488	90.2906
CL279.Contig2_CKA	447	1695	0.8897	61.2287
CL7632.Contig1_CKA	447	2518	0.9091	41.2163
gi|156177579|gb|EW737725.1|EW737725	447	824	0.7718	125.95
gi|332786880|gb|FY442018.1|FY442018	447	598	0.9415	173.549
CL8130.Contig1_CKA	447	1426	0.9783	72.7788
CL7407.Contig1_CKA	447	804	0.9353	129.083
gnl|UG|Rsa#S42005114	447	614	0.7362	169.027
CL12788.Contig1_CKA	447	2851	0.9106	36.4022
CL9209.Contig1_CKA	447	1166	0.8894	89.0074
CL13537.Contig1_CKA	446	1376	0.7333	75.2547
CL13532.Contig1_CKA	446	1726	0.9762	59.9944
CL1374.Contig1_CKA	446	2574	0.9347	40.2294
CL5357.Contig1_CKA	446	1453	0.9016	71.2666
CL1350.Contig1_CKA	446	1721	0.7443	60.1687
CL1202.Contig2_CKA	446	1806	0.8361	57.3369
gnl|UG|Rsa#S41980771	445	788	0.9556	131.115
gi|167443577|gb|FD950020.1|FD950020	445	701	0.7946	147.387
Unigene2612_CKA	445	1490	0.8872	69.3411
CL5352.Contig1_CKA	445	969	0.8122	106.624
CL3804.Contig2_CKA	445	1439	0.8409	71.7986
CL225.Contig1_CKA	445	2131	0.8649	48.4835
CL9367.Contig1_CKA	445	1248	0.8838	82.787
Unigene16689_CKA	444	667	0.9805	154.552
CL1817.Contig3_CKA	444	1368	0.8121	75.3553
gi|332777574|gb|FY439281.1|FY439281	444	426	0.6878	241.986
Unigene25328_CKA	444	1873	0.9861	55.0379
CL1382.Contig2_CKA	444	2281	0.8299	45.1934
CL5113.Contig2_CKA	444	933	0.9303	110.489
CL841.Contig1_CKA	444	906	0.9801	113.782
CL2332.Contig1_CKA	443	2946	0.9667	34.9131
CL12564.Contig1_CKA	443	2425	0.9468	42.414
CL9031.Contig1_CKA	443	1051	0.5052	97.8629
Unigene14332_CKA	443	1546	0.9709	66.529
CL12908.Contig2_CKA	443	985	0.9371	104.42
gi|156170320|gb|EW730466.1|EW730466	443	536	0.528	191.892
CL6406.Contig1_CKA	443	1273	0.9364	80.7965
CL14530.Contig3_CKA	443	763	0.7038	134.802
Unigene30033_CKA	442	743	0.8493	138.118
CL2310.Contig1_CKA	442	2358	0.9258	43.5207
CL830.Contig2_CKA	442	1300	0.7462	78.9398
gi|332775336|gb|FY434654.1|FY434654	442	896	0.5391	114.533
CL1290.Contig1_CKA	441	2569	0.9599	39.8558
Unigene6678_CKA	441	973	0.9445	105.231
Unigene29901_CKA	441	1626	0.9594	62.9702
Unigene6691_CKA	440	1372	0.9249	74.4587
CL10633.Contig2_CKA	440	2184	0.6355	46.7753
gi|332782404|gb|FY443423.1|FY443423	440	911	0.7805	112.138
Unigene897_CKA	440	1053	0.9411	97.0155
CL10555.Contig1_CKA	440	717	0.9386	142.479
gi|158924926|gb|EX897562.1|EX897562	440	778	0.8483	131.308
CL7381.Contig4_CKA	440	2756	0.9213	37.0673
CL13881.Contig1_CKA	439	763	0.5229	133.585
CL1963.Contig1_CKA	439	1975	0.7195	51.6077
CL12895.Contig1_CKA	439	1664	0.9171	61.2531
CL6235.Contig1_CKA	439	1933	0.8789	52.729
gi|332786217|gb|FY441745.1|FY441745	439	720	0.8486	141.563
CL5548.Contig3_CKA	439	1984	0.8942	51.3736
CL3064.Contig4_CKA	439	1249	0.5821	81.6054
CL5678.Contig2_CKA	439	3587	0.8626	28.4152
CL1762.Contig2_CKA	438	1150	0.7783	88.4287
Unigene26451_CKA	437	2025	0.9131	50.1041
Unigene26268_CKA	437	1739	0.8867	58.3444
Unigene8454_CKA	436	518	0.8687	195.422
CL11540.Contig1_CKA	436	1088	0.9375	93.041
CL14052.Contig1_CKA	436	2285	0.8665	44.3014
Unigene2523_CKA	436	2080	0.9692	48.6676
CL7713.Contig3_CKA	435	2975	0.8272	33.9484
Unigene16549_CKA	435	2316	0.9154	43.6081
Unigene2475_CKA	435	1495	0.8482	67.5562
gi|332783351|gb|FY438242.1|FY438242	435	817	0.967	123.619
CL10144.Contig1_CKA	435	1451	0.9779	69.6047
gi|161571059|gb|EY942282.1|EY942282	435	685	0.9212	147.44
CL1887.Contig1_CKA	434	2436	0.8506	41.3647
Unigene16119_CKA	434	1149	0.9217	87.6974
CL815.Contig3_CKA	434	1698	0.9641	59.3429
Unigene26640_CKA	434	3106	0.9372	32.4418
CL6360.Contig2_CKA	434	2238	0.9794	45.0243
Unigene1279_CKA	434	2084	0.9683	48.3514
CL14129.Contig1_CKA	433	1803	0.9811	55.7582
Unigene19963_CKA	433	1543	0.6286	65.1537
CL808.Contig2_CKA	433	3124	0.9149	32.1806
gi|166141811|gb|FD573802.1|FD573802	433	608	0.5822	165.349
CL4672.Contig3_CKA	433	1840	0.9228	54.637
gi|332778710|gb|FY435111.1|FY435111	433	878	0.8599	114.501
CL5457.Contig1_CKA	432	1315	0.7787	76.2737
Unigene7623_CKA	432	747	0.996	134.27
Unigene24551_CKA	432	1758	0.9909	57.0534
CL10023.Contig2_CKA	432	1496	0.9799	67.0454
gnl|UG|Rsa#S41974480	431	655	0.7282	152.775
CL2452.Contig2_CKA	431	2369	0.821	42.2405
Unigene13852_CKA	431	1780	0.9837	56.2178
CL4039.Contig6_CKA	431	890	0.9056	112.436
gi|166138580|gb|FD570256.1|FD570256	431	807	0.8934	124
gnl|UG|Rsa#S41976622	431	766	0.5483	130.637
CL8431.Contig2_CKA	431	1610	0.9994	62.1539
CL4988.Contig1_CKA	431	979	0.8417	102.214
CL5749.Contig1_CKA	430	1063	0.8852	93.9187
CL319.Contig4_CKA	430	1380	0.9725	72.3446
Unigene26469_CKA	430	1944	0.9619	51.3558
CL643.Contig1_CKA	430	2412	0.9337	41.3912
CL449.Contig1_CKA	430	1115	0.8188	89.5387
CL12891.Contig1_CKA	429	1203	0.99	82.7959
gnl|UG|Rsa#S42007161	429	821	0.8965	121.32
CL3029.Contig1_CKA	429	1957	0.9683	50.896
CL2557.Contig1_CKA	429	1800	0.9839	55.3352
CL8881.Contig1_CKA	428	1306	0.8254	76.0882
CL2686.Contig1_CKA	428	2114	0.9825	47.0063
CL1234.Contig2_CKA	428	2204	0.9705	45.0868
CL12606.Contig1_CKA	427	1128	0.8812	87.8892
CL11377.Contig1_CKA	427	1569	0.9273	63.1861
Unigene26689_CKA	426	1493	0.925	66.2471
CL1178.Contig1_CKA	426	2848	0.8817	34.7285
gnl|UG|Rsa#S41981092	426	703	0.8137	140.693
CL6124.Contig1_CKA	426	2456	0.9369	40.2715
CL6067.Contig1_CKA	426	1536	0.8483	64.3925
Unigene8874_CKA	425	1955	0.9969	50.473
CL2825.Contig2_CKA	425	1526	0.9161	64.6623
CL9147.Contig1_CKA	425	1248	0.9527	79.0663
CL4179.Contig2_CKA	425	858	0.9289	115.005
CL6450.Contig1_CKA	425	1676	0.963	58.8751
CL5504.Contig1_CKA	425	3576	0.8364	27.5936
gnl|UG|Rsa#S42024928	425	761	0.8187	129.665
CL11193.Contig1_CKA	424	2156	0.9457	45.6598
Unigene18072_CKA	423	978	0.9407	100.42
Unigene18001_CKA	423	1217	0.8669	80.6987
CL13624.Contig1_CKA	423	1846	0.987	53.2017
CL454.Contig1_CKA	423	2551	0.9651	38.4988
gi|332792709|gb|FY451487.1|FY451487	422	864	0.9942	113.401
Unigene24844_CKA	422	1725	0.9409	56.799
CL1805.Contig1_CKA	422	1184	0.9291	82.7518
Unigene25281_CKA	422	2932	0.8203	33.4168
CL2528.Contig1_CKA	422	1451	0.9373	67.5246
Unigene414_CKA	422	1817	0.874	53.9231
CL11026.Contig1_CKA	422	498	0.8213	196.743
CL10162.Contig1_CKA	422	1283	0.9813	76.3665
CL1361.Contig2_CKA	422	1621	0.9568	60.4431
CL6005.Contig1_CKA	422	1028	0.8142	95.3095
Unigene2643_CKA	421	1439	0.8645	67.9263
gnl|UG|Rsa#S42029628	421	513	0.9201	190.538
Unigene21172_CKA	421	1541	0.9851	63.4302
CL1806.Contig2_CKA	421	1038	0.9865	94.1676
CL3158.Contig3_CKA	421	2340	0.9158	41.7718
gi|166140193|gb|FD572769.1|FD572769	421	764	0.9712	127.94
CL6572.Contig1_CKA	421	1642	0.8605	59.5286
CL9935.Contig1_CKA	421	1656	0.968	59.0254
Unigene26923_CKA	420	1491	0.945	65.4016
CL3741.Contig1_CKA	420	2576	0.9356	37.8548
CL758.Contig3_CKA	420	1764	0.6463	55.28
CL7652.Contig1_CKA	420	1695	0.9091	57.5303
CL11123.Contig1_CKA	420	697	0.8795	139.905
gi|332788236|gb|FY445560.1|FY445560	420	858	0.6993	113.652
gnl|UG|Rsa#S41981956	420	834	0.7182	116.923
CL12429.Contig2_CKA	419	1157	0.9611	84.081
Unigene26558_CKA	419	2335	0.9872	41.6624
CL447.Contig1_CKA	419	1723	0.9066	56.4606
CL6464.Contig1_CKA	419	1521	0.8909	63.959
CL2450.Contig1_CKA	419	836	0.9211	116.366
Unigene20834_CKA	419	1087	0.9384	89.4955
CL11209.Contig1_CKA	419	3119	0.8698	31.19
CL9546.Contig1_CKA	418	1705	0.9648	56.9205
gnl|UG|Rsa#S42025537	418	725	0.509	133.861
CL3335.Contig1_CKA	418	1216	0.9202	79.8104
Unigene22724_CKA	418	1157	0.9516	83.8803
CL647.Contig2_CKA	417	2358	0.9402	41.0591
CL7147.Contig1_CKA	417	2269	0.9978	42.6696
CL11994.Contig1_CKA	417	1768	0.9644	54.7609
Unigene25877_CKA	417	3002	0.9017	32.2509
gi|166145835|gb|FD577923.1|FD577923	417	789	0.9176	122.709
CL11028.Contig1_CKA	417	1599	0.95	60.5487
CL3699.Contig1_CKA	416	1108	0.8484	87.1707
gi|332783424|gb|FY438315.1|FY438315	416	816	0.6189	118.364
CL8229.Contig2_CKA	416	1546	0.9398	62.4742
CL13221.Contig1_CKA	416	1438	0.7128	67.1663
gi|167452259|gb|FD954899.1|FD954899	415	366	0.7896	263.259
gi|332784690|gb|FY450049.1|FY450049	415	846	0.8936	113.892
Unigene25182_CKA	415	912	0.8936	105.65
Unigene7374_CKA	415	1356	0.9779	71.0568
gi|161570447|gb|EY941924.1|EY941924	414	621	0.9517	154.784
gnl|UG|Rsa#S42028751	414	648	0.7901	148.335
Unigene16590_CKA	414	1179	0.9966	81.5274
CL6103.Contig1_CKA	414	1261	0.9635	76.2258
Unigene405_CKA	414	1621	0.8279	59.2972
Unigene26369_CKA	413	1098	0.9754	87.3302
gnl|UG|Rsa#S42002601	413	635	0.7591	151.006
Unigene7116_CKA	413	1570	0.9822	61.0755
CL10749.Contig3_CKA	413	1300	0.9354	73.7605
CL4360.Contig1_CKA	412	3257	0.8858	29.3695
gi|332795550|gb|FY449455.1|FY449455	412	840	0.919	113.877
CL5923.Contig1_CKA	412	2100	0.8543	45.5507
CL5576.Contig2_CKA	412	1249	0.8687	76.5864
CL7144.Contig1_CKA	412	1471	0.9905	65.0282
Unigene716_CKA	412	1317	0.956	72.6321
CL2951.Contig1_CKA	411	1781	0.9135	53.579
CL4025.Contig4_CKA	411	910	0.9209	104.862
Unigene1033_CKA	411	2439	0.8475	39.1243
CL9120.Contig1_CKA	411	1571	0.7785	60.7411
Unigene1587_CKA	411	2282	0.8668	41.8161
Unigene1330_CKA	411	1582	0.9501	60.3187
CL11999.Contig1_CKA	411	1628	0.9263	58.6144
CL895.Contig1_CKA	410	2067	0.9744	46.0533
gi|166149379|gb|FD581931.1|FD581931	410	649	0.5901	146.675
CL932.Contig1_CKA	410	1922	0.9605	49.5276
CL1008.Contig1_CKA	410	1540	0.9597	61.813
CL11309.Contig1_CKA	410	981	0.9664	97.0358
Unigene25002_CKA	410	813	0.941	117.087
CL7676.Contig1_CKA	409	1822	0.9446	52.1185
gnl|UG|Rsa#S41979850	409	820	0.9463	115.805
CL6364.Contig1_CKA	409	1604	0.8803	59.2019
CL3521.Contig2_CKA	409	2556	0.8959	37.1518
Unigene8621_CKA	409	1258	0.9086	75.4848
CL6165.Contig1_CKA	409	1874	0.9237	50.6723
Unigene7708_CKA	409	1445	0.8706	65.7162
CL2205.Contig1_CKA	409	2623	0.9504	36.2028
gi|158942443|gb|EX904892.1|EX904892	409	784	0.5026	121.122
Unigene21443_CKA	408	488	0.9939	194.114
CL1545.Contig3_CKA	408	1536	0.9154	61.6717
CL5384.Contig1_CKA	408	1828	0.9404	51.8204
CL13459.Contig1_CKA	408	3104	0.9623	30.518
CL10258.Contig1_CKA	408	1126	0.9201	84.1276
CL819.Contig4_CKA	408	981	0.738	96.5624
gi|332775274|gb|FY434592.1|FY434592	407	869	0.8331	108.741
gi|166139501|gb|FD570367.1|FD570367	407	693	0.5483	136.357
CL3125.Contig1_CKA	407	1382	0.7685	68.3759
Unigene25298_CKA	407	1457	0.8826	64.8562
CL14253.Contig2_CKA	407	2440	0.9045	38.7277
Unigene24849_CKA	407	2593	0.9587	36.4426
Unigene6647_CKA	407	1549	0.96	61.0042
[truncated: 24,266 more rows]

## Sheet: 7_DAP Library
Supplementary Table S1: The expressed genes with coverage more than 50%.
GeneID	Uniq_reads_num(4253014)	Length	Coverage	RPKM
CL14500.Contig1_CKA	90640	1484	0.9858	14361.1
gnl|UG|Rsa#S42049267	69382	871	0.9977	18729.7
Unigene8058_CKA	50176	1482	0.9885	7960.7
gi|166137689|gb|FD572184.1|FD572184	44255	740	0.7459	14061.6
gi|167443965|gb|FD950152.1|FD950152	34279	704	0.9688	11448.8
CL8195.Contig1_CKA	25404	1441	0.9965	4145.16
Unigene222_CKA	24906	1657	0.9994	3534.15
CL10410.Contig1_CKA	19728	8482	0.9054	546.875
CL10596.Contig2_CKA	19147	1168	0.9418	3854.44
CL3490.Contig1_CKA	17136	2242	0.6632	1797.12
CL1667.Contig1_CKA	15909	1296	0.929	2886.3
CL14365.Contig2_CKA	15615	1843	0.8915	1992.14
CL442.Contig4_CKA	15268	2291	0.9965	1566.97
Unigene8146_CKA	14971	1421	0.9866	2477.19
CL1402.Contig1_CKA	14649	5406	0.5283	637.14
CL2780.Contig1_CKA	14147	1159	0.7593	2870.01
Unigene23153_CKA	11424	710	0.9986	3783.23
CL3016.Contig1_CKA	10205	1062	0.9087	2259.39
CL508.Contig3_CKA	9589	1569	0.9828	1436.99
CL11320.Contig1_CKA	9321	1794	0.9353	1221.64
CL4672.Contig3_CKA	8701	1840	0.9897	1111.87
CL816.Contig1_CKA	8654	2913	0.966	698.521
CL2922.Contig1_CKA	8536	5535	0.8838	362.61
CL1802.Contig1_CKA	8131	1518	0.7022	1259.43
Unigene29689_CKA	7805	919	0.8433	1996.92
CL11253.Contig1_CKA	7805	1852	0.9109	990.912
gi|332782586|gb|FY443605.1|FY443605	7557	761	0.975	2334.9
CL9073.Contig2_CKA	7182	854	0.9567	1977.38
CL3491.Contig3_CKA	6981	1815	0.9504	904.366
CL508.Contig1_CKA	6913	1625	0.9582	1000.27
gi|166144447|gb|FD576665.1|FD576665	6783	693	0.9423	2301.4
gi|332783171|gb|FY440479.1|FY440479	6562	845	0.8107	1825.92
gnl|UG|Rsa#S42049329	6556	1011	0.5321	1524.72
CL7875.Contig1_CKA	6468	2975	0.9761	511.195
CL8111.Contig3_CKA	6426	1634	0.9841	924.681
Unigene25811_CKA	6301	663	0.9291	2234.6
CL2279.Contig3_CKA	6001	1441	0.9882	979.181
CL9654.Contig1_CKA	5921	855	0.7216	1628.29
CL7162.Contig1_CKA	5900	1229	0.9626	1128.76
CL3391.Contig4_CKA	5675	828	0.9396	1611.53
CL363.Contig2_CKA	5381	1953	0.9534	647.834
Unigene25671_CKA	5234	2619	0.9771	469.896
CL13067.Contig2_CKA	5204	850	0.9918	1439.53
CL8032.Contig1_CKA	5200	1753	0.7581	697.469
CL7949.Contig3_CKA	5197	1891	0.964	646.196
Unigene6620_CKA	5000	2865	0.9033	410.344
CL2559.Contig1_CKA	4882	2825	0.863	406.333
CL3373.Contig1_CKA	4843	1041	0.9645	1093.87
Unigene29745_CKA	4803	944	0.9682	1196.31
CL4761.Contig1_CKA	4655	1776	0.942	616.283
CL10649.Contig2_CKA	4634	1616	0.9455	674.245
Unigene8124_CKA	4632	2336	0.991	466.229
CL965.Contig9_CKA	4494	1846	0.7113	572.407
CL12477.Contig2_CKA	4484	1386	0.7937	760.686
CL2062.Contig3_CKA	4465	1017	0.9971	1032.29
CL775.Contig3_CKA	4453	2345	0.9412	446.491
CL861.Contig1_CKA	4450	1451	0.9649	721.1
CL1957.Contig1_CKA	4393	5672	0.9681	182.108
gi|158921558|gb|EX894206.1|EX894206	4333	611	0.9804	1667.44
Unigene24111_CKA	4321	1044	0.8841	973.166
Unigene6602_CKA	4215	1303	0.9401	760.6
gi|332780332|gb|FY440707.1|FY440707	4041	887	0.5626	1071.19
CL6065.Contig1_CKA	3957	2012	0.8454	462.425
gi|332781903|gb|FY437970.1|FY437970	3892	792	0.8535	1155.45
CL4859.Contig1_CKA	3822	1160	0.9948	774.704
CL1411.Contig3_CKA	3821	3263	0.6384	275.336
Unigene7708_CKA	3801	1445	0.8761	618.491
Unigene29789_CKA	3796	1942	0.9501	459.6
CL7325.Contig1_CKA	3776	2553	0.9185	347.764
CL7216.Contig1_CKA	3730	1950	0.9738	449.756
Unigene28395_CKA	3676	2177	0.9706	397.027
CL4261.Contig1_CKA	3636	1541	0.9818	554.785
Unigene23466_CKA	3615	1169	0.9983	727.105
CL14463.Contig1_CKA	3593	1350	0.9222	625.787
Unigene2347_CKA	3551	1794	0.9955	465.405
CL826.Contig1_CKA	3533	1112	0.964	747.037
Unigene21215_CKA	3497	784	0.9503	1048.78
Unigene26821_CKA	3477	1610	0.9702	507.787
CL4308.Contig1_CKA	3465	1960	0.9607	415.672
CL10241.Contig1_CKA	3451	1710	0.9696	474.517
CL11402.Contig1_CKA	3449	1492	0.9893	543.535
CL8050.Contig1_CKA	3434	1329	0.9729	607.545
CL4057.Contig1_CKA	3411	1227	0.9055	653.643
CL1226.Contig2_CKA	3376	1762	0.7015	450.505
Unigene187_CKA	3354	2066	0.9792	381.712
gi|166137426|gb|FD572551.1|FD572551	3318	681	0.9794	1145.6
gi|332786380|gb|FY444904.1|FY444904	3285	788	0.6904	980.195
CL14453.Contig1_CKA	3259	1398	0.9878	548.126
CL1934.Contig2_CKA	3201	1058	0.983	711.383
CL5162.Contig1_CKA	3197	1737	0.9436	432.759
CL105.Contig4_CKA	3186	1967	0.514	380.842
gi|158941157|gb|EX903489.1|EX903489	3140	730	0.9205	1011.37
CL10970.Contig1_CKA	3139	966	0.9617	764.042
CL2440.Contig1_CKA	3107	2007	0.8176	363.996
CL6861.Contig1_CKA	3072	1128	0.656	640.347
Unigene29691_CKA	3058	995	0.9447	722.633
CL13381.Contig1_CKA	3032	1882	0.9187	378.802
CL2120.Contig3_CKA	3021	943	0.6151	753.255
CL14421.Contig1_CKA	2975	926	0.77	755.404
Unigene15093_CKA	2974	1408	0.9964	496.64
CL13217.Contig1_CKA	2971	1271	0.9756	549.617
CL1230.Contig1_CKA	2942	1013	0.5696	682.867
CL6477.Contig1_CKA	2938	2560	0.9535	269.845
CL3756.Contig1_CKA	2937	1779	0.9949	388.178
CL4967.Contig1_CKA	2925	844	0.9953	814.867
CL2440.Contig3_CKA	2921	1667	0.8842	412.002
gi|161563789|gb|EY935520.1|EY935520	2898	618	0.5356	1102.59
Unigene21270_CKA	2884	956	0.9571	709.317
CL5196.Contig1_CKA	2857	1434	0.9847	468.451
CL1362.Contig1_CKA	2799	1518	0.7062	433.545
CL465.Contig2_CKA	2766	3092	0.9418	210.337
gi|332778056|gb|FY442463.1|FY442463	2759	864	0.9282	750.829
CL5178.Contig4_CKA	2741	1035	0.6203	622.69
CL12725.Contig2_CKA	2732	1025	0.8078	626.7
CL538.Contig1_CKA	2730	1909	0.9005	336.248
Unigene6456_CKA	2708	1208	0.7301	527.09
Unigene2831_CKA	2686	2848	0.9688	221.753
CL4573.Contig1_CKA	2683	1393	0.7064	452.869
Unigene13856_CKA	2675	643	0.9082	978.174
CL9071.Contig1_CKA	2672	1880	0.9947	334.181
gi|161566295|gb|EY937839.1|EY937839	2655	692	0.6026	902.114
CL11170.Contig1_CKA	2595	1264	0.9755	482.718
CL4281.Contig2_CKA	2548	1491	0.8994	401.814
CL2397.Contig1_CKA	2501	1492	0.9538	394.138
CL4318.Contig2_CKA	2498	2101	0.9614	279.556
CL6006.Contig1_CKA	2476	1849	0.9703	314.86
CL6345.Contig1_CKA	2448	2817	0.9723	204.328
CL7785.Contig1_CKA	2446	1572	0.8613	365.853
CL3612.Contig1_CKA	2445	3293	0.9031	174.578
CL5601.Contig1_CKA	2431	988	0.5628	578.537
CL4330.Contig1_CKA	2428	1169	0.8862	488.357
CL3632.Contig1_CKA	2375	1194	0.5938	467.695
CL13197.Contig1_CKA	2370	896	0.6674	621.933
gnl|UG|Rsa#S41974812	2368	888	0.7038	627.006
CL7135.Contig2_CKA	2338	1475	0.6007	372.697
CL1217.Contig1_CKA	2338	1029	0.9786	534.235
CL5250.Contig2_CKA	2316	1482	0.6154	367.446
CL8754.Contig1_CKA	2289	895	0.7989	601.348
gnl|UG|Rsa#S41980742	2284	758	0.9077	708.484
CL9746.Contig2_CKA	2253	1149	0.9852	461.046
CL2737.Contig1_CKA	2248	1991	0.9679	265.478
CL11260.Contig1_CKA	2222	1079	0.9388	484.201
CL4508.Contig1_CKA	2218	5329	0.9912	97.8631
CL13308.Contig1_CKA	2198	1011	0.9011	511.187
CL1280.Contig1_CKA	2192	1818	0.6892	283.498
Unigene6569_CKA	2189	1070	0.8907	481.022
CL3537.Contig1_CKA	2186	2805	0.9865	183.24
gnl|UG|Rsa#S42003133	2184	553	0.6727	928.604
gi|332785404|gb|FY443936.1|FY443936	2181	465	0.9978	1102.82
CL1696.Contig1_CKA	2154	2473	0.9753	204.798
CL6100.Contig2_CKA	2131	1899	0.9947	263.853
CL2427.Contig3_CKA	2123	1312	0.8902	380.469
gi|156170417|gb|EW730563.1|EW730563	2113	701	0.806	708.736
CL11043.Contig1_CKA	2108	1434	0.9805	345.641
CL6157.Contig5_CKA	2100	1031	0.8826	478.921
Unigene26031_CKA	2098	1015	0.9931	486.007
CL13373.Contig1_CKA	2098	1163	0.9544	424.159
Unigene23152_CKA	2088	320	0.9938	1534.21
CL8614.Contig1_CKA	2087	1041	0.8751	471.384
CL5898.Contig1_CKA	2073	1073	0.8155	454.258
CL157.Contig3_CKA	2069	1442	0.887	337.364
CL3921.Contig1_CKA	2063	1941	0.9098	249.906
Unigene7124_CKA	2051	1065	0.877	452.813
CL251.Contig3_CKA	2039	1272	0.8954	376.906
CL4776.Contig1_CKA	2029	1604	0.9732	297.427
CL5982.Contig3_CKA	2021	2434	0.9938	195.231
Unigene29698_CKA	2020	652	0.6426	728.462
CL12725.Contig3_CKA	2020	981	0.8338	484.156
Unigene29320_CKA	2017	1614	0.5799	293.836
CL14642.Contig1_CKA	2015	1213	0.7634	390.587
Unigene6502_CKA	2013	1423	0.7217	332.615
Unigene2901_CKA	1999	6046	0.917	77.7406
CL11177.Contig1_CKA	1986	1727	0.6589	270.39
CL8391.Contig1_CKA	1971	1519	0.9151	305.093
CL4806.Contig2_CKA	1961	1244	0.8778	370.647
CL3501.Contig1_CKA	1948	2090	0.9847	219.152
CL13619.Contig1_CKA	1939	2057	0.9582	221.639
CL4902.Contig2_CKA	1937	1821	0.8523	250.105
gi|332795243|gb|FY454104.1|FY454104	1925	881	0.9852	513.757
CL6704.Contig2_CKA	1924	1160	0.9871	389.987
CL8176.Contig1_CKA	1919	1115	0.957	404.672
Unigene8134_CKA	1915	3171	0.9732	141.996
Unigene20744_CKA	1907	771	0.9494	581.567
gi|166149220|gb|FD582237.1|FD582237	1905	734	0.9251	610.242
Unigene29788_CKA	1900	1025	0.9659	435.846
CL5357.Contig1_CKA	1882	1453	0.9663	304.549
gi|332777124|gb|FY436646.1|FY436646	1881	640	0.9734	691.054
CL6544.Contig1_CKA	1857	1249	0.8495	349.585
CL2062.Contig1_CKA	1851	298	0.9966	1460.47
CL10754.Contig1_CKA	1850	1143	0.9073	380.565
gi|158923143|gb|EX895505.1|EX895505	1825	759	0.8379	565.359
CL7998.Contig1_CKA	1820	958	0.8549	446.693
Unigene23888_CKA	1818	1106	0.9005	386.493
CL1273.Contig2_CKA	1816	1705	0.8587	250.435
CL330.Contig1_CKA	1814	1439	0.9597	296.401
CL2873.Contig1_CKA	1813	1100	0.8891	387.533
Unigene5947_CKA	1811	1490	0.9644	285.782
Unigene20486_CKA	1807	871	0.8129	487.802
Unigene25424_CKA	1798	1016	0.8858	416.101
CL4431.Contig1_CKA	1797	875	0.848	482.884
Unigene14331_CKA	1791	1841	0.9337	228.742
Unigene29831_CKA	1785	933	0.9775	449.842
Unigene13255_CKA	1784	911	0.5763	460.447
CL4967.Contig2_CKA	1782	805	0.959	520.493
CL5126.Contig1_CKA	1775	3025	0.7937	137.967
CL1421.Contig1_CKA	1773	2411	0.9224	172.908
CL4764.Contig1_CKA	1773	2599	0.9908	160.4
CL14448.Contig1_CKA	1772	2105	0.7629	197.931
CL1602.Contig1_CKA	1761	1660	0.9247	249.433
CL744.Contig1_CKA	1754	1642	0.9921	251.165
CL10653.Contig1_CKA	1734	3256	0.9416	125.218
CL6490.Contig1_CKA	1733	2980	0.9688	136.737
Unigene14937_CKA	1729	955	0.5717	425.691
CL2062.Contig2_CKA	1717	208	0.9856	1940.93
CL1755.Contig1_CKA	1712	1461	0.8152	275.522
Unigene15048_CKA	1711	2633	0.9996	152.793
CL11999.Contig3_CKA	1706	1631	0.9975	245.939
CL7657.Contig1_CKA	1700	1080	0.95	370.108
Unigene29507_CKA	1696	3436	0.9854	116.058
Unigene22977_CKA	1693	824	0.8908	483.095
gnl|UG|Rsa#S41979984	1687	812	0.9372	488.497
CL14142.Contig2_CKA	1686	1300	0.7731	304.942
Unigene18764_CKA	1686	316	0.9968	1254.51
Unigene24891_CKA	1684	623	0.8957	635.561
CL3391.Contig3_CKA	1683	594	0.9882	666.194
CL1405.Contig1_CKA	1681	2135	0.9583	185.128
gi|332785396|gb|FY443928.1|FY443928	1678	894	0.9966	441.324
Unigene15495_CKA	1676	2206	0.9891	178.637
CL7782.Contig1_CKA	1671	1609	0.972	244.188
CL2084.Contig1_CKA	1668	4444	0.957	88.2521
CL634.Contig1_CKA	1667	1428	0.9811	274.48
CL7195.Contig4_CKA	1663	1140	0.9009	342.997
Unigene1623_CKA	1663	2090	0.9627	187.089
Unigene6830_CKA	1661	1566	0.9745	249.391
Unigene28003_CKA	1658	1093	0.6642	356.671
CL13057.Contig3_CKA	1655	2415	0.9656	161.133
Unigene25946_CKA	1645	886	0.9989	436.551
CL5103.Contig8_CKA	1643	1922	0.8455	200.996
CL7735.Contig1_CKA	1643	1997	0.8663	193.447
CL1294.Contig3_CKA	1643	1266	0.9589	305.146
CL736.Contig4_CKA	1642	996	0.9699	387.63
Unigene22344_CKA	1629	1161	0.9268	329.907
Unigene1525_CKA	1626	1457	0.9925	262.4
Unigene29935_CKA	1626	1140	0.9991	335.366
CL10949.Contig1_CKA	1623	2004	0.9636	190.425
CL9121.Contig1_CKA	1618	3256	0.9797	116.842
CL3056.Contig1_CKA	1607	2001	0.922	188.83
Unigene25958_CKA	1602	707	0.7298	532.778
Unigene22506_CKA	1601	1592	0.9165	236.457
CL14363.Contig1_CKA	1598	2880	0.7285	130.463
CL5076.Contig3_CKA	1597	2625	0.7718	143.047
gi|156178308|gb|EW738454.1|EW738454	1595	763	0.8152	491.518
Unigene24290_CKA	1594	959	0.9333	390.817
CL6960.Contig1_CKA	1587	795	0.9459	469.367
CL2096.Contig2_CKA	1583	972	0.894	382.929
CL2995.Contig1_CKA	1579	1862	0.913	199.391
Unigene26124_CKA	1571	2263	0.8661	163.228
gnl|UG|Rsa#S42024846	1567	671	0.6662	549.098
CL2035.Contig1_CKA	1565	2340	0.8564	157.254
CL5915.Contig1_CKA	1563	2625	0.9021	140.002
Unigene34174_CKA	1560	305	0.9967	1202.62
Unigene1295_CKA	1560	2172	0.7555	168.876
CL14690.Contig1_CKA	1558	641	0.9251	571.495
CL5548.Contig3_CKA	1556	1984	0.9269	184.404
CL1707.Contig2_CKA	1547	1621	0.9957	224.394
CL4743.Contig1_CKA	1540	3308	0.8576	109.461
CL9266.Contig1_CKA	1526	2366	0.9189	151.65
Unigene8490_CKA	1521	2326	0.9136	153.753
CL5320.Contig2_CKA	1520	2903	0.8977	123.112
CL4647.Contig1_CKA	1514	2072	0.8924	171.806
CL12122.Contig1_CKA	1512	3637	0.78	97.7489
CL10487.Contig2_CKA	1511	1156	0.7941	307.333
CL122.Contig2_CKA	1511	3068	0.9628	115.801
Unigene2474_CKA	1507	2690	0.9297	131.724
CL9754.Contig1_CKA	1507	1497	0.8925	236.698
gi|332775982|gb|FY428066.1|FY428066	1503	821	0.9939	430.446
Unigene28697_CKA	1496	2083	0.8757	168.867
CL1227.Contig1_CKA	1495	1493	0.9444	235.442
CL11999.Contig1_CKA	1495	1628	0.9312	215.919
CL2196.Contig1_CKA	1488	3112	0.8573	112.426
gnl|UG|Rsa#S41981092	1487	703	0.9346	497.346
Unigene29717_CKA	1482	753	0.8592	462.761
CL6619.Contig1_CKA	1482	2838	0.9848	122.783
CL6541.Contig2_CKA	1479	1091	0.9514	318.747
gi|332789260|gb|FY441610.1|FY441610	1479	726	0.8333	478.999
Unigene27155_CKA	1470	894	0.651	386.619
CL7568.Contig1_CKA	1457	2406	0.9268	142.386
Unigene13837_CKA	1457	1030	0.9621	332.603
CL74.Contig1_CKA	1456	2067	0.865	165.624
CL13121.Contig1_CKA	1456	996	0.9699	343.72
CL5706.Contig1_CKA	1453	2549	0.9372	134.029
gnl|UG|Rsa#S41974577	1453	886	0.7381	385.598
CL4141.Contig2_CKA	1451	829	0.7238	411.544
CL7965.Contig1_CKA	1448	2095	0.8726	162.513
CL8522.Contig1_CKA	1447	2391	0.8846	142.296
CL931.Contig1_CKA	1439	3004	0.8961	112.633
CL13301.Contig1_CKA	1435	719	0.8901	469.274
gnl|UG|Rsa#S43005757	1430	849	0.9776	396.033
Unigene23494_CKA	1419	1041	0.8021	320.505
gnl|UG|Rsa#S42006403	1419	725	0.8179	460.201
gi|332775452|gb|FY435954.1|FY435954	1418	886	0.9447	376.31
CL4009.Contig1_CKA	1414	479	0.8831	694.092
Unigene28448_CKA	1414	1903	0.5355	174.708
Unigene28_CKA	1413	1677	0.8545	198.113
CL3421.Contig3_CKA	1407	1331	0.9715	248.553
CL12533.Contig1_CKA	1397	2400	0.9988	136.864
CL375.Contig1_CKA	1392	843	0.8304	388.253
gi|167442878|gb|FD947755.1|FD947755	1389	667	0.8111	489.643
CL230.Contig1_CKA	1388	1687	0.6509	193.454
CL2452.Contig2_CKA	1382	2369	0.924	137.166
gi|332784778|gb|FY450137.1|FY450137	1378	860	0.9942	376.751
gi|161578942|gb|EY950346.1|EY950346	1375	732	0.515	441.667
CL14143.Contig1_CKA	1371	2880	0.9674	111.93
Unigene28390_CKA	1371	1304	0.8857	247.208
Unigene27739_CKA	1368	1108	0.9531	290.302
CL4303.Contig2_CKA	1367	926	0.9147	347.105
gi|166148269|gb|FD579248.1|FD579248	1365	756	0.9061	424.536
CL8221.Contig1_CKA	1358	1945	0.7316	164.166
CL9355.Contig1_CKA	1355	5967	0.9474	53.3933
gi|332777940|gb|FY442347.1|FY442347	1353	868	0.5127	366.506
CL6068.Contig1_CKA	1352	304	0.8849	1045.7
Unigene1806_CKA	1348	2209	0.9366	143.482
Unigene125_CKA	1346	1182	0.9382	267.751
CL6521.Contig1_CKA	1343	1099	0.9299	287.33
CL13096.Contig1_CKA	1341	1764	0.9172	178.745
Unigene16512_CKA	1341	3668	0.9785	85.9612
Unigene3011_CKA	1339	562	0.742	560.206
Unigene28700_CKA	1339	1846	0.9919	170.55
Unigene10388_CKA	1336	2555	0.8654	122.947
CL11059.Contig1_CKA	1331	1487	0.8884	210.46
gi|167444631|gb|FD951514.1|FD951514	1330	641	0.8799	487.862
Unigene6583_CKA	1329	521	0.9923	599.778
CL3223.Contig1_CKA	1327	1417	0.904	220.193
Unigene4750_CKA	1326	853	0.7151	365.509
Unigene28165_CKA	1326	925	0.9903	337.058
Unigene11751_CKA	1320	250	0.996	1241.47
CL1086.Contig1_CKA	1316	1033	0.9545	299.543
CL12795.Contig1_CKA	1315	1370	0.8314	225.688
CL7135.Contig3_CKA	1308	1475	0.6068	208.506
gi|161566536|gb|EY938128.1|EY938128	1307	710	0.5085	432.833
Unigene26490_CKA	1306	1554	0.991	197.604
CL9130.Contig2_CKA	1301	1426	0.9874	214.517
gnl|UG|Rsa#S42569825	1299	768	0.6471	397.696
CL8877.Contig1_CKA	1295	706	0.898	431.289
CL3527.Contig1_CKA	1286	211	0.9905	1433.05
Unigene1818_CKA	1285	749	0.9065	403.389
CL4839.Contig5_CKA	1284	886	0.9007	340.749
CL5126.Contig2_CKA	1280	1353	0.6637	222.441
Unigene24733_CKA	1280	928	0.8847	324.314
Unigene29692_CKA	1279	670	0.8552	448.848
CL5031.Contig1_CKA	1278	1312	0.8636	229.034
CL7235.Contig1_CKA	1277	1292	0.6687	232.398
gi|158925793|gb|EX899612.1|EX899612	1276	799	0.771	375.498
CL1522.Contig1_CKA	1274	1356	0.9071	220.909
Unigene21305_CKA	1273	2005	0.9771	149.285
CL9331.Contig1_CKA	1270	1766	0.735	169.089
CL9610.Contig1_CKA	1265	1392	0.829	213.675
gnl|UG|Rsa#S42025936	1264	684	0.9386	434.504
CL805.Contig2_CKA	1262	1705	0.9806	174.036
Unigene1790_CKA	1262	1124	0.6121	263.995
CL4809.Contig1_CKA	1254	1013	0.9654	291.066
CL1226.Contig8_CKA	1252	889	0.712	331.136
CL1231.Contig2_CKA	1245	2105	0.801	139.066
CL8837.Contig1_CKA	1244	2100	0.8633	139.285
CL14592.Contig1_CKA	1242	1235	0.949	236.46
CL14641.Contig3_CKA	1233	3051	0.9213	95.022
gi|167437672|gb|FD943212.1|FD943212	1232	674	0.8427	429.788
CL11523.Contig1_CKA	1230	969	0.9804	298.459
gnl|UG|Rsa#S42026450	1229	891	0.9248	324.323
gi|161577727|gb|EY948686.1|EY948686	1228	673	0.7816	429.029
CL5639.Contig1_CKA	1226	1757	0.975	164.067
gi|167438512|gb|FD944376.1|FD944376	1224	732	0.8251	393.164
CL11058.Contig1_CKA	1223	2079	0.9933	138.317
CL9197.Contig3_CKA	1220	1010	0.9455	284.015
CL4714.Contig1_CKA	1220	1843	0.9273	155.646
Unigene6764_CKA	1219	340	0.9294	843.001
CL4556.Contig1_CKA	1218	2604	0.9954	109.979
CL13719.Contig1_CKA	1218	2096	0.9461	136.634
CL3155.Contig1_CKA	1217	1982	0.9405	144.374
Unigene22088_CKA	1210	302	0.5927	942.067
CL3046.Contig8_CKA	1205	1369	0.9211	206.96
CL10026.Contig1_CKA	1205	1898	0.9916	149.277
gi|161571273|gb|EY942736.1|EY942736	1204	731	0.9042	387.269
CL3263.Contig1_CKA	1202	1583	0.8812	178.536
CL366.Contig1_CKA	1200	2015	0.9206	140.026
CL12269.Contig1_CKA	1200	1887	0.8712	149.525
Unigene2229_CKA	1200	1548	0.9587	182.269
CL7205.Contig1_CKA	1196	1106	0.9946	254.261
Unigene26638_CKA	1195	2072	0.9744	135.607
CL4806.Contig1_CKA	1192	876	0.6244	319.945
CL8813.Contig1_CKA	1190	3309	0.9946	84.5577
CL3285.Contig9_CKA	1189	7744	0.8205	36.101
CL5893.Contig1_CKA	1188	1863	0.9495	149.936
Unigene26306_CKA	1187	1713	0.955	162.928
CL9045.Contig1_CKA	1186	892	0.9978	312.625
CL12789.Contig1_CKA	1186	2001	0.9915	139.361
Unigene29707_CKA	1177	859	0.9325	322.171
Unigene8105_CKA	1176	2124	0.936	130.184
CL1477.Contig1_CKA	1173	2131	0.9916	129.425
Unigene29697_CKA	1168	1855	0.9202	148.048
Unigene20328_CKA	1158	1933	0.955	140.857
gi|161562104|gb|EY933784.1|EY933784	1158	661	0.9425	411.918
Unigene28583_CKA	1157	698	0.9112	389.746
Unigene8530_CKA	1155	881	0.9716	308.254
CL830.Contig15_CKA	1153	1115	0.8565	243.141
gi|156169835|gb|EW729981.1|EW729981	1153	726	0.5289	373.419
gi|158929108|gb|EX901340.1|EX901340	1152	760	0.9355	356.404
gi|332786085|gb|FY445795.1|FY445795	1152	319	0.8558	849.112
CL6381.Contig2_CKA	1149	1854	0.9698	145.718
CL736.Contig5_CKA	1148	1013	0.9289	266.462
CL5956.Contig1_CKA	1141	1395	0.8373	192.316
Unigene19100_CKA	1140	7073	0.9089	37.897
CL3219.Contig2_CKA	1140	1244	0.9719	215.47
Unigene24702_CKA	1139	1159	0.9819	231.07
CL7485.Contig1_CKA	1139	1763	0.852	151.906
CL5289.Contig4_CKA	1135	2715	0.7547	98.2945
CL2975.Contig1_CKA	1130	2402	0.9301	110.614
Unigene21702_CKA	1130	1739	0.9781	152.785
CL7038.Contig2_CKA	1130	2131	0.9113	124.68
CL5031.Contig3_CKA	1130	1035	0.9459	256.709
CL96.Contig1_CKA	1129	1189	0.6846	223.262
Unigene26860_CKA	1127	2996	0.9613	88.4474
CL13441.Contig1_CKA	1125	831	0.5884	318.313
Unigene21237_CKA	1125	2095	0.9909	126.262
CL9655.Contig1_CKA	1124	2441	0.9209	108.268
CL12018.Contig1_CKA	1123	1217	0.9425	216.966
CL2967.Contig1_CKA	1123	1102	0.9011	239.608
Unigene14093_CKA	1121	735	0.8884	358.609
gnl|UG|Rsa#S42007465	1119	789	0.9721	333.47
gnl|UG|Rsa#S42049274	1117	1931	0.9726	136.011
CL12925.Contig3_CKA	1117	2221	0.7312	118.252
Unigene30987_CKA	1111	501	0.996	521.41
Unigene28750_CKA	1110	3583	0.9252	72.8416
Unigene30493_CKA	1108	657	0.9452	396.531
CL830.Contig2_CKA	1107	1300	0.8585	200.22
CL13533.Contig1_CKA	1106	1070	0.9093	243.038
CL2944.Contig2_CKA	1105	1142	0.8853	227.509
CL421.Contig1_CKA	1104	2009	0.671	129.209
CL613.Contig2_CKA	1103	871	0.9943	297.756
CL6296.Contig2_CKA	1102	961	0.7315	269.626
CL239.Contig2_CKA	1101	1687	0.7937	153.453
Unigene29_CKA	1098	1841	0.9766	140.233
Unigene22697_CKA	1097	1124	0.9368	229.479
Unigene8018_CKA	1096	777	0.8945	331.66
CL4679.Contig1_CKA	1087	1866	0.8526	136.969
Unigene23222_CKA	1087	978	0.9796	261.333
Unigene2385_CKA	1084	1081	0.9574	235.78
Unigene29252_CKA	1082	3899	0.9556	65.2495
CL5352.Contig1_CKA	1080	969	0.7626	262.061
Unigene6675_CKA	1080	2642	0.9519	96.1157
CL14000.Contig1_CKA	1079	1697	0.8951	149.501
CL3233.Contig2_CKA	1079	3543	0.8671	71.6067
CL12262.Contig1_CKA	1076	3195	0.9828	79.1853
CL1543.Contig6_CKA	1076	2400	0.6558	105.415
Unigene20420_CKA	1072	2579	0.9876	97.7342
CL4585.Contig1_CKA	1072	1412	0.9731	178.51
Unigene8038_CKA	1071	2037	0.9764	123.624
Unigene1928_CKA	1071	2716	0.9982	92.7178
CL7025.Contig2_CKA	1068	1918	0.9426	130.926
CL6655.Contig2_CKA	1065	2540	0.8874	98.5869
CL2887.Contig1_CKA	1062	1803	0.9212	138.494
CL5010.Contig1_CKA	1061	1099	0.9827	226.997
CL13925.Contig1_CKA	1061	2353	0.9703	106.022
CL2519.Contig1_CKA	1061	1261	0.9881	197.835
CL9862.Contig2_CKA	1059	2371	0.9975	105.019
CL349.Contig9_CKA	1059	2231	0.9529	111.609
Unigene7319_CKA	1055	2708	0.9727	91.6024
CL2959.Contig1_CKA	1053	1320	0.8689	187.568
CL8176.Contig3_CKA	1053	1065	0.8901	232.478
gi|156166883|gb|EW727029.1|EW727029	1052	888	0.9752	278.552
CL1733.Contig5_CKA	1052	894	0.9508	276.682
CL10051.Contig2_CKA	1049	889	0.8391	277.445
CL359.Contig3_CKA	1048	2391	0.8582	103.059
CL3937.Contig2_CKA	1047	980	0.6898	251.202
Unigene26567_CKA	1046	4589	0.9427	53.5941
CL2847.Contig2_CKA	1046	1150	0.9487	213.864
Unigene637_CKA	1044	2640	0.8989	92.9822
gi|156177579|gb|EW737725.1|EW737725	1043	824	0.7743	297.619
Unigene24652_CKA	1041	1136	0.7729	215.464
CL6325.Contig2_CKA	1039	889	0.9663	274.8
CL3677.Contig1_CKA	1036	1269	0.7636	191.956
CL789.Contig3_CKA	1035	1487	0.5212	163.656
CL11193.Contig1_CKA	1033	2156	0.9499	112.656
CL13967.Contig1_CKA	1032	1041	0.9299	233.095
CL12965.Contig1_CKA	1031	1080	0.8704	224.46
Unigene28845_CKA	1031	1202	0.9135	201.677
CL8754.Contig2_CKA	1028	804	0.7139	300.635
CL12264.Contig2_CKA	1026	2023	0.9931	119.249
CL614.Contig1_CKA	1026	3790	0.8955	63.6519
CL6265.Contig1_CKA	1023	1780	0.9039	135.132
CL736.Contig1_CKA	1020	1540	0.8643	155.734
CL1012.Contig2_CKA	1019	1604	0.9433	149.373
Unigene26912_CKA	1019	1459	0.9548	164.218
CL6880.Contig1_CKA	1017	1516	0.9551	157.734
CL7338.Contig1_CKA	1017	1278	0.9335	187.108
CL3335.Contig2_CKA	1016	1152	0.9575	207.369
Unigene6750_CKA	1013	631	0.916	377.471
CL6707.Contig1_CKA	1013	1009	0.7076	236.059
CL9400.Contig3_CKA	1012	1591	0.6512	149.559
Unigene682_CKA	1010	2007	0.9263	118.325
Unigene1621_CKA	1009	4147	0.986	57.2085
CL1368.Contig2_CKA	1004	1130	0.9717	208.91
CL1509.Contig1_CKA	1003	2062	0.95	114.371
CL128.Contig1_CKA	1002	2695	0.7228	87.4203
Unigene1912_CKA	1001	1083	0.9723	217.325
CL8334.Contig2_CKA	1001	1583	0.9469	148.681
CL9571.Contig1_CKA	1000	660	0.9045	356.254
CL629.Contig1_CKA	1000	591	0.9475	397.847
Unigene29666_CKA	999	1252	0.9561	187.614
gi|161562048|gb|EY934057.1|EY934057	998	786	0.785	298.546
gi|332785642|gb|FY444574.1|FY444574	994	846	0.9515	276.261
CL8715.Contig2_CKA	990	1738	0.977	133.933
CL12103.Contig2_CKA	990	4252	0.8878	54.7451
CL4038.Contig1_CKA	990	1594	0.9498	146.033
CL4779.Contig1_CKA	988	1729	0.9532	134.358
CL2657.Contig1_CKA	988	1305	0.6973	178.012
Unigene29711_CKA	987	1020	0.8706	227.52
Unigene21718_CKA	987	2300	0.9283	100.9
CL9018.Contig3_CKA	986	1512	0.9769	153.33
CL2327.Contig2_CKA	983	2282	0.8357	101.284
CL11071.Contig3_CKA	980	1040	0.826	221.562
CL4576.Contig1_CKA	980	899	0.8587	256.312
Unigene20382_CKA	979	1350	0.9526	170.511
CL10791.Contig2_CKA	979	1034	0.9691	222.621
CL11162.Contig1_CKA	978	1521	0.9218	151.186
CL2849.Contig1_CKA	976	1953	0.9688	117.503
CL11399.Contig1_CKA	971	1803	0.9939	126.627
Unigene29779_CKA	969	1229	0.8242	185.385
gnl|UG|Rsa#S42565886	967	555	0.8577	409.672
CL12098.Contig1_CKA	967	1106	0.9277	205.577
CL11669.Contig1_CKA	967	1118	0.9088	203.37
Unigene6678_CKA	966	973	0.9219	233.436
Unigene28056_CKA	964	3756	0.9625	60.3469
CL13272.Contig2_CKA	964	1609	0.9727	140.872
CL2174.Contig2_CKA	961	2422	0.9356	93.2937
CL1642.Contig3_CKA	961	2452	0.9918	92.1523
CL6429.Contig1_CKA	957	1948	0.9723	115.512
gnl|UG|Rsa#S41980350	957	845	0.9645	266.292
CL3281.Contig1_CKA	957	2768	0.9805	81.2922
CL8580.Contig1_CKA	957	2361	0.9915	95.3058
Unigene13378_CKA	956	2324	0.9759	96.7219
gi|332777574|gb|FY439281.1|FY439281	956	426	0.6854	527.657
CL4788.Contig1_CKA	952	2356	0.8918	95.009
CL1987.Contig1_CKA	952	3484	0.944	64.2484
CL1056.Contig2_CKA	952	2466	0.8455	90.771
Unigene12968_CKA	950	1515	0.9769	147.44
gi|332777870|gb|FY441073.1|FY441073	949	852	0.8486	261.897
CL5652.Contig2_CKA	948	3140	0.7854	70.9875
CL6617.Contig1_CKA	948	1521	0.9586	146.549
gi|332781775|gb|FY437444.1|FY437444	947	640	0.8906	347.915
CL1483.Contig1_CKA	946	1265	0.9549	175.834
gi|167437330|gb|FD943905.1|FD943905	943	695	0.954	319.029
CL3391.Contig1_CKA	943	599	0.9449	370.159
CL1976.Contig2_CKA	942	1131	0.7816	195.836
CL8971.Contig1_CKA	941	1861	0.9887	118.89
gi|154795249|gb|EV813539.1|EV813539	940	988	0.8968	223.704
CL452.Contig1_CKA	939	2560	0.9238	86.244
Unigene19460_CKA	936	1221	0.9656	180.245
CL1106.Contig3_CKA	936	2857	0.9888	77.0316
Unigene29835_CKA	931	1227	0.9813	178.406
gi|167452313|gb|FD954923.1|FD954923	930	373	0.622	586.243
gnl|UG|Rsa#S42049255	925	1333	0.7757	163.16
CL14642.Contig3_CKA	925	1050	0.68	207.136
Unigene28906_CKA	923	1277	0.9953	169.947
Unigene13940_CKA	923	2966	0.9235	73.1701
CL6062.Contig1_CKA	922	1226	0.8401	176.825
CL13806.Contig1_CKA	922	1225	0.7208	176.969
CL1309.Contig3_CKA	922	1613	0.9467	134.4
Unigene16673_CKA	922	2058	0.7852	105.339
CL2419.Contig1_CKA	921	911	0.6048	237.708
gi|161574754|gb|EY945994.1|EY945994	921	769	0.7815	281.602
CL1119.Contig2_CKA	920	2046	0.9184	105.727
CL6477.Contig2_CKA	919	939	0.8424	230.119
CL5114.Contig1_CKA	915	1638	0.9835	131.344
CL1707.Contig1_CKA	915	1649	0.9254	130.468
CL5127.Contig1_CKA	914	2489	0.9566	86.3425
CL4991.Contig2_CKA	913	2150	0.8437	99.8471
gnl|UG|Rsa#S43005790	910	480	0.7979	445.762
CL2738.Contig1_CKA	910	1352	0.8609	158.259
gnl|UG|Rsa#S42564166	909	818	0.879	261.285
CL3088.Contig1_CKA	909	2086	0.9305	102.46
CL12128.Contig1_CKA	907	2805	0.8324	76.0287
Unigene28350_CKA	904	2673	0.8638	79.5193
CL4114.Contig3_CKA	902	926	0.8898	229.033
CL6632.Contig1_CKA	901	2951	0.9597	71.7891
CL12866.Contig1_CKA	901	3389	0.9914	62.511
CL3620.Contig1_CKA	901	2301	0.8796	92.0686
Unigene7976_CKA	898	759	0.8893	278.188
CL1488.Contig2_CKA	898	1314	0.7953	160.688
CL3666.Contig1_CKA	897	2969	0.9471	71.0371
Unigene29784_CKA	897	1969	0.9436	107.115
Unigene7689_CKA	896	2467	0.9846	85.3969
CL279.Contig2_CKA	895	1695	0.9445	124.153
Unigene8132_CKA	895	1014	0.9408	207.534
Unigene21179_CKA	895	3719	0.9839	56.5848
CL7319.Contig1_CKA	894	1630	0.9202	128.959
CL2051.Contig2_CKA	893	4373	0.9609	48.0148
CL1349.Contig3_CKA	892	946	0.7696	221.706
CL4122.Contig2_CKA	890	2863	0.9668	73.0923
CL1688.Contig1_CKA	890	3442	0.9721	60.797
CL121.Contig1_CKA	889	2003	0.9246	104.358
Unigene21322_CKA	888	1594	0.9674	130.987
gi|332775120|gb|FY433642.1|FY433642	888	816	0.9632	255.874
Unigene1973_CKA	888	1266	0.9455	164.923
CL2343.Contig1_CKA	886	2505	0.9701	83.1628
Unigene1006_CKA	885	718	0.8788	289.816
CL5055.Contig1_CKA	885	2001	0.9785	103.992
CL13321.Contig1_CKA	883	1342	0.9918	154.708
CL2476.Contig2_CKA	880	2312	0.6933	89.4948
Unigene6647_CKA	880	1549	0.9942	133.578
CL3195.Contig3_CKA	878	2312	0.9758	89.2914
CL2621.Contig1_CKA	877	1766	0.9422	116.765
gi|166148051|gb|FD581025.1|FD581025	876	700	0.9443	294.245
gnl|UG|Rsa#S43013098	874	712	0.6264	288.625
CL3165.Contig1_CKA	873	2232	0.9749	91.9651
CL2184.Contig2_CKA	871	1970	0.7853	103.957
Unigene999_CKA	871	2711	0.9329	75.5426
CL4756.Contig1_CKA	871	1187	0.877	172.532
Unigene835_CKA	870	900	0.94	227.29
Unigene27146_CKA	869	1980	0.8717	103.195
CL14574.Contig1_CKA	868	2158	0.9458	94.5739
Unigene17466_CKA	867	1072	0.9534	190.164
CL944.Contig1_CKA	867	1442	0.9417	141.37
Unigene17218_CKA	867	946	0.7008	215.492
CL14322.Contig1_CKA	866	1330	0.9233	153.098
Unigene29950_CKA	862	796	0.9837	254.623
CL11933.Contig1_CKA	861	1648	0.8689	122.843
Unigene25427_CKA	861	917	0.6718	220.768
CL859.Contig3_CKA	860	1780	0.9573	113.601
CL1739.Contig1_CKA	860	2229	0.9776	90.7176
CL89.Contig1_CKA	860	4687	0.946	43.1426
CL2018.Contig1_CKA	859	1569	0.9681	128.728
Unigene2089_CKA	859	694	0.915	291.029
CL4608.Contig1_CKA	859	2716	0.989	74.3647
CL6465.Contig2_CKA	858	1493	0.6162	135.123
Unigene8129_CKA	858	864	0.7234	233.495
gnl|UG|Rsa#S41979251	858	583	0.9365	346.037
gnl|UG|Rsa#S41974466	857	844	0.7784	238.749
Unigene23421_CKA	856	1438	0.8637	139.965
CL5571.Contig1_CKA	856	1320	0.9856	152.477
CL4576.Contig2_CKA	855	763	0.7654	263.478
CL14592.Contig2_CKA	855	687	0.9884	292.626
gi|158940592|gb|EX902929.1|EX902929	854	756	0.836	265.607
CL5610.Contig1_CKA	853	4832	0.9878	41.5074
CL14481.Contig2_CKA	851	865	0.6624	231.322
Unigene24849_CKA	849	2593	0.9772	76.9854
Unigene30853_CKA	846	814	0.9963	244.371
CL1460.Contig1_CKA	846	555	0.8595	358.41
CL12250.Contig1_CKA	846	371	0.9946	536.166
CL3711.Contig1_CKA	844	992	0.873	200.048
Unigene27588_CKA	843	927	0.7821	213.821
CL1329.Contig2_CKA	841	1340	0.9194	147.569
gi|166136794|gb|FD568450.1|FD568450	841	804	0.801	245.948
CL1116.Contig1_CKA	840	1007	0.9017	196.134
CL10027.Contig1_CKA	840	1921	0.9531	102.815
CL4880.Contig3_CKA	839	1722	0.8269	114.56
CL452.Contig3_CKA	839	295	0.9966	668.718
CL9245.Contig3_CKA	836	2753	0.6974	71.4008
CL5380.Contig2_CKA	835	1459	0.9047	134.566
gi|158924791|gb|EX897787.1|EX897787	834	686	0.9985	285.855
CL897.Contig1_CKA	834	2574	0.8011	76.1835
CL4829.Contig2_CKA	832	1024	0.8887	191.041
gnl|UG|Rsa#S41980139	831	700	0.9257	279.13
gi|158924444|gb|EX895985.1|EX895985	830	786	0.9644	248.29
CL6699.Contig1_CKA	827	1462	0.58	133.003
CL14692.Contig1_CKA	827	1544	0.5952	125.939
gi|332787975|gb|FY445377.1|FY445377	826	858	0.8648	226.358
gi|156179242|gb|EW739388.1|EW739388	824	784	0.8469	247.124
CL1202.Contig2_CKA	823	1806	0.7027	107.148
CL14429.Contig1_CKA	823	316	0.7437	612.373
CL7562.Contig2_CKA	821	545	0.6569	354.201
CL6923.Contig1_CKA	821	1486	0.9684	129.905
Unigene23091_CKA	821	804	0.8756	240.099
CL13912.Contig1_CKA	819	1247	0.9246	154.426
CL4844.Contig2_CKA	818	2968	0.7746	64.8026
CL7066.Contig2_CKA	816	2463	0.8197	77.8985
CL6364.Contig1_CKA	816	1604	0.937	119.616
Unigene19731_CKA	816	625	0.8368	306.982
CL3333.Contig2_CKA	816	651	0.768	294.722
Unigene29872_CKA	815	3662	0.935	52.329
CL11700.Contig1_CKA	815	1847	0.9524	103.751
Unigene20189_CKA	815	941	0.9979	203.644
gi|332781591|gb|FY437260.1|FY437260	814	735	0.9673	260.4
CL2001.Contig1_CKA	814	1496	0.9559	127.937
Unigene25826_CKA	813	1125	0.8018	169.919
Unigene7013_CKA	812	1683	0.9548	113.442
gi|161567941|gb|EY938996.1|EY938996	812	583	0.9177	327.484
Unigene19558_CKA	811	1525	0.9967	125.042
Unigene6517_CKA	811	1891	0.8572	100.84
Unigene24163_CKA	810	1626	0.9637	117.13
CL14304.Contig1_CKA	809	1639	0.9847	116.057
Unigene1377_CKA	807	281	0.9929	675.259
Unigene27714_CKA	807	1771	0.9362	107.142
Unigene21209_CKA	806	1572	0.9701	120.555
CL13111.Contig1_CKA	805	3328	0.8831	56.8743
gnl|UG|Rsa#S42570089	804	728	0.908	259.674
Unigene1281_CKA	804	2983	0.9427	63.3733
CL6689.Contig2_CKA	803	912	0.9024	207.026
CL4587.Contig2_CKA	803	1741	0.8168	108.448
gnl|UG|Rsa#S41980738	803	822	0.6144	229.693
CL8001.Contig1_CKA	802	1149	0.926	164.118
CL9866.Contig2_CKA	800	1631	0.8682	115.329
gnl|UG|Rsa#S42003954	800	677	0.9025	277.846
CL10709.Contig1_CKA	800	585	0.7966	321.542
Unigene26092_CKA	797	1873	0.9509	100.052
CL4228.Contig1_CKA	797	1716	0.8561	109.205
gi|332793097|gb|FY448030.1|FY448030	796	763	0.8729	245.297
Unigene8404_CKA	796	860	0.907	217.63
CL1180.Contig1_CKA	795	2579	0.8701	72.4801
CL14649.Contig1_CKA	795	1013	0.7068	184.527
gnl|UG|Rsa#S42008409	795	898	0.9354	208.158
CL4608.Contig2_CKA	795	6217	0.8652	30.067
CL11092.Contig1_CKA	795	2164	0.8711	86.38
CL1252.Contig9_CKA	794	6558	0.6011	28.4677
gi|156177303|gb|EW737449.1|EW737449	794	907	0.9173	205.834
CL9278.Contig1_CKA	794	1025	0.919	182.138
Unigene19484_CKA	792	798	0.5251	233.359
Unigene29861_CKA	791	898	0.9978	207.111
CL3784.Contig1_CKA	788	931	0.8518	199.012
CL5353.Contig2_CKA	786	788	0.75	234.531
CL6669.Contig2_CKA	786	2152	0.9261	85.8783
CL6224.Contig2_CKA	786	2763	0.8125	66.8875
gi|166148416|gb|FD579305.1|FD579305	785	566	0.9346	326.104
Unigene29773_CKA	785	3213	0.9876	57.4463
CL11706.Contig1_CKA	784	1028	0.7208	179.319
CL1647.Contig1_CKA	784	3260	0.6347	56.546
CL12550.Contig2_CKA	784	1416	0.9767	130.184
CL3856.Contig3_CKA	784	1326	0.997	139.02
CL275.Contig1_CKA	783	760	0.7145	242.243
CL3633.Contig1_CKA	783	1442	0.6546	127.673
CL9031.Contig2_CKA	782	850	0.7176	216.317
gi|167438284|gb|FD947034.1|FD947034	780	786	0.8562	233.333
CL4796.Contig1_CKA	780	839	0.9678	218.593
CL12103.Contig5_CKA	780	681	0.953	269.309
CL6289.Contig1_CKA	779	1965	0.7023	93.2133
Unigene26885_CKA	778	856	0.8575	213.702
CL1063.Contig4_CKA	778	1168	0.9692	156.617
Unigene1813_CKA	776	1482	0.996	123.117
CL2154.Contig1_CKA	775	1515	0.9096	120.28
Unigene18072_CKA	774	978	0.8875	186.082
CL14052.Contig1_CKA	774	2285	0.9204	79.6449
gnl|UG|Rsa#S41974625	773	808	0.87	224.942
CL4007.Contig4_CKA	773	1368	0.8392	132.861
CL2003.Contig2_CKA	773	1373	0.7844	132.377
CL9818.Contig1_CKA	772	2286	0.9309	79.4043
CL9460.Contig1_CKA	772	2239	0.9701	81.0712
CL10382.Contig5_CKA	771	2452	0.9025	73.9328
CL13585.Contig1_CKA	770	1363	0.9626	132.831
gi|158942613|gb|EX904474.1|EX904474	770	790	0.6962	229.175
CL9832.Contig1_CKA	768	2042	0.9574	88.4318
gnl|UG|Rsa#S42030878	767	783	0.8404	230.323
CL3506.Contig1_CKA	766	1729	0.7889	104.169
CL10866.Contig2_CKA	764	1153	0.5343	155.8
gi|332786249|gb|FY441777.1|FY441777	763	800	0.7488	224.253
Unigene20629_CKA	763	1230	0.9927	145.855
CL1462.Contig4_CKA	763	1128	0.5647	159.044
CL5927.Contig1_CKA	762	2641	0.9254	67.8406
CL5264.Contig2_CKA	761	1312	0.9527	136.381
CL14044.Contig2_CKA	761	1566	0.8959	114.26
CL1438.Contig2_CKA	761	897	0.8272	199.478
CL2492.Contig1_CKA	761	1957	0.9867	91.4317
Unigene23022_CKA	760	1461	0.9959	122.311
CL5022.Contig1_CKA	760	934	0.8158	191.324
Unigene20664_CKA	759	1115	0.8744	160.055
CL5804.Contig2_CKA	755	1408	0.9482	126.08
gnl|UG|Rsa#S42568777	755	780	0.691	227.591
CL2476.Contig1_CKA	754	2772	0.8124	63.956
Unigene29863_CKA	754	1021	0.9833	173.64
CL1149.Contig1_CKA	753	1150	0.9183	153.957
Unigene2985_CKA	753	1386	0.9964	127.742
Unigene6574_CKA	753	1076	0.829	164.545
gi|161570325|gb|EY941802.1|EY941802	752	558	0.7849	316.874
CL3378.Contig1_CKA	752	1619	0.7233	109.213
CL9903.Contig1_CKA	751	1438	0.895	122.796
CL949.Contig6_CKA	751	2250	0.8289	78.4803
CL5817.Contig1_CKA	750	952	0.9275	185.237
CL14408.Contig1_CKA	749	782	0.9373	225.205
gi|166140345|gb|FD572838.1|FD572838	748	745	0.8913	236.074
gi|156178634|gb|EW738780.1|EW738780	748	796	0.8166	220.949
CL4451.Contig2_CKA	748	2317	0.9948	75.9065
CL7929.Contig1_CKA	747	866	0.9931	202.818
Unigene23811_CKA	746	1038	0.9027	168.984
CL4795.Contig3_CKA	746	841	0.6754	208.567
CL13618.Contig2_CKA	744	1455	0.9237	120.23
CL5841.Contig1_CKA	744	1988	0.9945	87.9954
CL14629.Contig1_CKA	744	662	0.6949	264.252
CL14029.Contig1_CKA	744	1237	0.9555	141.419
Unigene6907_CKA	744	213	0.9202	821.29
Unigene29837_CKA	744	957	0.9488	182.795
CL7173.Contig1_CKA	743	1458	0.8985	119.821
Unigene21070_CKA	743	632	0.856	276.423
CL6043.Contig1_CKA	742	1015	0.9044	171.886
Unigene2795_CKA	742	1916	0.9128	91.0566
gi|332788383|gb|FY441189.1|FY441189	742	883	0.8856	197.582
CL7251.Contig1_CKA	742	823	0.9295	211.986
CL402.Contig1_CKA	742	1711	0.9614	101.966
CL5968.Contig2_CKA	741	1680	0.6786	103.708
gi|158929081|gb|EX901313.1|EX901313	741	842	0.7827	206.923
gi|156175459|gb|EW735605.1|EW735605	741	644	0.972	270.543
Unigene28479_CKA	740	1510	0.794	115.228
CL6467.Contig3_CKA	740	1013	0.9408	171.761
CL6977.Contig3_CKA	740	1810	0.9796	96.1294
CL11422.Contig1_CKA	740	1371	0.7535	126.91
CL731.Contig3_CKA	739	1603	0.9938	108.396
gnl|UG|Rsa#S43008222	739	779	0.8935	223.054
CL6903.Contig1_CKA	738	2383	0.9627	72.8175
Unigene340_CKA	738	2780	0.9083	62.4187
Unigene28954_CKA	738	1567	0.9649	110.736
CL3225.Contig1_CKA	738	804	0.755	215.826
Unigene6640_CKA	737	1042	0.9568	166.304
CL2053.Contig1_CKA	736	1151	0.841	150.351
gnl|UG|Rsa#S42031609	736	603	0.6683	286.988
CL12834.Contig1_CKA	735	1586	0.959	108.965
gi|156172729|gb|EW732875.1|EW732875	735	787	0.6684	219.592
gi|332795162|gb|FY453226.1|FY453226	735	865	0.5503	199.79
CL3158.Contig3_CKA	734	2340	0.9919	73.7536
Unigene20177_CKA	732	602	0.7591	285.902
CL257.Contig4_CKA	732	5086	0.8215	33.8406
Unigene439_CKA	732	850	0.8953	202.486
Unigene19948_CKA	731	2285	0.7737	75.2202
Unigene24844_CKA	731	1725	0.9797	99.6395
Unigene25708_CKA	731	911	0.9945	188.67
gi|166144596|gb|FD577774.1|FD577774	731	537	0.9032	320.071
gnl|UG|Rsa#S42002801	730	684	0.7968	250.94
Unigene24492_CKA	729	877	0.8826	195.448
Unigene21002_CKA	729	1154	0.974	148.534
Unigene6062_CKA	728	1047	0.9217	163.489
Unigene25700_CKA	727	2681	0.9821	63.7589
CL1327.Contig3_CKA	727	737	0.9186	231.937
CL12622.Contig1_CKA	726	1380	0.9659	123.697
Unigene24894_CKA	724	879	0.6303	193.666
CL248.Contig1_CKA	724	1255	0.7633	135.643
gi|167443577|gb|FD950020.1|FD950020	722	701	0.8031	242.171
CL13351.Contig1_CKA	722	1196	0.939	141.941
CL8777.Contig1_CKA	722	1148	0.8789	147.876
CL3627.Contig1_CKA	721	2208	0.9466	76.7785
Unigene22928_CKA	721	1343	0.9382	126.23
CL14530.Contig3_CKA	720	763	0.7379	221.876
CL7226.Contig1_CKA	719	1146	0.9302	147.519
CL3646.Contig2_CKA	719	2690	0.9238	62.8463
CL9063.Contig1_CKA	719	3995	0.964	42.317
CL3195.Contig1_CKA	718	2763	0.8929	61.1008
CL3111.Contig1_CKA	718	3331	0.9565	50.6819
Unigene17099_CKA	718	1469	0.9285	114.923
gi|158946772|gb|EX909104.1|EX909104	717	736	0.928	229.058
gi|166140829|gb|FD573285.1|FD573285	716	721	0.7323	233.497
gnl|UG|Rsa#S42027645	714	842	0.981	199.384
gi|332783854|gb|FY433990.1|FY433990	714	880	0.9557	190.774
CL9433.Contig4_CKA	714	1506	0.9821	111.475
CL2612.Contig1_CKA	712	1911	0.9267	87.6037
Unigene27678_CKA	712	2363	0.9022	70.8467
gi|332782587|gb|FY443606.1|FY443606	712	796	0.941	210.315
CL14722.Contig1_CKA	712	1114	0.9408	150.279
CL1543.Contig5_CKA	712	2401	0.5031	69.7254
CL12135.Contig1_CKA	711	2902	0.9466	57.607
CL447.Contig1_CKA	711	1723	0.9698	97.0259
CL12900.Contig2_CKA	711	1745	0.9679	95.8026
CL5039.Contig1_CKA	711	2032	0.8952	82.2714
gi|332777916|gb|FY442323.1|FY442323	711	863	0.9838	193.714
Unigene613_CKA	711	1596	0.834	104.747
CL2884.Contig1_CKA	710	1442	0.9778	115.77
CL1485.Contig1_CKA	710	2595	0.9557	64.3316
CL1867.Contig2_CKA	710	1844	0.9881	90.5317
CL7567.Contig1_CKA	709	2025	0.9121	82.3236
Unigene27156_CKA	708	1499	0.7138	111.054
gi|156176730|gb|EW736876.1|EW736876	708	880	0.9989	189.171
CL4.Contig1_CKA	708	1910	0.9005	87.1572
Unigene20321_CKA	707	1645	0.955	101.055
CL763.Contig5_CKA	707	2816	0.9137	59.0323
CL7579.Contig1_CKA	707	2338	0.9337	71.1014
CL4920.Contig2_CKA	706	3538	0.9274	46.9191
CL275.Contig2_CKA	706	752	0.887	220.745
gi|158943370|gb|EX905656.1|EX905656	706	806	0.835	205.955
Unigene25718_CKA	706	1303	0.9946	127.398
CL7011.Contig1_CKA	704	1298	0.5308	127.527
CL8755.Contig2_CKA	704	1256	0.625	131.791
CL5292.Contig4_CKA	703	2301	0.8296	71.836
Unigene6887_CKA	703	912	0.9836	181.244
Unigene22488_CKA	702	4201	0.9495	39.2905
CL9934.Contig2_CKA	702	1127	0.9494	146.459
gi|332789751|gb|FY447658.1|FY447658	701	767	0.8787	214.895
CL1434.Contig3_CKA	699	1921	0.6767	85.5565
gi|332794676|gb|FY451749.1|FY451749	698	912	0.5691	179.955
CL9348.Contig2_CKA	697	752	0.9854	217.931
Unigene28850_CKA	695	1286	0.9603	127.071
CL2535.Contig3_CKA	695	1328	0.9465	123.052
CL557.Contig3_CKA	694	957	0.9551	170.51
CL12035.Contig2_CKA	694	1136	0.9595	143.643
CL9461.Contig1_CKA	693	1013	0.9674	160.852
Unigene21346_CKA	693	1074	0.7095	151.716
CL14690.Contig3_CKA	693	437	0.9886	372.868
Unigene21190_CKA	693	1151	0.9818	141.567
CL8071.Contig1_CKA	693	2234	0.7941	72.9379
CL4988.Contig3_CKA	692	1434	0.7796	113.465
CL3587.Contig3_CKA	692	1128	0.7668	144.245
Unigene26101_CKA	692	2287	0.9895	71.1448
CL12890.Contig2_CKA	691	2499	0.8848	65.0152
Unigene29230_CKA	690	1832	0.9645	88.5578
Unigene29695_CKA	689	636	0.8994	254.721
Unigene24846_CKA	689	1840	0.7924	88.045
Unigene331_CKA	689	974	0.9559	166.327
CL9552.Contig2_CKA	686	2883	0.8148	55.9478
CL582.Contig1_CKA	686	2309	0.9792	69.8559
CL2718.Contig1_CKA	685	3446	0.8619	46.7389
CL4141.Contig1_CKA	685	819	0.7155	196.657
gnl|UG|Rsa#S42004484	685	732	0.9768	220.03
CL11503.Contig1_CKA	684	2215	0.9765	72.6082
CL786.Contig1_CKA	684	1843	0.949	87.2638
CL5718.Contig5_CKA	684	1234	0.8063	130.33
CL10082.Contig1_CKA	683	710	0.9549	226.186
CL5576.Contig2_CKA	683	1249	0.8759	128.576
CL1076.Contig1_CKA	683	1945	0.8488	82.5666
Unigene29740_CKA	681	2321	0.9272	68.9883
CL6168.Contig1_CKA	681	1469	0.9551	109.001
CL880.Contig1_CKA	681	1648	0.9302	97.1612
CL6758.Contig2_CKA	681	1556	0.9833	102.906
CL7676.Contig1_CKA	680	1822	0.9566	87.7534
CL7578.Contig1_CKA	680	2057	0.9397	77.7281
CL8732.Contig1_CKA	680	1675	0.9534	95.4547
CL13229.Contig1_CKA	680	1205	0.878	132.686
CL899.Contig1_CKA	680	1806	0.99	88.5308
CL1454.Contig1_CKA	679	2568	0.8773	62.1696
CL11601.Contig1_CKA	678	1002	0.9431	159.098
CL11292.Contig1_CKA	678	1213	0.9942	131.423
CL2191.Contig1_CKA	677	986	0.7252	161.441
CL2179.Contig1_CKA	677	1649	0.906	96.532
Unigene13407_CKA	676	727	0.674	218.633
CL6044.Contig1_CKA	676	2461	0.8887	64.586
CL4067.Contig1_CKA	676	3010	0.9236	52.806
CL14246.Contig3_CKA	674	1307	0.8095	121.252
Unigene25518_CKA	674	1502	0.9674	105.51
CL1234.Contig2_CKA	673	2204	0.985	71.7971
gnl|UG|Rsa#S42002366	672	800	0.9387	197.507
CL10979.Contig1_CKA	672	1607	0.524	98.3233
CL14712.Contig1_CKA	672	1864	0.7049	84.7669
CL11453.Contig1_CKA	670	1856	0.597	84.879
Unigene8084_CKA	669	615	0.8309	255.773
CL13262.Contig1_CKA	669	2164	0.8919	72.6896
CL12908.Contig2_CKA	669	985	0.9127	159.696
CL6668.Contig2_CKA	669	1170	0.9154	134.445
gnl|UG|Rsa#S42001407	669	817	0.9767	192.534
CL14297.Contig1_CKA	668	814	0.6658	192.955
Unigene1224_CKA	668	1059	0.9764	148.315
CL895.Contig1_CKA	667	2067	0.9739	75.8732
CL7822.Contig1_CKA	667	1111	0.8884	141.161
CL13266.Contig1_CKA	667	2677	0.9694	58.5842
Unigene2836_CKA	666	3194	0.9411	49.0278
CL3524.Contig1_CKA	666	1921	0.9818	81.5173
gnl|UG|Rsa#S43007310	666	863	0.9699	181.454
gnl|UG|Rsa#S43007351	666	844	0.7642	185.539
Unigene1126_CKA	665	3882	0.9985	40.2781
gi|332785685|gb|FY444617.1|FY444617	664	737	0.8277	211.838
CL9055.Contig1_CKA	663	783	0.9962	199.093
gnl|UG|Rsa#S42025768	663	772	0.9534	201.929
gi|158943358|gb|EX905644.1|EX905644	663	516	0.6221	302.111
CL6067.Contig1_CKA	663	1536	0.8424	101.491
Unigene23018_CKA	662	1601	0.9482	97.2232
gi|166140284|gb|FD572815.1|FD572815	661	727	0.7648	213.782
CL1396.Contig1_CKA	661	1740	0.6103	89.3214
CL3968.Contig1_CKA	661	1596	0.7832	97.3804
CL3909.Contig1_CKA	660	1995	0.9594	77.7865
CL6755.Contig1_CKA	660	1576	0.9702	98.467
gnl|UG|Rsa#S42024928	660	761	0.7595	203.921
CL8374.Contig1_CKA	659	1261	0.9627	122.878
Unigene26732_CKA	658	1557	0.8568	99.3666
CL1782.Contig3_CKA	657	1941	0.9371	79.5872
CL9934.Contig1_CKA	657	1107	0.9386	139.547
gi|166137944|gb|FD570774.1|FD570774	656	788	0.7652	195.741
CL11589.Contig1_CKA	654	2028	0.8935	75.8251
Unigene25451_CKA	654	1452	0.9635	105.904
CL14558.Contig2_CKA	654	1011	0.8427	152.1
CL9815.Contig1_CKA	653	879	0.8385	174.674
CL13384.Contig2_CKA	653	1321	0.9402	116.229
CL1295.Contig1_CKA	652	973	0.776	157.557
CL170.Contig1_CKA	652	1138	0.7548	134.713
CL4850.Contig1_CKA	652	1076	0.9638	142.475
CL4320.Contig2_CKA	650	3325	0.9137	45.9647
gi|156167115|gb|EW727261.1|EW727261	650	880	0.9148	173.674
CL4222.Contig2_CKA	650	1358	0.8159	112.543
CL5459.Contig1_CKA	650	1428	0.8361	107.026
CL8155.Contig1_CKA	649	2706	0.9339	56.3923
CL10723.Contig1_CKA	648	1371	0.8366	111.132
CL2391.Contig2_CKA	648	1364	0.7331	111.703
CL9411.Contig1_CKA	647	2826	0.937	53.8314
gi|166148244|gb|FD579598.1|FD579598	647	670	0.8433	227.056
CL12661.Contig1_CKA	647	1465	0.9939	103.841
CL14204.Contig1_CKA	646	1137	0.9701	133.59
Unigene28617_CKA	646	1476	0.9221	102.908
CL5923.Contig1_CKA	646	2100	0.9257	72.3297
gnl|UG|Rsa#S42570273	646	849	0.7762	178.907
CL14323.Contig1_CKA	645	1008	0.7024	150.454
CL12696.Contig1_CKA	645	2490	0.9149	60.9065
gi|332785689|gb|FY444621.1|FY444621	644	730	0.537	207.427
CL7144.Contig1_CKA	644	1471	0.9925	102.938
CL4333.Contig1_CKA	643	2405	0.8911	62.8636
gi|158947218|gb|EX909374.1|EX909374	643	611	0.8511	247.442
CL3557.Contig2_CKA	641	848	0.6804	177.732
CL4438.Contig1_CKA	641	1359	0.8985	110.903
CL11458.Contig1_CKA	640	2069	0.9633	72.7315
CL13128.Contig1_CKA	640	1643	0.8649	91.5895
CL3741.Contig1_CKA	640	2576	0.8929	58.4167
CL4390.Contig3_CKA	640	1860	0.7457	80.904
gnl|UG|Rsa#S42569219	639	884	0.6301	169.962
CL7056.Contig1_CKA	639	1305	0.7448	115.131
CL4879.Contig1_CKA	638	3380	0.9503	44.382
CL2368.Contig1_CKA	638	995	0.8995	150.765
CL1534.Contig1_CKA	638	2639	0.9072	56.844
CL3612.Contig2_CKA	637	3293	0.8822	45.4832
gnl|UG|Rsa#S42570276	637	839	0.8832	178.517
CL14089.Contig1_CKA	637	1792	0.6484	83.5804
gi|167452029|gb|FD957894.1|FD957894	637	675	0.9067	221.891
Unigene8021_CKA	637	883	0.9071	169.622
gi|332775004|gb|FY437676.1|FY437676	636	850	0.9482	175.931
Unigene23349_CKA	636	770	0.8844	194.209
Unigene707_CKA	636	2160	0.9343	69.2319
CL3372.Contig1_CKA	636	2594	0.9692	57.6488
CL1033.Contig1_CKA	636	3140	0.9169	47.6245
CL1222.Contig1_CKA	635	3781	0.8627	39.4885
CL27.Contig8_CKA	634	3318	0.921	44.9279
CL9570.Contig1_CKA	634	1369	0.927	108.89
Unigene20694_CKA	634	4863	0.9249	30.6541
CL1952.Contig6_CKA	633	1408	0.9957	105.707
CL3438.Contig1_CKA	632	1568	0.9955	94.7707
Unigene1213_CKA	631	1470	0.9728	100.929
Unigene23495_CKA	630	671	0.921	220.76
Unigene839_CKA	630	1243	0.9751	119.172
CL1458.Contig2_CKA	630	1661	0.8838	89.1814
Unigene29828_CKA	630	1396	0.9112	106.11
CL10919.Contig2_CKA	630	975	0.9456	151.928
CL7362.Contig1_CKA	630	3070	0.8153	48.2509
Unigene29591_CKA	628	738	0.5407	200.081
Unigene8310_CKA	628	1391	0.9921	106.154
CL5672.Contig1_CKA	627	1810	0.9155	81.4502
gi|167449855|gb|FD954040.1|FD954040	626	685	0.9124	214.876
CL10304.Contig1_CKA	625	1464	0.9037	100.379
CL13777.Contig1_CKA	625	1717	0.986	85.588
CL9630.Contig3_CKA	625	1571	0.8835	93.5421
CL4535.Contig3_CKA	625	1061	0.673	138.506
Unigene21006_CKA	625	1626	0.9391	90.378
CL7437.Contig3_CKA	624	1617	0.961	90.7356
Unigene1796_CKA	623	1307	0.9671	112.077
CL5873.Contig1_CKA	622	2250	0.9676	64.9997
CL3002.Contig2_CKA	622	1807	0.9009	80.9348
gnl|UG|Rsa#S42008133	622	665	0.9173	219.924
Unigene27668_CKA	622	1367	0.5757	106.986
Unigene13948_CKA	622	2496	0.9704	58.5934
CL7712.Contig1_CKA	621	862	0.9942	169.39
CL3166.Contig1_CKA	621	1157	0.7174	126.201
CL5948.Contig1_CKA	621	2190	0.9146	66.6731
gi|332794305|gb|FY453961.1|FY453961	620	911	0.5247	160.021
Unigene13625_CKA	620	2213	0.9376	65.8739
CL6152.Contig1_CKA	620	664	0.9127	219.547
CL11095.Contig1_CKA	620	1316	0.8913	110.774
gi|332785453|gb|FY443985.1|FY443985	619	848	0.9116	171.632
CL1183.Contig2_CKA	619	1517	0.9941	95.9419
CL7304.Contig2_CKA	619	1536	0.9375	94.7551
Unigene27002_CKA	618	2224	0.8754	65.3367
gi|166139176|gb|FD570597.1|FD570597	617	771	0.8482	188.163
CL5563.Contig1_CKA	617	2598	0.9615	55.8405
gi|166148894|gb|FD580368.1|FD580368	616	745	0.949	194.414
CL14680.Contig1_CKA	616	599	0.9482	241.8
gi|332778710|gb|FY435111.1|FY435111	615	878	0.6002	164.696
CL5215.Contig1_CKA	614	614	0.8388	235.127
CL5360.Contig2_CKA	614	1600	0.9688	90.2301
Unigene24648_CKA	614	812	0.6946	177.793
Unigene29756_CKA	613	1393	0.9462	103.47
CL61.Contig6_CKA	611	2826	0.7141	50.8361
CL11809.Contig1_CKA	611	3315	0.9587	43.3372
CL3437.Contig3_CKA	611	2166	0.9538	66.3263
CL10906.Contig1_CKA	610	1996	0.9995	71.8576
CL3537.Contig6_CKA	610	1520	0.7467	94.3603
Unigene24483_CKA	610	1817	0.8855	78.9365
CL12513.Contig1_CKA	610	923	0.8841	155.393
Unigene29590_CKA	609	749	0.741	191.178
CL3774.Contig1_CKA	609	1387	0.8291	103.239
CL4065.Contig4_CKA	609	1969	0.8654	72.7235
CL8473.Contig1_CKA	609	1754	0.9071	81.6377
Unigene25019_CKA	607	1442	0.9688	98.9753
CL14622.Contig1_CKA	607	3800	0.5629	37.5585
gnl|UG|Rsa#S42027116	607	833	0.9652	171.335
CL3722.Contig1_CKA	606	2333	0.6262	61.0747
CL13814.Contig1_CKA	605	2088	0.9411	68.1284
CL2108.Contig2_CKA	604	1201	0.9467	118.249
CL13319.Contig2_CKA	604	738	0.9038	192.435
CL6532.Contig4_CKA	603	1142	0.9124	124.152
CL8542.Contig1_CKA	603	1333	0.946	106.363
CL6275.Contig1_CKA	603	3541	0.8676	40.04
CL435.Contig4_CKA	603	2359	0.8058	60.1025
CL10633.Contig2_CKA	601	2184	0.6447	64.7031
CL7135.Contig1_CKA	600	884	0.8337	159.589
CL2774.Contig1_CKA	600	983	0.5443	143.516
gnl|UG|Rsa#S42568023	599	722	0.8809	195.071
CL12903.Contig1_CKA	599	3193	0.8475	44.1094
gi|161575094|gb|EY946391.1|EY946391	599	692	0.9884	203.528
CL5698.Contig2_CKA	598	2088	0.9004	67.3401
Unigene2358_CKA	598	1754	0.9664	80.1632
CL1742.Contig2_CKA	598	1415	0.9272	99.3683
CL7237.Contig1_CKA	598	2291	0.9786	61.3733
CL10476.Contig2_CKA	598	1251	0.9616	112.395
CL8662.Contig1_CKA	597	1710	0.7573	82.0883
Unigene22390_CKA	597	564	0.8848	248.885
CL3671.Contig1_CKA	596	1058	0.535	132.454
CL14682.Contig2_CKA	596	1158	0.994	121.015
CL14470.Contig1_CKA	596	1417	0.6563	98.8962
CL8581.Contig1_CKA	596	1428	0.9069	98.1344
Unigene116_CKA	595	1933	0.9767	72.375
gnl|UG|Rsa#S42004690	595	807	0.8984	173.359
Unigene20337_CKA	595	1027	0.7595	136.223
CL981.Contig4_CKA	594	1551	0.9613	90.0488
Unigene27618_CKA	594	1933	0.9405	72.2533
CL5548.Contig2_CKA	593	2128	0.6367	65.5219
CL12857.Contig1_CKA	591	916	0.8548	151.703
gi|156165780|gb|EW725926.1|EW725926	591	596	0.7265	233.155
CL10257.Contig2_CKA	590	1778	0.9381	78.0231
CL5347.Contig4_CKA	589	1259	0.8531	110
gi|161566941|gb|EY938071.1|EY938071	589	591	0.7631	234.332
gi|156166577|gb|EW726723.1|EW726723	589	701	0.5392	197.561
Unigene29810_CKA	588	1203	0.8404	114.925
Unigene21308_CKA	587	3183	0.9588	43.3615
Unigene1033_CKA	586	2439	0.8721	56.4923
Unigene8561_CKA	586	1251	0.9448	110.14
CL3185.Contig1_CKA	585	1030	0.9301	133.543
gi|332795362|gb|FY449267.1|FY449267	585	852	0.6937	161.443
CL10949.Contig2_CKA	584	2291	0.8926	59.9364
CL477.Contig1_CKA	584	2541	0.9477	54.0395
CL5119.Contig1_CKA	583	2494	0.9342	54.9636
CL9652.Contig2_CKA	582	1409	0.8857	97.1215
Unigene26057_CKA	582	912	0.7895	150.048
Unigene25868_CKA	582	1269	0.6572	107.836
CL971.Contig1_CKA	582	1120	0.908	122.182
CL6957.Contig1_CKA	582	1796	0.7283	76.1938
CL11205.Contig1_CKA	581	827	0.7678	165.186
Unigene25240_CKA	581	4119	0.7725	33.1656
Unigene25781_CKA	581	4045	0.9016	33.7723
CL3122.Contig2_CKA	578	916	0.9924	148.366
CL180.Contig1_CKA	578	3924	0.8838	34.634
gi|158942443|gb|EX904892.1|EX904892	578	784	0.5038	173.346
CL10468.Contig1_CKA	577	2169	0.9852	62.5489
CL12895.Contig1_CKA	577	1664	0.9826	81.5315
Unigene25446_CKA	577	234	0.9957	579.78
gi|158927057|gb|EX899089.1|EX899089	576	738	0.9458	183.514
Unigene15599_CKA	576	2203	0.9891	61.4768
Unigene29764_CKA	576	977	0.911	138.622
Unigene26206_CKA	576	1031	0.7565	131.361
gnl|UG|Rsa#S42567866	576	808	0.6559	167.616
CL13735.Contig1_CKA	574	2518	0.8737	53.5993
CL512.Contig5_CKA	573	1559	0.95	86.4195
CL3151.Contig2_CKA	573	1322	0.9887	101.912
CL14467.Contig1_CKA	573	1721	0.5811	78.2847
Unigene20538_CKA	572	2707	0.9342	49.6834
CL6783.Contig1_CKA	571	1722	0.7915	77.9662
CL5996.Contig3_CKA	570	2443	0.9832	54.8598
Unigene16538_CKA	570	965	0.9492	138.884
CL4724.Contig1_CKA	569	2768	0.8385	48.3336
gi|332780114|gb|FY440090.1|FY440090	569	878	0.9556	152.378
Unigene8159_CKA	568	386	0.9689	345.991
CL3040.Contig4_CKA	568	3497	0.9359	38.1905
CL495.Contig2_CKA	567	2278	0.9008	58.5238
Unigene18820_CKA	567	1850	0.8449	72.0634
gi|158928921|gb|EX901153.1|EX901153	567	795	0.9283	167.695
CL6571.Contig5_CKA	567	1725	0.727	77.2853
CL1592.Contig2_CKA	567	2341	0.9667	56.9488
CL4231.Contig3_CKA	566	3263	0.9684	40.7852
CL10604.Contig1_CKA	566	813	0.8721	163.693
CL3239.Contig1_CKA	566	913	0.9639	145.764
CL3918.Contig2_CKA	566	1897	0.8777	70.154
CL1297.Contig3_CKA	566	1854	0.9477	71.7811
CL10770.Contig2_CKA	566	2228	0.9614	59.7316
gnl|UG|Rsa#S41974569	565	938	0.8252	141.628
CL5132.Contig1_CKA	565	1094	0.7824	121.432
CL2252.Contig2_CKA	563	1691	0.9787	78.2831
CL11604.Contig1_CKA	562	2113	0.9607	62.5374
CL603.Contig2_CKA	562	1729	0.9584	76.4266
CL8313.Contig1_CKA	562	2747	0.8944	48.104
CL6872.Contig1_CKA	562	2009	0.9592	65.7748
CL1777.Contig4_CKA	561	1496	0.9158	88.1728
CL13020.Contig1_CKA	561	1282	0.9938	102.891
Unigene23023_CKA	561	1269	0.9046	103.945
Unigene26185_CKA	561	2029	0.9852	65.0106
CL3904.Contig2_CKA	560	800	0.7325	164.589
gi|158926691|gb|EX898813.1|EX898813	560	670	0.8985	196.524
gi|166143106|gb|FD573177.1|FD573177	560	744	0.6573	176.978
gi|332776008|gb|FY428092.1|FY428092	560	790	0.6165	166.673
Unigene26260_CKA	559	1630	0.9969	80.6357
gi|158941288|gb|EX903620.1|EX903620	559	740	0.8014	177.616
CL4111.Contig1_CKA	559	896	0.9643	146.692
CL148.Contig8_CKA	558	3327	0.5377	39.4352
Unigene6690_CKA	557	371	0.876	353.008
Unigene25709_CKA	557	820	0.939	159.715
CL405.Contig1_CKA	557	921	0.7796	142.2
Unigene23591_CKA	556	1438	0.9798	90.9116
Unigene26689_CKA	556	1493	0.9752	87.5625
gi|332792709|gb|FY451487.1|FY451487	556	864	0.9931	151.309
CL6652.Contig1_CKA	556	1849	0.9794	70.7035
CL12267.Contig1_CKA	556	1659	0.865	78.801
CL6269.Contig1_CKA	555	970	0.8784	134.532
Unigene27165_CKA	555	1974	0.9767	66.1072
Unigene23115_CKA	555	821	0.8441	158.947
CL7940.Contig1_CKA	553	609	0.977	213.506
gi|332780326|gb|FY440302.1|FY440302	553	897	0.7057	144.956
CL1491.Contig1_CKA	553	1465	0.8567	88.7546
CL9225.Contig2_CKA	553	1211	0.9884	107.37
CL11960.Contig1_CKA	552	1312	0.9657	98.9255
Unigene29876_CKA	552	799	0.9262	162.441
CL3748.Contig2_CKA	552	1530	0.9863	84.8303
CL7969.Contig1_CKA	552	1545	0.8362	84.0067
gnl|UG|Rsa#S41976764	551	760	0.9855	170.467
CL7200.Contig1_CKA	551	1597	0.8735	81.1241
CL5267.Contig1_CKA	551	867	0.9885	149.429
CL7353.Contig2_CKA	550	2542	0.9457	50.8733
CL6169.Contig1_CKA	550	2967	0.9356	43.5861
CL13197.Contig4_CKA	550	569	0.8647	227.276
Unigene13997_CKA	550	571	0.9037	226.48
Unigene1179_CKA	550	1841	0.9158	70.2445
CL5109.Contig1_CKA	550	1001	0.992	129.191
CL14726.Contig1_CKA	549	1878	0.9601	68.7353
CL3824.Contig1_CKA	549	3138	0.8952	41.1361
CL8060.Contig1_CKA	549	1903	0.877	67.8323
CL7736.Contig1_CKA	548	2969	0.8676	43.3984
gi|166145084|gb|FD577782.1|FD577782	548	670	0.7806	192.313
CL3422.Contig2_CKA	548	650	0.9323	198.23
CL11352.Contig1_CKA	548	986	0.9108	130.679
gnl|UG|Rsa#S58735115	548	2324	0.9419	55.4431
CL1224.Contig1_CKA	547	2055	0.7659	62.5862
CL9279.Contig1_CKA	547	1622	0.91	79.2939
CL3561.Contig1_CKA	547	1443	0.9466	89.1301
CL8426.Contig1_CKA	546	1703	0.919	75.3843
CL12939.Contig1_CKA	546	1852	0.9811	69.3194
gnl|UG|Rsa#S42006454	546	735	0.8735	174.666
CL5418.Contig2_CKA	546	1776	0.8981	72.2858
CL9279.Contig2_CKA	545	1585	0.858	80.8482
CL1686.Contig1_CKA	545	1014	0.9675	126.375
CL7723.Contig1_CKA	545	2393	0.9733	53.5497
CL6013.Contig1_CKA	545	1391	0.9137	92.124
CL8289.Contig1_CKA	545	2203	0.872	58.1681
CL6248.Contig1_CKA	544	880	0.8102	145.351
CL14333.Contig1_CKA	544	2182	0.7388	58.6202
Unigene20172_CKA	543	386	0.886	330.762
CL1280.Contig4_CKA	542	1759	0.6106	72.4497
Unigene20522_CKA	542	2857	0.9328	44.6059
Unigene26469_CKA	542	1944	0.9599	65.5551
Unigene365_CKA	542	1592	0.8254	80.0496
CL2450.Contig1_CKA	541	836	0.8995	152.158
CL10788.Contig1_CKA	540	1048	0.9265	121.153
CL5755.Contig1_CKA	540	1215	0.8255	104.501
gi|332776804|gb|FY436326.1|FY436326	540	847	0.6494	149.904
gnl|UG|Rsa#S43006612	540	641	0.6583	198.079
CL3660.Contig2_CKA	539	1139	0.9464	111.267
CL2511.Contig1_CKA	539	1627	0.9066	77.8941
Unigene25272_CKA	539	1947	0.9394	65.0918
Unigene24778_CKA	538	1201	0.9842	105.328
CL5991.Contig2_CKA	538	1690	0.9467	74.8512
Unigene1757_CKA	537	2236	0.7804	56.4684
CL9753.Contig1_CKA	537	1212	0.9513	104.178
CL3406.Contig1_CKA	536	1527	0.7754	82.5332
gi|166151766|gb|FD581451.1|FD581451	536	734	0.8747	171.701
CL8111.Contig2_CKA	536	864	0.9896	145.866
Unigene24186_CKA	536	1076	0.8429	117.127
CL10682.Contig1_CKA	536	1085	0.953	116.155
gi|156165175|gb|EW725321.1|EW725321	535	722	0.9709	174.229
CL363.Contig1_CKA	535	407	0.8034	309.074
CL6268.Contig1_CKA	535	1366	0.8214	92.0887
CL7358.Contig1_CKA	534	1214	0.8756	103.425
CL7647.Contig2_CKA	534	1157	0.9888	108.52
Unigene18133_CKA	533	1034	0.911	121.202
CL4043.Contig2_CKA	533	1030	0.9699	121.673
CL10840.Contig1_CKA	533	978	0.9663	128.142
Unigene25903_CKA	533	1707	0.9098	73.417
CL1598.Contig1_CKA	533	1488	0.8999	84.2224
Unigene17424_CKA	533	989	0.6926	126.717
CL2119.Contig2_CKA	532	1818	0.9252	68.8051
CL2076.Contig1_CKA	532	1197	0.8906	104.501
CL9855.Contig1_CKA	532	1059	0.9651	118.119
CL2168.Contig1_CKA	532	1389	0.6148	90.056
CL6209.Contig1_CKA	531	765	0.7961	163.206
CL2825.Contig2_CKA	531	1526	0.9168	81.8169
Unigene14258_CKA	531	1372	0.895	91.0005
Unigene19459_CKA	531	393	0.9924	317.691
Unigene28934_CKA	531	1774	0.8687	70.3792
CL3804.Contig2_CKA	531	1439	0.8353	86.7635
Unigene29675_CKA	531	2301	0.714	54.2602
gi|167445687|gb|FD953305.1|FD953305	530	635	0.9449	196.248
CL10105.Contig2_CKA	529	1369	0.8758	90.8564
CL1390.Contig2_CKA	529	1550	0.9535	80.2467
CL4628.Contig1_CKA	529	2622	0.9485	47.438
CL2264.Contig1_CKA	529	2896	0.9437	42.9497
gi|332795033|gb|FY453097.1|FY453097	529	834	0.5683	149.14
CL9382.Contig1_CKA	529	1413	0.7926	88.0272
CL3718.Contig1_CKA	528	2326	0.9742	53.3737
CL1963.Contig1_CKA	528	1975	0.7291	62.8594
CL723.Contig1_CKA	528	1458	0.9005	85.149
CL3377.Contig1_CKA	527	820	0.9793	151.112
CL2150.Contig1_CKA	527	1629	0.8797	76.0664
Unigene22955_CKA	526	1943	0.843	63.6526
Unigene29719_CKA	526	857	0.9382	144.314
Unigene23317_CKA	526	1104	0.9611	112.026
CL9875.Contig2_CKA	526	2509	0.945	49.2933
Unigene21212_CKA	526	1276	0.9334	96.9255
gi|166140942|gb|FD575918.1|FD575918	526	663	0.9457	186.541
CL12290.Contig1_CKA	526	1318	0.7413	93.8369
CL421.Contig2_CKA	525	1501	0.539	82.2398
gi|158944820|gb|EX906385.1|EX906385	525	477	0.8281	258.788
Unigene5948_CKA	525	463	0.8467	266.613
gnl|UG|Rsa#S42005452	525	815	0.9521	151.462
gi|167445269|gb|FD951957.1|FD951957	525	686	0.8557	179.944
Unigene20001_CKA	524	517	0.9942	238.311
CL13964.Contig1_CKA	524	1934	0.8785	63.7057
CL12891.Contig1_CKA	523	1203	0.9809	102.221
CL801.Contig1_CKA	523	1396	0.8926	88.0885
CL1103.Contig1_CKA	523	2142	0.9725	57.4097
Unigene19693_CKA	523	1259	0.8944	97.674
CL12158.Contig1_CKA	523	538	0.8569	228.572
CL2433.Contig2_CKA	522	4138	0.8192	29.6608
CL11082.Contig3_CKA	522	3730	0.9155	32.9052
CL7498.Contig2_CKA	522	977	0.869	125.626
gi|332782842|gb|FY443861.1|FY443861	522	898	0.9577	136.678
CL11294.Contig2_CKA	521	2107	0.9169	58.1402
CL1056.Contig4_CKA	521	2303	0.8094	53.1921
gnl|UG|Rsa#S41981402	521	839	0.9416	146.009
CL8679.Contig1_CKA	520	1184	0.8184	103.265
CL10305.Contig3_CKA	520	2233	0.9386	54.7542
CL10916.Contig1_CKA	520	1367	0.992	89.4413
gnl|UG|Rsa#S42026904	518	799	0.9549	152.436
CL3052.Contig1_CKA	518	1685	0.9092	72.2825
Unigene19936_CKA	518	831	0.9302	146.566
CL1416.Contig1_CKA	517	1834	0.9553	66.2818
Unigene423_CKA	517	1704	0.919	71.3385
Unigene6417_CKA	517	1060	0.8745	114.68
CL11922.Contig1_CKA	517	909	0.6139	133.73
CL185.Contig2_CKA	517	1427	0.9615	85.1863
CL9202.Contig1_CKA	517	3163	0.9595	38.4321
CL641.Contig2_CKA	517	3151	0.8226	38.5785
Unigene27240_CKA	517	4061	0.9781	29.9337
Unigene478_CKA	516	3001	0.9034	40.4284
CL5615.Contig2_CKA	516	2498	0.8847	48.5691
CL7920.Contig2_CKA	516	1461	0.8713	83.0429
CL14072.Contig1_CKA	516	1326	0.9291	91.4975
gi|161578732|gb|EY949857.1|EY949857	515	571	0.9895	212.068
Unigene26980_CKA	515	1672	0.9533	72.4226
CL1724.Contig1_CKA	515	3743	0.8726	32.3512
CL6299.Contig1_CKA	515	3221	0.9264	37.5941
CL4271.Contig1_CKA	515	1480	0.9953	81.818
CL2259.Contig1_CKA	515	633	0.8626	191.296
Unigene13480_CKA	515	762	0.794	158.912
CL10219.Contig1_CKA	515	1370	0.9577	88.3873
CL7215.Contig1_CKA	515	1951	0.9472	62.0659
Unigene28987_CKA	515	1142	0.993	106.034
CL6572.Contig1_CKA	515	1642	0.8581	73.7458
CL12548.Contig4_CKA	514	2613	0.868	46.2516
CL300.Contig1_CKA	514	706	0.9164	171.183
CL1785.Contig1_CKA	514	1608	0.9577	75.1589
CL13868.Contig1_CKA	514	1510	0.9497	80.0367
CL11123.Contig1_CKA	514	697	0.825	173.394
CL12907.Contig3_CKA	514	3480	0.698	34.7286
CL5730.Contig1_CKA	513	1432	0.9441	84.2321
CL12284.Contig1_CKA	513	1155	0.9619	104.433
CL11194.Contig2_CKA	513	1380	0.9471	87.406
Unigene20431_CKA	513	1399	0.9421	86.219
CL10680.Contig1_CKA	512	2272	0.8869	52.9864
Unigene7248_CKA	512	385	0.9922	312.689
CL2945.Contig1_CKA	512	2300	0.9557	52.3414
Unigene405_CKA	512	1621	0.8587	74.266
CL6549.Contig2_CKA	512	845	0.9053	142.468
gi|332795550|gb|FY449455.1|FY449455	511	840	0.9298	143.036
CL4661.Contig4_CKA	511	2299	0.9491	52.2619
CL13363.Contig1_CKA	511	1039	0.7565	115.64
CL11556.Contig1_CKA	510	1844	0.7516	65.0298
Unigene29749_CKA	510	1870	0.9636	64.1256
Unigene679_CKA	510	1327	0.7091	90.3655
CL10229.Contig1_CKA	510	1316	0.8701	91.1208
CL13235.Contig1_CKA	510	1566	0.9489	76.574
gi|158946267|gb|EX908284.1|EX908284	510	726	0.9642	165.172
Unigene20269_CKA	510	1057	0.9792	113.448
Unigene29924_CKA	509	653	0.9939	183.277
CL1159.Contig2_CKA	509	565	0.9186	211.823
Unigene13557_CKA	509	2630	0.9928	45.5056
CL9119.Contig2_CKA	509	1437	0.9436	83.2845
Unigene6415_CKA	508	1898	0.9563	62.9319
CL1387.Contig1_CKA	508	950	0.9537	125.731
Unigene22508_CKA	507	2130	0.908	55.9669
CL8451.Contig1_CKA	507	1148	0.5889	103.841
CL10762.Contig1_CKA	507	2734	0.974	43.6026
Unigene553_CKA	507	2934	0.9676	40.6304
CL10636.Contig1_CKA	507	885	0.948	134.7
CL1937.Contig1_CKA	507	2060	0.8976	57.8687
CL1059.Contig4_CKA	506	951	0.9968	125.105
Unigene1481_CKA	506	2925	0.8855	40.675
CL4086.Contig1_CKA	504	2936	0.9714	40.3625
Unigene18815_CKA	504	674	0.868	175.822
CL1752.Contig2_CKA	504	835	0.9114	141.921
gi|332782570|gb|FY443589.1|FY443589	504	666	0.9009	177.934
gnl|UG|Rsa#S42029628	503	513	0.885	230.544
CL7407.Contig1_CKA	503	804	0.9316	147.101
CL4340.Contig1_CKA	502	2400	0.5271	49.1808
Unigene30064_CKA	502	1617	0.9852	72.9956
CL3393.Contig2_CKA	502	1558	0.7445	75.7599
CL10331.Contig1_CKA	502	1181	0.8171	99.9441
Unigene23535_CKA	502	557	0.93	211.91
gnl|UG|Rsa#S42003104	502	663	0.8763	178.03
Unigene6481_CKA	501	1963	0.8879	60.0096
CL7652.Contig1_CKA	501	1695	0.954	69.4978
Unigene25783_CKA	501	1542	0.9527	76.3935
CL13437.Contig1_CKA	501	1711	0.8288	68.8479
Unigene25689_CKA	500	3879	0.9353	30.3077
Unigene2638_CKA	500	2596	0.9588	45.2865
CL2274.Contig1_CKA	499	2764	0.9219	42.4488
Unigene23278_CKA	498	1266	0.8965	92.4909
CL5496.Contig2_CKA	498	1377	0.9528	85.0352
CL12175.Contig1_CKA	498	1547	0.8132	75.6906
CL6371.Contig3_CKA	498	1158	0.7314	101.117
CL8917.Contig1_CKA	497	3718	0.6891	31.4304
CL7823.Contig1_CKA	497	1612	0.7779	72.4927
Unigene22057_CKA	497	2083	0.975	56.101
gi|166151079|gb|FD583269.1|FD583269	496	612	0.9575	190.561
CL4866.Contig1_CKA	496	2120	0.9637	55.0109
CL4396.Contig2_CKA	496	2747	0.7991	42.4547
gi|332786217|gb|FY441745.1|FY441745	496	720	0.85	161.977
CL460.Contig2_CKA	495	4091	0.8824	28.4498
CL2707.Contig2_CKA	495	2303	0.911	50.5376
gi|332782358|gb|FY443377.1|FY443377	495	840	0.9381	138.557
gi|156179025|gb|EW739171.1|EW739171	495	698	0.6461	166.745
Unigene23493_CKA	495	1971	0.8894	59.0503
CL298.Contig1_CKA	494	4502	0.7321	25.8003
CL12435.Contig1_CKA	494	2449	0.9012	47.4287
CL2901.Contig2_CKA	494	3121	0.9324	37.2166
CL1986.Contig1_CKA	494	2118	0.8895	54.8409
Unigene19800_CKA	494	794	0.903	146.288
CL6214.Contig3_CKA	494	2002	0.9476	58.0184
CL14569.Contig1_CKA	493	2537	0.9464	45.6909
Unigene26268_CKA	493	1739	0.935	66.6577
Unigene27442_CKA	493	1959	0.5942	59.1719
CL4751.Contig2_CKA	493	1247	0.8909	92.9573
CL7467.Contig1_CKA	492	2011	0.8692	57.5249
Unigene29892_CKA	492	935	0.9829	123.725
CL11256.Contig2_CKA	492	1893	0.9831	61.1108
Unigene5875_CKA	491	408	0.9387	282.96
gnl|UG|Rsa#S42006075	491	770	0.8675	149.932
CL2761.Contig4_CKA	491	1742	0.8875	66.273
gnl|UG|Rsa#S41976981	491	838	0.9117	137.766
CL24.Contig2_CKA	490	2299	0.9508	50.1141
gi|332788236|gb|FY445560.1|FY445560	490	858	0.6818	134.28
CL14049.Contig1_CKA	489	1294	0.8447	88.8542
Unigene10189_CKA	488	684	0.905	167.752
CL10417.Contig2_CKA	488	1069	0.7914	107.336
Unigene26451_CKA	488	2025	0.8933	56.6628
CL1237.Contig1_CKA	488	1755	0.9385	65.3801
CL13289.Contig1_CKA	488	1108	0.9458	103.558
CL7913.Contig2_CKA	488	2217	0.9729	51.7556
gi|167446404|gb|FD950738.1|FD950738	488	670	0.7582	171.257
CL2806.Contig3_CKA	488	1167	0.6238	98.3223
CL3760.Contig5_CKA	487	768	0.6042	149.098
Unigene8033_CKA	487	662	0.9366	172.971
CL2364.Contig2_CKA	487	902	0.9557	126.948
CL13358.Contig1_CKA	487	985	0.9675	116.251
Unigene1724_CKA	487	1495	0.9625	76.5933
gi|332788618|gb|FY441310.1|FY441310	487	711	0.7342	161.051
gnl|UG|Rsa#S42049343	486	1185	0.735	96.432
Unigene18646_CKA	486	954	0.8941	119.782
CL13312.Contig1_CKA	486	2011	0.7777	56.8234
CL4425.Contig2_CKA	486	1106	0.9928	103.32
gi|166151201|gb|FD583331.1|FD583331	486	697	0.9369	163.948
CL2145.Contig1_CKA	485	926	0.8942	123.15
CL5975.Contig2_CKA	485	1378	0.9884	82.7553
CL4692.Contig1_CKA	485	2019	0.949	56.4818
Unigene24282_CKA	485	2649	0.9151	43.049
Unigene28026_CKA	485	942	0.9586	121.058
CL8503.Contig1_CKA	484	1281	0.9727	88.8381
CL1557.Contig1_CKA	484	1974	0.7812	57.6503
CL4748.Contig2_CKA	484	2563	0.8549	44.4017
CL2682.Contig2_CKA	484	1343	0.9442	84.7369
Unigene13201_CKA	483	1000	0.927	113.567
CL14571.Contig1_CKA	483	787	0.9403	144.303
Unigene17880_CKA	483	1256	0.9275	90.4192
gi|156165163|gb|EW725309.1|EW725309	483	652	0.7408	174.182
CL5019.Contig1_CKA	482	1143	0.7262	99.1526
Unigene26026_CKA	482	1110	0.9865	102.1
CL5389.Contig2_CKA	481	2578	0.9639	43.8698
gi|332778800|gb|FY435201.1|FY435201	481	693	0.5599	163.198
CL914.Contig5_CKA	481	960	0.6469	117.809
Unigene400_CKA	481	971	0.5675	116.474
Unigene3000_CKA	480	851	0.9354	132.622
CL2545.Contig1_CKA	480	1808	0.8977	62.4232
CL9158.Contig1_CKA	479	1500	0.996	75.084
CL10803.Contig2_CKA	478	466	0.5386	241.182
CL3665.Contig2_CKA	478	1996	0.7335	56.3081
gi|167440289|gb|FD944461.1|FD944461	478	810	0.7123	138.754
CL1603.Contig1_CKA	478	1184	0.9704	94.9247
CL5118.Contig1_CKA	478	1899	0.9579	59.1842
gi|158946597|gb|EX907669.1|EX907669	478	798	0.9123	140.841
Unigene22886_CKA	478	1557	0.9101	72.1843
CL2332.Contig1_CKA	477	2946	0.9437	38.0705
CL12356.Contig2_CKA	477	1817	0.9554	61.7258
CL6505.Contig1_CKA	477	1060	0.9689	105.807
CL2722.Contig1_CKA	477	1828	0.89	61.3544
CL3737.Contig1_CKA	477	1700	0.9506	65.974
gi|332788005|gb|FY445407.1|FY445407	476	871	0.6682	128.497
Unigene25833_CKA	476	1612	0.9553	69.4297
Unigene8821_CKA	476	2549	0.9157	43.9077
CL10200.Contig1_CKA	475	3035	0.9354	36.7992
CL4981.Contig2_CKA	475	1096	0.9243	101.903
Unigene24651_CKA	475	1440	0.9812	77.5594
gnl|UG|Rsa#S41981262	475	818	0.989	136.535
gi|332788778|gb|FY441356.1|FY441356	474	775	0.9948	143.807
CL3857.Contig1_CKA	474	1743	0.9937	63.9417
CL1338.Contig2_CKA	474	2572	0.7127	43.3322
gi|156174741|gb|EW734887.1|EW734887	474	707	0.8642	157.638
gnl|UG|Rsa#S41974503	474	878	0.8269	126.937
Unigene22122_CKA	474	1821	0.9275	61.2028
Unigene24904_CKA	473	1625	0.9914	68.4402
CL3596.Contig2_CKA	473	1403	0.9287	79.2696
CL5435.Contig2_CKA	473	1489	0.957	74.6912
Unigene21982_CKA	473	1013	0.9635	109.788
CL14403.Contig3_CKA	473	1444	0.9633	77.0189
Unigene24355_CKA	473	2717	0.975	40.9331
Unigene19810_CKA	472	815	0.9043	136.172
CL7466.Contig2_CKA	472	1214	0.9786	91.4169
CL2419.Contig2_CKA	472	994	0.6328	111.65
CL11478.Contig1_CKA	471	1567	0.9119	70.6733
CL12503.Contig1_CKA	471	1913	0.9948	57.8907
CL996.Contig3_CKA	470	1741	0.776	63.4749
Unigene29256_CKA	470	842	0.9157	131.247
Unigene11210_CKA	470	1072	0.9384	103.088
CL853.Contig3_CKA	470	2349	0.9451	47.0455
Unigene24708_CKA	469	1185	0.8447	93.0588
CL1376.Contig2_CKA	469	1217	0.9589	90.6119
gi|332794897|gb|FY451970.1|FY451970	468	863	0.9351	127.508
CL11994.Contig1_CKA	468	1768	0.9802	62.2396
CL4090.Contig3_CKA	468	1603	0.9488	68.646
CL292.Contig1_CKA	468	2203	0.9301	49.9499
CL7237.Contig2_CKA	468	1725	0.9826	63.7911
CL5193.Contig1_CKA	468	2120	0.9443	51.9055
CL8621.Contig1_CKA	467	2569	0.9829	42.7421
Unigene26923_CKA	467	1491	0.9866	73.6449
CL10105.Contig3_CKA	467	1228	0.9959	89.4173
CL6890.Contig2_CKA	467	1657	0.6506	66.267
gi|332794380|gb|FY454036.1|FY454036	467	876	0.9863	125.348
gi|161562084|gb|EY934093.1|EY934093	467	646	0.7755	169.976
CL9131.Contig1_CKA	466	1753	0.9407	62.5039
CL1996.Contig6_CKA	466	2858	0.7687	38.3378
Unigene1279_CKA	466	2084	0.952	52.5765
CL8195.Contig3_CKA	465	571	0.9965	191.479
CL6272.Contig1_CKA	465	2722	0.8839	40.1669
Unigene22677_CKA	465	608	0.5378	179.826
CL9668.Contig1_CKA	465	1940	0.9912	56.3578
Unigene29875_CKA	464	723	0.9378	150.898
gi|332790519|gb|FY454584.1|FY454584	464	829	0.8311	131.603
CL11131.Contig3_CKA	464	884	0.9129	123.415
CL6008.Contig1_CKA	464	1740	0.8075	62.7006
CL14018.Contig1_CKA	464	1431	0.8393	76.2398
CL279.Contig5_CKA	464	1832	0.8259	59.5519
gi|156169106|gb|EW729252.1|EW729252	463	732	0.9973	148.721
CL6829.Contig1_CKA	463	2286	0.8416	47.622
Unigene22346_CKA	463	595	0.684	182.965
Unigene24599_CKA	463	846	0.7317	128.681
CL1178.Contig1_CKA	462	2848	0.9196	38.1422
CL2002.Contig4_CKA	462	1405	0.8705	77.3159
Unigene20676_CKA	462	1138	0.9016	95.4559
CL8576.Contig3_CKA	462	2273	0.9529	47.791
CL6545.Contig1_CKA	462	1358	0.9705	79.9918
CL6638.Contig1_CKA	461	2810	0.9004	38.5743
CL6778.Contig2_CKA	461	981	0.8155	110.493
gnl|UG|Rsa#S42030129	461	721	0.889	150.338
Unigene8079_CKA	461	869	0.9148	124.734
CL2143.Contig1_CKA	461	1880	0.9612	57.6562
gi|158945312|gb|EX908332.1|EX908332	461	765	0.9712	141.691
CL5024.Contig1_CKA	461	2544	0.9686	42.6076
CL3020.Contig1_CKA	460	3223	0.8712	33.5584
Unigene22133_CKA	460	753	0.8738	143.637
CL4139.Contig1_CKA	460	2649	0.9264	40.83
CL8247.Contig1_CKA	459	1737	0.7168	62.1321
Unigene24363_CKA	459	902	0.8304	119.649
Unigene2611_CKA	459	1118	0.5966	96.5326
CL371.Contig1_CKA	459	2341	0.8086	46.1014
Unigene470_CKA	459	1268	0.9227	85.1131
CL1308.Contig1_CKA	458	1351	0.8416	79.7101
gnl|UG|Rsa#S41979081	458	706	0.6771	152.533
CL3335.Contig1_CKA	458	1216	0.9054	88.5595
Unigene2709_CKA	457	816	0.8309	131.683
CL7348.Contig1_CKA	457	3069	0.8563	35.0124
CL5573.Contig1_CKA	457	1599	0.9287	67.2003
CL162.Contig6_CKA	456	2456	0.8453	43.6556
CL13790.Contig1_CKA	456	1768	0.8897	60.6437
CL6484.Contig1_CKA	455	1132	0.6069	94.5079
CL5157.Contig1_CKA	454	2248	0.9159	47.4857
CL3533.Contig1_CKA	454	1273	0.7141	83.8553
gi|332788173|gb|FY440693.1|FY440693	454	854	0.8044	124.997
gi|332786300|gb|FY441828.1|FY441828	454	836	0.8541	127.689
Unigene25553_CKA	453	1079	0.5811	98.7143
CL9850.Contig1_CKA	453	2719	0.8606	39.1735
CL1125.Contig1_CKA	453	1389	0.9107	76.683
CL7339.Contig1_CKA	453	3251	0.8071	32.7631
CL11072.Contig3_CKA	453	1063	0.7705	100.2
CL12773.Contig1_CKA	453	844	0.7488	126.2
gi|332776818|gb|FY436340.1|FY436340	452	576	0.9497	184.51
CL1232.Contig2_CKA	452	3725	0.604	28.5309
CL2772.Contig1_CKA	452	1650	0.9061	64.4106
Unigene21251_CKA	452	531	0.5989	200.146
CL3428.Contig1_CKA	452	1208	0.8452	87.9781
CL13372.Contig1_CKA	452	1388	0.9287	76.5689
CL1611.Contig1_CKA	452	2146	0.8737	49.5236
CL2183.Contig9_CKA	452	1924	0.5712	55.2378
CL5154.Contig8_CKA	452	2950	0.7386	36.0263
CL1219.Contig3_CKA	452	3642	0.852	29.1811
CL4590.Contig3_CKA	452	905	0.9912	117.434
Unigene24323_CKA	451	2597	0.9284	40.8327
Unigene14332_CKA	451	1546	0.9677	68.5915
CL14731.Contig2_CKA	451	2114	0.8245	50.162
gi|161570447|gb|EY941924.1|EY941924	450	621	0.9919	170.382
Unigene11818_CKA	450	470	0.9787	225.122
CL12953.Contig1_CKA	450	710	0.8704	149.024
CL9223.Contig1_CKA	450	1528	0.8397	69.2456
gi|332782404|gb|FY443423.1|FY443423	449	911	0.8211	115.886
CL2629.Contig2_CKA	449	2490	0.9273	42.3985
Unigene7631_CKA	449	802	0.8279	131.636
CL1105.Contig2_CKA	448	1851	0.919	56.9082
CL1008.Contig1_CKA	448	1540	0.9721	68.4007
CL6084.Contig1_CKA	448	959	0.9718	109.841
CL6749.Contig5_CKA	447	1445	0.9979	72.7349
Unigene8338_CKA	447	1522	0.9691	69.0551
CL4537.Contig1_CKA	447	1156	0.8936	90.9186
gi|167449444|gb|FD954979.1|FD954979	447	800	0.8075	131.377
CL7265.Contig1_CKA	447	1174	0.9642	89.5246
CL11028.Contig1_CKA	447	1599	0.9568	65.7298
CL5214.Contig1_CKA	447	2224	0.9303	47.2581
CL13124.Contig2_CKA	447	795	0.8151	132.204
gnl|UG|Rsa#S42002931	446	750	0.78	139.822
Unigene20076_CKA	446	548	0.8887	191.363
CL1055.Contig1_CKA	446	695	0.8921	150.887
CL3831.Contig1_CKA	446	2354	0.8883	44.5483
CL6689.Contig1_CKA	446	1038	0.6435	101.028
gnl|UG|Rsa#S42565824	446	512	0.8848	204.818
CL2857.Contig1_CKA	445	1096	0.5082	95.4669
Unigene13957_CKA	445	1400	0.9657	74.7369
Unigene13619_CKA	445	1479	0.9824	70.7449
gnl|UG|Rsa#S42027458	444	884	0.5995	118.096
CL2328.Contig1_CKA	444	2929	0.7282	35.6424
gi|332777598|gb|FY439305.1|FY439305	444	850	0.6329	122.819
CL1518.Contig2_CKA	443	1745	0.9301	59.6914
CL13217.Contig2_CKA	443	1324	0.892	78.6718
CL6342.Contig2_CKA	443	1657	0.8896	62.8615
CL2411.Contig3_CKA	443	657	0.9422	158.541
CL3494.Contig1_CKA	443	1210	0.9628	86.0838
CL419.Contig1_CKA	442	2065	0.9022	50.3275
CL3839.Contig2_CKA	441	2543	0.5714	40.7751
Unigene1344_CKA	441	1261	0.9944	82.2293
CL9156.Contig1_CKA	441	1550	0.6542	66.8975
Unigene32905_CKA	441	306	0.9837	338.86
Unigene22799_CKA	441	540	0.8	192.021
Unigene24656_CKA	440	1117	0.8129	92.6196
Unigene20482_CKA	440	1351	0.98	76.5774
CL740.Contig1_CKA	440	2834	0.958	36.5053
CL14518.Contig1_CKA	440	4207	0.8992	24.5914
CL14228.Contig1_CKA	440	692	0.9668	149.503
Unigene13087_CKA	439	1322	0.885	78.0794
gi|332786824|gb|FY441962.1|FY441962	439	580	0.8914	177.967
CL2848.Contig2_CKA	439	2145	0.8545	48.1216
CL5924.Contig1_CKA	438	1783	0.793	57.7598
CL6512.Contig1_CKA	438	2282	0.9741	45.1296
CL8945.Contig1_CKA	438	1329	0.833	77.4912
CL691.Contig2_CKA	438	1585	0.817	64.9753
Unigene20618_CKA	438	1344	0.9621	76.6263
CL9209.Contig1_CKA	438	1166	0.8859	88.324
gi|161565604|gb|EY936735.1|EY936735	437	595	0.7613	172.69
Unigene28613_CKA	437	1889	0.9195	54.3942
Unigene23946_CKA	437	1440	0.9153	71.3546
CL5206.Contig1_CKA	436	1829	0.9918	56.05
CL1806.Contig2_CKA	435	1038	0.9711	98.536
CL10851.Contig1_CKA	435	2045	0.8817	50.0149
CL1627.Contig2_CKA	435	3197	0.8827	31.9926
Unigene3020_CKA	434	1726	0.7248	59.1224
gnl|UG|Rsa#S41976762	434	716	0.9581	142.521
CL2101.Contig1_CKA	433	1220	0.8525	83.4509
gnl|UG|Rsa#S42005312	433	729	0.93	139.657
CL11766.Contig2_CKA	433	1271	0.9087	80.1024
Unigene8205_CKA	433	643	0.8989	158.336
Unigene25687_CKA	433	912	0.9605	111.634
CL10540.Contig1_CKA	433	1821	0.9352	55.9089
CL12961.Contig1_CKA	433	1091	0.7214	93.3182
gi|166149630|gb|FD584238.1|FD584238	433	664	0.6265	153.329
CL9009.Contig1_CKA	432	1787	0.991	56.8411
Unigene20060_CKA	432	429	0.7296	236.772
CL6235.Contig1_CKA	432	1933	0.8877	52.5479
gnl|UG|Rsa#S41980771	431	788	0.9188	128.604
CL4844.Contig1_CKA	431	2999	0.863	33.7912
Unigene14803_CKA	431	590	0.878	171.763
CL12788.Contig1_CKA	431	2851	0.8828	35.5454
CL6999.Contig1_CKA	430	1298	0.7088	77.8927
CL4540.Contig1_CKA	430	1999	0.946	50.5777
CL8364.Contig3_CKA	429	1070	0.914	94.2707
CL10972.Contig2_CKA	429	1651	0.8776	61.0961
CL6552.Contig2_CKA	429	1750	0.9897	57.6398
gi|332785506|gb|FY444038.1|FY444038	428	821	0.7357	122.576
Unigene26164_CKA	428	1006	0.9095	100.034
CL12694.Contig1_CKA	427	1748	0.7574	57.4367
gnl|UG|Rsa#S42563593	427	813	0.8155	123.492
Unigene26610_CKA	427	1139	0.7761	88.147
CL12220.Contig1_CKA	427	3885	0.5799	25.8428
CL5119.Contig2_CKA	426	1816	0.9383	55.1565
CL6792.Contig2_CKA	426	1430	0.8385	70.0449
Unigene16761_CKA	425	828	0.9976	120.687
CL1752.Contig1_CKA	425	958	0.9937	104.31
Unigene19265_CKA	425	1189	0.8932	84.0447
CL3624.Contig2_CKA	424	746	0.7466	133.638
CL1031.Contig1_CKA	424	3046	0.8467	32.7295
CL9959.Contig1_CKA	424	1162	0.9225	85.7952
gi|158947577|gb|EX909853.1|EX909853	424	650	0.5938	153.375
CL10658.Contig1_CKA	423	965	0.972	103.066
CL13629.Contig1_CKA	423	835	0.9545	119.112
CL819.Contig1_CKA	423	876	0.8333	113.538
Unigene1744_CKA	423	678	0.6445	146.695
CL3758.Contig1_CKA	423	3015	0.9121	32.988
Unigene21314_CKA	423	846	0.896	117.564
gi|158947018|gb|EX909174.1|EX909174	422	833	0.8595	119.116
Unigene29836_CKA	422	1368	0.9744	72.532
gi|332778754|gb|FY435155.1|FY435155	422	570	0.8667	174.077
Unigene7365_CKA	422	1251	0.9584	79.3155
Unigene22885_CKA	422	822	0.8078	120.71
gnl|UG|Rsa#S43013211	421	459	0.5207	215.661
CL5224.Contig1_CKA	421	1076	0.9182	91.9969
CL8858.Contig2_CKA	420	1923	0.8378	51.3539
gi|332786580|gb|FY445104.1|FY445104	420	905	0.9492	109.12
CL3654.Contig3_CKA	420	2414	0.9693	40.9087
Unigene23021_CKA	420	770	0.9935	128.251
CL3512.Contig1_CKA	420	1727	0.912	57.1821
CL4166.Contig1_CKA	419	1405	0.7537	70.1198
CL6737.Contig1_CKA	419	1048	0.896	94.0061
CL5303.Contig1_CKA	419	2323	0.9445	42.41
gi|332776782|gb|FY436304.1|FY436304	419	872	0.8406	112.98
Unigene23725_CKA	419	1959	0.9576	50.2901
gi|332780300|gb|FY440276.1|FY440276	418	834	0.6211	117.846
CL1520.Contig1_CKA	418	1672	0.6824	58.7818
gi|166144563|gb|FD577741.1|FD577741	418	582	0.933	168.872
CL758.Contig3_CKA	418	1764	0.6417	55.7161
CL578.Contig5_CKA	418	2780	0.8773	35.3537
CL5178.Contig3_CKA	418	1090	0.6092	90.1681
Unigene6748_CKA	417	460	0.8804	213.148
CL1642.Contig2_CKA	417	2302	0.8484	42.5926
CL6941.Contig1_CKA	416	2546	0.7396	38.4183
Unigene23978_CKA	416	1000	0.974	97.813
CL14430.Contig1_CKA	416	1456	0.932	67.1792
CL2805.Contig1_CKA	416	895	0.7352	109.288
CL8722.Contig1_CKA	416	1399	0.9914	69.9164
CL878.Contig7_CKA	416	1360	0.7434	71.9213
CL10437.Contig1_CKA	416	1474	0.8636	66.3589
Unigene28311_CKA	416	2072	0.8176	47.207
Unigene8614_CKA	415	6009	0.765	16.2386
CL4239.Contig3_CKA	415	1966	0.9313	49.6327
CL9235.Contig1_CKA	415	1862	0.9646	52.4049
Unigene16351_CKA	415	2156	0.9583	45.2587
Unigene18340_CKA	415	936	0.8611	104.25
Unigene26413_CKA	414	1416	0.9583	68.7449
CL13516.Contig1_CKA	414	920	0.7663	105.807
CL1181.Contig1_CKA	414	2879	0.8763	33.8113
Unigene13517_CKA	414	731	0.9111	133.164
CL6097.Contig1_CKA	414	1714	0.8763	56.7927
CL8147.Contig1_CKA	414	1331	0.9159	73.135
CL10489.Contig1_CKA	414	2292	0.9437	42.4707
Unigene22889_CKA	413	1282	0.9665	75.747
Unigene28747_CKA	413	1977	0.9504	49.1187
Unigene23556_CKA	413	1029	0.5695	94.3708
Unigene21812_CKA	413	1601	0.975	60.6543
CL1923.Contig1_CKA	412	1697	0.9835	57.0845
CL12116.Contig2_CKA	412	1266	0.9313	76.5185
CL12205.Contig3_CKA	412	1991	0.9854	48.6552
Unigene16549_CKA	412	2316	0.9123	41.8275
CL9143.Contig1_CKA	412	883	0.9479	109.708
Unigene27334_CKA	412	1532	0.9889	63.2327
CL9666.Contig1_CKA	412	1097	0.9845	88.3067
CL177.Contig1_CKA	411	2497	0.7813	38.7014
gi|158922209|gb|EX895187.1|EX895187	411	798	0.807	121.099
Unigene23794_CKA	411	1552	0.9311	62.2663
Unigene6403_CKA	410	2232	0.9839	43.191
Unigene19442_CKA	410	1362	0.967	70.7799
CL11597.Contig2_CKA	410	1239	0.9144	77.8065
gnl|UG|Rsa#S41981582	410	848	0.8325	113.682
Unigene28426_CKA	410	2669	0.9794	36.1192
CL10581.Contig2_CKA	410	1619	0.58	59.5443
CL8114.Contig1_CKA	410	712	0.7261	135.396
CL8227.Contig1_CKA	409	1918	0.8999	50.1393
CL4916.Contig1_CKA	409	2155	0.7912	44.6251
CL9573.Contig1_CKA	409	1064	0.7622	90.3826
Unigene2152_CKA	409	1530	0.9725	62.8543
Unigene25249_CKA	409	1807	0.7654	53.2192
CL3086.Contig2_CKA	409	682	0.915	141.007
CL6165.Contig1_CKA	409	1874	0.9152	51.3165
Unigene13898_CKA	409	1562	0.8476	61.5666
CL7155.Contig3_CKA	409	953	0.9119	100.91
Unigene13572_CKA	409	1437	0.9325	66.9221
gnl|UG|Rsa#S43009964	409	660	0.6576	145.708
gi|332786880|gb|FY442018.1|FY442018	408	598	0.9482	160.421
CL6664.Contig2_CKA	408	1499	0.8139	63.9973
Unigene8521_CKA	407	1206	0.9643	79.3506
CL2420.Contig2_CKA	407	1930	0.7658	49.5839
CL4636.Contig1_CKA	407	1500	0.8827	63.7979
Unigene23430_CKA	407	965	0.9409	99.1677
CL7490.Contig2_CKA	407	936	0.8643	102.24
CL13407.Contig1_CKA	406	953	0.9916	100.17
CL2254.Contig1_CKA	406	1929	0.7367	49.4877
CL585.Contig5_CKA	406	822	0.8309	116.133
CL3342.Contig3_CKA	406	2285	0.9186	41.7776
CL13624.Contig1_CKA	406	1846	0.9664	51.7127
CL13495.Contig1_CKA	406	4340	0.8636	21.9958
CL758.Contig4_CKA	406	1580	0.6089	60.4188
Unigene18917_CKA	406	1646	0.8967	57.9962
CL13926.Contig1_CKA	406	958	0.9489	99.6469
Unigene23618_CKA	405	1872	0.9792	50.8689
Unigene705_CKA	405	1017	0.9135	93.6348
CL2578.Contig1_CKA	405	1427	0.9432	66.732
CL14459.Contig1_CKA	405	819	0.9072	116.272
Unigene2016_CKA	405	2068	0.8535	46.0477
Unigene221_CKA	404	1326	0.9472	71.6376
CL4680.Contig2_CKA	403	1233	0.9367	76.8502
CL7617.Contig1_CKA	403	1666	0.958	56.8765
CL1695.Contig1_CKA	403	1012	0.9723	93.6327
CL10144.Contig1_CKA	403	1451	0.9676	65.3042
CL4620.Contig4_CKA	402	1714	0.9644	55.1466
CL2373.Contig1_CKA	402	1544	0.8821	61.2184
CL1190.Contig2_CKA	402	1244	0.8207	75.9817
Unigene29930_CKA	402	748	0.6965	126.365
CL7074.Contig1_CKA	401	884	0.9231	106.658
Unigene16689_CKA	401	667	0.9115	141.358
Unigene372_CKA	401	1755	0.9054	53.7243
CL6291.Contig1_CKA	401	827	0.6143	114.01
CL7158.Contig1_CKA	401	2099	0.758	44.9195
Unigene16854_CKA	401	772	0.8744	122.132
CL5587.Contig5_CKA	401	1312	0.7927	71.8644
CL9979.Contig1_CKA	400	1303	0.9946	72.1803
CL1251.Contig1_CKA	400	1874	0.928	50.1873
gi|158922230|gb|EX895568.1|EX895568	400	559	0.805	168.249
CL3399.Contig1_CKA	399	2759	0.6299	34.0036
CL12411.Contig1_CKA	399	1699	0.8546	55.2183
Unigene24754_CKA	399	2081	0.9534	45.0821
Unigene6666_CKA	399	237	0.9789	395.847
gnl|UG|Rsa#S41980019	399	798	0.9912	117.564
Unigene984_CKA	399	1146	0.8377	81.8637
CL8028.Contig2_CKA	399	1241	0.9581	75.597
CL5442.Contig1_CKA	399	2263	0.9112	41.4564
gnl|UG|Rsa#S43006712	398	673	0.9331	139.05
CL4220.Contig1_CKA	398	2062	0.9476	45.3835
CL12183.Contig1_CKA	398	1600	0.9306	58.4879
CL12592.Contig1_CKA	398	1404	0.985	66.6529
gi|156167162|gb|EW727308.1|EW727308	398	832	0.8594	112.477
CL11022.Contig1_CKA	398	1101	0.8165	84.9961
CL30.Contig5_CKA	398	1625	0.9846	57.5881
Unigene28535_CKA	397	1758	0.9676	53.0976
CL598.Contig1_CKA	397	2003	0.5662	46.6029
Unigene23932_CKA	397	415	0.9952	224.929
CL12299.Contig1_CKA	397	530	0.9075	176.124
CL8427.Contig1_CKA	397	599	0.9299	155.836
CL6295.Contig1_CKA	397	1018	0.6994	91.6951
CL8963.Contig2_CKA	396	1815	0.7791	51.3005
CL13532.Contig1_CKA	396	1726	0.934	53.9458
Unigene24922_CKA	396	1299	0.9731	71.6786
gi|166143163|gb|FD575379.1|FD575379	396	642	0.7134	145.032
Unigene6221_CKA	396	885	0.896	105.21
gi|156171631|gb|EW731777.1|EW731777	396	820	0.8317	113.549
Unigene26902_CKA	396	1649	0.926	56.4648
CL6039.Contig1_CKA	396	1790	0.9201	52.017
Unigene9672_CKA	396	1689	0.997	55.1276
gnl|UG|Rsa#S43005765	395	871	0.9736	106.631
CL4002.Contig2_CKA	395	1975	0.6952	47.0255
CL4401.Contig1_CKA	395	3576	0.9343	25.9718
gnl|UG|Rsa#S42006267	395	783	0.8519	118.615
gnl|UG|Rsa#S42025681	395	714	0.972	130.077
Unigene26640_CKA	395	3106	0.9234	29.9019
Unigene24472_CKA	394	1100	0.6518	84.2183
gi|332795021|gb|FY453085.1|FY453085	394	885	0.7209	104.678
CL4025.Contig4_CKA	394	910	0.9495	101.802
Unigene21554_CKA	394	1376	0.8961	67.3257
CL12448.Contig2_CKA	394	1681	0.8828	55.1102
CL9134.Contig1_CKA	394	2833	0.8881	32.7004
Unigene29890_CKA	394	961	0.9396	96.3998
CL14486.Contig1_CKA	394	1143	0.6912	81.05
CL641.Contig1_CKA	394	1203	0.916	77.0076
gnl|UG|Rsa#S42025510	394	791	0.9747	117.118
CL8616.Contig1_CKA	394	2037	0.9362	45.4787
CL11541.Contig1_CKA	393	1639	0.8859	56.3789
Unigene27286_CKA	393	2647	0.9437	34.9094
CL13789.Contig1_CKA	393	2353	0.9388	39.2712
CL2363.Contig1_CKA	393	3813	0.8694	24.2342
gnl|UG|Rsa#S42027856	393	710	0.7127	130.148
Unigene940_CKA	393	1245	0.5012	74.2209
Unigene26989_CKA	392	2518	0.9369	36.6044
CL7110.Contig1_CKA	392	1394	0.9885	66.119
CL4292.Contig2_CKA	392	822	0.7689	112.129
CL13775.Contig1_CKA	392	1348	0.8501	68.3753
CL4958.Contig1_CKA	392	2178	0.9651	42.3186
CL10011.Contig2_CKA	392	2249	0.9191	40.9826
CL157.Contig4_CKA	392	609	0.9901	151.346
CL6867.Contig1_CKA	392	1025	0.9746	89.9219
gi|332775554|gb|FY436056.1|FY436056	391	872	0.8945	105.43
CL13488.Contig1_CKA	391	1119	0.6273	82.158
gi|332783963|gb|FY434099.1|FY434099	391	812	0.9754	113.22
gi|332786438|gb|FY444962.1|FY444962	391	896	0.625	102.606
CL8165.Contig1_CKA	391	1591	0.868	57.7843
Unigene27953_CKA	390	1434	0.8319	63.9468
CL8166.Contig1_CKA	390	2414	0.8405	37.9866
CL2712.Contig1_CKA	390	2269	0.7572	40.4141
CL2122.Contig1_CKA	390	2333	0.7347	39.3055
gi|167446679|gb|FD951403.1|FD951403	390	826	0.6864	111.017
Unigene21324_CKA	390	1110	0.9162	82.6123
Unigene15756_CKA	390	1535	0.7055	59.7392
CL2434.Contig3_CKA	390	1607	0.9558	57.0626
CL5695.Contig1_CKA	390	2005	0.9392	45.7355
Unigene22907_CKA	390	1206	0.9005	76.0362
gnl|UG|Rsa#S42568348	389	739	0.9215	123.768
gi|332794997|gb|FY453061.1|FY453061	389	847	0.7296	107.986
CL10815.Contig2_CKA	389	509	0.8625	179.695
CL3067.Contig1_CKA	389	1312	0.984	69.7138
gi|332787980|gb|FY445382.1|FY445382	389	724	0.6727	126.332
CL2662.Contig3_CKA	389	672	0.686	136.108
CL3466.Contig2_CKA	389	2544	0.9363	35.953
gnl|UG|Rsa#S42006913	388	794	0.6864	114.899
CL7873.Contig3_CKA	388	1227	0.9666	74.3516
CL8606.Contig1_CKA	388	1495	0.81	61.023
Unigene27179_CKA	388	2555	0.8873	35.7062
CL5113.Contig2_CKA	388	933	0.8982	97.7807
Unigene22863_CKA	387	1169	0.9281	77.8394
gnl|UG|Rsa#S42025891	387	715	0.6643	127.265
Unigene27620_CKA	387	3115	0.6831	29.2117
CL14468.Contig1_CKA	386	1815	0.9796	50.005
gnl|UG|Rsa#S43007965	386	528	0.6989	171.892
Unigene30255_CKA	386	206	0.9709	440.578
CL8251.Contig2_CKA	386	2036	0.7132	44.5772
CL11880.Contig2_CKA	386	1947	0.9646	46.6149
CL8661.Contig1_CKA	386	2482	0.8844	36.5669
Unigene1292_CKA	386	1805	0.8665	50.2821
CL808.Contig2_CKA	386	3124	0.8972	29.0522
Unigene23992_CKA	386	741	0.7962	122.482
CL819.Contig4_CKA	386	981	0.738	92.517
CL6746.Contig1_CKA	385	1605	0.9283	56.4013
Unigene21180_CKA	385	1134	0.8342	79.8272
CL7745.Contig1_CKA	385	1404	0.7372	64.4758
CL7355.Contig1_CKA	385	2724	0.9141	33.232
CL337.Contig1_CKA	384	1145	0.9799	78.8549
gi|332783114|gb|FY440422.1|FY440422	384	842	0.7031	107.231
CL5354.Contig2_CKA	384	951	0.8507	94.941
Unigene21211_CKA	384	1961	0.9388	46.0423
gi|332780470|gb|FY443053.1|FY443053	383	871	0.837	103.391
CL557.Contig1_CKA	383	1137	0.7062	79.203
Unigene22859_CKA	383	1668	0.9922	53.9891
gi|332786007|gb|FY445717.1|FY445717	382	763	0.9109	117.718
Unigene27971_CKA	382	2399	0.7349	37.44
CL889.Contig1_CKA	382	781	0.8784	115.005
CL6390.Contig1_CKA	381	1893	0.7406	47.3236
CL13927.Contig1_CKA	381	2023	0.8997	44.2825
CL8801.Contig2_CKA	381	2406	0.9406	37.2334
gi|161563799|gb|EY935530.1|EY935530	381	686	0.7245	130.588
Unigene19245_CKA	380	698	0.8496	128.006
Unigene20094_CKA	380	1504	0.5691	59.4072
CL4256.Contig1_CKA	380	2855	0.8242	31.2954
Unigene19228_CKA	380	1491	0.9805	59.9252
CL3449.Contig1_CKA	380	1971	0.9285	45.3315
CL2541.Contig2_CKA	379	1069	0.7231	83.3613
CL7713.Contig3_CKA	379	2975	0.7993	29.954
CL11249.Contig1_CKA	379	1863	0.9055	47.8332
Unigene29802_CKA	379	1516	0.9175	58.7818
gi|158944718|gb|EX906988.1|EX906988	379	816	0.7255	109.207
CL6427.Contig1_CKA	379	1607	0.7411	55.4532
Unigene24075_CKA	378	661	0.8744	134.46
CL242.Contig2_CKA	378	2867	0.9142	31.0004
CL1120.Contig1_CKA	378	959	0.7967	92.6779
CL1449.Contig1_CKA	378	1671	0.9066	53.1886
CL1032.Contig1_CKA	378	1409	0.7225	63.0789
CL7814.Contig1_CKA	378	2357	0.7017	37.7082
Unigene20456_CKA	378	1570	0.9656	56.6103
CL5968.Contig3_CKA	378	1643	0.5843	54.095
CL5423.Contig1_CKA	378	3011	0.8628	29.5178
CL10532.Contig1_CKA	377	1010	0.9317	87.7654
CL10123.Contig3_CKA	377	1455	0.8694	60.923
CL3536.Contig1_CKA	377	1806	0.8245	49.0825
CL1709.Contig3_CKA	377	1169	0.953	75.8281
CL10305.Contig1_CKA	377	1808	0.9441	49.0282
CL1679.Contig1_CKA	377	1475	0.6766	60.097
Unigene1157_CKA	376	1072	0.9571	82.47
CL14129.Contig1_CKA	376	1803	0.9817	49.0338
Unigene16286_CKA	376	1243	0.8479	71.1246
Unigene19963_CKA	376	1543	0.6137	57.2961
CL10280.Contig2_CKA	376	1870	0.9123	47.2769
gnl|UG|Rsa#S43006428	376	731	0.9371	120.941
CL6406.Contig1_CKA	376	1273	0.9497	69.4485
CL9199.Contig1_CKA	376	493	0.9838	179.326
CL9552.Contig3_CKA	375	2205	0.7578	39.9876
gi|167439884|gb|FD944908.1|FD944908	375	845	0.5041	104.346
Unigene6881_CKA	375	1127	0.9902	78.2367
CL2974.Contig1_CKA	375	3758	0.905	23.4627
Unigene29238_CKA	375	3764	0.6134	23.4253
CL2318.Contig1_CKA	375	1957	0.9729	45.0551
Unigene6300_CKA	374	1862	0.9855	47.2275
Unigene20031_CKA	374	1635	0.8606	53.7845
CL1202.Contig12_CKA	374	1525	0.8702	57.664
CL3783.Contig3_CKA	374	2308	0.9718	38.1012
CL9806.Contig1_CKA	374	1065	0.7042	82.5706
CL2180.Contig1_CKA	374	1908	0.9675	46.0889
CL1887.Contig1_CKA	373	2436	0.8387	36.0027
Unigene20278_CKA	373	1111	0.9154	78.9402
Unigene24436_CKA	373	1837	0.8345	47.7422
CL1558.Contig1_CKA	373	2099	0.6251	41.783
[truncated: 21,263 more rows]

## Sheet: 15_DAP Library
Supplementary Table S1: The expressed genes with coverage more than 50%.
GeneID	Uniq_reads_num(4048952)	Length	Coverage	RPKM
CL14500.Contig1_CKA	61811	1484	0.9899	10287
Unigene8058_CKA	55158	1482	0.9899	9192.16
CL3490.Contig1_CKA	25683	2242	0.6632	2829.23
CL14365.Contig2_CKA	25544	1843	0.8725	3423.11
CL3016.Contig1_CKA	23993	1062	0.9115	5579.78
CL1402.Contig1_CKA	21999	5406	0.5326	1005.04
CL442.Contig4_CKA	17031	2291	0.9572	1836
gnl|UG|Rsa#S42049267	15592	871	0.9908	4421.21
gi|332776586|gb|FY428670.1|FY428670	13313	419	0.9403	7847.28
Unigene13837_CKA	12054	1030	0.9631	2890.36
gi|332782586|gb|FY443605.1|FY443605	11916	761	0.9777	3867.26
CL10596.Contig2_CKA	11899	1168	0.9015	2516.08
gi|332776402|gb|FY428486.1|FY428486	11065	824	0.9976	3316.51
CL10410.Contig1_CKA	11022	8482	0.9032	320.937
gi|332783171|gb|FY440479.1|FY440479	10776	845	0.8485	3149.62
gi|332775452|gb|FY435954.1|FY435954	10022	886	0.9876	2793.69
Unigene8146_CKA	9778	1421	0.9634	1699.47
CL7875.Contig1_CKA	9606	2975	0.9765	797.467
CL11320.Contig1_CKA	9157	1794	0.8445	1260.63
CL775.Contig3_CKA	9060	2345	0.9531	954.207
CL8111.Contig3_CKA	8658	1634	0.9859	1308.65
CL9073.Contig2_CKA	8647	854	0.9649	2500.72
gnl|UG|Rsa#S42049353	8472	653	0.9969	3204.28
CL2279.Contig3_CKA	8406	1441	0.9709	1440.73
CL2440.Contig1_CKA	8144	2007	0.8675	1002.18
CL8032.Contig1_CKA	8049	1753	0.7969	1134.01
CL4761.Contig1_CKA	7591	1776	0.9336	1055.63
gi|332781903|gb|FY437970.1|FY437970	7537	792	0.8662	2350.34
gnl|UG|Rsa#S42049329	7425	1011	0.5321	1813.86
gi|166137689|gb|FD572184.1|FD572184	7252	740	0.7162	2420.38
CL6065.Contig1_CKA	7189	2012	0.8683	882.466
Unigene8124_CKA	7086	2336	0.9953	749.179
CL2922.Contig1_CKA	6989	5535	0.9292	311.856
Unigene24290_CKA	6351	959	0.9353	1635.61
CL965.Contig9_CKA	6178	1846	0.6788	826.558
gnl|UG|Rsa#S42049355	6092	623	0.9904	2415.07
CL816.Contig1_CKA	6092	2913	0.9626	516.508
gi|166137426|gb|FD572551.1|FD572551	5462	681	0.9794	1980.9
Unigene222_CKA	5454	1657	0.9934	812.924
gi|167443965|gb|FD950152.1|FD950152	5441	704	0.956	1908.81
Unigene25811_CKA	5375	663	0.9201	2002.27
CL861.Contig1_CKA	5308	1451	0.9462	903.485
Unigene6602_CKA	5185	1303	0.9263	982.792
CL2780.Contig1_CKA	4978	1159	0.7593	1060.79
CL7949.Contig3_CKA	4910	1891	0.9672	641.279
CL105.Contig4_CKA	4879	1967	0.5109	612.61
gi|332780332|gb|FY440707.1|FY440707	4774	887	0.5626	1329.28
CL5162.Contig1_CKA	4750	1737	0.9833	675.385
CL5196.Contig1_CKA	4722	1434	0.9589	813.269
CL363.Contig2_CKA	4656	1953	0.9616	588.8
CL157.Contig3_CKA	4575	1442	0.9466	783.58
CL4308.Contig1_CKA	4495	1960	0.9607	566.41
CL508.Contig3_CKA	4479	1569	0.9783	705.043
CL1957.Contig1_CKA	4470	5672	0.9691	194.638
CL1362.Contig1_CKA	4420	1518	0.7319	719.131
gi|332786380|gb|FY444904.1|FY444904	4295	788	0.651	1346.15
CL7325.Contig1_CKA	4263	2553	0.9205	412.403
CL251.Contig3_CKA	4231	1272	0.9214	821.511
CL2737.Contig1_CKA	4204	1991	0.9884	521.493
CL4573.Contig1_CKA	4150	1393	0.5922	735.791
Unigene25946_CKA	4144	886	0.9944	1155.16
Unigene29691_CKA	4116	995	0.9538	1021.67
CL2440.Contig3_CKA	4114	1667	0.8842	609.517
CL5289.Contig4_CKA	4098	2715	0.6818	372.786
CL508.Contig1_CKA	4092	1625	0.9754	621.927
CL8195.Contig1_CKA	4084	1441	0.9813	699.97
gi|166144447|gb|FD576665.1|FD576665	4070	693	0.9437	1450.5
Unigene23153_CKA	4032	710	0.9606	1402.55
Unigene27739_CKA	3999	1108	0.9486	891.393
Unigene25671_CKA	3943	2619	0.9687	371.834
CL1667.Contig1_CKA	3877	1296	0.8619	738.836
CL13217.Contig1_CKA	3873	1271	0.9851	752.592
gi|166140345|gb|FD572838.1|FD572838	3860	745	0.9557	1279.64
CL4057.Contig1_CKA	3820	1227	0.9055	768.911
CL1411.Contig3_CKA	3795	3263	0.6497	287.245
CL7135.Contig2_CKA	3786	1475	0.6068	633.937
CL3491.Contig3_CKA	3782	1815	0.93	514.638
CL3391.Contig4_CKA	3762	828	0.9819	1122.14
CL3756.Contig1_CKA	3645	1779	0.9736	506.033
CL12725.Contig2_CKA	3625	1025	0.7951	873.457
CL7785.Contig1_CKA	3592	1572	0.8906	564.34
CL9746.Contig2_CKA	3563	1149	0.9843	765.867
CL9266.Contig1_CKA	3551	2366	0.9197	370.675
CL4330.Contig1_CKA	3512	1169	0.8794	741.989
Unigene24111_CKA	3512	1044	0.9148	830.828
CL2062.Contig3_CKA	3405	1017	0.9971	826.901
CL2120.Contig3_CKA	3403	943	0.6108	891.267
CL14642.Contig1_CKA	3393	1213	0.7585	690.845
CL1602.Contig1_CKA	3342	1660	0.9476	497.228
CL5706.Contig1_CKA	3314	2549	0.9576	321.1
CL6544.Contig1_CKA	3292	1249	0.9351	650.961
CL4261.Contig1_CKA	3274	1541	0.9838	524.727
CL4281.Contig2_CKA	3208	1491	0.9188	531.391
CL12477.Contig2_CKA	3177	1386	0.7619	566.124
CL9654.Contig1_CKA	3173	855	0.655	916.561
gi|332778056|gb|FY442463.1|FY442463	3109	864	0.9352	888.719
Unigene7708_CKA	3043	1445	0.8796	520.106
CL2559.Contig1_CKA	3036	2825	0.8786	265.424
CL2397.Contig1_CKA	3018	1492	0.9544	499.583
CL1934.Contig2_CKA	3002	1058	0.9811	700.781
CL1226.Contig2_CKA	2973	1762	0.7049	416.722
Unigene29320_CKA	2954	1614	0.6053	452.027
CL13373.Contig1_CKA	2952	1163	0.9544	626.894
CL4508.Contig1_CKA	2888	5329	0.9902	133.847
Unigene21215_CKA	2868	784	0.9974	903.484
CL6157.Contig5_CKA	2867	1031	0.9709	686.794
gi|158921558|gb|EX894206.1|EX894206	2843	611	0.9787	1149.19
CL9018.Contig3_CKA	2839	1512	0.9854	463.736
CL8050.Contig1_CKA	2794	1329	0.9827	519.229
CL3056.Contig1_CKA	2787	2001	0.973	343.991
Unigene29789_CKA	2786	1942	0.9243	354.315
gi|332786085|gb|FY445795.1|FY445795	2771	319	0.9467	2145.37
gnl|UG|Rsa#S41980742	2763	758	0.9156	900.262
gi|332789260|gb|FY441610.1|FY441610	2736	726	0.8099	930.758
Unigene11751_CKA	2709	250	0.996	2676.25
CL7162.Contig1_CKA	2705	1229	0.9447	543.592
CL11402.Contig1_CKA	2684	1492	0.9223	444.295
CL8754.Contig1_CKA	2676	895	0.7978	738.449
CL7782.Contig1_CKA	2657	1609	0.9689	407.843
CL3501.Contig1_CKA	2615	2090	0.988	309.017
Unigene7124_CKA	2584	1065	0.8676	599.239
Unigene22506_CKA	2582	1592	0.9378	400.563
CL465.Contig2_CKA	2577	3092	0.955	205.841
Unigene2831_CKA	2563	2848	0.9719	222.262
gi|332780952|gb|FY445913.1|FY445913	2548	866	0.5115	726.673
Unigene187_CKA	2544	2066	0.9802	304.119
CL11177.Contig1_CKA	2534	1727	0.6699	362.386
CL3612.Contig1_CKA	2533	3293	0.9092	189.977
CL7216.Contig1_CKA	2521	1950	0.9718	319.298
Unigene29935_CKA	2510	1140	0.9982	543.784
Unigene20744_CKA	2507	771	0.952	803.077
CL6704.Contig2_CKA	2504	1160	0.9741	533.131
Unigene28697_CKA	2463	2083	0.8747	292.033
CL8614.Contig1_CKA	2434	1041	0.8453	577.467
gi|332785396|gb|FY443928.1|FY443928	2430	894	0.9989	671.315
CL5126.Contig1_CKA	2426	3025	0.8013	198.072
CL239.Contig2_CKA	2423	1687	0.7807	354.728
CL3921.Contig1_CKA	2423	1941	0.916	308.308
CL7657.Contig1_CKA	2419	1080	0.9259	553.184
gi|156170417|gb|EW730563.1|EW730563	2414	701	0.883	850.505
CL12513.Contig1_CKA	2411	923	0.8895	645.138
CL2196.Contig1_CKA	2408	3112	0.8853	191.106
CL14421.Contig1_CKA	2404	926	0.7808	641.181
Unigene2347_CKA	2381	1794	0.9788	327.789
Unigene21270_CKA	2370	956	0.9582	612.277
Unigene26821_CKA	2344	1610	0.9503	359.575
CL538.Contig1_CKA	2335	1909	0.8916	302.091
CL13308.Contig1_CKA	2322	1011	0.9278	567.242
gi|156178308|gb|EW738454.1|EW738454	2322	763	0.7615	751.614
CL74.Contig1_CKA	2314	2067	0.8849	276.491
CL12725.Contig3_CKA	2304	981	0.8196	580.057
CL3373.Contig1_CKA	2270	1041	0.9789	538.558
CL1280.Contig1_CKA	2264	1818	0.6661	307.567
CL6669.Contig2_CKA	2257	2152	0.96	259.028
CL3285.Contig9_CKA	2256	7744	0.8826	71.9501
CL14453.Contig1_CKA	2232	1398	0.9878	394.316
Unigene26124_CKA	2229	2263	0.8895	243.267
CL10866.Contig2_CKA	2224	1153	0.5507	476.39
Unigene6456_CKA	2220	1208	0.7252	453.882
Unigene28395_CKA	2217	2177	0.9541	251.515
CL9209.Contig1_CKA	2214	1166	0.9228	468.961
CL931.Contig1_CKA	2212	3004	0.9041	181.862
CL14448.Contig1_CKA	2202	2105	0.7083	258.358
CL2328.Contig1_CKA	2191	2929	0.7043	184.748
CL1696.Contig1_CKA	2186	2473	0.96	218.315
Unigene125_CKA	2185	1182	0.9382	456.553
CL4318.Contig2_CKA	2178	2101	0.9614	256.029
CL5601.Contig1_CKA	2168	988	0.5425	541.951
CL13619.Contig1_CKA	2167	2057	0.9621	260.185
CL8176.Contig1_CKA	2163	1115	0.9022	479.114
Unigene15495_CKA	2154	2206	0.9977	241.156
CL736.Contig4_CKA	2152	996	0.9689	533.63
Unigene2901_CKA	2151	6046	0.9065	87.8678
CL1217.Contig1_CKA	2124	1029	0.9815	509.796
CL1405.Contig1_CKA	2096	2135	0.9658	242.466
CL859.Contig3_CKA	2083	1780	0.9871	289.019
CL12533.Contig1_CKA	2068	2400	0.9946	212.812
Unigene29831_CKA	2068	933	0.9861	547.427
CL10241.Contig1_CKA	2067	1710	0.9421	298.539
Unigene29719_CKA	2058	857	0.9662	593.092
CL12925.Contig3_CKA	2056	2221	0.7253	228.629
gi|332785404|gb|FY443936.1|FY443936	2039	465	0.9978	1082.98
CL2427.Contig3_CKA	2033	1312	0.8986	382.702
CL3537.Contig1_CKA	2010	2805	0.9868	176.979
CL6861.Contig1_CKA	2002	1128	0.6498	438.341
CL1543.Contig6_CKA	1990	2400	0.6517	204.786
CL4806.Contig2_CKA	1990	1244	0.8223	395.085
CL4647.Contig1_CKA	1990	2072	0.8875	237.203
CL736.Contig5_CKA	1982	1013	0.9408	483.227
CL1755.Contig1_CKA	1975	1461	0.8131	333.868
CL4859.Contig1_CKA	1964	1160	0.9897	418.158
CL6006.Contig1_CKA	1956	1849	0.9892	261.27
CL3219.Contig2_CKA	1953	1244	0.9936	387.739
CL12965.Contig1_CKA	1950	1080	0.9065	445.932
Unigene29788_CKA	1949	1025	0.9493	469.619
Unigene22928_CKA	1939	1343	0.9561	356.582
CL2035.Contig1_CKA	1929	2340	0.8556	203.598
CL14463.Contig1_CKA	1924	1350	0.9615	351.989
CL1295.Contig1_CKA	1921	973	0.7955	487.609
CL826.Contig1_CKA	1918	1112	0.911	425.992
gnl|UG|Rsa#S41979984	1906	812	0.9249	579.728
CL13197.Contig1_CKA	1891	896	0.7243	521.244
Unigene28390_CKA	1891	1304	0.8259	358.155
CL11071.Contig3_CKA	1882	1040	0.8231	446.934
CL9754.Contig1_CKA	1882	1497	0.9031	310.495
Unigene8134_CKA	1876	3171	0.9704	146.115
CL5076.Contig3_CKA	1866	2625	0.7886	175.566
CL2873.Contig1_CKA	1860	1100	0.8755	417.616
CL4902.Contig2_CKA	1859	1821	0.8611	252.131
CL6521.Contig1_CKA	1859	1099	0.9754	417.772
gi|166148269|gb|FD579248.1|FD579248	1835	756	0.8942	599.476
CL11253.Contig1_CKA	1828	1852	0.9017	243.777
CL8580.Contig1_CKA	1823	2361	0.9966	190.699
Unigene29697_CKA	1821	1855	0.9186	242.451
CL7485.Contig1_CKA	1814	1763	0.8037	254.122
Unigene25958_CKA	1812	707	0.7086	632.989
CL5982.Contig3_CKA	1806	2434	0.9926	183.254
CL9355.Contig1_CKA	1798	5967	0.9692	74.4202
Unigene26860_CKA	1797	2996	0.9653	148.137
CL5250.Contig2_CKA	1796	1482	0.6154	299.306
gi|332777940|gb|FY442347.1|FY442347	1794	868	0.5115	510.458
Unigene8490_CKA	1793	2326	0.9402	190.383
CL11321.Contig1_CKA	1790	295	0.9932	1498.61
CL805.Contig2_CKA	1787	1705	0.9806	258.856
CL1227.Contig1_CKA	1783	1493	0.9545	294.95
CL5915.Contig1_CKA	1779	2625	0.8811	167.38
CL1273.Contig2_CKA	1779	1705	0.851	257.697
CL1421.Contig1_CKA	1777	2411	0.9361	182.032
CL14143.Contig1_CKA	1771	2880	0.9642	151.874
Unigene25424_CKA	1766	1016	0.877	429.294
Unigene22977_CKA	1765	824	0.8847	529.023
CL1294.Contig3_CKA	1763	1266	0.951	343.935
CL6960.Contig1_CKA	1748	795	0.9119	543.04
CL2959.Contig1_CKA	1741	1320	0.9076	325.748
CL613.Contig2_CKA	1736	871	0.9908	492.254
CL4954.Contig3_CKA	1734	749	0.9172	571.774
CL5031.Contig1_CKA	1724	1312	0.8476	324.534
CL4764.Contig1_CKA	1714	2599	0.9869	162.878
Unigene28003_CKA	1710	1093	0.6624	386.397
CL12789.Contig1_CKA	1706	2001	0.988	210.567
CL9433.Contig4_CKA	1700	1506	0.9535	278.793
CL5103.Contig8_CKA	1699	1922	0.8522	218.322
Unigene3011_CKA	1692	562	0.742	743.569
Unigene29707_CKA	1692	859	0.9092	486.48
CL6490.Contig1_CKA	1685	2980	0.9369	139.65
CL10649.Contig2_CKA	1684	1616	0.9375	257.37
gi|158941157|gb|EX903489.1|EX903489	1678	730	0.9219	567.71
CL14363.Contig1_CKA	1674	2880	0.7354	143.556
CL10653.Contig1_CKA	1670	3256	0.9653	126.675
Unigene23466_CKA	1667	1169	0.9769	352.191
CL375.Contig1_CKA	1666	843	0.8268	488.095
CL2084.Contig1_CKA	1661	4444	0.9579	92.3109
CL157.Contig4_CKA	1658	609	0.9918	672.395
CL7135.Contig3_CKA	1646	1475	0.6034	275.61
Unigene23888_CKA	1644	1106	0.9286	367.117
CL6477.Contig1_CKA	1641	2560	0.9371	158.316
CL4809.Contig1_CKA	1635	1013	0.9921	398.626
Unigene6675_CKA	1632	2642	0.9398	152.561
CL5817.Contig1_CKA	1627	952	0.9338	422.093
gnl|UG|Rsa#S42049343	1624	1185	0.7392	338.474
CL4967.Contig2_CKA	1621	805	0.9453	497.33
Unigene19100_CKA	1612	7073	0.9039	56.2884
CL11260.Contig1_CKA	1612	1079	0.9166	368.978
Unigene28700_CKA	1611	1846	0.994	215.537
CL230.Contig1_CKA	1600	1687	0.6497	234.241
CL13057.Contig3_CKA	1597	2415	0.9478	163.322
CL5898.Contig1_CKA	1590	1073	0.836	365.978
Unigene29507_CKA	1588	3436	0.9875	114.144
Unigene25833_CKA	1567	1612	0.9938	240.083
CL8837.Contig1_CKA	1560	2100	0.9148	183.469
CL13217.Contig2_CKA	1559	1324	0.8867	290.814
Unigene13255_CKA	1556	911	0.6795	421.841
CL1368.Contig2_CKA	1552	1130	0.9735	339.212
CL1733.Contig5_CKA	1549	894	0.915	427.929
CL11170.Contig1_CKA	1539	1264	0.9992	300.711
gi|332776302|gb|FY428386.1|FY428386	1539	831	0.994	457.399
CL9460.Contig1_CKA	1539	2239	0.9915	169.763
CL4141.Contig2_CKA	1528	829	0.69	455.225
CL4839.Contig5_CKA	1527	886	0.9266	425.66
CL5193.Contig1_CKA	1527	2120	0.9665	177.894
CL3620.Contig1_CKA	1526	2301	0.8696	163.793
Unigene26306_CKA	1515	1713	0.9772	218.43
CL10304.Contig1_CKA	1510	1464	0.8764	254.738
Unigene1295_CKA	1506	2172	0.761	171.247
CL4844.Contig2_CKA	1491	2968	0.7746	124.071
gi|166149220|gb|FD582237.1|FD582237	1486	734	0.9128	500.012
gi|161571273|gb|EY942736.1|EY942736	1483	731	0.9193	501.05
CL8522.Contig1_CKA	1480	2391	0.8934	152.876
CL2975.Contig1_CKA	1476	2402	0.9284	151.765
Unigene29863_CKA	1476	1021	0.9833	357.041
CL5320.Contig2_CKA	1474	2903	0.9959	125.403
CL3185.Contig1_CKA	1473	1030	0.9417	353.202
Unigene26031_CKA	1465	1015	0.9803	356.475
CL7235.Contig1_CKA	1455	1292	0.7214	278.136
CL14592.Contig2_CKA	1454	687	0.9709	522.715
CL12128.Contig1_CKA	1446	2805	0.8267	127.319
CL8391.Contig1_CKA	1445	1519	0.9572	234.946
CL3223.Contig1_CKA	1444	1417	0.904	251.683
CL13096.Contig1_CKA	1441	1764	0.9133	201.754
gi|332775004|gb|FY437676.1|FY437676	1435	850	0.9435	416.956
Unigene23494_CKA	1434	1041	0.7992	340.217
Unigene27155_CKA	1433	894	0.6532	395.882
CL6296.Contig2_CKA	1432	961	0.7242	368.025
CL5126.Contig2_CKA	1431	1353	0.6615	261.216
CL12262.Contig1_CKA	1422	3195	0.9881	109.922
CL14142.Contig2_CKA	1416	1300	0.7723	269.015
Unigene6830_CKA	1415	1566	0.9751	223.163
Unigene23222_CKA	1413	978	0.9693	356.829
CL3506.Contig1_CKA	1411	1729	0.7906	201.553
CL6325.Contig2_CKA	1411	889	0.9933	391.997
CL3288.Contig1_CKA	1410	637	0.6609	546.685
gnl|UG|Rsa#S42003954	1403	677	0.9483	511.831
CL3095.Contig1_CKA	1394	1328	0.9458	259.252
gi|167437330|gb|FD943905.1|FD943905	1392	695	0.8921	494.666
CL7965.Contig1_CKA	1392	2095	0.9026	164.102
CL11999.Contig3_CKA	1392	1631	0.9651	210.786
CL5031.Contig3_CKA	1392	1035	0.914	332.167
CL5267.Contig1_CKA	1392	867	0.9942	396.531
gnl|UG|Rsa#S42025936	1389	684	0.9371	501.538
Unigene24891_CKA	1387	623	0.9005	549.852
CL1349.Contig3_CKA	1385	946	0.8044	361.59
CL13128.Contig1_CKA	1383	1643	0.8953	207.894
Unigene6620_CKA	1383	2865	0.8817	119.222
gi|332777916|gb|FY442323.1|FY442323	1382	863	0.9896	395.507
Unigene8105_CKA	1378	2124	0.9247	160.233
Unigene5947_CKA	1372	1490	0.9685	227.418
gi|332778548|gb|FY442955.1|FY442955	1372	765	0.681	442.945
Unigene13407_CKA	1371	727	0.7029	465.758
CL3527.Contig1_CKA	1367	211	0.9953	1600.09
Unigene28_CKA	1361	1677	0.8545	200.439
CL6381.Contig2_CKA	1358	1854	0.9477	180.904
Unigene8310_CKA	1355	1391	0.9907	240.586
CL7735.Contig1_CKA	1352	1997	0.8653	167.208
CL202.Contig1_CKA	1351	1384	0.8071	241.089
gnl|UG|Rsa#S42570089	1348	728	0.9148	457.315
CL4967.Contig1_CKA	1346	844	0.9917	393.876
CL10949.Contig1_CKA	1339	2004	0.9566	165.021
CL122.Contig2_CKA	1339	3068	0.9606	107.791
CL9121.Contig1_CKA	1339	3256	0.9871	101.567
Unigene21718_CKA	1338	2300	0.9722	143.676
CL11023.Contig2_CKA	1331	2737	0.9905	120.105
CL6429.Contig1_CKA	1326	1948	0.9692	168.117
CL6364.Contig1_CKA	1326	1604	0.9377	204.172
CL9071.Contig1_CKA	1325	1880	0.9899	174.067
CL9130.Contig2_CKA	1325	1426	0.986	229.485
gi|332781591|gb|FY437260.1|FY437260	1324	735	0.9755	444.896
gi|158925793|gb|EX899612.1|EX899612	1322	799	0.7797	408.641
CL4556.Contig1_CKA	1320	2604	0.9869	125.196
gnl|UG|Rsa#S41974577	1319	886	0.7359	367.679
Unigene13856_CKA	1318	643	0.9067	506.246
CL13301.Contig1_CKA	1317	719	0.8901	452.391
CL5010.Contig1_CKA	1314	1099	0.9418	295.294
CL736.Contig1_CKA	1305	1540	0.8695	209.289
CL12099.Contig2_CKA	1301	1869	0.9481	171.92
Unigene29784_CKA	1301	1969	0.9909	163.188
Unigene10388_CKA	1298	2555	0.7886	125.47
gi|156166883|gb|EW727029.1|EW727029	1295	888	0.9752	360.176
CL10026.Contig1_CKA	1291	1898	0.9868	167.992
CL5127.Contig1_CKA	1290	2489	0.9618	128.004
gi|166150840|gb|FD582793.1|FD582793	1290	743	0.8008	428.803
gi|158943370|gb|EX905656.1|EX905656	1288	806	0.8325	394.674
Unigene22859_CKA	1288	1668	0.9922	190.712
CL6977.Contig3_CKA	1281	1810	0.9994	174.795
Unigene1790_CKA	1277	1124	0.6139	280.596
gi|332787975|gb|FY445377.1|FY445377	1276	858	0.866	367.3
CL8176.Contig3_CKA	1273	1065	0.8836	295.213
CL6345.Contig1_CKA	1272	2817	0.9478	111.521
CL13719.Contig1_CKA	1271	2096	0.949	149.765
gi|156177303|gb|EW737449.1|EW737449	1266	907	0.9151	344.734
CL6619.Contig1_CKA	1265	2838	0.9856	110.087
CL2096.Contig2_CKA	1265	972	0.8817	321.426
gnl|UG|Rsa#S43005790	1257	480	0.7875	646.772
CL4844.Contig1_CKA	1254	2999	0.9286	103.271
Unigene9906_CKA	1253	297	0.9933	1041.96
Unigene26490_CKA	1251	1554	0.9974	198.822
CL10366.Contig1_CKA	1249	1848	0.9416	166.924
Unigene26567_CKA	1247	4589	0.9547	67.1129
CL12866.Contig1_CKA	1244	3389	0.9876	90.658
CL1329.Contig2_CKA	1243	1340	0.9134	229.099
CL3937.Contig2_CKA	1242	980	0.7816	313.006
gi|161562104|gb|EY933784.1|EY933784	1240	661	0.9349	463.316
Unigene14937_CKA	1240	955	0.5696	320.683
CL10754.Contig1_CKA	1236	1143	0.8775	267.073
CL4672.Contig3_CKA	1236	1840	0.9929	165.904
CL1226.Contig8_CKA	1235	889	0.712	343.101
CL2995.Contig1_CKA	1234	1862	0.8835	163.679
CL11028.Contig1_CKA	1234	1599	0.9775	190.601
Unigene29_CKA	1233	1841	0.9794	165.412
CL3421.Contig3_CKA	1232	1331	0.9872	228.607
CL5571.Contig1_CKA	1231	1320	0.9727	230.325
CL3263.Contig1_CKA	1231	1583	0.8932	192.059
Unigene18133_CKA	1230	1034	0.9323	293.793
CL12290.Contig1_CKA	1228	1318	0.7724	230.113
Unigene28954_CKA	1223	1567	0.9713	192.759
gnl|UG|Rsa#S42026450	1221	891	0.9304	338.451
CL7998.Contig1_CKA	1219	958	0.8413	314.265
gi|332784778|gb|FY450137.1|FY450137	1213	860	0.9942	348.353
Unigene2089_CKA	1210	694	0.9424	430.609
gi|161562048|gb|EY934057.1|EY934057	1202	786	0.7913	377.693
CL3632.Contig1_CKA	1200	1194	0.5796	248.219
CL3391.Contig3_CKA	1200	594	0.9983	498.944
Unigene22679_CKA	1200	3244	0.8869	91.3604
Unigene22697_CKA	1198	1124	0.9395	263.238
CL11162.Contig1_CKA	1194	1521	0.8876	193.88
CL1327.Contig3_CKA	1190	737	0.9647	398.783
CL13381.Contig1_CKA	1189	1882	0.8895	156.034
gi|332777574|gb|FY439281.1|FY439281	1189	426	0.7207	689.334
CL8221.Contig1_CKA	1184	1945	0.7111	150.345
CL1522.Contig1_CKA	1182	1356	0.8916	215.286
CL11700.Contig1_CKA	1181	1847	0.9811	157.921
CL6068.Contig1_CKA	1181	304	0.898	959.475
Unigene16512_CKA	1181	3668	0.9697	79.5203
CL330.Contig1_CKA	1180	1439	0.9687	202.525
Unigene6583_CKA	1179	521	0.9655	558.899
CL11933.Contig1_CKA	1179	1648	0.9078	176.691
CL5639.Contig1_CKA	1179	1757	0.9676	165.729
CL1390.Contig2_CKA	1173	1550	0.9548	186.906
CL8011.Contig1_CKA	1173	1555	0.6212	186.305
CL1231.Contig2_CKA	1173	2105	0.7924	137.627
CL11818.Contig1_CKA	1173	890	0.7629	325.511
CL3155.Contig1_CKA	1173	1982	0.9233	146.168
CL6371.Contig3_CKA	1173	1158	0.728	250.177
gnl|UG|Rsa#S41979010	1165	776	0.9085	370.785
gi|332783854|gb|FY433990.1|FY433990	1161	880	0.9614	325.842
gi|161577727|gb|EY948686.1|EY948686	1158	673	0.9153	424.963
CL12122.Contig1_CKA	1158	3637	0.7509	78.6362
CL1488.Contig2_CKA	1156	1314	0.7747	217.28
CL12269.Contig1_CKA	1151	1887	0.8765	150.647
gi|167438284|gb|FD947034.1|FD947034	1150	786	0.8575	361.354
Unigene27156_CKA	1149	1499	0.7478	189.311
CL14649.Contig1_CKA	1148	1013	0.7216	279.892
Unigene2229_CKA	1148	1548	0.9477	183.159
Unigene24652_CKA	1147	1136	0.7729	249.369
CL4009.Contig1_CKA	1146	479	0.858	590.89
CL9655.Contig1_CKA	1145	2441	0.9045	115.85
Unigene27442_CKA	1145	1959	0.5978	144.354
CL7579.Contig1_CKA	1144	2338	0.9718	120.848
gi|161566295|gb|EY937839.1|EY937839	1143	692	0.5217	407.941
CL2849.Contig1_CKA	1142	1953	0.9703	144.418
CL2062.Contig1_CKA	1140	298	0.9966	944.813
Unigene6569_CKA	1134	1070	0.8551	261.75
CL1106.Contig3_CKA	1132	2857	0.9937	97.8574
gi|158929108|gb|EX901340.1|EX901340	1131	760	0.9342	367.542
gnl|UG|Rsa#S42003133	1130	553	0.6709	504.674
Unigene439_CKA	1129	850	0.8882	328.044
Unigene29717_CKA	1129	753	0.7742	370.302
CL4795.Contig3_CKA	1129	841	0.6671	331.555
Unigene21702_CKA	1126	1739	0.9885	159.918
Unigene1928_CKA	1124	2716	0.9985	102.21
CL10487.Contig2_CKA	1123	1156	0.8166	239.927
gi|158946772|gb|EX909104.1|EX909104	1122	736	0.9266	376.506
CL1642.Contig3_CKA	1119	2452	0.9955	112.711
Unigene6887_CKA	1118	912	0.9386	302.764
CL4714.Contig1_CKA	1118	1843	0.9636	149.821
CL421.Contig1_CKA	1115	2009	0.657	137.073
CL4576.Contig1_CKA	1115	899	0.8854	306.318
Unigene21179_CKA	1114	3719	0.9771	73.9804
Unigene29252_CKA	1113	3899	0.9664	70.5017
Unigene10517_CKA	1112	764	0.9921	359.475
CL12908.Contig2_CKA	1112	985	0.9168	278.821
CL121.Contig1_CKA	1112	2003	0.9266	137.114
Unigene26092_CKA	1110	1873	0.9493	146.367
CL2062.Contig2_CKA	1108	208	0.9904	1315.63
Unigene1818_CKA	1107	749	0.9039	365.025
Unigene28750_CKA	1107	3583	0.9389	76.3059
CL2887.Contig1_CKA	1103	1803	0.9129	151.09
CL1509.Contig1_CKA	1098	2062	0.9277	131.514
gi|158947218|gb|EX909374.1|EX909374	1092	611	0.8625	441.407
Unigene999_CKA	1086	2711	0.8997	98.9368
CL4114.Contig3_CKA	1083	926	0.8985	288.852
gnl|UG|Rsa#S42002366	1080	800	0.9487	333.42
CL13533.Contig1_CKA	1078	1070	0.9262	248.824
CL7251.Contig1_CKA	1076	823	0.9137	322.901
CL6689.Contig2_CKA	1073	912	0.9507	290.578
Unigene28845_CKA	1073	1202	0.9118	220.472
CL559.Contig1_CKA	1071	1717	0.8957	154.055
CL971.Contig1_CKA	1071	1120	0.8518	236.172
CL14574.Contig1_CKA	1069	2158	0.9402	122.344
CL1230.Contig1_CKA	1066	1013	0.5479	259.899
Unigene22344_CKA	1066	1161	0.9251	226.768
Unigene29745_CKA	1063	944	0.9534	278.111
CL1976.Contig2_CKA	1063	1131	0.7807	232.128
CL2327.Contig2_CKA	1062	2282	0.8497	114.939
CL7304.Contig2_CKA	1060	1536	0.9707	170.44
CL14690.Contig1_CKA	1057	641	0.908	407.262
CL9245.Contig3_CKA	1057	2753	0.7189	94.8257
Unigene20328_CKA	1056	1933	0.969	134.924
CL14641.Contig3_CKA	1056	3051	0.9154	85.4829
gi|167438512|gb|FD944376.1|FD944376	1054	732	0.8415	355.621
CL5610.Contig1_CKA	1052	4832	0.9797	53.7708
CL8803.Contig1_CKA	1052	1552	0.9149	167.41
gi|332785642|gb|FY444574.1|FY444574	1049	846	0.9953	306.24
Unigene7689_CKA	1049	2467	0.9874	105.018
CL6655.Contig2_CKA	1048	2540	0.9083	101.903
CL14592.Contig1_CKA	1047	1235	0.9263	209.381
Unigene24702_CKA	1047	1159	0.9646	223.111
CL3677.Contig1_CKA	1047	1269	0.7597	203.771
CL12795.Contig1_CKA	1046	1370	0.6847	188.568
CL634.Contig1_CKA	1044	1428	0.9783	180.563
CL1462.Contig4_CKA	1044	1128	0.6099	228.586
CL7437.Contig3_CKA	1043	1617	0.9573	159.306
Unigene29666_CKA	1043	1252	0.9505	205.749
gi|332777870|gb|FY441073.1|FY441073	1042	852	0.8603	302.055
gnl|UG|Rsa#S41980071	1037	853	0.8535	300.253
CL786.Contig1_CKA	1036	1843	0.9598	138.833
gi|332782842|gb|FY443861.1|FY443861	1036	898	0.9566	284.932
gnl|UG|Rsa#S41980139	1035	700	0.9357	365.174
CL1056.Contig2_CKA	1035	2466	0.8341	103.658
CL9571.Contig1_CKA	1033	660	0.9212	386.557
Unigene1806_CKA	1033	2209	0.9371	115.495
CL279.Contig2_CKA	1032	1695	0.9516	150.372
gi|332785685|gb|FY444617.1|FY444617	1032	737	0.8535	345.836
CL10791.Contig2_CKA	1030	1034	0.9739	246.022
Unigene21305_CKA	1029	2005	0.9656	126.753
CL3046.Contig8_CKA	1028	1369	0.8568	185.459
CL14629.Contig1_CKA	1026	662	0.6949	382.778
gnl|UG|Rsa#S42031609	1026	603	0.6667	420.23
CL12018.Contig1_CKA	1025	1217	0.908	208.013
CL4303.Contig2_CKA	1024	926	0.9287	273.115
gnl|UG|Rsa#S43013098	1024	712	0.5576	355.204
CL6289.Contig1_CKA	1024	1965	0.6977	128.705
Unigene23018_CKA	1024	1601	0.9219	157.967
CL4320.Contig2_CKA	1023	3325	0.9552	75.9874
Unigene6640_CKA	1022	1042	0.9875	242.237
CL7338.Contig1_CKA	1022	1278	0.9366	197.505
Unigene24733_CKA	1020	928	0.9526	271.462
CL2184.Contig2_CKA	1019	1970	0.7563	127.751
gi|332779754|gb|FY438726.1|FY438726	1018	877	0.6807	286.685
gi|158923143|gb|EX895505.1|EX895505	1016	759	0.7734	330.605
Unigene1006_CKA	1015	718	0.9499	349.139
CL2855.Contig2_CKA	1015	2135	0.911	117.416
CL2003.Contig2_CKA	1014	1373	0.8172	182.4
Unigene8018_CKA	1012	777	0.9459	321.675
CL9610.Contig1_CKA	1011	1392	0.8592	179.378
Unigene26638_CKA	1010	2072	0.9865	120.39
Unigene4750_CKA	1007	853	0.7175	291.567
CL3722.Contig1_CKA	1003	2333	0.6798	106.18
CL2519.Contig1_CKA	1001	1261	0.9897	196.054
Unigene480_CKA	1000	868	0.9827	284.536
Unigene7319_CKA	999	2708	0.9682	91.1117
CL830.Contig15_CKA	998	1115	0.774	221.061
CL4587.Contig2_CKA	998	1741	0.8231	141.576
Unigene24492_CKA	997	877	0.8426	280.771
CL6265.Contig1_CKA	993	1780	0.9219	137.78
CL8877.Contig1_CKA	992	706	0.9419	347.028
CL3711.Contig1_CKA	991	992	0.9002	246.729
CL9815.Contig1_CKA	988	879	0.7884	277.604
CL8803.Contig2_CKA	988	1501	0.9241	162.567
gi|158927057|gb|EX899089.1|EX899089	987	738	0.9553	330.307
CL744.Contig1_CKA	987	1642	0.9604	148.457
Unigene26989_CKA	986	2518	0.979	96.7116
CL349.Contig9_CKA	984	2231	0.9372	108.931
Unigene28479_CKA	983	1510	0.8391	160.781
Unigene20189_CKA	983	941	0.9947	258.001
Unigene637_CKA	982	2640	0.8996	91.8681
Unigene23152_CKA	981	320	0.9938	757.14
CL10949.Contig2_CKA	979	2291	0.9188	105.539
CL4576.Contig2_CKA	974	763	0.8073	315.277
Unigene20382_CKA	973	1350	0.9637	178.007
CL5459.Contig1_CKA	973	1428	0.9475	168.284
gi|332794305|gb|FY453961.1|FY453961	970	911	0.5225	262.973
Unigene2474_CKA	967	2690	0.9037	88.7834
CL8754.Contig2_CKA	966	804	0.7201	296.742
CL1739.Contig1_CKA	964	2229	0.9498	106.813
CL6758.Contig2_CKA	964	1556	0.9859	153.012
CL4925.Contig1_CKA	962	1469	0.7856	161.737
Unigene13517_CKA	961	731	0.9494	324.686
CL89.Contig1_CKA	958	4687	0.9757	50.481
CL944.Contig1_CKA	958	1442	0.9598	164.081
CL2001.Contig1_CKA	958	1496	0.9706	158.158
Unigene29692_CKA	957	670	0.8806	352.772
CL2452.Contig2_CKA	956	2369	0.8307	99.6667
gi|161567941|gb|EY938996.1|EY938996	954	583	0.8491	404.145
gi|332793097|gb|FY448030.1|FY448030	953	763	0.8702	308.479
Unigene8038_CKA	953	2037	0.9838	115.547
CL1987.Contig1_CKA	952	3484	0.9578	67.4864
Unigene14331_CKA	952	1841	0.9223	127.715
gi|158929081|gb|EX901313.1|EX901313	950	842	0.7648	278.656
gnl|UG|Rsa#S42008133	949	665	0.9188	352.454
CL2174.Contig2_CKA	948	2422	0.9372	96.67
gi|166136794|gb|FD568450.1|FD568450	948	804	0.8197	291.212
gi|156179242|gb|EW739388.1|EW739388	947	784	0.852	298.326
CL4263.Contig1_CKA	946	1030	0.9039	226.836
gnl|UG|Rsa#S41974625	942	808	0.875	287.937
CL5380.Contig2_CKA	942	1459	0.8622	159.46
CL3612.Contig2_CKA	939	3293	0.8858	70.4257
CL7568.Contig1_CKA	939	2406	0.9256	96.389
gi|156178634|gb|EW738780.1|EW738780	939	796	0.8681	291.347
CL5804.Contig2_CKA	939	1408	0.9609	164.71
CL11092.Contig1_CKA	939	2164	0.902	107.168
Unigene13378_CKA	937	2324	0.975	99.5774
Unigene24163_CKA	937	1626	0.9742	142.323
CL2051.Contig2_CKA	936	4373	0.9399	52.8632
CL3233.Contig2_CKA	934	3543	0.8496	65.1078
CL1802.Contig1_CKA	933	1518	0.6555	151.798
CL275.Contig2_CKA	933	752	0.8896	306.423
gi|166148051|gb|FD581025.1|FD581025	933	700	0.9829	329.186
CL14049.Contig1_CKA	931	1294	0.8423	177.694
gi|166148244|gb|FD579598.1|FD579598	931	670	0.8448	343.188
CL1119.Contig2_CKA	930	2046	0.8935	112.262
CL4228.Contig1_CKA	930	1716	0.8462	133.851
CL830.Contig2_CKA	929	1300	0.8169	176.494
CL5893.Contig1_CKA	928	1863	0.9426	123.025
CL13272.Contig2_CKA	927	1609	0.9838	142.292
CL14622.Contig1_CKA	926	3800	0.5495	60.1845
CL10788.Contig1_CKA	925	1048	0.9284	217.991
CL8945.Contig1_CKA	925	1329	0.8525	171.899
CL7195.Contig4_CKA	925	1140	0.8904	200.398
CL12834.Contig1_CKA	925	1586	0.9641	144.044
gi|332786249|gb|FY441777.1|FY441777	922	800	0.7488	284.642
Unigene13408_CKA	920	694	0.6499	327.405
Unigene27146_CKA	918	1980	0.8717	114.508
CL5178.Contig4_CKA	917	1035	0.6126	218.82
CL2944.Contig2_CKA	917	1142	0.8975	198.317
gi|332783114|gb|FY440422.1|FY440422	915	842	0.88	268.39
Unigene29810_CKA	915	1203	0.8354	187.851
gi|156165780|gb|EW725926.1|EW725926	914	596	0.8104	378.754
gi|332785453|gb|FY443985.1|FY443985	911	848	0.9257	265.326
Unigene29698_CKA	909	652	0.569	344.329
gi|332781775|gb|FY437444.1|FY437444	909	640	0.9266	350.785
CL275.Contig1_CKA	908	760	0.7066	295.073
CL4608.Contig2_CKA	908	6217	0.9352	36.0713
CL11632.Contig2_CKA	908	2342	0.9641	95.7539
gi|332776782|gb|FY436304.1|FY436304	905	872	0.8394	256.324
Unigene21322_CKA	904	1594	0.9693	140.068
CL5968.Contig2_CKA	904	1680	0.6786	132.897
CL11193.Contig1_CKA	903	2156	0.9216	103.442
CL5357.Contig1_CKA	902	1453	0.9215	153.32
CL3165.Contig1_CKA	902	2232	0.9642	99.809
Unigene2152_CKA	901	1530	0.9752	145.442
CL3335.Contig2_CKA	901	1152	0.967	193.166
CL4776.Contig1_CKA	901	1604	0.9327	138.732
gnl|UG|Rsa#S42003983	901	540	0.7778	412.087
CL2419.Contig1_CKA	900	911	0.5807	243.995
CL2018.Contig1_CKA	899	1569	0.9146	141.512
gnl|UG|Rsa#S42002801	898	684	0.7734	324.248
gi|332785656|gb|FY444588.1|FY444588	898	819	0.9634	270.801
CL2612.Contig1_CKA	897	1911	0.8953	115.928
Unigene340_CKA	896	2780	0.8338	79.6014
gi|166148416|gb|FD579305.1|FD579305	893	566	0.9382	389.666
CL1202.Contig2_CKA	891	1806	0.7364	121.848
CL14000.Contig1_CKA	889	1697	0.8969	129.383
CL4880.Contig3_CKA	886	1722	0.6498	127.074
CL1458.Contig2_CKA	886	1661	0.8904	131.741
CL629.Contig1_CKA	886	591	0.9069	370.257
Unigene24844_CKA	884	1725	0.9884	126.567
CL3088.Contig1_CKA	882	2086	0.9511	104.427
CL2476.Contig2_CKA	880	2312	0.6929	94.0053
Unigene29835_CKA	879	1227	0.978	176.93
CL1688.Contig1_CKA	879	3442	0.9753	63.0718
CL11399.Contig1_CKA	877	1803	0.9756	120.133
CL4122.Contig2_CKA	876	2863	0.9598	75.5684
CL5652.Contig2_CKA	876	3140	0.8041	68.902
gnl|UG|Rsa#S42567866	876	808	0.651	267.763
CL6755.Contig1_CKA	876	1576	0.9746	137.279
gi|332794897|gb|FY451970.1|FY451970	875	863	0.9502	250.412
CL897.Contig1_CKA	875	2574	0.831	83.957
CL557.Contig3_CKA	873	957	0.9791	225.299
CL12890.Contig2_CKA	871	2499	0.884	86.0814
gi|156176730|gb|EW736876.1|EW736876	870	880	0.9909	244.171
Unigene29756_CKA	869	1393	0.9462	154.073
CL2847.Contig2_CKA	869	1150	0.94	186.629
CL7135.Contig1_CKA	868	884	0.8869	242.507
gi|167444631|gb|FD951514.1|FD951514	867	641	0.8814	334.055
CL1434.Contig3_CKA	867	1921	0.6955	111.468
CL949.Contig6_CKA	864	2250	0.796	94.8394
CL10723.Contig1_CKA	863	1371	0.8549	155.464
gnl|UG|Rsa#S43007310	862	863	0.9537	246.691
CL7066.Contig2_CKA	858	2463	0.9168	86.036
CL7712.Contig1_CKA	858	862	0.964	245.831
CL11458.Contig1_CKA	857	2069	0.9589	102.3
Unigene19460_CKA	856	1221	0.9975	173.147
CL4679.Contig1_CKA	856	1866	0.8189	113.297
CL12035.Contig2_CKA	856	1136	0.9745	186.103
Unigene1621_CKA	855	4147	0.9793	50.9201
gi|332787980|gb|FY445382.1|FY445382	855	724	0.674	291.665
gi|167449855|gb|FD954040.1|FD954040	852	685	0.9036	307.19
CL3491.Contig2_CKA	852	1277	0.9374	164.781
CL6880.Contig1_CKA	851	1516	0.9175	138.64
Unigene25427_CKA	851	917	0.6685	229.202
CL13618.Contig2_CKA	850	1455	0.8708	144.282
Unigene30987_CKA	850	501	0.998	419.024
Unigene1623_CKA	849	2090	0.9478	100.327
CL7038.Contig2_CKA	849	2131	0.9108	98.3969
CL12961.Contig1_CKA	849	1091	0.8268	192.194
CL2179.Contig1_CKA	847	1649	0.8763	126.859
CL96.Contig1_CKA	846	1189	0.704	175.73
CL11669.Contig1_CKA	846	1118	0.9097	186.89
Unigene6750_CKA	844	631	0.916	330.347
CL10709.Contig1_CKA	844	585	0.8701	356.323
CL11523.Contig1_CKA	844	969	0.9432	215.118
Unigene26885_CKA	842	856	0.8937	242.938
CL2967.Contig1_CKA	841	1102	0.8975	188.483
Unigene21002_CKA	841	1154	0.9532	179.99
CL14304.Contig1_CKA	840	1639	0.9701	126.578
CL5292.Contig4_CKA	840	2301	0.8679	90.1613
gnl|UG|Rsa#S42568777	840	780	0.7026	265.976
CL5353.Contig2_CKA	839	788	0.7741	262.962
CL1454.Contig1_CKA	839	2568	0.8941	80.6909
CL1605.Contig2_CKA	837	795	0.9585	260.025
CL12417.Contig2_CKA	836	1161	0.8872	177.841
CL2492.Contig1_CKA	836	1957	0.9571	105.505
gi|167438291|gb|FD947041.1|FD947041	835	812	0.7155	253.973
CL14692.Contig1_CKA	833	1544	0.6295	133.246
CL8001.Contig1_CKA	825	1149	0.9469	177.334
CL10636.Contig1_CKA	824	885	0.887	229.954
gi|166137944|gb|FD570774.1|FD570774	823	788	0.7931	257.947
gi|156169835|gb|EW729981.1|EW729981	822	726	0.5289	279.636
CL5927.Contig1_CKA	822	2641	0.9421	76.8707
Unigene2146_CKA	821	1638	0.9744	123.79
CL853.Contig3_CKA	820	2349	0.9608	86.2161
gi|161574754|gb|EY945994.1|EY945994	819	769	0.7815	263.036
CL4779.Contig1_CKA	818	1729	0.9705	116.846
CL1188.Contig2_CKA	817	1755	0.5157	114.975
CL1707.Contig2_CKA	816	1621	0.979	124.327
CL13111.Contig1_CKA	816	3328	0.9078	60.557
Unigene10189_CKA	815	684	0.905	294.279
gi|332795243|gb|FY454104.1|FY454104	815	881	0.9886	228.475
Unigene24664_CKA	814	1279	0.8608	157.185
Unigene7976_CKA	813	759	0.8999	264.549
gnl|UG|Rsa#S43005757	813	849	0.9776	236.505
Unigene1525_CKA	813	1457	0.9897	137.812
CL9331.Contig1_CKA	813	1766	0.795	113.699
CL8715.Contig2_CKA	812	1738	0.977	115.389
CL4796.Contig1_CKA	810	839	0.9654	238.441
CL4141.Contig1_CKA	810	819	0.7289	244.263
Unigene7248_CKA	809	385	0.9922	518.973
Unigene15093_CKA	809	1408	0.9879	141.907
CL6390.Contig1_CKA	806	1893	0.7221	105.158
CL1438.Contig2_CKA	806	897	0.7982	221.922
gi|332782358|gb|FY443377.1|FY443377	804	840	0.9667	236.393
gi|161570325|gb|EY941802.1|EY941802	804	558	0.7849	355.86
Unigene17099_CKA	803	1469	0.8958	135.005
CL13585.Contig1_CKA	802	1363	0.9604	145.324
CL4850.Contig1_CKA	800	1076	0.9294	183.626
CL1434.Contig1_CKA	800	2354	0.6389	83.9346
Unigene27588_CKA	798	927	0.7821	212.608
Unigene1213_CKA	798	1470	0.9755	134.073
CL3968.Contig1_CKA	798	1596	0.7951	123.489
gi|332780326|gb|FY440302.1|FY440302	797	897	0.7603	219.444
gi|166148894|gb|FD580368.1|FD580368	792	745	0.8403	262.559
Unigene24849_CKA	792	2593	0.9537	75.4362
CL10027.Contig1_CKA	791	1921	0.9308	101.697
CL11022.Contig1_CKA	791	1101	0.8383	177.438
CL4038.Contig1_CKA	790	1594	0.9172	122.404
Unigene24355_CKA	789	2717	0.9834	71.7207
CL9223.Contig1_CKA	788	1528	0.8181	127.368
CL9866.Contig2_CKA	787	1631	0.9123	119.173
Unigene8404_CKA	787	860	0.9686	226.013
Unigene28597_CKA	786	1890	0.6307	102.711
CL1483.Contig1_CKA	786	1265	0.9526	153.458
CL4991.Contig2_CKA	784	2150	0.8409	90.0606
CL3151.Contig2_CKA	784	1322	0.9327	146.468
CL14682.Contig2_CKA	783	1158	0.9499	166.998
Unigene19731_CKA	783	625	0.832	309.413
gi|332785506|gb|FY444038.1|FY444038	783	821	0.7259	235.546
Unigene21190_CKA	783	1151	0.967	168.013
gnl|UG|Rsa#S42030878	782	783	0.8404	246.662
Unigene25598_CKA	782	1846	0.9366	104.624
CL8971.Contig1_CKA	782	1861	0.9871	103.781
Unigene23022_CKA	781	1461	0.9918	132.026
CL128.Contig1_CKA	781	2695	0.7328	71.5731
gi|156174195|gb|EW734341.1|EW734341	781	668	0.9446	288.757
CL7696.Contig3_CKA	780	1667	0.5339	115.562
gi|156172933|gb|EW733079.1|EW733079	780	802	0.8317	240.203
gnl|UG|Rsa#S41979251	780	583	0.9057	330.433
CL3867.Contig1_CKA	779	1443	0.9764	133.33
CL9225.Contig2_CKA	779	1211	0.9992	158.873
gi|166144596|gb|FD577774.1|FD577774	777	537	0.959	357.358
CL2901.Contig2_CKA	774	3121	0.9949	61.2498
CL3909.Contig1_CKA	774	1995	0.9293	95.8198
CL13814.Contig1_CKA	773	2088	0.9545	91.4337
gi|332785689|gb|FY444621.1|FY444621	770	730	0.6123	260.511
CL3537.Contig6_CKA	769	1520	0.9737	124.951
CL5579.Contig2_CKA	769	1847	0.9329	102.829
CL582.Contig1_CKA	767	2309	0.9874	82.0406
Unigene29872_CKA	766	3662	0.976	51.6616
CL5114.Contig1_CKA	765	1638	0.9872	115.347
Unigene6647_CKA	765	1549	0.9626	121.974
CL4608.Contig1_CKA	765	2716	0.993	69.5647
gnl|UG|Rsa#S42570273	765	849	0.7691	222.542
gnl|UG|Rsa#S42049255	764	1333	0.7839	141.553
CL14530.Contig3_CKA	764	763	0.7182	247.301
Unigene24853_CKA	763	1818	0.9637	103.654
CL3633.Contig1_CKA	762	1442	0.742	130.511
Unigene29773_CKA	761	3213	0.991	58.4967
Unigene23495_CKA	760	671	0.8927	279.736
Unigene21209_CKA	760	1572	0.9517	119.404
Unigene8614_CKA	758	6009	0.8377	31.1548
CL1116.Contig1_CKA	758	1007	0.8818	185.908
CL7567.Contig1_CKA	758	2025	0.9141	92.4489
CL5352.Contig1_CKA	758	969	0.7626	193.198
CL2343.Contig1_CKA	757	2505	0.9649	74.6355
CL4788.Contig1_CKA	756	2356	0.8773	79.2508
CL12696.Contig1_CKA	756	2490	0.9257	74.9859
Unigene26185_CKA	755	2029	0.9966	91.9014
Unigene19459_CKA	755	393	0.9975	474.473
CL1149.Contig1_CKA	754	1150	0.9043	161.931
CL8732.Contig1_CKA	754	1675	0.9176	111.177
CL9063.Contig1_CKA	753	3995	0.9775	46.5517
CL9197.Contig3_CKA	752	1010	0.9119	183.888
Unigene28350_CKA	751	2673	0.8522	69.3902
gi|156165134|gb|EW725280.1|EW725280	751	661	0.7716	280.605
Unigene29861_CKA	751	898	0.9989	206.548
CL5956.Contig1_CKA	750	1395	0.8452	132.784
CL6903.Contig1_CKA	749	2383	0.9715	77.6274
CL366.Contig1_CKA	749	2015	0.9434	91.8045
CL4920.Contig2_CKA	748	3538	0.9375	52.2157
CL11503.Contig1_CKA	748	2215	0.977	83.4037
Unigene27240_CKA	747	4061	0.969	45.4302
Unigene22799_CKA	747	540	0.7278	341.652
Unigene12903_CKA	746	313	0.9968	588.643
Unigene15599_CKA	745	2203	0.9959	83.5217
CL1252.Contig9_CKA	743	6558	0.615	27.9817
Unigene1281_CKA	742	2983	0.9423	61.4339
gi|332788005|gb|FY445407.1|FY445407	741	871	0.6705	210.115
Unigene30493_CKA	740	657	0.9452	278.179
Unigene25553_CKA	739	1079	0.6682	169.153
Unigene25451_CKA	739	1452	0.9607	125.7
Unigene6517_CKA	739	1891	0.8472	96.5184
CL4438.Contig1_CKA	739	1359	0.8808	134.302
CL9862.Contig2_CKA	736	2371	0.9933	76.6661
Unigene18764_CKA	736	316	0.9968	575.239
CL14403.Contig3_CKA	736	1444	0.9716	125.883
CL14052.Contig1_CKA	736	2285	0.9278	79.5516
Unigene20629_CKA	734	1230	0.9878	147.383
CL5055.Contig1_CKA	732	2001	0.9675	90.3486
CL4743.Contig1_CKA	731	3308	0.8195	54.5769
CL2119.Contig2_CKA	731	1818	0.9714	99.3072
CL3002.Contig2_CKA	731	1807	0.9214	99.9118
Unigene16673_CKA	731	2058	0.8207	87.7262
Unigene29950_CKA	731	796	0.9711	226.81
Unigene29740_CKA	729	2321	0.9565	77.5729
CL960.Contig1_CKA	729	763	0.9332	235.972
CL7319.Contig1_CKA	729	1630	0.9233	110.458
CL1867.Contig2_CKA	729	1844	0.9832	97.6391
CL12953.Contig1_CKA	728	710	0.9338	253.239
Unigene28165_CKA	728	925	0.9686	194.378
gi|166140284|gb|FD572815.1|FD572815	727	727	0.7524	246.977
Unigene20420_CKA	727	2579	0.9996	69.621
Unigene26101_CKA	727	2287	0.9886	78.5101
Unigene19558_CKA	725	1525	0.9764	117.416
Unigene6666_CKA	725	237	0.9831	755.522
CL3225.Contig1_CKA	725	804	0.7562	222.71
CL7056.Contig1_CKA	725	1305	0.708	137.21
CL10638.Contig2_CKA	725	755	0.9775	237.164
CL2621.Contig1_CKA	724	1766	0.9445	101.252
CL3378.Contig1_CKA	724	1619	0.7116	110.446
CL10200.Contig1_CKA	723	3035	0.9934	58.8352
Unigene839_CKA	722	1243	0.971	143.458
CL323.Contig1_CKA	720	2067	0.9657	86.0299
gi|154795249|gb|EV813539.1|EV813539	720	988	0.9018	179.984
CL6632.Contig1_CKA	719	2951	0.9658	60.1751
CL1125.Contig1_CKA	719	1389	0.9323	127.845
CL5841.Contig1_CKA	718	1988	0.9789	89.2001
Unigene28850_CKA	718	1286	0.9215	137.893
Unigene20177_CKA	717	602	0.7359	294.158
CL1777.Contig4_CKA	716	1496	0.9191	118.206
CL3774.Contig1_CKA	715	1387	0.8745	127.317
Unigene682_CKA	714	2007	0.9337	87.8634
CL12098.Contig1_CKA	713	1106	0.8969	159.218
CL6699.Contig1_CKA	713	1462	0.5828	120.448
CL12550.Contig2_CKA	713	1416	0.9661	124.361
CL512.Contig5_CKA	712	1559	0.9583	112.795
CL14642.Contig3_CKA	712	1050	0.6819	167.474
Unigene20694_CKA	710	4863	0.9517	36.0588
CL11869.Contig1_CKA	710	2733	0.925	64.1617
Unigene20538_CKA	709	2707	0.9597	64.6868
CL7173.Contig1_CKA	709	1458	0.917	120.101
CL8503.Contig1_CKA	709	1281	0.9657	136.696
CL12939.Contig1_CKA	709	1852	0.9584	94.5502
gi|332783963|gb|FY434099.1|FY434099	708	812	0.9717	215.345
Unigene6166_CKA	708	859	0.9977	203.562
Unigene1796_CKA	708	1307	0.9809	133.787
CL10229.Contig1_CKA	708	1316	0.8746	132.872
CL8320.Contig1_CKA	708	1217	0.9482	143.681
CL4139.Contig1_CKA	708	2649	0.9792	66.0098
CL4.Contig1_CKA	708	1910	0.8455	91.5498
CL4724.Contig1_CKA	707	2768	0.8736	63.0828
CL359.Contig3_CKA	706	2391	0.8632	72.926
gnl|UG|Rsa#S42008409	706	898	0.941	194.172
CL4128.Contig1_CKA	704	902	0.9457	192.763
CL11058.Contig1_CKA	704	2079	0.9735	83.6326
Unigene6678_CKA	703	973	0.9414	178.443
Unigene19484_CKA	702	798	0.5852	217.266
CL7676.Contig1_CKA	699	1822	0.9709	94.7515
Unigene12968_CKA	699	1515	0.9809	113.952
Unigene25781_CKA	697	4045	0.9164	42.5571
Unigene13948_CKA	697	2496	0.9924	68.9677
CL7362.Contig1_CKA	697	3070	0.8456	56.0727
gi|158923392|gb|EX896714.1|EX896714	697	757	0.6433	227.402
CL7562.Contig2_CKA	696	545	0.6569	315.406
CL9818.Contig1_CKA	696	2286	0.9243	75.1952
CL736.Contig7_CKA	696	2313	0.9179	74.3175
gi|158946267|gb|EX908284.1|EX908284	695	726	0.9642	236.432
Unigene24776_CKA	695	2491	0.9751	68.9078
gi|332793238|gb|FY448568.1|FY448568	693	664	0.5527	257.764
CL1309.Contig3_CKA	692	1613	0.9864	105.957
Unigene19936_CKA	691	831	0.9254	205.369
Unigene26265_CKA	689	315	0.9937	540.214
CL298.Contig1_CKA	689	4502	0.9165	37.7982
CL6067.Contig1_CKA	688	1536	0.8477	110.625
CL14481.Contig2_CKA	687	865	0.659	196.154
Unigene6062_CKA	686	1047	0.9255	161.821
CL1222.Contig1_CKA	684	3781	0.9143	44.6793
Unigene29591_CKA	684	738	0.5678	228.906
Unigene17218_CKA	684	946	0.6882	178.576
CL61.Contig6_CKA	683	2826	0.8358	59.6906
CL4829.Contig2_CKA	683	1024	0.8926	164.732
gi|332792709|gb|FY451487.1|FY451487	683	864	0.978	195.238
CL1180.Contig1_CKA	683	2579	0.8561	65.4074
CL2053.Contig1_CKA	683	1151	0.8705	146.556
Unigene29890_CKA	683	961	0.9334	175.531
CL11043.Contig1_CKA	682	1434	0.9491	117.461
CL614.Contig1_CKA	682	3790	0.8881	44.4429
CL14297.Contig1_CKA	681	814	0.6941	206.624
Unigene6860_CKA	681	930	0.8108	180.851
Unigene21237_CKA	681	2095	0.9671	80.2824
CL1937.Contig1_CKA	681	2060	0.8859	81.6464
Unigene331_CKA	680	974	0.961	172.428
Unigene29749_CKA	679	1870	0.9893	89.6779
CL13266.Contig1_CKA	678	2677	0.9809	62.5516
CL279.Contig5_CKA	678	1832	0.839	91.4032
CL3557.Contig2_CKA	677	848	0.6792	197.174
CL8334.Contig2_CKA	677	1583	0.9033	105.625
Unigene21070_CKA	677	632	0.7294	264.563
CL8374.Contig1_CKA	676	1261	0.9873	132.4
CL13967.Contig1_CKA	676	1041	0.7579	160.381
CL8777.Contig1_CKA	676	1148	0.9059	145.433
CL7025.Contig2_CKA	675	1918	0.9562	86.9186
Unigene21251_CKA	675	531	0.5951	313.954
Unigene24846_CKA	675	1840	0.7783	90.6032
CL9934.Contig2_CKA	675	1127	0.9476	147.924
Unigene470_CKA	675	1268	0.9472	131.475
gi|156165175|gb|EW725321.1|EW725321	674	722	0.8878	230.558
CL4222.Contig2_CKA	673	1358	0.8078	122.398
Unigene22647_CKA	672	1044	0.8199	158.974
CL12622.Contig1_CKA	672	1380	0.9848	120.267
CL12264.Contig2_CKA	671	2023	0.9718	81.9189
CL12135.Contig1_CKA	671	2902	0.9559	57.1061
CL13925.Contig1_CKA	671	2353	0.98	70.43
Unigene29779_CKA	670	1229	0.8007	134.642
CL1234.Contig2_CKA	670	2204	0.975	75.0794
CL1707.Contig1_CKA	669	1649	0.9618	100.199
CL1059.Contig4_CKA	668	951	0.9968	173.482
CL5698.Contig2_CKA	668	2088	0.9076	79.0139
Unigene1905_CKA	668	3577	0.9684	46.1227
gnl|UG|Rsa#S42569825	668	768	0.6419	214.819
CL7200.Contig1_CKA	667	1597	0.913	103.152
CL14558.Contig2_CKA	666	1011	0.8071	162.697
Unigene7013_CKA	666	1683	0.962	97.7344
gi|161575094|gb|EY946391.1|EY946391	666	692	0.9855	237.698
CL6103.Contig1_CKA	666	1261	0.9588	130.442
CL13319.Contig2_CKA	665	738	0.8794	222.547
CL8071.Contig1_CKA	665	2234	0.7959	73.5184
CL6168.Contig1_CKA	664	1469	0.8598	111.636
CL10382.Contig5_CKA	663	2452	0.916	66.7806
CL3824.Contig1_CKA	663	3138	0.8776	52.1817
Unigene7954_CKA	663	412	0.9976	397.442
CL12267.Contig1_CKA	663	1659	0.8662	98.7017
CL2433.Contig2_CKA	662	4138	0.9007	39.5116
CL7605.Contig3_CKA	662	1315	0.7992	124.334
CL1485.Contig1_CKA	661	2595	0.9792	62.9103
CL4065.Contig4_CKA	661	1969	0.8553	82.9112
Unigene24894_CKA	660	879	0.6405	185.444
Unigene21346_CKA	660	1074	0.7253	151.774
Unigene6690_CKA	660	371	0.8167	439.367
CL402.Contig1_CKA	660	1711	0.9719	95.2689
CL6541.Contig2_CKA	660	1091	0.9487	149.409
Unigene8561_CKA	660	1251	0.9472	130.3
CL14246.Contig3_CKA	659	1307	0.8202	124.528
gi|332788383|gb|FY441189.1|FY441189	658	883	0.8879	184.044
CL10762.Contig1_CKA	658	2734	0.9952	59.4408
Unigene27678_CKA	658	2363	0.8811	68.7732
CL3333.Contig2_CKA	658	651	0.7358	249.633
CL4988.Contig3_CKA	657	1434	0.7748	113.155
Unigene28448_CKA	657	1903	0.5271	85.2676
gnl|UG|Rsa#S41980738	657	822	0.6715	197.402
CL3111.Contig1_CKA	656	3331	0.9442	48.6392
CL13229.Contig1_CKA	656	1205	0.9071	134.454
CL8813.Contig1_CKA	655	3309	0.9794	48.888
CL4431.Contig1_CKA	655	875	0.8103	184.88
CL11059.Contig1_CKA	655	1487	0.9032	108.79
Unigene20664_CKA	654	1115	0.8242	144.864
Unigene20618_CKA	654	1344	0.9613	120.181
CL9934.Contig1_CKA	653	1107	0.9467	145.688
CL14712.Contig1_CKA	653	1864	0.6942	86.5216
CL3195.Contig3_CKA	653	2312	0.9446	69.7562
Unigene21006_CKA	653	1626	0.9797	99.1859
CL11131.Contig3_CKA	652	884	0.9785	182.16
CL11352.Contig1_CKA	652	986	0.8316	163.316
CL13357.Contig1_CKA	652	1325	0.9162	121.532
gi|158926700|gb|EX898822.1|EX898822	652	681	0.5565	236.46
CL3122.Contig2_CKA	652	916	0.9924	175.796
CL6668.Contig2_CKA	652	1170	0.9368	137.632
gnl|UG|Rsa#S42001407	651	817	0.9743	196.796
gi|161567975|gb|EY939030.1|EY939030	650	743	0.9785	216.064
CL4043.Contig2_CKA	650	1030	0.9796	155.86
gi|167444954|gb|FD950847.1|FD950847	650	783	0.9566	205.026
CL3587.Contig3_CKA	650	1128	0.8316	142.319
gi|332777124|gb|FY436646.1|FY436646	650	640	0.9703	250.837
Unigene8084_CKA	649	615	0.8602	260.632
CL10468.Contig1_CKA	648	2169	0.9926	73.7858
CL10051.Contig2_CKA	648	889	0.8808	180.024
CL3624.Contig2_CKA	647	746	0.7614	214.202
Unigene21212_CKA	647	1276	0.9655	125.231
Unigene2358_CKA	646	1754	0.9618	90.9621
CL13964.Contig1_CKA	646	1934	0.9028	82.4961
CL4007.Contig4_CKA	645	1368	0.8399	116.448
CL3372.Contig1_CKA	644	2594	0.9456	61.3159
Unigene2638_CKA	643	2596	0.9769	61.1735
Unigene613_CKA	643	1596	0.817	99.5028
CL1063.Contig4_CKA	642	1168	0.9726	135.753
CL6957.Contig1_CKA	642	1796	0.7316	88.2848
gnl|UG|Rsa#S41974466	642	844	0.7808	187.867
Unigene20060_CKA	639	429	0.7389	367.876
CL11999.Contig1_CKA	639	1628	0.9251	96.9402
gi|332776804|gb|FY436326.1|FY436326	637	847	0.6458	185.743
Unigene23349_CKA	637	770	0.9	204.318
CL6477.Contig2_CKA	636	939	0.754	167.282
CL5563.Contig1_CKA	636	2598	0.9831	60.461
Unigene1431_CKA	635	943	0.9162	166.31
CL13437.Contig1_CKA	635	1711	0.8878	91.6603
CL8557.Contig1_CKA	635	263	0.9924	596.314
CL1603.Contig1_CKA	634	1184	0.9738	132.25
CL1396.Contig1_CKA	633	1740	0.6103	89.8487
CL13674.Contig1_CKA	633	1549	0.7185	100.928
CL6571.Contig5_CKA	633	1725	0.6667	90.63
CL4090.Contig3_CKA	633	1603	0.9364	97.5276
CL1952.Contig6_CKA	632	1408	0.9993	110.859
Unigene23421_CKA	632	1438	0.8567	108.546
CL1534.Contig1_CKA	632	2639	0.8545	59.1473
Unigene14093_CKA	631	735	0.9388	212.031
CL3660.Contig2_CKA	631	1139	0.8788	136.824
Unigene28906_CKA	631	1277	0.9883	122.038
CL9875.Contig1_CKA	630	1139	0.8964	136.607
CL2535.Contig3_CKA	630	1328	0.9458	117.166
CL4067.Contig1_CKA	629	3010	0.9355	51.6109
CL2718.Contig1_CKA	629	3446	0.868	45.0809
CL1477.Contig1_CKA	628	2131	0.9465	72.7836
Unigene835_CKA	628	900	0.9422	172.335
Unigene19693_CKA	627	1259	0.9373	122.998
CL914.Contig5_CKA	627	960	0.626	161.307
CL9855.Contig1_CKA	626	1059	0.9953	145.994
CL7237.Contig1_CKA	626	2291	0.993	67.4849
CL14323.Contig1_CKA	624	1008	0.6845	152.891
CL14089.Contig1_CKA	624	1792	0.6256	86.0011
CL27.Contig8_CKA	623	3318	0.9509	46.3734
Unigene26732_CKA	623	1557	0.8459	98.8227
Unigene29675_CKA	621	2301	0.7166	66.6549
Unigene19104_CKA	621	1350	0.9733	113.61
CL13020.Contig1_CKA	620	1282	0.9883	119.443
CL2884.Contig1_CKA	620	1442	0.9792	106.19
CL12435.Contig1_CKA	620	2449	0.8938	62.5259
CL7929.Contig1_CKA	620	866	0.9885	176.82
CL6532.Contig4_CKA	619	1142	0.937	133.87
Unigene29735_CKA	619	841	0.5172	181.782
Unigene15671_CKA	618	991	0.781	154.018
Unigene6764_CKA	618	340	0.9294	448.918
Unigene29230_CKA	618	1832	0.9449	83.3145
gnl|UG|Rsa#S42004690	616	807	0.9108	188.523
CL8542.Contig1_CKA	615	1333	0.94	113.947
CL12169.Contig1_CKA	615	1734	0.6811	87.5958
CL1818.Contig1_CKA	615	1229	0.9723	123.589
Unigene15048_CKA	615	2633	0.9981	57.6875
CL12661.Contig1_CKA	615	1465	0.9932	103.68
CL11766.Contig2_CKA	614	1271	0.9166	119.311
CL3086.Contig2_CKA	614	682	0.7859	222.352
CL9055.Contig1_CKA	613	783	0.9387	193.355
CL3422.Contig2_CKA	612	650	0.9323	232.539
CL3748.Contig2_CKA	612	1530	0.9869	98.791
Unigene2985_CKA	610	1386	0.9986	108.699
Unigene25196_CKA	610	819	0.5348	183.951
Unigene27618_CKA	610	1933	0.9441	77.9391
CL3838.Contig1_CKA	609	2752	0.9353	54.6545
gi|167440289|gb|FD944461.1|FD944461	608	810	0.7827	185.386
Unigene22067_CKA	608	749	0.9439	200.484
CL4879.Contig1_CKA	607	3380	0.9621	44.3536
CL5538.Contig3_CKA	607	2138	0.9139	70.1194
CL5086.Contig1_CKA	607	1032	0.7209	145.267
CL10417.Contig2_CKA	606	1069	0.8625	140.008
CL11205.Contig1_CKA	606	827	0.763	180.977
gnl|UG|Rsa#S43008222	606	779	0.8935	192.129
Unigene22447_CKA	606	841	0.5815	177.965
Unigene28056_CKA	605	3756	0.943	39.7821
CL11809.Contig1_CKA	605	3315	0.9342	45.0743
CL7723.Contig1_CKA	604	2393	0.959	62.3378
CL2191.Contig1_CKA	604	986	0.715	151.292
Unigene25718_CKA	604	1303	0.9916	114.485
gnl|UG|Rsa#S42564166	603	818	0.8729	182.063
CL4239.Contig3_CKA	603	1966	0.9451	75.7515
Unigene25903_CKA	603	1707	0.9408	87.2451
CL12250.Contig1_CKA	603	371	0.9811	401.422
Unigene478_CKA	602	3001	0.9154	49.5436
CL10846.Contig1_CKA	602	1326	0.8092	112.127
CL4396.Contig2_CKA	602	2747	0.885	54.1247
CL5294.Contig1_CKA	600	1309	0.9305	113.206
gnl|UG|Rsa#S42569219	600	884	0.6199	167.632
CL12105.Contig2_CKA	600	2137	0.6757	69.3432
gnl|UG|Rsa#S42027116	600	833	0.9736	177.895
gi|167445687|gb|FD953305.1|FD953305	600	635	0.9417	233.365
CL2945.Contig1_CKA	599	2300	0.9535	64.3215
CL6689.Contig1_CKA	599	1038	0.8401	142.524
gnl|UG|Rsa#S41980350	598	845	0.968	174.784
Unigene29764_CKA	597	977	0.9028	150.917
gi|167446404|gb|FD950738.1|FD950738	597	670	0.7701	220.068
CL14430.Contig1_CKA	596	1456	0.932	101.098
CL2154.Contig1_CKA	596	1515	0.8931	97.1608
Unigene25240_CKA	596	4119	0.8148	35.7365
CL521.Contig2_CKA	596	1786	0.9882	82.418
CL14333.Contig1_CKA	595	2182	0.7209	67.3472
Unigene19963_CKA	595	1543	0.5962	95.2376
gi|332782587|gb|FY443606.1|FY443606	595	796	0.9761	184.613
Unigene23115_CKA	594	821	0.8441	178.69
Unigene11133_CKA	593	415	0.9952	352.91
CL10148.Contig1_CKA	592	1556	0.9929	93.9657
gnl|UG|Rsa#S42028751	592	648	0.7917	225.634
Unigene20463_CKA	592	1280	0.9898	114.227
CL3158.Contig3_CKA	592	2340	0.9761	62.4832
CL2252.Contig2_CKA	592	1691	0.9592	86.464
Unigene21037_CKA	592	1051	0.9857	139.116
Unigene34174_CKA	591	305	0.9967	478.569
CL10443.Contig4_CKA	591	1204	0.9759	121.232
CL10658.Contig1_CKA	590	965	0.9648	151.002
CL1183.Contig2_CKA	590	1517	0.9822	96.0558
Unigene22488_CKA	589	4201	0.9348	34.6274
CL3718.Contig1_CKA	589	2326	0.994	62.5407
CL2420.Contig2_CKA	589	1930	0.8793	75.3729
Unigene17466_CKA	589	1072	0.9282	135.699
CL9570.Contig1_CKA	589	1369	0.9299	106.26
CL13262.Contig1_CKA	589	2164	0.8674	67.2226
CL9400.Contig3_CKA	589	1591	0.6298	91.4329
CL11453.Contig1_CKA	589	1856	0.6169	78.3781
CL2920.Contig2_CKA	587	1506	0.6335	96.2655
Unigene25689_CKA	586	3879	0.9288	37.3109
Unigene18820_CKA	586	1850	0.8454	78.2318
CL13441.Contig1_CKA	586	831	0.586	174.162
CL3040.Contig4_CKA	585	3497	0.9185	41.3159
gi|332791711|gb|FY452535.1|FY452535	585	574	0.6307	251.711
CL421.Contig2_CKA	584	1501	0.5656	96.0925
CL14029.Contig1_CKA	584	1237	0.9523	116.601
CL1627.Contig2_CKA	584	3197	0.8771	45.1157
CL5418.Contig2_CKA	583	1776	0.9206	81.0743
CL1308.Contig1_CKA	582	1351	0.9149	106.396
gnl|UG|Rsa#S42024846	582	671	0.6572	214.219
CL8662.Contig1_CKA	581	1710	0.7485	83.9146
CL3443.Contig4_CKA	581	1669	0.7466	85.976
gi|332782404|gb|FY443423.1|FY443423	580	911	0.8332	157.241
CL2450.Contig1_CKA	580	836	0.9282	171.348
Unigene29257_CKA	580	2951	0.9448	48.5418
CL386.Contig1_CKA	580	2074	0.9889	69.068
CL10082.Contig1_CKA	579	710	0.9338	201.408
gi|158938007|gb|EX902215.1|EX902215	578	660	0.8167	216.292
Unigene15548_CKA	578	1589	0.8143	89.8383
CL1280.Contig4_CKA	578	1759	0.6106	81.1558
gi|156175412|gb|EW735558.1|EW735558	578	638	0.7273	223.751
Unigene29924_CKA	578	653	0.9908	218.611
CL10906.Contig1_CKA	578	1996	0.979	71.5195
CL7144.Contig1_CKA	578	1471	0.9966	97.0449
CL5389.Contig2_CKA	576	2578	0.96	55.1819
CL5672.Contig1_CKA	576	1810	0.9481	78.5962
CL723.Contig1_CKA	576	1458	0.9088	97.5714
CL6969.Contig3_CKA	575	988	0.6953	143.737
Unigene8485_CKA	575	1300	0.98	109.24
gnl|UG|Rsa#S43009964	575	660	0.6803	215.17
CL3512.Contig1_CKA	574	1727	0.9045	82.0875
gi|158947577|gb|EX909853.1|EX909853	574	650	0.6169	218.1
Unigene22133_CKA	573	753	0.8712	187.939
CL8431.Contig1_CKA	572	1664	0.9814	84.8985
CL6044.Contig1_CKA	572	2461	0.8858	57.404
CL9903.Contig1_CKA	572	1438	0.8922	98.2414
gi|332795362|gb|FY449267.1|FY449267	572	852	0.689	165.811
CL1558.Contig1_CKA	572	2099	0.666	67.304
Unigene33079_CKA	571	504	0.996	279.81
CL2738.Contig1_CKA	569	1352	0.9075	103.942
Unigene29875_CKA	568	723	0.9474	194.029
CL2772.Contig1_CKA	568	1650	0.9055	85.0201
CL11294.Contig2_CKA	568	2107	0.8068	66.5796
CL1076.Contig1_CKA	568	1945	0.8648	72.125
gi|332795033|gb|FY453097.1|FY453097	568	834	0.5695	168.205
CL8473.Contig1_CKA	568	1754	0.9293	79.979
gi|156167115|gb|EW727261.1|EW727261	567	880	0.9398	159.132
Unigene18743_CKA	567	928	0.9871	150.901
CL8722.Contig1_CKA	567	1399	0.9914	100.097
CL8111.Contig2_CKA	567	864	0.9907	162.079
CL7713.Contig3_CKA	565	2975	0.8175	46.905
CL13124.Contig2_CKA	565	795	0.8088	175.525
Unigene1377_CKA	565	281	0.9929	496.592
Unigene13957_CKA	564	1400	0.9621	99.4966
CL6209.Contig1_CKA	563	765	0.8288	181.763
CL9753.Contig1_CKA	562	1212	0.9323	114.523
Unigene20321_CKA	561	1645	0.9587	84.2276
CL11589.Contig1_CKA	560	2028	0.9014	68.1989
CL6999.Contig1_CKA	560	1298	0.7011	106.554
Unigene2385_CKA	560	1081	0.9103	127.944
CL14338.Contig1_CKA	560	2602	0.7183	53.1543
CL8358.Contig1_CKA	559	1654	0.6584	83.4706
CL452.Contig3_CKA	559	295	0.9932	468.001
Unigene8081_CKA	558	545	0.7413	252.869
Unigene26689_CKA	558	1493	0.9739	92.3064
CL1031.Contig1_CKA	558	3046	0.9022	45.2441
Unigene13480_CKA	558	762	0.8097	180.858
CL2274.Contig1_CKA	558	2764	0.9967	49.8601
Unigene25708_CKA	557	911	0.9748	151.006
CL11095.Contig1_CKA	557	1316	0.8275	104.534
gi|167452029|gb|FD957894.1|FD957894	557	675	0.8519	203.802
CL5214.Contig1_CKA	557	2224	0.9128	61.8554
Unigene23493_CKA	557	1971	0.934	69.7953
Unigene18185_CKA	556	492	0.9756	279.105
gi|158944799|gb|EX906364.1|EX906364	555	709	0.8293	193.332
CL13121.Contig1_CKA	554	996	0.9709	137.375
CL2682.Contig2_CKA	554	1343	0.8876	101.881
Unigene18072_CKA	553	978	0.8538	139.651
CL4231.Contig3_CKA	552	3263	0.9458	41.7811
CL11706.Contig1_CKA	551	1028	0.6722	132.378
gi|332788173|gb|FY440693.1|FY440693	550	854	0.8232	159.06
CL8313.Contig1_CKA	550	2747	0.8762	49.4494
gi|166145084|gb|FD577782.1|FD577782	549	670	0.7836	202.374
CL7466.Contig2_CKA	549	1214	0.9909	111.689
CL2629.Contig2_CKA	549	2490	0.9225	54.4541
CL471.Contig2_CKA	549	1880	0.9144	72.1227
CL4590.Contig3_CKA	549	905	0.979	149.824
Unigene28617_CKA	548	1476	0.8801	91.6962
CL819.Contig1_CKA	548	876	0.8687	154.502
gi|166151079|gb|FD583269.1|FD583269	547	612	0.9526	220.746
CL5755.Contig1_CKA	547	1215	0.7885	111.191
Unigene24648_CKA	547	812	0.7007	166.375
Unigene19800_CKA	547	794	0.8426	170.147
Unigene22886_CKA	547	1557	0.912	86.7673
gnl|UG|Rsa#S41974503	547	878	0.7825	153.869
CL4333.Contig1_CKA	546	2405	0.9152	56.0706
gi|156175459|gb|EW735605.1|EW735605	546	644	0.9612	209.394
Unigene8132_CKA	546	1014	0.9536	132.988
CL7823.Contig1_CKA	546	1612	0.7816	83.6537
CL3052.Contig1_CKA	546	1685	0.9359	80.0295
CL6100.Contig2_CKA	545	1899	0.9089	70.8808
CL8426.Contig1_CKA	545	1703	0.9284	79.0386
CL6152.Contig1_CKA	545	664	0.9202	202.715
gi|166139176|gb|FD570597.1|FD570597	544	771	0.808	174.262
gi|332784188|gb|FY434921.1|FY434921	543	879	0.9875	152.57
CL8301.Contig3_CKA	543	1484	0.9434	90.3698
CL7753.Contig3_CKA	542	1329	0.9819	100.724
CL13099.Contig1_CKA	542	3209	0.7903	41.7145
gi|332795550|gb|FY449455.1|FY449455	542	840	0.9298	159.359
CL13351.Contig1_CKA	542	1196	0.9298	111.925
CL656.Contig1_CKA	542	3798	0.9692	35.2453
Unigene28311_CKA	542	2072	0.8441	64.6051
CL8060.Contig1_CKA	542	1903	0.8728	70.3425
gnl|UG|Rsa#S58735115	542	2324	0.9342	57.5997
CL14204.Contig1_CKA	541	1137	0.9692	117.515
Unigene26336_CKA	541	1567	0.7964	85.2679
CL8114.Contig1_CKA	541	712	0.7275	187.661
CL14118.Contig1_CKA	541	2609	0.9007	51.213
CL9278.Contig1_CKA	541	1025	0.9502	130.356
CL6043.Contig1_CKA	540	1015	0.9044	131.397
CL10919.Contig2_CKA	540	975	0.9333	136.788
CL2545.Contig1_CKA	540	1808	0.9038	73.7654
Unigene16187_CKA	539	1506	0.998	88.3937
CL12103.Contig2_CKA	539	4252	0.8881	31.3078
gi|158941288|gb|EX903620.1|EX903620	539	740	0.7824	179.893
CL4756.Contig1_CKA	539	1187	0.8366	112.149
CL6169.Contig1_CKA	538	2967	0.906	44.7839
CL2364.Contig2_CKA	538	902	0.9712	147.31
CL3406.Contig1_CKA	538	1527	0.7453	87.0163
CL13170.Contig2_CKA	538	2908	0.684	45.6925
Unigene707_CKA	538	2160	0.9278	61.5157
Unigene1033_CKA	536	2439	0.8225	54.2763
Unigene27953_CKA	535	1434	0.8828	92.1429
Unigene9196_CKA	535	251	0.996	526.426
Unigene6417_CKA	534	1060	0.9349	124.421
CL14680.Contig1_CKA	534	599	0.9616	220.177
CL811.Contig3_CKA	534	1666	0.8163	79.1633
CL6051.Contig1_CKA	534	728	0.8709	181.162
CL8679.Contig1_CKA	533	1184	0.8285	111.182
CL10680.Contig1_CKA	533	2272	0.8512	57.9397
Unigene2078_CKA	533	1270	0.9913	103.653
CL3804.Contig2_CKA	533	1439	0.8332	91.4795
Unigene1757_CKA	532	2236	0.7737	58.7621
CL3391.Contig1_CKA	532	599	0.9516	219.352
CL9113.Contig1_CKA	531	1295	0.8479	101.27
CL11960.Contig1_CKA	531	1312	0.9299	99.9581
Unigene14258_CKA	531	1372	0.9118	95.5868
gnl|UG|Rsa#S42025768	531	772	0.9119	169.877
CL14408.Contig1_CKA	531	782	0.945	167.705
CL12788.Contig1_CKA	531	2851	0.9169	45.9997
CL248.Contig1_CKA	530	1255	0.757	104.301
CL5873.Contig1_CKA	529	2250	0.9218	58.0672
Unigene27165_CKA	529	1974	0.9752	66.186
CL14470.Contig1_CKA	529	1417	0.6563	92.2026
CL11513.Contig1_CKA	529	1757	0.7262	74.3603
CL7358.Contig1_CKA	529	1214	0.8666	107.62
Unigene28583_CKA	529	698	0.8968	187.179
gi|332782430|gb|FY443449.1|FY443449	528	908	0.6443	143.617
gi|332776818|gb|FY436340.1|FY436340	528	576	0.9688	226.396
CL13735.Contig1_CKA	528	2518	0.8789	51.7888
gi|332778754|gb|FY435155.1|FY435155	527	570	0.893	228.346
gi|332786438|gb|FY444962.1|FY444962	527	896	0.6239	145.265
CL8023.Contig3_CKA	527	2157	0.9207	60.3417
CL4535.Contig3_CKA	527	1061	0.6701	122.674
CL2254.Contig1_CKA	526	1929	0.6858	67.3459
CL4111.Contig1_CKA	526	896	0.9654	144.989
Unigene26469_CKA	525	1944	0.9414	66.6992
CL4401.Contig1_CKA	525	3576	0.9371	36.2593
CL1099.Contig1_CKA	524	1693	0.8458	76.4419
CL8155.Contig1_CKA	524	2706	0.9187	47.8256
CL5923.Contig1_CKA	524	2100	0.8905	61.6268
gi|332776778|gb|FY436300.1|FY436300	524	839	0.994	154.251
CL3067.Contig1_CKA	524	1312	0.9764	98.6404
gnl|UG|Rsa#S42002931	523	750	0.804	172.226
CL3904.Contig2_CKA	523	800	0.7488	161.462
CL12220.Contig1_CKA	523	3885	0.6842	33.2482
Unigene29837_CKA	523	957	0.953	134.973
CL7736.Contig1_CKA	521	2969	0.8744	43.3396
CL4840.Contig1_CKA	521	2012	0.9806	63.9539
CL3918.Contig2_CKA	521	1897	0.8798	67.8309
CL763.Contig5_CKA	521	2816	0.8913	45.6943
CL1071.Contig1_CKA	520	897	0.8283	143.175
Unigene23811_CKA	520	1038	0.9229	123.727
Unigene21211_CKA	520	1961	0.951	65.4912
CL10219.Contig1_CKA	520	1370	0.9547	93.7433
CL13197.Contig4_CKA	519	569	0.9438	225.275
Unigene8159_CKA	519	386	0.9352	332.076
CL11054.Contig1_CKA	519	934	0.9593	137.239
CL9875.Contig2_CKA	519	2509	0.9207	51.0886
CL6275.Contig1_CKA	519	3541	0.8879	36.1992
CL6707.Contig1_CKA	518	1009	0.557	126.793
CL7353.Contig2_CKA	517	2542	0.9441	50.2311
gi|161578344|gb|EY949963.1|EY949963	517	744	0.7204	171.623
Unigene22508_CKA	517	2130	0.9131	59.9471
Unigene26912_CKA	517	1459	0.9027	87.517
CL1387.Contig1_CKA	517	950	0.9695	134.408
CL1033.Contig1_CKA	517	3140	0.9535	40.6648
CL5119.Contig1_CKA	516	2494	0.937	51.0988
CL895.Contig1_CKA	516	2067	0.9695	61.6548
Unigene21308_CKA	516	3183	0.9522	40.0378
gi|332786300|gb|FY441828.1|FY441828	516	836	0.8648	152.441
CL2536.Contig2_CKA	516	1454	0.9161	87.6481
CL10823.Contig1_CKA	515	2607	0.9367	48.7892
Unigene26451_CKA	514	2025	0.9111	62.6896
gi|332792788|gb|FY451566.1|FY451566	514	829	0.7153	153.132
CL8755.Contig2_CKA	514	1256	0.9642	101.072
gi|167439884|gb|FD944908.1|FD944908	513	845	0.5053	149.94
gi|158922230|gb|EX895568.1|EX895568	513	559	0.7907	226.654
gi|161569711|gb|EY940946.1|EY940946	512	822	0.9343	153.835
CL3166.Contig1_CKA	512	1157	0.7174	109.293
CL1012.Contig2_CKA	512	1604	0.9613	78.8357
Unigene232_CKA	511	1364	0.8871	92.526
Unigene20431_CKA	511	1399	0.9821	90.2112
CL4981.Contig2_CKA	511	1096	0.9033	115.151
gnl|UG|Rsa#S42007465	510	789	0.9354	159.643
gi|158925133|gb|EX898234.1|EX898234	510	566	0.5601	222.542
gi|332787806|gb|FY446479.1|FY446479	510	690	0.9725	182.549
Unigene6574_CKA	510	1076	0.8745	117.062
CL2214.Contig1_CKA	510	2887	0.9813	43.6296
CL7578.Contig1_CKA	509	2057	0.9606	61.114
gnl|UG|Rsa#S42005452	509	815	0.9472	154.247
CL4628.Contig1_CKA	509	2622	0.9176	47.9449
Unigene31109_CKA	508	692	0.9971	181.307
CL14129.Contig1_CKA	508	1803	0.9872	69.5866
CL11082.Contig3_CKA	507	3730	0.9748	33.5704
CL9045.Contig1_CKA	507	892	0.9865	140.378
CL3437.Contig3_CKA	507	2166	0.9695	57.8105
Unigene13572_CKA	507	1437	0.9534	87.1382
Unigene8521_CKA	506	1206	0.9768	103.624
Unigene18535_CKA	506	1303	0.8503	95.9099
Unigene21267_CKA	506	893	0.9362	139.945
gi|332788150|gb|FY440670.1|FY440670	506	861	0.8293	145.146
CL10018.Contig1_CKA	505	1035	0.7092	120.506
gi|167446679|gb|FD951403.1|FD951403	505	826	0.6538	150.997
CL1491.Contig1_CKA	505	1465	0.8587	85.1356
Unigene13557_CKA	505	2630	0.9673	47.4234
CL7215.Contig1_CKA	505	1951	0.8872	63.9281
CL1105.Contig2_CKA	504	1851	0.9422	67.2483
Unigene28591_CKA	504	2275	0.5802	54.715
CL3627.Contig1_CKA	504	2208	0.9484	56.3753
gi|332782570|gb|FY443589.1|FY443589	503	666	0.8709	186.531
CL14350.Contig1_CKA	503	1597	0.794	77.7894
CL10682.Contig1_CKA	503	1085	0.9336	114.497
CL5599.Contig1_CKA	503	1882	0.8475	66.0094
CL2211.Contig1_CKA	502	1615	0.9319	76.7695
Unigene20522_CKA	502	2857	0.9541	43.3961
CL6272.Contig1_CKA	502	2722	0.8553	45.5484
CL5991.Contig2_CKA	502	1690	0.9775	73.3625
gnl|UG|Rsa#S41976764	501	760	0.975	162.81
Unigene24282_CKA	501	2649	0.9362	46.7104
CL2168.Contig1_CKA	501	1389	0.6127	89.0826
gi|332786217|gb|FY441745.1|FY441745	501	720	0.8111	171.855
gi|332781531|gb|FY437200.1|FY437200	500	831	0.9964	148.603
CL14690.Contig3_CKA	500	437	0.9039	282.583
gi|156165163|gb|EW725309.1|EW725309	500	652	0.704	189.4
CL5039.Contig1_CKA	500	2032	0.8863	60.772
Unigene116_CKA	499	1933	0.9715	63.7567
CL14569.Contig1_CKA	499	2537	0.8979	48.5778
CL2108.Contig2_CKA	499	1201	0.9509	102.616
Unigene29836_CKA	499	1368	0.9978	90.089
CL6617.Contig1_CKA	499	1521	0.9586	81.0268
CL2423.Contig1_CKA	498	2129	0.8915	57.7712
CL6062.Contig1_CKA	498	1226	0.7651	100.322
CL2368.Contig1_CKA	498	995	0.8864	123.613
Unigene17880_CKA	498	1256	0.9291	97.9258
CL10201.Contig1_CKA	498	3851	0.9403	31.9384
CL11256.Contig2_CKA	498	1893	0.9709	64.9735
CL257.Contig4_CKA	497	5086	0.7808	24.1344
Unigene26260_CKA	496	1630	0.9988	75.1539
CL6638.Contig1_CKA	496	2810	0.8715	43.5946
Unigene26923_CKA	496	1491	0.949	82.1602
gi|332781792|gb|FY437461.1|FY437461	496	800	0.91	153.126
CL9119.Contig2_CKA	496	1437	0.9694	85.2476
CL3393.Contig2_CKA	495	1558	0.7169	78.4685
CL13857.Contig1_CKA	495	983	0.9766	124.368
CL7407.Contig1_CKA	495	804	0.8582	152.057
CL4425.Contig2_CKA	494	1106	0.972	110.314
Unigene23023_CKA	493	1269	0.8881	95.9495
gnl|UG|Rsa#S41979951	493	880	0.9602	138.364
CL7265.Contig1_CKA	493	1174	0.9574	103.714
gi|332787338|gb|FY453262.1|FY453262	493	805	0.6435	151.255
CL12411.Contig1_CKA	492	1699	0.9094	71.5203
CL4620.Contig4_CKA	491	1714	0.9644	70.7503
Unigene22390_CKA	491	564	0.8582	215.011
CL3195.Contig1_CKA	490	2763	0.8809	43.7998
CL12548.Contig4_CKA	490	2613	0.8576	46.3142
Unigene18646_CKA	490	954	0.8836	126.854
CL9202.Contig1_CKA	490	3163	0.9263	38.2608
CL10979.Contig1_CKA	490	1607	0.5215	75.3074
CL7226.Contig1_CKA	489	1146	0.9066	105.386
gi|166144897|gb|FD576785.1|FD576785	489	806	0.7208	149.841
Unigene25826_CKA	489	1125	0.7902	107.353
gi|332791533|gb|FY452357.1|FY452357	489	860	0.9919	140.433
CL10770.Contig2_CKA	489	2228	0.9726	54.2065
CL3666.Contig1_CKA	488	2969	0.9269	40.5945
CL185.Contig2_CKA	488	1427	0.9236	84.4604
CL9461.Contig1_CKA	487	1013	0.9497	118.734
CL13321.Contig1_CKA	487	1342	0.9531	89.626
Unigene18917_CKA	487	1646	0.9046	73.0729
Unigene1224_CKA	487	1059	0.983	113.577
Unigene24651_CKA	487	1440	0.9743	83.5264
CL3377.Contig1_CKA	486	820	0.9756	146.379
Unigene13940_CKA	486	2966	0.8817	40.469
CL3671.Contig1_CKA	485	1058	0.5548	113.217
Unigene21554_CKA	485	1376	0.8815	87.0524
CL1159.Contig2_CKA	485	565	0.9204	212.007
CL3342.Contig3_CKA	485	2285	0.9505	52.4219
Unigene23992_CKA	485	741	0.8475	161.652
CL9501.Contig2_CKA	485	830	0.9904	144.318
CL3510.Contig1_CKA	485	1594	0.9799	75.1469
CL7355.Contig1_CKA	485	2724	0.9552	43.9736
CL8858.Contig2_CKA	484	1923	0.8404	62.1618
CL10606.Contig1_CKA	484	1084	0.5268	110.274
CL1103.Contig1_CKA	484	2142	0.9837	55.8063
gi|332789297|gb|FY441647.1|FY441647	484	494	0.8522	241.978
CL5996.Contig3_CKA	483	2443	0.9705	48.8294
CL12448.Contig2_CKA	483	1681	0.8858	70.9638
CL4806.Contig1_CKA	483	876	0.6244	136.176
gnl|UG|Rsa#S42049261	483	699	0.9828	170.658
CL4093.Contig1_CKA	482	1447	0.5155	82.2689
gi|332788236|gb|FY445560.1|FY445560	482	858	0.7506	138.745
CL1224.Contig1_CKA	481	2055	0.7543	57.8084
CL4086.Contig1_CKA	481	2936	0.9315	40.4619
Unigene16854_CKA	481	772	0.9067	153.881
Unigene28426_CKA	481	2669	0.9603	44.5096
gi|332795162|gb|FY453226.1|FY453226	481	865	0.5468	137.337
Unigene23725_CKA	481	1959	0.9786	60.6412
gi|332794676|gb|FY451749.1|FY451749	480	912	0.568	129.988
gi|167449444|gb|FD954979.1|FD954979	480	800	0.7475	148.186
CL7467.Contig1_CKA	480	2011	0.8647	58.9504
Unigene18340_CKA	480	936	0.8697	126.655
CL1686.Contig1_CKA	479	1014	0.9389	116.669
Unigene29689_CKA	479	919	0.8128	128.729
CL1806.Contig2_CKA	479	1038	0.9701	113.971
CL477.Contig1_CKA	479	2541	0.939	46.5573
CL5718.Contig5_CKA	478	1234	0.7609	95.6688
Unigene6502_CKA	478	1423	0.7154	82.9622
CL4585.Contig1_CKA	478	1412	0.9455	83.6085
CL3758.Contig1_CKA	478	3015	0.9237	39.156
Unigene8338_CKA	477	1522	0.889	77.4036
CL5435.Contig2_CKA	477	1489	0.9637	79.119
Unigene21812_CKA	477	1601	0.9944	73.5842
Unigene22885_CKA	477	822	0.8078	143.319
gi|332791742|gb|FY452566.1|FY452566	476	873	0.9336	134.664
Unigene22863_CKA	476	1169	0.9076	100.566
CL819.Contig4_CKA	476	981	0.7421	119.838
Unigene926_CKA	476	1176	0.9634	99.9671
CL3628.Contig2_CKA	475	1516	0.9875	77.3841
CL14571.Contig1_CKA	475	787	0.8602	149.065
CL6664.Contig2_CKA	475	1499	0.8699	78.2617
Unigene21982_CKA	475	1013	0.9398	115.809
CL1647.Contig1_CKA	475	3260	0.5371	35.986
Unigene26610_CKA	475	1139	0.755	102.998
CL7969.Contig1_CKA	475	1545	0.7767	75.9316
CL12895.Contig1_CKA	473	1664	0.9694	70.2045
gi|332782741|gb|FY443760.1|FY443760	473	881	0.8593	132.6
CL245.Contig3_CKA	473	2195	0.9954	53.2211
CL6783.Contig1_CKA	472	1722	0.7753	67.6965
gi|158943358|gb|EX905644.1|EX905644	472	516	0.6298	225.917
Unigene804_CKA	472	1316	0.902	88.5816
Unigene221_CKA	472	1326	0.9389	87.9136
CL14518.Contig1_CKA	471	4207	0.9496	27.6507
CL578.Contig5_CKA	471	2780	0.8371	41.844
Unigene32111_CKA	471	312	0.9968	372.841
CL6149.Contig1_CKA	471	1241	0.8493	93.736
CL4386.Contig1_CKA	470	1467	0.9796	79.1271
gi|161567205|gb|EY938509.1|EY938509	470	801	0.7865	144.918
Unigene25518_CKA	470	1502	0.9141	77.2832
Unigene29876_CKA	470	799	0.8999	145.281
CL5837.Contig1_CKA	470	1688	0.9265	68.7674
CL4256.Contig1_CKA	470	2855	0.8655	40.6583
gnl|UG|Rsa#S41981956	470	834	0.7974	139.184
CL5019.Contig1_CKA	469	1143	0.7498	101.341
CL12907.Contig3_CKA	469	3480	0.7149	33.2852
gi|332791745|gb|FY452569.1|FY452569	468	877	0.6363	131.796
gi|167443577|gb|FD950020.1|FD950020	468	701	0.7932	164.887
CL8616.Contig1_CKA	468	2037	0.9327	56.743
CL14044.Contig2_CKA	467	1566	0.8238	73.6517
CL801.Contig1_CKA	467	1396	0.8503	82.6207
Unigene2836_CKA	467	3194	0.9086	36.111
CL1752.Contig2_CKA	467	835	0.9485	138.13
CL11194.Contig2_CKA	467	1380	0.9804	83.5786
Unigene25783_CKA	467	1542	0.9695	74.798
Unigene28698_CKA	467	1715	0.5918	67.2528
CL14072.Contig1_CKA	467	1326	0.96	86.9823
CL1120.Contig1_CKA	466	959	0.8238	120.012
Unigene5875_CKA	466	408	0.9387	282.087
Unigene24186_CKA	466	1076	0.8271	106.962
CL12175.Contig1_CKA	466	1547	0.8022	74.3966
gi|161570447|gb|EY941924.1|EY941924	465	621	0.9694	184.935
CL1986.Contig1_CKA	465	2118	0.8872	54.2231
CL10489.Contig1_CKA	465	2292	0.99	50.1067
CL5573.Contig1_CKA	464	1599	0.94	71.6683
CL11601.Contig1_CKA	463	1002	0.8802	114.122
CL11604.Contig1_CKA	463	2113	0.9527	54.1176
CL6923.Contig1_CKA	463	1486	0.9112	76.9519
CL5132.Contig1_CKA	463	1094	0.8035	104.525
CL8576.Contig3_CKA	463	2273	0.9943	50.3082
Unigene19810_CKA	462	815	0.9534	140.004
CL7498.Contig2_CKA	462	977	0.8567	116.79
Unigene17424_CKA	462	989	0.6886	115.373
gi|156161954|gb|EW722100.1|EW722100	461	806	0.9194	141.261
CL11597.Contig2_CKA	461	1239	0.9411	91.894
Unigene2709_CKA	460	816	0.8676	139.228
CL1190.Contig2_CKA	460	1244	0.8658	91.3261
CL6484.Contig1_CKA	460	1132	0.6201	100.362
Unigene27334_CKA	460	1532	0.9909	74.1577
CL10907.Contig3_CKA	460	692	0.5289	164.176
gi|158944820|gb|EX906385.1|EX906385	459	477	0.8302	237.658
gi|332778800|gb|FY435201.1|FY435201	459	693	0.5599	163.582
Unigene26449_CKA	459	4117	0.9092	27.5353
CL1963.Contig1_CKA	458	1975	0.7013	57.2738
CL2101.Contig1_CKA	458	1220	0.9205	92.7178
Unigene26423_CKA	458	1714	0.7754	65.9952
CL641.Contig2_CKA	458	3151	0.7867	35.8983
Unigene9997_CKA	458	335	0.997	337.659
gnl|UG|Rsa#S42002601	457	635	0.6756	177.746
Unigene8523_CKA	457	1712	0.9556	65.928
Unigene22955_CKA	457	1943	0.8389	58.0899
CL3374.Contig2_CKA	456	2587	0.9849	43.5337
gnl|UG|Rsa#S42005370	456	800	0.8438	140.777
CL754.Contig2_CKA	456	2562	0.9914	43.9585
CL4025.Contig4_CKA	455	910	0.9593	123.489
CL3524.Contig1_CKA	455	1921	0.9412	58.4981
CL14228.Contig1_CKA	455	692	0.8454	162.391
Unigene24483_CKA	455	1817	0.8431	61.8463
CL3335.Contig1_CKA	455	1216	0.8947	92.4135
Unigene8079_CKA	454	869	0.9056	129.031
CL557.Contig1_CKA	454	1137	0.664	98.6172
gi|332784167|gb|FY434900.1|FY434900	454	828	0.7995	135.42
Unigene22057_CKA	454	2083	0.9827	53.8299
gi|332775554|gb|FY436056.1|FY436056	453	872	0.8945	128.304
Unigene6698_CKA	453	865	0.9723	129.342
gnl|UG|Rsa#S42567237	453	602	0.9435	185.849
Unigene8021_CKA	453	883	0.9185	126.705
CL7549.Contig3_CKA	452	3321	0.8874	33.6145
Unigene20337_CKA	452	1027	0.6495	108.699
Unigene19228_CKA	452	1491	0.9826	74.8718
CL1535.Contig2_CKA	451	884	0.9355	126.003
CL1297.Contig3_CKA	451	1854	0.9536	60.0792
CL2603.Contig2_CKA	450	1574	0.7776	70.6098
CL8801.Contig2_CKA	450	2406	0.9564	46.1928
Unigene22184_CKA	450	1864	0.9785	59.6244
gi|332777228|gb|FY437746.1|FY437746	450	833	0.8355	133.421
CL10851.Contig1_CKA	450	2045	0.9061	54.3471
gi|156163601|gb|EW723747.1|EW723747	450	788	0.6992	141.04
CL2264.Contig1_CKA	450	2896	0.9275	38.377
CL12857.Contig1_CKA	450	916	0.8439	121.332
CL4344.Contig2_CKA	449	1796	0.5863	61.7444
Unigene16703_CKA	449	2263	0.8674	49.0026
Unigene30334_CKA	449	927	0.972	119.626
Unigene20555_CKA	449	873	0.8877	127.025
gnl|UG|Rsa#S42027856	449	710	0.7465	156.187
Unigene8821_CKA	448	2549	0.8835	43.4076
Unigene26929_CKA	448	1429	0.9489	77.4289
CL13806.Contig1_CKA	448	1225	0.7045	90.3232
gnl|UG|Rsa#S42049326	448	1126	0.9378	98.2646
CL13378.Contig1_CKA	448	1431	0.8567	77.3207
Unigene18815_CKA	447	674	0.9154	163.797
CL13789.Contig1_CKA	447	2353	0.9817	46.9184
Unigene23091_CKA	447	804	0.8184	137.312
Unigene679_CKA	447	1327	0.636	83.1944
gi|332790425|gb|FY454490.1|FY454490	447	905	0.9923	121.988
CL363.Contig1_CKA	447	407	0.8034	271.25
CL899.Contig1_CKA	447	1806	0.99	61.129
Unigene3000_CKA	446	851	0.9248	129.438
CL7110.Contig1_CKA	445	1394	0.944	78.8415
CL6411.Contig2_CKA	445	1680	0.8863	65.4196
CL10375.Contig1_CKA	445	821	0.9184	133.867
CL7158.Contig1_CKA	445	2099	0.7237	52.3606
Unigene33894_CKA	445	282	0.844	389.734
CL10144.Contig1_CKA	445	1451	0.9649	75.7443
CL1219.Contig3_CKA	445	3642	0.8287	30.1771
Unigene28987_CKA	445	1142	0.9947	96.239
CL1782.Contig3_CKA	444	1941	0.8882	56.4956
CL963.Contig1_CKA	444	958	0.9614	114.466
CL2363.Contig1_CKA	444	3813	0.9329	28.759
gnl|UG|Rsa#S41981582	444	848	0.809	129.314
CL5730.Contig1_CKA	443	1432	0.8855	76.4043
CL9009.Contig1_CKA	443	1787	0.9922	61.2261
CL4692.Contig1_CKA	443	2019	0.9272	54.1907
gi|156162542|gb|EW722688.1|EW722688	443	769	0.9649	142.277
CL1055.Contig1_CKA	443	695	0.8921	157.426
CL292.Contig1_CKA	443	2203	0.9655	49.6646
Unigene16351_CKA	443	2156	0.9569	50.7472
CL8251.Contig2_CKA	442	2036	0.668	53.6169
CL7949.Contig2_CKA	442	2235	0.8667	48.843
CL7617.Contig1_CKA	442	1666	0.9394	65.5246
Unigene15756_CKA	442	1535	0.7577	71.1166
CL3466.Contig2_CKA	442	2544	0.9524	42.9104
Unigene27286_CKA	441	2647	0.9652	41.1474
CL1557.Contig1_CKA	441	1974	0.8217	55.1758
Unigene3020_CKA	441	1726	0.752	63.1038
CL2185.Contig1_CKA	441	3528	0.8778	30.8722
Unigene29828_CKA	440	1396	0.8768	77.8439
CL12284.Contig1_CKA	440	1155	0.9212	94.0867
CL9145.Contig2_CKA	440	627	0.5279	173.318
CL7237.Contig2_CKA	440	1725	0.9664	62.9972
Unigene29711_CKA	439	1020	0.8196	106.297
CL14729.Contig1_CKA	439	2355	0.7792	46.0395
CL9757.Contig1_CKA	439	1889	0.8814	57.3971
Unigene8204_CKA	439	1994	0.9654	54.3747
CL2581.Contig2_CKA	438	1906	0.8793	56.7556
CL3020.Contig1_CKA	438	3223	0.8657	33.5638
Unigene1712_CKA	438	1323	0.9463	81.7658
Unigene16538_CKA	438	965	0.9741	112.1
CL8427.Contig1_CKA	438	599	0.9299	180.595
CL4393.Contig1_CKA	437	3383	0.9211	31.9034
Unigene24436_CKA	437	1837	0.8645	58.7529
Unigene23037_CKA	437	1342	0.9039	80.4241
gnl|UG|Rsa#S41981402	437	839	0.919	128.64
CL10476.Contig2_CKA	437	1251	0.9504	86.2743
CL14468.Contig1_CKA	436	1815	0.9802	59.329
CL9158.Contig1_CKA	436	1500	0.9927	71.7881
CL3665.Contig2_CKA	435	1996	0.7164	53.8253
Unigene24239_CKA	435	1707	0.9865	62.938
CL3239.Contig1_CKA	435	913	0.9901	117.673
Unigene26447_CKA	435	1305	0.8989	82.3258
Unigene26026_CKA	435	1110	0.9829	96.7885
Unigene23591_CKA	434	1438	0.9458	74.5398
CL7175.Contig1_CKA	434	862	0.9559	124.348
gi|166143266|gb|FD575482.1|FD575482	434	806	0.9367	132.988
CL7985.Contig2_CKA	434	864	0.9086	124.06
CL2761.Contig4_CKA	434	1742	0.9001	61.5317
CL1460.Contig1_CKA	433	555	0.8559	192.687
CL3428.Contig1_CKA	433	1208	0.8684	88.5275
Unigene6403_CKA	432	2232	0.9816	47.8021
CL7084.Contig1_CKA	432	1883	0.9671	56.6619
CL460.Contig2_CKA	432	4091	0.9061	26.0802
gi|332786683|gb|FY445207.1|FY445207	432	644	0.9441	165.674
CL603.Contig2_CKA	432	1729	0.9312	61.7087
Unigene13625_CKA	432	2213	0.9309	48.2125
CL4220.Contig1_CKA	432	2062	0.9229	51.7431
gi|166149367|gb|FD583479.1|FD583479	432	750	0.9213	142.259
CL9002.Contig1_CKA	432	1816	0.9394	58.7524
CL6084.Contig1_CKA	432	959	0.9635	111.256
Unigene30224_CKA	432	1019	0.9971	104.705
CL1034.Contig1_CKA	431	1353	0.7118	78.675
CL10604.Contig1_CKA	431	813	0.7675	130.931
CL12773.Contig1_CKA	431	844	0.7595	126.122
gi|166151201|gb|FD583331.1|FD583331	431	697	0.9369	152.722
CL3252.Contig1_CKA	430	970	0.5588	109.485
CL8227.Contig1_CKA	430	1918	0.9004	55.3703
CL12294.Contig4_CKA	430	1935	0.9013	54.8839
gnl|UG|Rsa#S42563593	429	813	0.8057	130.324
CL1056.Contig4_CKA	429	2303	0.8307	46.0067
Unigene26057_CKA	428	912	0.7621	115.906
CL7539.Contig1_CKA	428	1688	0.9496	62.6223
CL1598.Contig1_CKA	428	1488	0.8233	71.0392
gi|156177391|gb|EW737537.1|EW737537	427	797	0.7854	132.32
Unigene1126_CKA	427	3882	0.9433	27.1663
Unigene20398_CKA	426	1204	0.6902	87.3857
CL2391.Contig2_CKA	426	1364	0.7353	77.1352
Unigene24472_CKA	425	1100	0.66	95.4231
CL3741.Contig1_CKA	425	2576	0.8832	40.7475
CL6268.Contig1_CKA	425	1366	0.8448	76.8415
CL6299.Contig1_CKA	424	3221	0.9351	32.5112
CL10555.Contig1_CKA	424	717	0.8856	146.051
CL100.Contig3_CKA	424	2225	0.8467	47.0645
gi|332791577|gb|FY452401.1|FY452401	424	812	0.9298	128.964
CL996.Contig3_CKA	423	1741	0.8191	60.0066
Unigene25709_CKA	423	820	0.9634	127.404
Unigene2209_CKA	423	772	0.8394	135.326
Unigene6415_CKA	422	1898	0.9737	54.9128
CL1611.Contig1_CKA	422	2146	0.8742	48.5669
Unigene29802_CKA	422	1516	0.9545	68.7497
CL2731.Contig3_CKA	422	1945	0.8997	53.5859
CL7315.Contig1_CKA	422	2055	0.9027	50.7175
CL14543.Contig1_CKA	422	1563	0.81	66.6823
CL4748.Contig2_CKA	421	2563	0.8837	40.5687
Unigene24055_CKA	421	535	0.9944	194.351
Unigene13201_CKA	420	1000	0.773	103.731
CL9357.Contig2_CKA	420	2341	0.9022	44.3104
Unigene11818_CKA	419	470	0.9936	220.178
CL981.Contig4_CKA	419	1551	0.9781	66.7205
CL9382.Contig1_CKA	419	1413	0.8429	73.2368
CL6147.Contig1_CKA	418	2929	0.9222	35.2464
CL2657.Contig1_CKA	418	1305	0.6904	79.1085
gi|332794380|gb|FY454036.1|FY454036	418	876	0.9943	117.85
CL4661.Contig4_CKA	418	2299	0.9469	44.905
CL811.Contig2_CKA	418	288	0.9965	358.46
CL5004.Contig1_CKA	417	2529	0.7418	40.7235
CL5157.Contig1_CKA	417	2248	0.9257	45.8139
Unigene13619_CKA	417	1479	0.9851	69.6346
CL9219.Contig1_CKA	416	1006	0.7734	102.13
Unigene25868_CKA	416	1269	0.5957	80.9635
CL11082.Contig1_CKA	416	2863	0.9347	35.8864
CL1016.Contig4_CKA	416	1025	0.9424	100.237
Unigene24599_CKA	416	846	0.7069	121.445
Unigene16689_CKA	415	667	0.9115	153.667
CL1762.Contig1_CKA	415	1193	0.8022	85.9142
Unigene8033_CKA	415	662	0.9456	154.827
gnl|UG|Rsa#S41981008	415	848	0.7901	120.868
Unigene405_CKA	415	1621	0.8519	63.2299
gi|167441807|gb|FD949069.1|FD949069	415	603	0.6915	169.976
CL11556.Contig1_CKA	414	1844	0.8498	55.4494
gi|332785684|gb|FY444616.1|FY444616	414	869	0.5432	117.662
CL1198.Contig4_CKA	414	1586	0.8272	64.4695
Unigene13997_CKA	414	571	0.8879	179.069
gi|332780114|gb|FY440090.1|FY440090	414	878	0.9522	116.456
CL7005.Contig2_CKA	413	1025	0.9854	99.5139
CL11696.Contig1_CKA	413	1405	0.8313	72.5991
CL2673.Contig1_CKA	413	2901	0.8614	35.1609
gi|161570626|gb|EY942041.1|EY942041	413	714	0.9496	142.86
CL1008.Contig1_CKA	413	1540	0.9513	66.2349
CL3737.Contig1_CKA	413	1700	0.9188	60.001
Unigene30255_CKA	412	206	0.8932	493.955
gi|167438684|gb|FD946033.1|FD946033	412	804	0.9254	126.561
CL6505.Contig1_CKA	412	1060	0.9443	95.995
CL12105.Contig1_CKA	412	2137	0.6182	47.6157
CL10532.Contig1_CKA	411	1010	0.9327	100.503
gi|332788778|gb|FY441356.1|FY441356	411	775	0.9948	130.978
CL1726.Contig1_CKA	411	2568	0.7558	39.5279
gi|332786880|gb|FY442018.1|FY442018	411	598	0.9314	169.745
CL5740.Contig1_CKA	411	867	0.9654	117.079
gi|156171631|gb|EW731777.1|EW731777	411	820	0.8293	123.79
CL8289.Contig1_CKA	411	2203	0.8625	46.0771
gi|332778710|gb|FY435111.1|FY435111	411	878	0.5911	115.612
gnl|UG|Rsa#S43005765	410	871	0.969	116.258
CL8621.Contig1_CKA	410	2569	0.9548	39.4164
CL3799.Contig1_CKA	410	1521	0.9421	66.5751
CL2974.Contig1_CKA	410	3758	0.9066	26.9454
Unigene1650_CKA	410	1151	0.9783	87.9763
Unigene24323_CKA	410	2597	0.9723	38.9914
gnl|UG|Rsa#S41976762	410	716	0.9441	141.426
CL3931.Contig1_CKA	410	3821	0.81	26.5011
gnl|UG|Rsa#S42024928	410	761	0.7438	133.063
Unigene25633_CKA	409	1324	0.7576	76.2944
CL2249.Contig1_CKA	409	2623	0.939	38.5108
CL2712.Contig1_CKA	409	2269	0.7378	44.5191
CL5159.Contig1_CKA	409	2753	0.9335	36.6923
Unigene29893_CKA	408	774	0.9677	130.19
gnl|UG|Rsa#S42563430	408	725	0.9241	138.989
CL10681.Contig2_CKA	408	1092	0.9451	92.2773
Unigene7374_CKA	408	1356	0.955	74.3118
CL6407.Contig2_CKA	407	998	0.7455	100.721
CL7822.Contig1_CKA	407	1111	0.9037	90.4769
Unigene7569_CKA	407	574	0.9024	175.122
Unigene29238_CKA	407	3764	0.6291	26.7056
CL6652.Contig1_CKA	407	1849	0.9762	54.3644
CL13912.Contig1_CKA	406	1247	0.9415	80.4113
CL4002.Contig2_CKA	406	1975	0.7114	50.7711
CL8963.Contig2_CKA	406	1815	0.805	55.2468
gnl|UG|Rsa#S42049266	406	877	0.805	114.336
Unigene23310_CKA	406	846	0.8251	118.526
CL2835.Contig1_CKA	406	1351	0.735	74.2212
gnl|UG|Rsa#S42568348	405	739	0.9364	135.353
Unigene26980_CKA	405	1672	0.9653	59.8241
Unigene5207_CKA	405	703	0.99	142.284
Unigene306_CKA	405	1108	0.9819	90.2761
CL24.Contig2_CKA	405	2299	0.9635	43.5084
gi|332787224|gb|FY452948.1|FY452948	405	855	0.5906	116.989
gi|167447950|gb|FD957234.1|FD957234	405	750	0.9747	133.368
CL789.Contig3_CKA	405	1487	0.7263	67.2669
gi|161571059|gb|EY942282.1|EY942282	405	685	0.9489	146.023
CL8247.Contig1_CKA	404	1737	0.7617	57.4432
gnl|UG|Rsa#S41980771	404	788	0.9607	126.623
CL9033.Contig1_CKA	404	1583	0.933	63.0315
CL10629.Contig1_CKA	404	1061	0.9303	94.0423
CL10331.Contig1_CKA	404	1181	0.7942	84.4868
CL8425.Contig3_CKA	404	592	0.6909	168.545
CL7647.Contig2_CKA	404	1157	0.9611	86.2393
gnl|UG|Rsa#S41974581	404	946	0.6522	105.475
Unigene9672_CKA	404	1689	0.9911	59.0757
CL3533.Contig1_CKA	403	1273	0.707	78.1869
CL4477.Contig3_CKA	403	2624	0.9531	37.9314
gnl|UG|Rsa#S42003104	403	663	0.8462	150.124
CL6572.Contig1_CKA	403	1642	0.8276	60.6163
CL5748.Contig1_CKA	402	1047	0.9179	94.828
gnl|UG|Rsa#S41982688	402	787	0.953	126.156
CL4537.Contig1_CKA	402	1156	0.9273	85.8866
CL4166.Contig1_CKA	402	1405	0.716	70.6654
Unigene27074_CKA	402	968	0.8884	102.567
CL599.Contig1_CKA	402	2640	0.8621	37.6079
CL10257.Contig2_CKA	402	1778	0.9207	55.8408
Unigene1279_CKA	402	2084	0.9496	47.6415
CL12103.Contig5_CKA	402	681	0.9501	145.793
Unigene28272_CKA	401	1318	0.9886	75.1426
gi|332783328|gb|FY438219.1|FY438219	401	879	0.9374	112.671
CL10499.Contig1_CKA	401	1794	0.8835	55.2051
gi|332788618|gb|FY441310.1|FY441310	401	711	0.7286	139.294
CL465.Contig1_CKA	401	1876	0.9947	52.7921
Unigene28240_CKA	400	1257	0.9149	78.5927
CL3555.Contig2_CKA	400	1143	0.8145	86.4313
Unigene21180_CKA	400	1134	0.8183	87.1173
Unigene3007_CKA	400	1184	0.9383	83.4383
CL1055.Contig2_CKA	399	691	0.9682	142.611
CL7155.Contig3_CKA	399	953	0.914	103.404
CL10581.Contig2_CKA	399	1619	0.5689	60.8672
CL2083.Contig2_CKA	398	1067	0.9419	92.1247
CL9117.Contig1_CKA	398	2836	0.865	34.6605
Unigene28934_CKA	398	1774	0.8613	55.4098
CL13384.Contig2_CKA	398	1321	0.9031	74.4111
CL1817.Contig1_CKA	398	2293	0.9677	42.8683
CL4312.Contig4_CKA	397	846	0.5414	115.898
CL2707.Contig2_CKA	397	2303	0.9119	42.5749
CL4451.Contig2_CKA	397	2317	0.9625	42.3177
CL11994.Contig1_CKA	396	1768	0.9768	55.3185
CL13495.Contig1_CKA	396	4340	0.9175	22.5353
CL2259.Contig1_CKA	396	633	0.8088	154.507
Unigene98_CKA	396	1150	0.8191	85.0462
Unigene22122_CKA	396	1821	0.8748	53.7084
CL10123.Contig3_CKA	395	1455	0.9423	67.0489
CL5257.Contig2_CKA	395	1864	0.9453	52.337
CL261.Contig1_CKA	395	1390	0.9137	70.1843
CL11123.Contig1_CKA	395	697	0.891	139.966
gnl|UG|Rsa#S41974837	394	874	0.5538	111.338
CL447.Contig1_CKA	394	1723	0.9275	56.4766
CL5347.Contig4_CKA	394	1259	0.8372	77.2908
CL405.Contig1_CKA	394	921	0.8274	105.656
CL7380.Contig1_CKA	394	638	0.7618	152.522
CL7886.Contig1_CKA	394	2113	0.9446	46.0526
Unigene25272_CKA	394	1947	0.9486	49.979
CL2848.Contig2_CKA	394	2145	0.8699	45.3656
CL6792.Contig2_CKA	394	1430	0.8294	68.0483
CL10245.Contig1_CKA	393	3418	0.9011	28.3974
Unigene23946_CKA	393	1440	0.8917	67.4043
CL3646.Contig2_CKA	392	2690	0.884	35.9908
Unigene16761_CKA	392	828	0.9988	116.927
gnl|UG|Rsa#S42002712	392	728	0.8915	132.988
CL4172.Contig1_CKA	392	2183	0.9441	44.3496
gi|166137165|gb|FD568581.1|FD568581	392	380	0.6184	254.777
gnl|UG|Rsa#S41975136	391	940	0.5138	102.732
CL5118.Contig1_CKA	391	1899	0.8736	50.8521
CL5215.Contig1_CKA	390	614	0.8322	156.875
CL5113.Contig2_CKA	390	933	0.8971	103.238
Unigene6685_CKA	390	1765	0.8221	54.5729
CL8292.Contig1_CKA	389	1425	0.7986	67.4205
Unigene1306_CKA	389	2550	0.9071	37.6762
CL8010.Contig2_CKA	389	634	0.664	151.537
Unigene21947_CKA	389	1541	0.9864	62.3454
CL2942.Contig1_CKA	389	1801	0.9828	53.3449
CL3566.Contig1_CKA	389	727	0.8721	132.152
CL8618.Contig1_CKA	388	1574	0.9797	60.8814
CL4752.Contig1_CKA	388	1655	0.9807	57.9017
CL5023.Contig1_CKA	388	1772	0.8245	54.0786
CL85.Contig1_CKA	387	647	0.6461	147.728
CL2332.Contig1_CKA	387	2946	0.8802	32.4441
gi|332781753|gb|FY437422.1|FY437422	387	758	0.8773	126.095
gi|332780758|gb|FY444334.1|FY444334	387	880	0.7091	108.614
Unigene28438_CKA	386	2312	0.933	41.2341
Unigene815_CKA	386	770	0.7455	123.809
CL1817.Contig3_CKA	386	1368	0.6827	69.6881
Unigene25249_CKA	386	1807	0.7654	52.7578
CL1592.Contig2_CKA	386	2341	0.9504	40.7233
gi|166140942|gb|FD575918.1|FD575918	386	663	0.8597	143.791
CL565.Contig1_CKA	385	1718	0.8545	55.3471
Unigene26268_CKA	385	1739	0.9074	54.6787
CL2511.Contig1_CKA	385	1627	0.8875	58.4427
CL5024.Contig1_CKA	385	2544	0.932	37.3767
Unigene18230_CKA	384	1037	0.8264	91.4555
Unigene25466_CKA	384	1863	0.941	50.9068
Unigene2379_CKA	384	1930	0.9617	49.1396
gi|332781159|gb|FY446120.1|FY446120	384	837	0.8769	113.309
Unigene2475_CKA	384	1495	0.7806	63.4377
Unigene27668_CKA	384	1367	0.5413	69.3777
gi|332784085|gb|FY434818.1|FY434818	384	906	0.7031	104.679
Unigene21838_CKA	384	989	0.8271	95.8942
CL12426.Contig1_CKA	383	1748	0.984	54.1146
CL1462.Contig1_CKA	383	1146	0.5681	82.5413
gnl|UG|Rsa#S42032050	383	578	0.8391	163.655
gnl|UG|Rsa#S41975006	383	898	0.5924	105.337
Unigene24904_CKA	382	1625	0.9772	58.0587
CL6013.Contig1_CKA	382	1391	0.872	67.8256
CL13403.Contig1_CKA	382	2268	0.9638	41.5985
Unigene25700_CKA	381	2681	0.9515	35.0983
Unigene6691_CKA	381	1372	0.9169	68.5849
gi|332780470|gb|FY443053.1|FY443053	381	871	0.837	108.035
gnl|UG|Rsa#S41980019	381	798	0.8333	117.918
gi|158922209|gb|EX895187.1|EX895187	381	798	0.8634	117.918
CL11504.Contig1_CKA	381	1721	0.9465	54.6766
CL3399.Contig1_CKA	380	2759	0.6404	34.0165
gi|161569814|gb|EY941289.1|EY941289	380	733	0.7149	128.037
gi|332786007|gb|FY445717.1|FY445717	380	763	0.9332	123.003
CL1251.Contig1_CKA	380	1874	0.9584	50.0808
CL5615.Contig2_CKA	380	2498	0.8683	37.5706
CL5668.Contig3_CKA	380	1287	0.8221	72.9226
CL5154.Contig8_CKA	380	2950	0.739	31.814
CL5022.Contig2_CKA	380	623	0.9438	150.644
CL3856.Contig3_CKA	380	1326	0.954	70.7779
CL3242.Contig1_CKA	379	1637	0.8723	57.1805
Unigene18187_CKA	379	455	0.9451	205.724
CL6291.Contig1_CKA	379	827	0.6034	113.186
CL9131.Contig1_CKA	379	1753	0.9515	53.3967
CL8845.Contig1_CKA	379	1233	0.9359	75.916
CL9552.Contig2_CKA	379	2883	0.7822	32.4677
Unigene8129_CKA	379	864	0.6748	108.339
Unigene24044_CKA	379	1279	0.7912	73.1857
CL7699.Contig1_CKA	379	2059	0.9422	45.4611
Unigene716_CKA	379	1317	0.9461	71.074
Unigene24075_CKA	378	661	0.8381	141.237
gnl|UG|Rsa#S41974812	378	888	0.6565	105.132
Unigene8436_CKA	378	618	0.9984	151.064
gi|332791118|gb|FY449551.1|FY449551	378	832	0.7163	112.209
CL2476.Contig1_CKA	378	2772	0.798	33.6787
CL1237.Contig1_CKA	377	1755	0.9345	53.0544
Unigene25328_CKA	377	1873	0.9541	49.712
Unigene7631_CKA	377	802	0.8217	116.098
CL5689.Contig2_CKA	377	1162	0.9337	80.1295
CL2419.Contig2_CKA	376	994	0.6066	93.4241
CL13401.Contig2_CKA	376	2792	0.9173	33.2606
CL9426.Contig1_CKA	375	1605	0.8766	57.705
Unigene21324_CKA	375	1110	0.8811	83.4383
CL10643.Contig1_CKA	375	2257	0.9526	41.0352
CL758.Contig4_CKA	375	1580	0.5962	58.6181
Unigene29733_CKA	375	845	0.9811	109.605
CL5423.Contig1_CKA	375	3011	0.8585	30.7594
CL1545.Contig3_CKA	374	1536	0.8893	60.1364
gi|332786580|gb|FY445104.1|FY445104	374	905	0.9282	102.066
CL3140.Contig2_CKA	374	1160	0.8888	79.6289
CL6125.Contig1_CKA	374	2064	0.8823	44.7527
CL3839.Contig2_CKA	373	2543	0.5981	36.226
CL4916.Contig1_CKA	373	2155	0.7898	42.7483
Unigene24708_CKA	373	1185	0.8447	77.7406
CL3281.Contig1_CKA	373	2768	0.9389	33.2813
gi|166140829|gb|FD573285.1|FD573285	373	721	0.7892	127.771
gi|161567807|gb|EY939342.1|EY939342	372	612	0.8464	150.124
CL8606.Contig1_CKA	372	1495	0.8013	61.4553
Unigene553_CKA	372	2934	0.9738	31.3141
CL8435.Contig1_CKA	372	1578	0.955	58.2228
gnl|UG|Rsa#S43006612	372	641	0.6646	143.332
CL2722.Contig1_CKA	372	1828	0.9508	50.2602
CL14731.Contig2_CKA	372	2114	0.8108	43.4606
gi|158947018|gb|EX909174.1|EX909174	371	833	0.9256	109.998
CL14322.Contig1_CKA	371	1330	0.9609	68.8937
CL13532.Contig1_CKA	371	1726	0.9652	53.0873
Unigene27179_CKA	371	2555	0.8775	35.8625
CL7913.Contig2_CKA	371	2217	0.9414	41.33
gi|156174741|gb|EW734887.1|EW734887	371	707	0.826	129.602
gnl|UG|Rsa#S58501868	370	1375	0.9149	66.4594
CL3596.Contig2_CKA	370	1403	0.8403	65.1331
CL9345.Contig1_CKA	370	2138	0.8709	42.7417
Unigene29590_CKA	370	749	0.7356	122.005
CL1988.Contig1_CKA	370	1678	0.8325	54.4587
Unigene13898_CKA	370	1562	0.8387	58.503
CL9389.Contig2_CKA	370	1646	0.8044	55.5174
CL2180.Contig1_CKA	370	1908	0.9251	47.894
CL4988.Contig1_CKA	370	979	0.8641	93.3418
Unigene24363_CKA	369	902	0.8315	101.036
gnl|UG|Rsa#S42565886	369	555	0.8414	164.207
Unigene20172_CKA	369	386	0.8756	236.1
Unigene23817_CKA	369	1830	0.9596	49.8004
CL3985.Contig3_CKA	369	1957	0.9836	46.5686
CL452.Contig1_CKA	369	2560	0.8602	35.5995
Unigene29256_CKA	369	842	0.9038	108.236
CL6288.Contig1_CKA	369	997	0.8877	91.4089
CL395.Contig2_CKA	369	1955	0.8895	46.6162
Unigene27833_CKA	368	2250	0.7276	40.3945
CL5401.Contig1_CKA	368	965	0.9078	94.1842
CL6421.Contig5_CKA	368	1521	0.925	59.7552
CL8364.Contig3_CKA	368	1070	0.8944	84.9418
gi|332783424|gb|FY438315.1|FY438315	368	816	0.56	111.382
CL5576.Contig2_CKA	368	1249	0.8743	72.7684
CL419.Contig1_CKA	368	2065	0.9056	44.0134
CL13312.Contig1_CKA	368	2011	0.7797	45.1953
CL4884.Contig1_CKA	368	1558	0.9763	58.3361
gi|167436793|gb|FD942393.1|FD942393	367	624	0.7853	145.258
Unigene20667_CKA	367	925	0.6119	97.99
Unigene22088_CKA	366	302	0.5927	299.317
Unigene6697_CKA	366	2145	0.9739	42.1416
CL9143.Contig1_CKA	366	883	0.9536	102.371
Unigene24778_CKA	366	1201	0.9983	75.2654
CL1309.Contig4_CKA	366	1712	0.8586	52.8001
[truncated: 20,982 more rows]
