# Supplementary material for: Transcriptional identification and characterization of differentially expressed genes associated with embryogenesis in radish (Raphanus sativus L.)
Source: Sci Rep. 2016 Feb 23;6:21652. doi: 10.1038/srep21652 (PMC4763228; doi:10.1038/srep21652)
Supplement: Supplementary Table S2 [file srep21652-s3.xls]

## Sheet: NAU-DY13_0DAP-VS-NAU-DY13_7DAP.
Supplementary Table S2: The up- and down-regulated transcripts based on pairwise comparison among DGE libraries.
GeneID	Gene_length	NAU-DY13_0DAP-Expression	NAU-DY13_15DAP-Expression	NAU-DY13_0DAP-RPKM	NAU-DY13_15DAP-RPKM	log2 Ratio(NAU-DY13_15DAP/NAU-DY13_0DAP)	Up-Down-Regulation(NAU-DY13_15DAP/NAU-DY13_0DAP)	P-value	FDR
Unigene7248_CKA	385	0	512	0.01	312.689	14.9324	Up	2.89056e-156	7.88886e-154
Unigene30194_CKA	241	0	229	0.01	223.42	14.4475	Up	2.69912e-70	2.70692e-68
gnl|UG|Rsa#S42568023	722	0	599	0.01	195.071	14.2517	Up	1.07638e-182	3.49083e-180
gi|161562084|gb|EY934093.1|EY934093	646	0	467	0.01	169.976	14.053	Up	1.35257e-142	3.26342e-140
Unigene7364_CKA	390	0	272	0.01	163.986	14.0013	Up	2.33672e-83	2.83265e-81
Unigene33079_CKA	504	0	338	0.01	157.685	13.9448	Up	2.08454e-103	3.3584e-101
Unigene24213_CKA	439	0	279	0.01	149.432	13.8672	Up	1.74636e-85	2.19698e-83
Unigene6320_CKA	554	0	327	0.01	138.785	13.7606	Up	4.5773e-100	7.09965e-98
Unigene31546_CKA	279	0	149	0.01	125.57	13.6162	Up	5.41706e-46	3.30341e-44
Unigene400_CKA	971	0	481	0.01	116.474	13.5077	Up	7.55468e-147	1.88655e-144
CL6429.Contig1_CKA	1948	0	957	0.01	115.512	13.4958	Up	1.89711e-291	1.08907e-288
Unigene6330_CKA	274	0	121	0.01	103.834	13.342	Up	1.73642e-37	8.37909e-36
Unigene12300_CKA	366	0	154	0.01	98.9334	13.2722	Up	1.64004e-47	1.03292e-45
gi|161577270|gb|EY948674.1|EY948674	571	0	239	0.01	98.4158	13.2647	Up	2.47402e-73	2.64588e-71
Unigene22412_CKA	756	0	296	0.01	92.0605	13.1684	Up	1.19631e-90	1.65508e-88
gi|167438291|gb|FD947041.1|FD947041	812	0	308	0.01	89.1862	13.1226	Up	2.70684e-94	3.95294e-92
gi|158947450|gb|EX909486.1|EX909486	432	0	155	0.01	84.3628	13.0424	Up	8.14842e-48	5.15145e-46
CL963.Contig1_CKA	958	0	342	0.01	83.939	13.0351	Up	1.27023e-104	2.07321e-102
CL13794.Contig1_CKA	878	0	309	0.01	82.7498	13.0145	Up	1.34487e-94	1.98136e-92
Unigene12449_CKA	205	0	71	0.01	81.4344	12.9914	Up	2.68376e-22	7.38093e-21
gi|156171548|gb|EW731694.1|EW731694	873	0	275	0.01	74.0665	12.8546	Up	2.8659e-84	3.49109e-82
CL5548.Contig6_CKA	267	0	79	0.01	69.5695	12.7642	Up	9.96526e-25	3.0534e-23
CL11405.Contig2_CKA	219	0	64	0.01	68.713	12.7464	Up	3.591e-20	8.86549e-19
gnl|UG|Rsa#S42007755	748	0	203	0.01	63.8113	12.6396	Up	2.13574e-62	1.82026e-60
Unigene28694_CKA	252	0	67	0.01	62.514	12.61	Up	4.40422e-21	1.1403e-19
CL6213.Contig1_CKA	221	0	57	0.01	60.6437	12.5661	Up	4.80494e-18	1.04977e-16
gi|158924005|gb|EX895861.1|EX895861	693	0	170	0.01	57.6792	12.4938	Up	2.26124e-52	1.59513e-50
gi|156163898|gb|EW724044.1|EW724044	809	0	192	0.01	55.8028	12.4461	Up	4.68974e-59	3.77781e-57
gi|167436798|gb|FD942398.1|FD942398	752	0	163	0.01	50.9651	12.3153	Up	3.02566e-50	2.03657e-48
gi|158925485|gb|EX897339.1|EX897339	602	0	123	0.01	48.041	12.23	Up	4.28638e-38	2.10087e-36
gi|156177978|gb|EW738124.1|EW738124	582	0	111	0.01	44.8439	12.1307	Up	1.8944e-34	8.41761e-33
gi|167446488|gb|FD952802.1|FD952802	613	0	116	0.01	44.4939	12.1194	Up	5.73538e-36	2.66711e-34
CL6399.Contig1_CKA	561	0	105	0.01	44.0078	12.1035	Up	1.2594e-32	5.25036e-31
Unigene5285_CKA	276	0	51	0.01	43.4474	12.0851	Up	3.19432e-16	6.2125e-15
gi|158924445|gb|EX895986.1|EX895986	443	0	81	0.01	42.9917	12.0698	Up	2.45994e-25	7.82045e-24
CL4865.Contig1_CKA	208	0	36	0.01	40.6951	11.9906	Up	1.15108e-11	1.61261e-10
gi|332787927|gb|FY445329.1|FY445329	788	0	132	0.01	39.3868	11.9435	Up	7.90778e-41	4.21951e-39
CL13851.Contig1_CKA	338	0	53	0.01	36.8691	11.8482	Up	7.88522e-17	1.5957e-15
gi|158947429|gb|EX909465.1|EX909465	761	0	112	0.01	34.6048	11.7568	Up	9.41216e-35	4.23115e-33
Unigene10840_CKA	224	0	32	0.01	33.5896	11.7138	Up	1.889e-10	2.35919e-09
Unigene7389_CKA	516	0	73	0.01	33.2641	11.6998	Up	6.6249e-23	1.8821e-21
gi|156167955|gb|EW728101.1|EW728101	809	0	109	0.01	31.6797	11.6293	Up	7.67424e-34	3.33289e-32
gi|156167587|gb|EW727733.1|EW727733	354	0	45	0.01	29.8891	11.5454	Up	2.12358e-14	3.66736e-13
CL8390.Contig1_CKA	333	0	42	0.01	29.6557	11.5341	Up	1.73147e-13	2.80403e-12
Unigene32053_CKA	215	0	27	0.01	29.5276	11.5278	Up	6.23936e-09	6.68997e-08
Unigene11269_CKA	368	0	45	0.01	28.752	11.4894	Up	2.12358e-14	3.66609e-13
Unigene18186_CKA	383	0	45	0.01	27.6259	11.4318	Up	2.12358e-14	3.66483e-13
CL14051.Contig1_CKA	234	0	27	0.01	27.1301	11.4057	Up	6.23936e-09	6.68709e-08
Unigene28375_CKA	599	0	68	0.01	26.6923	11.3822	Up	2.1882e-21	5.755e-20
gi|161575560|gb|EY946918.1|EY946918	787	0	89	0.01	26.59	11.3767	Up	9.1342e-28	3.22402e-26
Unigene13069_CKA	231	0	25	0.01	25.4467	11.3133	Up	2.52758e-08	2.52829e-07
Unigene32118_CKA	260	0	28	0.01	25.3214	11.3061	Up	3.09998e-09	3.41476e-08
Unigene20105_CKA	524	0	55	0.01	24.6794	11.2691	Up	1.94648e-17	4.11754e-16
CL9136.Contig1_CKA	1051	0	109	0.01	24.3852	11.2518	Up	7.67424e-34	3.33579e-32
Unigene14167_CKA	223	0	23	0.01	24.2508	11.2438	Up	1.02392e-07	9.50713e-07
Unigene8568_CKA	314	0	32	0.01	23.962	11.2265	Up	1.889e-10	2.35978e-09
Unigene13182_CKA	236	0	24	0.01	23.9113	11.2235	Up	5.08728e-08	4.90122e-07
Unigene18366_CKA	324	0	32	0.01	23.2225	11.1813	Up	1.889e-10	2.3586e-09
Unigene12301_CKA	351	0	34	0.01	22.7759	11.1533	Up	4.66302e-11	6.18894e-10
gi|161566190|gb|EY937734.1|EY937734	561	0	52	0.01	21.7943	11.0897	Up	1.58707e-16	3.13795e-15
Unigene3010_CKA	571	0	52	0.01	21.4127	11.0642	Up	1.58707e-16	3.13671e-15
Unigene10405_CKA	201	0	17	0.01	19.8864	10.9576	Up	6.80704e-06	4.84151e-05
Unigene23214_CKA	618	0	52	0.01	19.7842	10.9501	Up	1.58707e-16	3.13919e-15
gi|161568748|gb|EY940297.1|EY940297	638	0	53	0.01	19.5325	10.9317	Up	7.88522e-17	1.59635e-15
gi|156174963|gb|EW735109.1|EW735109	701	0	58	0.01	19.4542	10.9259	Up	2.3873e-18	5.32996e-17
Unigene16389_CKA	784	0	64	0.01	19.1941	10.9064	Up	3.591e-20	8.86988e-19
CL5261.Contig1_CKA	1107	0	84	0.01	17.8416	10.801	Up	3.01702e-26	1.00388e-24
Unigene30959_CKA	408	0	30	0.01	17.2888	10.7556	Up	7.65236e-10	8.94429e-09
CL1799.Contig1_CKA	218	0	16	0.01	17.2571	10.753	Up	1.37006e-05	9.26181e-05
Unigene1473_CKA	312	0	22	0.01	16.5795	10.6952	Up	2.06086e-07	1.83504e-06
Unigene7673_CKA	243	0	17	0.01	16.4492	10.6838	Up	6.80704e-06	4.84634e-05
Unigene14058_CKA	205	0	14	0.01	16.0575	10.649	Up	5.55014e-05	0.000337427
Unigene3195_CKA	222	0	15	0.01	15.887	10.6336	Up	2.75754e-05	0.000176749
Unigene14682_CKA	270	0	18	0.01	15.6752	10.6143	Up	3.38202e-06	2.54155e-05
Unigene16468_CKA	600	0	40	0.01	15.6752	10.6143	Up	7.01418e-13	1.08056e-11
gi|161572999|gb|EY945186.1|EY945186	255	0	17	0.01	15.6752	10.6143	Up	6.80704e-06	4.84772e-05
Unigene9654_CKA	300	0	20	0.01	15.6752	10.6143	Up	8.34858e-07	6.84216e-06
Unigene32519_CKA	226	0	15	0.01	15.6058	10.6079	Up	2.75754e-05	0.000176522
CL6407.Contig2_CKA	998	0	66	0.01	15.5495	10.6027	Up	8.86444e-21	2.26342e-19
Unigene21595_CKA	242	0	16	0.01	15.5456	10.6023	Up	1.37006e-05	9.26809e-05
CL7184.Contig1_CKA	343	0	22	0.01	15.0811	10.5585	Up	2.06086e-07	1.83701e-06
gi|167446010|gb|FD950344.1|FD950344	782	0	50	0.01	15.0337	10.554	Up	6.42924e-16	1.22652e-14
gi|156164357|gb|EW724503.1|EW724503	801	0	50	0.01	14.6771	10.5194	Up	6.42924e-16	1.22698e-14
Unigene31234_CKA	315	0	19	0.01	14.1823	10.4699	Up	1.68033e-06	1.3185e-05
Unigene12025_CKA	254	0	15	0.01	13.8855	10.4394	Up	2.75754e-05	0.000176545
CL8686.Contig2_CKA	324	0	19	0.01	13.7883	10.4292	Up	1.68033e-06	1.31871e-05
gnl|UG|Rsa#S43008316	480	0	28	0.01	13.7158	10.4216	Up	3.09998e-09	3.41251e-08
CL1654.Contig2_CKA	624	0	36	0.01	13.565	10.4057	Up	1.15108e-11	1.61351e-10
Unigene34625_CKA	267	0	15	0.01	13.2094	10.3673	Up	2.75754e-05	0.000176658
gnl|UG|Rsa#S42025671	697	0	39	0.01	13.1563	10.3615	Up	1.41175e-12	2.1276e-11
CL3332.Contig1_CKA	698	0	39	0.01	13.1375	10.3595	Up	1.41175e-12	2.12824e-11
Unigene8080_CKA	398	0	22	0.01	12.997	10.344	Up	2.06086e-07	1.8357e-06
CL6311.Contig2_CKA	404	0	22	0.01	12.804	10.3224	Up	2.06086e-07	1.83668e-06
Unigene33264_CKA	258	0	14	0.01	12.7588	10.3173	Up	5.55014e-05	0.000337591
CL11321.Contig1_CKA	295	0	16	0.01	12.7527	10.3166	Up	1.37006e-05	9.27311e-05
Unigene33331_CKA	267	0	14	0.01	12.3288	10.2678	Up	5.55014e-05	0.000337386
Unigene15946_CKA	404	0	21	0.01	12.222	10.2553	Up	4.14792e-07	3.54429e-06
Unigene15640_CKA	255	0	13	0.01	11.9869	10.2272	Up	0.000111708	0.000639591
gi|167450037|gb|FD954102.1|FD954102	734	0	37	0.01	11.8525	10.211	Up	5.71904e-12	8.21725e-11
gi|332785919|gb|FY444851.1|FY444851	400	0	20	0.01	11.7564	10.1992	Up	8.34858e-07	6.84329e-06
gnl|UG|Rsa#S42024743	772	0	38	0.01	11.5736	10.1766	Up	2.84146e-12	4.18749e-11
CL10093.Contig1_CKA	355	0	17	0.01	11.2596	10.1369	Up	6.80704e-06	4.84565e-05
Unigene2017_CKA	378	0	18	0.01	11.1965	10.1288	Up	3.38202e-06	2.54232e-05
Unigene20104_CKA	274	0	13	0.01	11.1557	10.1236	Up	0.000111708	0.000639738
Unigene2105_CKA	303	0	14	0.01	10.864	10.0853	Up	5.55014e-05	0.000337509
gi|158944481|gb|EX907367.1|EX907367	785	0	36	0.01	10.7829	10.0745	Up	1.15108e-11	1.61306e-10
CL4184.Contig2_CKA	393	0	18	0.01	10.7692	10.0727	Up	3.38202e-06	2.53964e-05
CL644.Contig1_CKA	666	0	30	0.01	10.5913	10.0487	Up	7.65236e-10	8.9422e-09
CL9613.Contig1_CKA	379	0	17	0.01	10.5466	10.0426	Up	6.80704e-06	4.8422e-05
gi|156173050|gb|EW733196.1|EW733196	783	0	35	0.01	10.5102	10.0376	Up	2.31678e-11	3.16059e-10
Unigene5587_CKA	373	0	16	0.01	10.0859	9.97812	Up	1.37006e-05	9.26558e-05
gi|158943184|gb|EX905036.1|EX905036	653	0	28	0.01	10.082	9.97757	Up	3.09998e-09	3.41702e-08
CL5860.Contig1_CKA	910	0	39	0.01	10.0769	9.97683	Up	1.41175e-12	2.12888e-11
gi|166142796|gb|FD573932.1|FD573932	726	0	31	0.01	10.0399	9.97153	Up	3.80202e-10	4.61566e-09
gi|332781721|gb|FY437390.1|FY437390	690	0	29	0.01	9.88216	9.94868	Up	1.5402e-09	1.74826e-08
Unigene13279_CKA	506	0	21	0.01	9.75825	9.93048	Up	4.14792e-07	3.54368e-06
gnl|UG|Rsa#S43010872	660	0	27	0.01	9.61885	9.90972	Up	6.23936e-09	6.6914e-08
Unigene13630_CKA	319	0	13	0.01	9.58199	9.90418	Up	0.000111708	0.000640031
gi|156168339|gb|EW728485.1|EW728485	841	0	34	0.01	9.50574	9.89266	Up	4.66302e-11	6.18565e-10
CL63.Contig2_CKA	699	0	28	0.01	9.41855	9.87936	Up	3.09998e-09	3.41552e-08
gi|167448423|gb|FD957947.1|FD957947	535	0	21	0.01	9.2293	9.85008	Up	4.14792e-07	3.54611e-06
CL963.Contig2_CKA	461	0	18	0.01	9.18068	9.84246	Up	3.38202e-06	2.54117e-05
gi|156178551|gb|EW738697.1|EW738697	412	0	16	0.01	9.13116	9.83465	Up	1.37006e-05	9.26056e-05
CL4851.Contig1_CKA	1314	0	51	0.01	9.12595	9.83383	Up	3.19432e-16	6.21492e-15
Unigene24578_CKA	387	0	15	0.01	9.11346	9.83186	Up	2.75754e-05	0.000176771
CL5407.Contig1_CKA	584	0	22	0.01	8.85754	9.79076	Up	2.06086e-07	1.83603e-06
gi|332785074|gb|FY450436.1|FY450436	507	0	19	0.01	8.81148	9.78324	Up	1.68033e-06	1.31829e-05
CL10469.Contig2_CKA	693	0	25	0.01	8.48223	9.7283	Up	2.52758e-08	2.5288e-07
gi|332783281|gb|FY440589.1|FY440589	893	0	32	0.01	8.42562	9.71864	Up	1.889e-10	2.35801e-09
gi|166140043|gb|FD571044.1|FD571044	734	0	26	0.01	8.32876	9.70196	Up	1.2558e-08	1.30043e-07
Unigene11270_CKA	683	0	24	0.01	8.26216	9.69038	Up	5.08728e-08	4.90311e-07
Unigene15727_CKA	459	0	16	0.01	8.19616	9.6788	Up	1.37006e-05	9.26934e-05
CL2380.Contig5_CKA	518	0	18	0.01	8.17045	9.67427	Up	3.38202e-06	2.54079e-05
gi|166144988|gb|FD577086.1|FD577086	806	0	28	0.01	8.1682	9.67387	Up	3.09998e-09	3.41401e-08
gnl|UG|Rsa#S42026394	721	0	25	0.01	8.15282	9.67116	Up	2.52758e-08	2.52728e-07
Unigene7796_CKA	408	0	14	0.01	8.0681	9.65608	Up	5.55014e-05	0.000337345
gnl|UG|Rsa#S42004644	438	0	15	0.01	8.05231	9.65326	Up	2.75754e-05	0.000176703
CL5293.Contig1_CKA	438	0	15	0.01	8.05231	9.65326	Up	2.75754e-05	0.000176567
Unigene13885_CKA	1114	0	38	0.01	8.0205	9.64755	Up	2.84146e-12	4.18625e-11
gi|161570080|gb|EY941555.1|EY941555	678	0	23	0.01	7.9763	9.63958	Up	1.02392e-07	9.50536e-07
gi|166147003|gb|FD580217.1|FD580217	799	0	27	0.01	7.94548	9.63399	Up	6.23936e-09	6.68853e-08
CL5406.Contig2_CKA	658	0	22	0.01	7.8614	9.61864	Up	2.06086e-07	1.83734e-06
gi|332781101|gb|FY446062.1|FY446062	863	0	28	0.01	7.6287	9.57529	Up	3.09998e-09	3.41326e-08
gnl|UG|Rsa#S41981882	745	0	24	0.01	7.57457	9.56502	Up	5.08728e-08	4.90216e-07
CL13610.Contig2_CKA	1077	0	34	0.01	7.42278	9.53582	Up	4.66302e-11	6.1873e-10
CL9214.Contig1_CKA	413	0	13	0.01	7.4011	9.5316	Up	0.000111708	0.000639445
gnl|UG|Rsa#S41974681	829	0	26	0.01	7.37432	9.52637	Up	1.2558e-08	1.30016e-07
gnl|UG|Rsa#S42565677	769	0	24	0.01	7.33818	9.51928	Up	5.08728e-08	4.905e-07
gi|166146668|gb|FD578472.1|FD578472	812	0	25	0.01	7.23914	9.49968	Up	2.52758e-08	2.52677e-07
gi|332785199|gb|FY442140.1|FY442140	494	0	15	0.01	7.1395	9.47968	Up	2.75754e-05	0.000176726
Unigene25334_CKA	474	0	14	0.01	6.94469	9.43977	Up	5.55014e-05	0.00033755
gi|161564652|gb|EY936076.1|EY936076	683	0	20	0.01	6.88514	9.42734	Up	8.34858e-07	6.84553e-06
CL3205.Contig7_CKA	970	0	28	0.01	6.78718	9.40667	Up	3.09998e-09	3.41627e-08
Unigene17799_CKA	1009	0	29	0.01	6.75787	9.40043	Up	1.5402e-09	1.74787e-08
CL403.Contig1_CKA	567	0	16	0.01	6.63499	9.37395	Up	1.37006e-05	9.26683e-05
CL9831.Contig1_CKA	570	0	16	0.01	6.60007	9.36634	Up	1.37006e-05	9.27185e-05
Unigene31249_CKA	468	0	13	0.01	6.53132	9.35123	Up	0.000111708	0.000639885
CL12286.Contig2_CKA	614	0	17	0.01	6.51004	9.34652	Up	6.80704e-06	4.84358e-05
Unigene17600_CKA	796	0	22	0.01	6.4985	9.34396	Up	2.06086e-07	1.83635e-06
gnl|UG|Rsa#S41979154	636	0	17	0.01	6.28485	9.29573	Up	6.80704e-06	4.84427e-05
Unigene21480_CKA	940	0	25	0.01	6.25339	9.28849	Up	2.52758e-08	2.52778e-07
gi|158940937|gb|EX903269.1|EX903269	718	0	19	0.01	6.22203	9.28124	Up	1.68033e-06	1.31891e-05
gi|166139378|gb|FD570334.1|FD570334	836	0	22	0.01	6.18756	9.27323	Up	2.06086e-07	1.83537e-06
CL12512.Contig1_CKA	657	0	17	0.01	6.08397	9.24887	Up	6.80704e-06	4.84496e-05
Unigene21783_CKA	622	0	16	0.01	6.04829	9.24038	Up	1.37006e-05	9.27688e-05
gi|161567421|gb|EY938637.1|EY938637	703	0	18	0.01	6.02033	9.2337	Up	3.38202e-06	2.54194e-05
Unigene11605_CKA	526	0	13	0.01	5.81113	9.18268	Up	0.000111708	0.000639371
Unigene17918_CKA	528	0	13	0.01	5.78912	9.1772	Up	0.000111708	0.000639518
gi|161565437|gb|EY937048.1|EY937048	732	0	18	0.01	5.78182	9.17538	Up	3.38202e-06	2.54041e-05
Unigene21696_CKA	904	0	22	0.01	5.72213	9.16041	Up	2.06086e-07	1.83472e-06
gnl|UG|Rsa#S42026198	653	0	15	0.01	5.40109	9.07711	Up	2.75754e-05	0.000176613
Unigene27995_CKA	662	0	15	0.01	5.32766	9.05736	Up	2.75754e-05	0.000176635
CL5707.Contig1_CKA	724	0	16	0.01	5.19618	9.02131	Up	1.37006e-05	9.26307e-05
CL10306.Contig2_CKA	952	0	21	0.01	5.18663	9.01865	Up	4.14792e-07	3.5449e-06
gi|332786705|gb|FY445229.1|FY445229	834	0	18	0.01	5.07469	8.98718	Up	3.38202e-06	2.54002e-05
gi|166150896|gb|FD582816.1|FD582816	788	0	17	0.01	5.07254	8.98657	Up	6.80704e-06	4.84289e-05
gi|161578737|gb|EY949862.1|EY949862	651	0	14	0.01	5.0565	8.982	Up	5.55014e-05	0.000337632
gnl|UG|Rsa#S42006413	839	0	18	0.01	5.04445	8.97855	Up	3.38202e-06	2.53926e-05
gi|161577315|gb|EY949161.1|EY949161	706	0	15	0.01	4.99562	8.96452	Up	2.75754e-05	0.000176681
CL5601.Contig1_CKA	988	5	2431	1.17498	578.537	8.94363	Up	0	0
Unigene13244_CKA	623	0	13	0.01	4.90635	8.93851	Up	0.000111708	0.000640178
CL469.Contig4_CKA	675	0	14	0.01	4.87672	8.92977	Up	5.55014e-05	0.000337468
CL8061.Contig1_CKA	774	0	16	0.01	4.86051	8.92497	Up	1.37006e-05	9.27562e-05
Unigene6730_CKA	787	0	16	0.01	4.78023	8.90094	Up	1.37006e-05	9.27437e-05
gnl|UG|Rsa#S42026670	751	0	15	0.01	4.69629	8.87538	Up	2.75754e-05	0.00017659
gi|332785932|gb|FY444864.1|FY444864	854	0	17	0.01	4.68052	8.87053	Up	6.80704e-06	4.84841e-05
Unigene25321_CKA	712	0	14	0.01	4.62329	8.85278	Up	5.55014e-05	0.000337674
gi|156174807|gb|EW734953.1|EW734953	769	0	15	0.01	4.58636	8.84121	Up	2.75754e-05	0.000176794
gnl|UG|Rsa#S42001878	695	0	13	0.01	4.39807	8.78073	Up	0.000111708	0.000640105
gnl|UG|Rsa#S42563664	719	0	13	0.01	4.25126	8.73175	Up	0.000111708	0.000640325
Unigene25469_CKA	899	0	16	0.01	4.18469	8.70898	Up	1.37006e-05	9.2706e-05
CL368.Contig3_CKA	1370	0	24	0.01	4.11902	8.68616	Up	5.08728e-08	4.90406e-07
gi|156173957|gb|EW734103.1|EW734103	770	0	13	0.01	3.96968	8.63288	Up	0.000111708	0.000640252
Unigene22290_CKA	798	0	13	0.01	3.8304	8.58135	Up	0.000111708	0.000639811
gi|332786681|gb|FY445205.1|FY445205	876	0	14	0.01	3.75774	8.55372	Up	5.55014e-05	0.000337304
CL5866.Contig1_CKA	825	0	13	0.01	3.70504	8.53334	Up	0.000111708	0.000639958
gi|332786340|gb|FY441868.1|FY441868	878	0	13	0.01	3.48138	8.44352	Up	0.000111708	0.000639665
CL1389.Contig1_CKA	1356	0	20	0.01	3.46796	8.43794	Up	8.34858e-07	6.84441e-06
gnl|UG|Rsa#S42569157	886	0	13	0.01	3.44995	8.43043	Up	0.000111708	0.000639298
gnl|UG|Rsa#S41974812	888	7	2368	1.83021	627.006	8.42032	Up	0	0
Unigene21254_CKA	1066	0	15	0.01	3.30855	8.37005	Up	2.75754e-05	0.0001765
Unigene9067_CKA	401	1	326	0.578992	191.151	8.36695	Up	1.52502e-97	2.30804e-95
CL14444.Contig3_CKA	1500	0	21	0.01	3.29178	8.36273	Up	4.14792e-07	3.5455e-06
Unigene22088_CKA	302	4	1210	3.07518	942.067	8.25902	Up	0	0
CL3369.Contig1_CKA	1013	0	13	0.01	3.01743	8.23718	Up	0.000111708	0.000640399
CL2843.Contig6_CKA	5299	0	67	0.01	2.97293	8.21574	Up	4.40422e-21	1.13971e-19
CL8404.Contig1_CKA	296	1	283	0.784378	224.801	8.16288	Up	1.53129e-84	1.87448e-82
CL9451.Contig1_CKA	1315	0	15	0.01	2.68206	8.0672	Up	2.75754e-05	0.000176477
CL190.Contig1_CKA	1440	0	16	0.01	2.61253	8.0293	Up	1.37006e-05	9.26432e-05
CL8195.Contig3_CKA	571	2	465	0.813225	191.479	7.87931	Up	1.52231e-137	3.37912e-135
gi|156175019|gb|EW735165.1|EW735165	712	1	230	0.32609	75.9541	7.86371	Up	1.57209e-68	1.53352e-66
CL9247.Contig1_CKA	1731	0	17	0.01	2.30917	7.85123	Up	6.80704e-06	4.84703e-05
CL2062.Contig2_CKA	208	8	1717	8.92984	1940.93	7.7639	Up	0	0
gi|166144447|gb|FD576665.1|FD576665	693	32	6783	10.721	2301.4	7.74593	Up	0	0
CL7528.Contig1_CKA	1656	0	15	0.01	2.12978	7.73456	Up	2.75754e-05	0.000176817
CL13775.Contig1_CKA	1348	2	392	0.344474	68.3753	7.63293	Up	1.62721e-115	2.95524e-113
gi|166146072|gb|FD579692.1|FD579692	792	1	193	0.293151	57.2975	7.61068	Up	2.29772e-57	1.79589e-55
CL2062.Contig1_CKA	298	10	1851	7.79113	1460.47	7.55039	Up	0	0
gi|166151301|gb|FD583626.1|FD583626	700	1	170	0.33168	57.1024	7.42762	Up	1.96819e-50	1.33197e-48
gi|156174195|gb|EW734341.1|EW734341	668	1	169	0.347569	59.4858	7.4191	Up	3.9385e-50	2.64388e-48
CL2682.Contig2_CKA	1343	3	484	0.518635	84.7369	7.35213	Up	2.28596e-141	5.46268e-139
CL9117.Contig1_CKA	2836	2	316	0.163735	26.199	7.32201	Up	1.29868e-92	1.85318e-90
gnl|UG|Rsa#S42049283	2125	0	14	0.01	1.54907	7.27526	Up	5.55014e-05	0.000337715
gi|167446966|gb|FD951120.1|FD951120	676	2	303	0.686911	105.39	7.2614	Up	1.06312e-88	1.41214e-86
gnl|UG|Rsa#S42570740	733	1	150	0.316747	48.1161	7.24704	Up	2.07178e-44	1.2202e-42
Unigene7954_CKA	412	2	300	1.12707	171.209	7.24704	Up	8.49934e-88	1.11123e-85
CL10256.Contig1_CKA	834	1	147	0.278388	41.4433	7.2179	Up	1.6561e-43	9.45284e-42
Unigene11751_CKA	250	9	1320	8.35833	1241.47	7.21462	Up	0	0
gnl|UG|Rsa#S42049329	1011	45	6556	10.3342	1524.72	7.20497	Up	0	0
Unigene13721_CKA	292	1	130	0.795123	104.68	7.04059	Up	2.14354e-38	1.06313e-36
gnl|UG|Rsa#S43008405	726	2	247	0.639603	79.9951	6.96659	Up	7.29648e-72	7.48286e-70
CL4009.Contig1_CKA	479	12	1414	5.81651	694.092	6.89883	Up	0	0
gi|166145287|gb|FD577505.1|FD577505	798	2	233	0.581894	68.6525	6.88241	Up	1.1644e-67	1.10561e-65
gi|158928921|gb|EX901153.1|EX901153	795	5	567	1.46023	167.695	6.8435	Up	9.317e-163	2.62897e-160
CL1462.Contig1_CKA	1146	3	333	0.60779	68.3224	6.81264	Up	5.59422e-96	8.39032e-94
gi|166145084|gb|FD577782.1|FD577782	670	5	548	1.73266	192.313	6.79433	Up	4.65346e-157	1.28405e-154
CL7162.Contig1_CKA	1229	54	5900	10.2014	1128.76	6.78984	Up	0	0
gnl|UG|Rsa#S42565886	555	9	967	3.76501	409.672	6.76567	Up	7.8136e-276	4.28838e-273
Unigene15945_CKA	306	2	201	1.51749	154.446	6.66928	Up	4.57976e-58	3.62491e-56
gi|158921558|gb|EX894206.1|EX894206	611	45	4333	17.0997	1667.44	6.60752	Up	0	0
gnl|UG|Rsa#S42026548	821	2	191	0.565593	54.7008	6.59565	Up	4.51972e-55	3.36915e-53
CL476.Contig1_CKA	695	2	189	0.668132	63.9411	6.58047	Up	1.79348e-54	1.31726e-52
CL8374.Contig1_CKA	1261	7	659	1.28884	122.878	6.575	Up	5.94678e-187	1.96693e-184
Unigene23642_CKA	848	2	181	0.547584	50.1864	6.51807	Up	4.43692e-52	3.12109e-50
Unigene19287_CKA	264	2	177	1.75891	157.642	6.48583	Up	6.969e-51	4.79421e-49
CL2967.Contig1_CKA	1102	13	1123	2.73892	239.608	6.45093	Up	0	0
Unigene14486_CKA	376	1	86	0.617489	53.7791	6.44449	Up	3.33464e-25	1.05209e-23
CL6969.Contig3_CKA	988	3	255	0.704987	60.6857	6.42762	Up	1.25813e-72	1.32287e-70
CL4660.Contig1_CKA	960	1	85	0.24185	20.8186	6.42762	Up	6.63626e-25	2.04846e-23
Unigene15944_CKA	239	3	251	2.91434	246.933	6.40481	Up	1.97049e-71	2.01669e-69
gi|161566295|gb|EY937839.1|EY937839	692	32	2655	10.7365	902.114	6.39272	Up	0	0
Unigene14952_CKA	425	2	164	1.09259	90.7315	6.37578	Up	5.33836e-47	3.32029e-45
CL2560.Contig1_CKA	1596	1	82	0.145474	12.0805	6.37578	Up	5.2264e-24	1.55281e-22
CL10723.Contig1_CKA	1371	8	648	1.35478	111.132	6.35807	Up	4.80862e-182	1.5395e-179
gi|332780937|gb|FY445898.1|FY445898	845	1	78	0.274764	21.7041	6.30363	Up	8.1732e-23	2.31276e-21
CL3517.Contig1_CKA	1729	2	154	0.268567	20.9425	6.28501	Up	5.1494e-44	3.00797e-42
Unigene10559_CKA	348	1	75	0.667172	50.674	6.24704	Up	6.41718e-22	1.73149e-20
CL258.Contig30_CKA	1467	2	147	0.316531	23.5608	6.2179	Up	6.2913e-42	3.44154e-40
CL7243.Contig2_CKA	1005	1	72	0.231021	16.8449	6.18815	Up	5.031e-21	1.29854e-19
CL4263.Contig1_CKA	1030	4	285	0.901654	65.0595	6.17304	Up	4.9274e-80	5.80411e-78
gi|158922551|gb|EX895319.1|EX895319	471	1	71	0.492942	35.4438	6.16797	Up	9.9909e-21	2.54714e-19
Unigene34967_CKA	242	2	141	1.91881	136.996	6.15778	Up	3.85562e-40	2.00798e-38
CL6213.Contig4_CKA	225	1	70	1.03189	73.1507	6.14751	Up	1.9837e-20	4.9711e-19
gi|332788782|gb|FY441360.1|FY441360	820	2	139	0.566282	39.857	6.13717	Up	1.51898e-39	7.79689e-38
Unigene34078_CKA	207	2	137	2.24324	155.616	6.11626	Up	5.98188e-39	3.02082e-37
Unigene21250_CKA	777	1	68	0.298811	20.5774	6.10569	Up	7.8158e-20	1.89583e-18
CL13644.Contig2_CKA	646	1	66	0.359405	24.0223	6.06262	Up	3.07698e-19	7.22165e-18
Unigene11068_CKA	282	4	260	3.29327	216.784	6.04059	Up	1.34981e-72	1.41628e-70
gnl|UG|Rsa#S41982864	771	4	260	1.20454	79.2907	6.04059	Up	1.34981e-72	1.41331e-70
gi|156163571|gb|EW723717.1|EW723717	777	1	62	0.298811	18.7618	5.97242	Up	4.75678e-18	1.04016e-16
gi|167452578|gb|FD953613.1|FD953613	556	1	62	0.417582	26.2192	5.97242	Up	4.75678e-18	1.03971e-16
CL7503.Contig4_CKA	1022	5	305	1.13589	70.1701	5.94896	Up	1.69799e-84	2.07346e-82
CL5038.Contig1_CKA	1694	1	60	0.137058	8.32801	5.92512	Up	1.86767e-17	3.95585e-16
CL9268.Contig1_CKA	1052	2	117	0.441399	26.1501	5.88859	Up	5.23714e-33	2.21102e-31
CL2920.Contig2_CKA	1506	1	58	0.154167	9.05537	5.87621	Up	7.32572e-17	1.4867e-15
CL6068.Contig2_CKA	1025	4	228	0.906052	52.3015	5.85111	Up	4.2392e-63	3.68213e-61
Unigene1674_CKA	326	4	225	2.84878	162.281	5.83201	Up	3.28148e-62	2.78725e-60
gnl|UG|Rsa#S42002801	684	13	730	4.4127	250.94	5.82954	Up	7.1906e-199	2.6602e-196
Unigene4756_CKA	597	1	56	0.388904	22.0555	5.82558	Up	2.87034e-16	5.60204e-15
CL10804.Contig1_CKA	462	1	56	0.502545	28.5003	5.82558	Up	2.87034e-16	5.59985e-15
CL7940.Contig1_CKA	609	10	553	3.81241	213.506	5.80743	Up	8.89068e-151	2.3248e-148
Unigene16320_CKA	369	1	54	0.629203	34.4089	5.77311	Up	1.12335e-15	2.10603e-14
CL13468.Contig1_CKA	1710	1	54	0.135775	7.42507	5.77311	Up	1.12335e-15	2.10524e-14
Unigene30397_CKA	284	3	159	2.45256	131.638	5.74615	Up	4.56512e-44	2.66979e-42
Unigene25833_CKA	1612	9	476	1.29627	69.4297	5.74312	Up	2.0333e-129	4.12809e-127
Unigene17634_CKA	421	2	105	1.10297	58.6422	5.73247	Up	1.87656e-29	7.06278e-28
CL244.Contig1_CKA	339	1	52	0.684884	36.0667	5.71866	Up	4.391e-15	7.95156e-14
gi|332789854|gb|FY448963.1|FY448963	540	1	52	0.429955	22.6419	5.71866	Up	4.391e-15	7.95445e-14
CL9911.Contig1_CKA	772	19	985	5.71417	300.001	5.71428	Up	9.87692e-266	5.19256e-263
gi|161569645|gb|EY940880.1|EY940880	149	2	102	3.11645	160.96	5.69065	Up	1.44662e-28	5.26604e-27
gi|332779990|gb|FY439966.1|FY439966	841	1	50	0.276071	13.979	5.66208	Up	1.7141e-14	2.98498e-13
CL5548.Contig1_CKA	259	1	50	0.896432	45.3914	5.66208	Up	1.7141e-14	2.98394e-13
gi|332790658|gb|FY448146.1|FY448146	814	4	199	1.14091	57.482	5.65485	Up	1.60521e-54	1.18071e-52
gnl|UG|Rsa#S42571996	787	2	98	0.590027	29.2789	5.63293	Up	2.1974e-27	7.63723e-26
CL4865.Contig2_CKA	1193	1	48	0.194615	9.46028	5.60319	Up	6.68176e-14	1.11759e-12
gnl|UG|Rsa#S43010384	506	1	48	0.458845	22.3046	5.60319	Up	6.68176e-14	1.11797e-12
CL10726.Contig2_CKA	1283	2	92	0.361926	16.8603	5.54179	Up	1.29324e-25	4.16438e-24
gi|158942001|gb|EX904333.1|EX904333	781	3	136	0.89184	40.9441	5.52073	Up	2.80716e-37	1.34421e-35
gi|167452639|gb|FD958383.1|FD958383	691	1	45	0.336	15.3122	5.51008	Up	5.12744e-13	8.00265e-12
Unigene13297_CKA	285	1	45	0.814652	37.1254	5.51008	Up	5.12744e-13	8.00015e-12
CL1878.Contig2_CKA	604	4	179	1.53759	69.6818	5.50204	Up	1.26318e-48	8.18264e-47
Unigene28026_CKA	942	11	485	2.71118	121.058	5.48063	Up	2.52334e-129	5.10225e-127
CL4710.Contig2_CKA	344	1	44	0.67493	30.0744	5.47766	Up	1.0105e-12	1.53914e-11
CL5812.Contig1_CKA	1038	1	44	0.223676	9.96686	5.47766	Up	1.0105e-12	1.53961e-11
gi|332775448|gb|FY435950.1|FY435950	646	5	216	1.79703	78.6184	5.45118	Up	3.4017e-58	2.70103e-56
CL14284.Contig1_CKA	1599	1	43	0.145201	6.323	5.44449	Up	1.99056e-12	2.97032e-11
Unigene28027_CKA	663	4	169	1.40076	59.9344	5.4191	Up	1.1014e-45	6.67574e-44
gnl|UG|Rsa#S43005757	849	34	1430	9.29797	396.033	5.41256	Up	0	0
CL8848.Contig1_CKA	592	1	42	0.392189	16.6813	5.41054	Up	3.9193e-12	5.70687e-11
CL5361.Contig1_CKA	964	1	42	0.240846	10.2441	5.41054	Up	3.9193e-12	5.7052e-11
gi|166147198|gb|FD579812.1|FD579812	703	2	83	0.660529	27.7604	5.39326	Up	5.75102e-23	1.6357e-21
gi|158940498|gb|EX902830.1|EX902830	707	1	41	0.328396	13.6354	5.37578	Up	7.7131e-12	1.09781e-10
CL3529.Contig2_CKA	1071	2	81	0.433568	17.7827	5.35807	Up	2.22326e-22	6.14491e-21
Unigene7569_CKA	574	9	362	3.64039	148.286	5.34815	Up	7.71014e-96	1.15292e-93
Unigene29696_CKA	273	2	80	1.70092	68.9018	5.34015	Up	4.36952e-22	1.19187e-20
CL11034.Contig1_CKA	1175	2	79	0.395193	15.8086	5.32201	Up	8.58524e-22	2.3028e-20
Unigene25551_CKA	525	2	77	0.884479	34.4853	5.28501	Up	3.31132e-21	8.63606e-20
gi|156169806|gb|EW729952.1|EW729952	697	4	152	1.33243	51.276	5.26615	Up	1.06441e-40	5.64943e-39
CL838.Contig2_CKA	369	1	38	0.629203	24.2137	5.26615	Up	5.85998e-11	7.68367e-10
gnl|UG|Rsa#S42564254	765	1	38	0.303498	11.6795	5.26615	Up	5.85998e-11	7.68568e-10
CL811.Contig2_CKA	288	5	186	4.03083	151.853	5.23546	Up	2.13e-49	1.39791e-47
Unigene20129_CKA	740	1	37	0.313751	11.7564	5.22768	Up	1.15067e-10	1.46792e-09
Unigene16272_CKA	830	1	37	0.27973	10.4816	5.22768	Up	1.15067e-10	1.46755e-09
Unigene16333_CKA	943	8	292	1.96968	72.8072	5.20805	Up	1.26086e-76	1.41829e-74
CL12457.Contig1_CKA	1268	5	181	0.91552	33.5631	5.19614	Up	6.16162e-48	3.93524e-46
Unigene4114_CKA	374	1	36	0.620791	22.6326	5.18815	Up	2.25806e-10	2.8026e-09
CL1567.Contig2_CKA	353	1	36	0.657722	23.979	5.18815	Up	2.25806e-10	2.8019e-09
CL5668.Contig3_CKA	1287	8	284	1.44321	51.8851	5.16797	Up	2.73238e-74	2.99925e-72
gi|166149166|gb|FD581868.1|FD581868	667	1	35	0.34809	12.338	5.14751	Up	4.42824e-10	5.33054e-09
gi|332785670|gb|FY444602.1|FY444602	829	1	35	0.280067	9.92697	5.14751	Up	4.42824e-10	5.32925e-09
CL11748.Contig1_CKA	378	1	35	0.614222	21.7711	5.14751	Up	4.42824e-10	5.33182e-09
CL13357.Contig1_CKA	1325	6	209	1.05136	37.088	5.14062	Up	7.05284e-55	5.24177e-53
CL433.Contig1_CKA	1002	2	69	0.463425	16.1914	5.12675	Up	7.23356e-19	1.66409e-17
CL2627.Contig3_CKA	1205	10	343	1.92677	66.9284	5.11836	Up	5.06152e-89	6.83223e-87
gi|332786266|gb|FY441794.1|FY441794	613	2	67	0.757507	25.6991	5.08431	Up	2.7709e-18	6.15887e-17
gnl|UG|Rsa#S41980071	853	3	100	0.816562	27.5648	5.07712	Up	9.93514e-27	3.35271e-25
Unigene20001_CKA	517	16	524	7.18532	238.311	5.05165	Up	2.34078e-134	5.12754e-132
gnl|UG|Rsa#S41974500	981	7	229	1.65671	54.887	5.05007	Up	1.73084e-59	1.4125e-57
gnl|UG|Rsa#S42003056	755	2	65	0.615035	20.2428	5.04059	Up	1.05972e-17	2.27545e-16
Unigene25812_CKA	982	1	32	0.236432	7.66199	5.01822	Up	3.32544e-09	3.64863e-08
Unigene31741_CKA	262	2	63	1.77233	56.5383	4.9955	Up	4.04598e-17	8.35701e-16
Unigene8830_CKA	446	2	63	1.04115	33.2131	4.9955	Up	4.04598e-17	8.35355e-16
CL2062.Contig3_CKA	1017	144	4465	32.8745	1032.29	4.97274	Up	0	0
CL7151.Contig2_CKA	920	1	31	0.252365	7.92277	4.97242	Up	6.50184e-09	6.952e-08
gi|167442104|gb|FD946291.1|FD946291	766	1	31	0.303102	9.5156	4.97242	Up	6.50184e-09	6.95349e-08
CL12170.Contig1_CKA	747	11	336	3.41892	105.76	4.95111	Up	8.8377e-86	1.11462e-83
Unigene6626_CKA	295	2	61	1.57407	48.6196	4.94896	Up	1.54194e-16	3.05235e-15
Unigene29846_CKA	2432	5	152	0.477335	14.6955	4.94422	Up	1.70353e-39	8.70838e-38
CL5538.Contig3_CKA	2138	6	182	0.651569	20.0155	4.94106	Up	5.01136e-47	3.12079e-45
gnl|UG|Rsa#S43005790	480	30	910	14.511	445.762	4.94106	Up	1.59378e-229	6.9217e-227
CL4293.Contig1_CKA	1383	1	30	0.167878	5.10038	4.92512	Up	1.27013e-08	1.31418e-07
Unigene986_CKA	1568	1	30	0.148071	4.49861	4.92512	Up	1.27013e-08	1.31391e-07
CL12745.Contig1_CKA	1831	1	30	0.126803	3.85244	4.92512	Up	1.27013e-08	1.31363e-07
gnl|UG|Rsa#S42003133	553	73	2184	30.6489	928.604	4.92116	Up	0	0
Unigene21708_CKA	428	6	179	3.2548	98.336	4.91708	Up	3.70918e-46	2.26746e-44
CL8021.Contig1_CKA	796	4	119	1.16671	35.151	4.91304	Up	4.37104e-31	1.7395e-29
gi|161575338|gb|EY946216.1|EY946216	670	2	59	0.693062	20.7052	4.90087	Up	5.86514e-16	1.12276e-14
CL5264.Contig5_CKA	976	2	59	0.47577	14.2136	4.90087	Up	5.86514e-16	1.12233e-14
gi|332780470|gb|FY443053.1|FY443053	871	13	383	3.46531	103.391	4.89899	Up	4.8914e-97	7.38055e-95
gi|158942135|gb|EX904584.1|EX904584	695	6	175	2.0044	59.2047	4.88447	Up	5.33702e-45	3.19607e-43
Unigene8829_CKA	401	5	145	2.89496	85.0211	4.87621	Up	1.81467e-37	8.7398e-36
CL3568.Contig1_CKA	379	1	29	0.612601	17.9913	4.87621	Up	2.47892e-08	2.48459e-07
CL3053.Contig1_CKA	1366	2	58	0.339935	9.98345	4.87621	Up	1.14302e-15	2.13889e-14
Unigene21903_CKA	231	1	29	1.00509	29.5182	4.87621	Up	2.47892e-08	2.48509e-07
CL5745.Contig1_CKA	598	1	29	0.388254	11.4025	4.87621	Up	2.47892e-08	2.48409e-07
gnl|UG|Rsa#S42569825	768	45	1299	13.6041	397.696	4.86956	Up	0	0
CL5250.Contig1_CKA	1482	1	28	0.156664	4.44235	4.82558	Up	4.83336e-08	4.67281e-07
gi|332784462|gb|FY449821.1|FY449821	827	1	28	0.280745	7.96078	4.82558	Up	4.83336e-08	4.67371e-07
Unigene179_CKA	596	1	28	0.389557	11.0463	4.82558	Up	4.83336e-08	4.67462e-07
Unigene14634_CKA	526	9	249	3.97259	111.306	4.8083	Up	6.10118e-63	5.26282e-61
CL52.Contig10_CKA	1715	4	110	0.541518	15.0811	4.79958	Up	1.75067e-28	6.34972e-27
gi|158944718|gb|EX906988.1|EX906988	816	14	379	3.98341	109.207	4.77692	Up	9.9745e-95	1.47824e-92
gi|161565248|gb|EY936900.1|EY936900	822	1	27	0.282452	7.72316	4.77311	Up	9.41422e-08	8.777e-07
gi|332782725|gb|FY443744.1|FY443744	779	1	27	0.298043	8.14947	4.77311	Up	9.41422e-08	8.77536e-07
gi|158927613|gb|EX900613.1|EX900613	752	1	27	0.308744	8.44207	4.77311	Up	9.41422e-08	8.77372e-07
Unigene11778_CKA	340	1	27	0.68287	18.6719	4.77311	Up	9.41422e-08	8.77045e-07
Unigene30181_CKA	220	1	27	1.05534	28.8565	4.77311	Up	9.41422e-08	8.77209e-07
gi|161562079|gb|EY934088.1|EY934088	731	15	401	4.76421	128.982	4.75879	Up	6.2725e-100	9.66894e-98
CL592.Contig1_CKA	907	2	53	0.511964	13.7395	4.74615	Up	3.18662e-14	5.45791e-13
CL11609.Contig1_CKA	1230	6	158	1.13256	30.2034	4.73704	Up	4.30404e-40	2.23918e-38
gnl|UG|Rsa#S42027501	789	1	26	0.294266	7.74818	4.71866	Up	1.83163e-07	1.64382e-06
gi|158947199|gb|EX909355.1|EX909355	551	1	26	0.421372	11.0949	4.71866	Up	1.83163e-07	1.64353e-06
CL13209.Contig1_CKA	678	1	26	0.342442	9.01668	4.71866	Up	1.83163e-07	1.64323e-06
gi|332776484|gb|FY428568.1|FY428568	853	1	26	0.272187	7.16684	4.71866	Up	1.83163e-07	1.64441e-06
Unigene28417_CKA	859	1	26	0.270286	7.11678	4.71866	Up	1.83163e-07	1.64412e-06
Unigene8239_CKA	286	2	52	1.62361	42.7504	4.71866	Up	6.1888e-14	1.03932e-12
CL6559.Contig1_CKA	377	2	52	1.2317	32.4314	4.71866	Up	6.1888e-14	1.03897e-12
CL4949.Contig1_CKA	1220	6	153	1.14185	29.4873	4.69065	Up	1.17997e-38	5.91691e-37
CL85.Contig1_CKA	647	4	102	1.4354	37.068	4.69065	Up	3.52916e-26	1.17117e-24
Unigene29711_CKA	1020	39	987	8.87731	227.52	4.67973	Up	2.35864e-241	1.1219e-238
gnl|UG|Rsa#S43008052	755	1	25	0.307518	7.78567	4.66208	Up	3.55936e-07	3.06551e-06
CL7002.Contig2_CKA	1923	1	25	0.120736	3.05678	4.66208	Up	3.55936e-07	3.06603e-06
CL6062.Contig1_CKA	1226	37	922	7.00694	176.825	4.65739	Up	6.18206e-225	2.61658e-222
CL4954.Contig3_CKA	749	4	98	1.23992	30.7643	4.63293	Up	4.96954e-25	1.54834e-23
Unigene6283_CKA	498	2	49	0.932433	23.135	4.63293	Up	4.51546e-13	7.07847e-12
CL9553.Contig2_CKA	1978	2	49	0.234758	5.82469	4.63293	Up	4.51546e-13	7.08069e-12
Unigene28310_CKA	481	4	98	1.93078	47.9054	4.63293	Up	4.96954e-25	1.54931e-23
gnl|UG|Rsa#S41982215	795	1	24	0.292045	7.09818	4.60319	Up	6.908e-07	5.71877e-06
Unigene6338_CKA	477	1	24	0.486742	11.8303	4.60319	Up	6.908e-07	5.71687e-06
Unigene20928_CKA	232	1	24	1.00076	24.3235	4.60319	Up	6.908e-07	5.71782e-06
Unigene19202_CKA	961	2	48	0.483196	11.7441	4.60319	Up	8.74552e-13	1.33656e-11
CL8195.Contig1_CKA	1441	1062	25404	171.111	4145.16	4.59842	Up	0	0
CL6100.Contig1_CKA	602	9	214	3.47107	83.5835	4.58977	Up	6.96974e-53	4.95864e-51
gnl|UG|Rsa#S41981262	818	20	475	5.67667	136.535	4.58808	Up	1.28304e-115	2.34725e-113
gnl|UG|Rsa#S42008500	813	4	94	1.14232	27.1857	4.57281	Up	6.95532e-24	2.0567e-22
gi|161574857|gb|EY946695.1|EY946695	572	1	23	0.405902	9.45442	4.54179	Up	1.33886e-06	1.06563e-05
gnl|UG|Rsa#S41980495	859	1	23	0.270286	6.29561	4.54179	Up	1.33886e-06	1.06529e-05
gi|167445136|gb|FD952304.1|FD952304	840	1	23	0.2764	6.43801	4.54179	Up	1.33886e-06	1.06546e-05
Unigene20939_CKA	758	11	253	3.36931	78.4792	4.54179	Up	6.93794e-62	5.87303e-60
CL9866.Contig2_CKA	1631	35	800	4.98231	115.329	4.5328	Up	3.16328e-192	1.09713e-189
gnl|UG|Rsa#S42027050	795	4	89	1.16818	26.3224	4.49396	Up	1.86536e-22	5.18729e-21
Unigene1912_CKA	1083	45	1001	9.64719	217.325	4.4936	Up	8.15166e-239	3.80492e-236
gnl|UG|Rsa#S43010900	819	2	44	0.566974	12.632	4.47766	Up	1.221e-11	1.70722e-10
Unigene6544_CKA	313	1	22	0.741776	16.5265	4.47766	Up	2.59104e-06	1.97749e-05
gi|332775200|gb|FY433722.1|FY433722	887	10	220	2.61754	58.3179	4.47766	Up	1.55789e-53	1.12601e-51
gi|332795021|gb|FY453085.1|FY453085	885	18	394	4.72222	104.678	4.47035	Up	1.18946e-94	1.75758e-92
Unigene27714_CKA	1771	38	807	4.98175	107.142	4.42672	Up	4.8522e-191	1.65985e-188
CL592.Contig12_CKA	1178	6	127	1.18256	25.349	4.42195	Up	3.18742e-31	1.27252e-29
CL202.Contig1_CKA	1384	1	21	0.167757	3.56768	4.41054	Up	5.00634e-06	3.64964e-05
gi|156176659|gb|EW736805.1|EW736805	382	1	21	0.60779	12.9259	4.41054	Up	5.00634e-06	3.64857e-05
gi|158944764|gb|EX906329.1|EX906329	772	1	21	0.300746	6.39595	4.41054	Up	5.00634e-06	3.6491e-05
gi|332776016|gb|FY428100.1|FY428100	838	1	21	0.277059	5.89221	4.41054	Up	5.00634e-06	3.64751e-05
Unigene27468_CKA	274	1	21	0.847357	18.0207	4.41054	Up	5.00634e-06	3.64804e-05
Unigene3579_CKA	301	2	42	1.5427	32.8085	4.41054	Up	4.53874e-11	6.0304e-10
CL6811.Contig1_CKA	1927	1	21	0.120486	2.56236	4.41054	Up	5.00634e-06	3.64644e-05
gnl|UG|Rsa#S42049330	2088	1	21	0.111195	2.36479	4.41054	Up	5.00634e-06	3.64698e-05
Unigene6062_CKA	1047	35	728	7.76137	163.489	4.39674	Up	9.4494e-172	2.87769e-169
gi|332784094|gb|FY434827.1|FY434827	832	7	144	1.9534	40.6951	4.38079	Up	4.95576e-35	2.23991e-33
Unigene20409_CKA	521	2	41	0.89127	18.5033	4.37578	Up	8.73826e-11	1.12625e-09
CL7020.Contig1_CKA	1541	4	82	0.602663	12.5116	4.37578	Up	1.82859e-20	4.59623e-19
Unigene26624_CKA	1382	3	61	0.504	10.3783	4.364	Up	1.70813e-15	3.16084e-14
CL2120.Contig2_CKA	999	6	121	1.39445	28.4789	4.35213	Up	1.6048e-29	6.05362e-28
CL4672.Contig3_CKA	1840	433	8701	54.637	1111.87	4.34697	Up	0	0
Unigene19656_CKA	343	1	20	0.676897	13.7101	4.34015	Up	9.65624e-06	6.69078e-05
Unigene18187_CKA	455	7	140	3.57194	72.3469	4.34015	Up	6.7312e-34	2.94123e-32
Unigene2437_CKA	526	1	20	0.441399	8.9402	4.34015	Up	9.65624e-06	6.69263e-05
CL8680.Contig2_CKA	705	1	20	0.329327	6.67028	4.34015	Up	9.65624e-06	6.69356e-05
gi|161568800|gb|EY940349.1|EY940349	765	1	20	0.303498	6.14712	4.34015	Up	9.65624e-06	6.69171e-05
gnl|UG|Rsa#S42025705	718	9	180	2.91028	58.9456	4.34015	Up	3.30336e-43	1.88337e-41
Unigene25172_CKA	1052	4	80	0.882798	17.8804	4.34015	Up	6.74626e-20	1.64118e-18
Unigene1623_CKA	2090	84	1663	9.33147	187.089	4.32548	Up	0	0
Unigene22845_CKA	1365	4	79	0.680369	13.6081	4.32201	Up	1.29472e-19	3.11031e-18
gi|167438350|gb|FD948765.1|FD948765	722	3	59	0.964719	19.214	4.31591	Up	6.30076e-15	1.12993e-13
Unigene29831_CKA	933	91	1785	22.6452	449.842	4.31214	Up	0	0
CL1462.Contig3_CKA	497	4	78	1.86862	36.9013	4.30363	Up	2.48336e-19	5.86703e-18
gi|332789751|gb|FY447658.1|FY447658	767	36	701	10.8974	214.895	4.30157	Up	4.29288e-163	1.2182e-160
CL880.Contig1_CKA	1648	35	681	4.93092	97.1612	4.30045	Up	1.84777e-158	5.15559e-156
Unigene30658_CKA	1015	3	58	0.686234	13.4358	4.29124	Up	1.20876e-14	2.12572e-13
CL2113.Contig4_CKA	1264	7	135	1.28578	25.1125	4.28769	Up	1.74221e-32	7.20901e-31
CL8762.Contig1_CKA	1051	4	77	0.883638	17.2263	4.28501	Up	4.76044e-19	1.10584e-17
gi|332782520|gb|FY443539.1|FY443539	863	6	115	1.6142	31.3322	4.27875	Up	7.97146e-28	2.81959e-26
Unigene2374_CKA	2556	15	286	1.36253	26.3092	4.27121	Up	3.92828e-67	3.6948e-65
CL6881.Contig1_CKA	2135	1	19	0.108747	2.09247	4.26615	Up	1.85898e-05	0.000122422
Unigene34821_CKA	216	1	19	1.07489	20.6825	4.26615	Up	1.85898e-05	0.000122406
Unigene1668_CKA	458	1	19	0.506934	9.75419	4.26615	Up	1.85898e-05	0.00012239
gnl|UG|Rsa#S43013377	615	1	19	0.377522	7.2641	4.26615	Up	1.85898e-05	0.000122438
Unigene16867_CKA	212	2	38	2.19034	42.1455	4.26615	Up	6.19706e-10	7.32905e-09
CL12033.Contig2_CKA	612	1	19	0.379372	7.29971	4.26615	Up	1.85898e-05	0.000122373
gi|166136898|gb|FD568884.1|FD568884	646	15	279	5.39108	101.549	4.23546	Up	3.67096e-65	3.30943e-63
Unigene10667_CKA	205	4	73	4.53026	83.7283	4.20805	Up	6.38856e-18	1.38545e-16
gi|332782380|gb|FY443399.1|FY443399	869	1	18	0.267176	4.8703	4.18815	Up	3.57142e-05	0.000223887
Unigene24198_CKA	396	1	18	0.586303	10.6876	4.18815	Up	3.57142e-05	0.000224028
gi|332777794|gb|FY440997.1|FY440997	516	1	18	0.449953	8.20212	4.18815	Up	3.57142e-05	0.000223972
CL11957.Contig1_CKA	1336	2	36	0.347569	6.33577	4.18815	Up	2.27446e-09	2.53902e-08
CL10788.Contig1_CKA	1048	30	540	6.64625	121.153	4.18815	Up	9.31758e-124	1.78984e-121
gi|167441279|gb|FD947206.1|FD947206	696	1	18	0.333586	6.08088	4.18815	Up	3.57142e-05	0.000224
CL1606.Contig1_CKA	308	1	18	0.753818	13.7412	4.18815	Up	3.57142e-05	0.000223915
Unigene24352_CKA	233	1	18	0.996463	18.1643	4.18815	Up	3.57142e-05	0.000223944
gnl|UG|Rsa#S41975515	738	2	36	0.629203	11.4696	4.18815	Up	2.27446e-09	2.53958e-08
gnl|UG|Rsa#S43012154	786	14	250	4.13545	74.7861	4.17665	Up	5.41204e-58	4.26339e-56
Unigene8172_CKA	1651	7	125	0.984392	17.8019	4.17665	Up	1.13596e-29	4.29807e-28
Unigene20938_CKA	634	9	160	3.29587	59.3381	4.17023	Up	1.42094e-37	6.87004e-36
CL3177.Contig1_CKA	1373	9	160	1.52191	27.4001	4.17023	Up	1.42094e-37	6.8767e-36
CL6989.Contig1_CKA	2186	21	372	2.23042	40.0125	4.16507	Up	2.05304e-85	2.56343e-83
Unigene18922_CKA	277	3	53	2.51454	44.9883	4.16118	Up	3.103e-13	4.92144e-12
gi|332790379|gb|FY454444.1|FY454444	860	5	88	1.34986	24.0595	4.15573	Up	3.44098e-21	8.96018e-20
CL4899.Contig2_CKA	278	5	88	4.17582	74.4288	4.15573	Up	3.44098e-21	8.95551e-20
gi|332789081|gb|FY441545.1|FY441545	551	9	158	3.79235	67.4231	4.15208	Up	5.16488e-37	2.46375e-35
CL6418.Contig1_CKA	542	3	52	1.28511	22.5583	4.1337	Up	5.92272e-13	9.20935e-12
gi|167440583|gb|FD945835.1|FD945835	808	4	69	1.14939	20.0789	4.12675	Up	8.48274e-17	1.71246e-15
gi|332794663|gb|FY451736.1|FY451736	819	4	69	1.13395	19.8093	4.12675	Up	8.48274e-17	1.71315e-15
gi|167441807|gb|FD949069.1|FD949069	603	7	120	2.69524	46.7915	4.11776	Up	2.8577e-28	1.02828e-26
CL13067.Contig2_CKA	850	304	5204	83.037	1439.53	4.1157	Up	0	0
Unigene26340_CKA	1617	9	154	1.29226	22.3931	4.11509	Up	6.79664e-36	3.15182e-34
gi|158940592|gb|EX902929.1|EX902929	756	50	854	15.3555	265.607	4.11246	Up	2.68584e-192	9.38053e-190
Unigene30503_CKA	1324	1	17	0.175359	3.01901	4.10569	Up	6.84574e-05	0.000408633
CL13114.Contig1_CKA	1062	9	153	1.96759	33.8743	4.10569	Up	1.29339e-35	5.93725e-34
gi|332787099|gb|FY452823.1|FY452823	832	1	17	0.279057	4.80429	4.10569	Up	6.84574e-05	0.000408585
gi|167452628|gb|FD958283.1|FD958283	821	1	17	0.282796	4.86865	4.10569	Up	6.84574e-05	0.000408438
gi|158943248|gb|EX906210.1|EX906210	575	1	17	0.403784	6.95159	4.10569	Up	6.84574e-05	0.000408341
gi|156178609|gb|EW738755.1|EW738755	791	1	17	0.293522	5.05331	4.10569	Up	6.84574e-05	0.000408243
gi|167439327|gb|FD947456.1|FD947456	344	2	34	1.34986	23.2393	4.10569	Up	8.30516e-09	8.7583e-08
Unigene25527_CKA	251	1	17	0.925003	15.925	4.10569	Up	6.84574e-05	0.000408487
CL4966.Contig2_CKA	961	1	17	0.241598	4.15938	4.10569	Up	6.84574e-05	0.000408097
Unigene14393_CKA	471	1	17	0.492942	8.48655	4.10569	Up	6.84574e-05	0.000408048
Unigene29387_CKA	2580	1	17	0.0899906	1.54929	4.10569	Up	6.84574e-05	0.000408
gi|158940110|gb|EX902442.1|EX902442	811	1	17	0.286283	4.92869	4.10569	Up	6.84574e-05	0.000408292
CL3892.Contig1_CKA	311	1	17	0.746546	12.8526	4.10569	Up	6.84574e-05	0.000408146
gi|167440125|gb|FD947117.1|FD947117	643	1	17	0.361082	6.21643	4.10569	Up	6.84574e-05	0.000408536
gnl|UG|Rsa#S42008334	805	1	17	0.288417	4.96542	4.10569	Up	6.84574e-05	0.000408389
Unigene4760_CKA	418	6	102	3.33267	57.3756	4.10569	Up	3.57576e-24	1.07196e-22
CL8853.Contig1_CKA	233	1	17	0.996463	17.1552	4.10569	Up	6.84574e-05	0.000408194
CL3558.Contig1_CKA	2097	7	118	0.775027	13.2308	4.09351	Up	1.03505e-27	3.64302e-26
CL3315.Contig2_CKA	1770	9	150	1.18055	19.926	4.07712	Up	8.89442e-35	4.00201e-33
Unigene28583_CKA	698	70	1157	23.2841	389.746	4.06511	Up	9.1735e-258	4.72331e-255
Unigene13298_CKA	358	2	33	1.29707	21.6738	4.06262	Up	1.5837e-08	1.62349e-07
gi|156178367|gb|EW738513.1|EW738513	661	2	33	0.702499	11.7386	4.06262	Up	1.5837e-08	1.62283e-07
gi|332780352|gb|FY440727.1|FY440727	847	10	165	2.74115	45.804	4.06262	Up	4.99874e-38	2.44283e-36
gi|158922232|gb|EX895570.1|EX895570	400	2	33	1.16088	19.398	4.06262	Up	1.5837e-08	1.62316e-07
CL9666.Contig1_CKA	1097	25	412	5.29115	88.3067	4.06087	Up	8.942e-93	1.28703e-90
Unigene26206_CKA	1031	35	576	7.88182	131.361	4.05887	Up	4.97734e-129	9.98346e-127
CL141.Contig1_CKA	738	5	82	1.57301	26.1253	4.05385	Up	1.63925e-19	3.91913e-18
Unigene34333_CKA	285	6	98	4.88791	80.8508	4.04797	Up	4.67456e-23	1.33486e-21
gi|332778070|gb|FY442477.1|FY442477	873	4	65	1.06381	17.5066	4.04059	Up	1.11309e-15	2.08993e-14
gi|158941440|gb|EX903772.1|EX903772	706	4	65	1.31544	21.6477	4.04059	Up	1.11309e-15	2.09071e-14
Unigene13958_CKA	304	4	65	3.05494	50.2739	4.04059	Up	1.11309e-15	2.0915e-14
Unigene1820_CKA	1583	78	1265	11.4401	187.894	4.03774	Up	2.7862e-280	1.54616e-277
gi|161568322|gb|EY939733.1|EY939733	579	20	321	8.01989	130.356	4.02273	Up	3.91826e-72	4.05163e-70
CL13274.Contig1_CKA	832	1	16	0.279057	4.52168	4.01822	Up	0.000130891	0.000741772
CL1405.Contig2_CKA	1127	3	48	0.618037	10.0143	4.01822	Up	7.78366e-12	1.10691e-10
gi|166150723|gb|FD584011.1|FD584011	653	1	16	0.355553	5.76116	4.01822	Up	0.000130891	0.000741857
gi|332795188|gb|FY453254.1|FY453254	902	1	16	0.257401	4.17077	4.01822	Up	0.000130891	0.000741604
gi|156174114|gb|EW734260.1|EW734260	731	1	16	0.317614	5.14643	4.01822	Up	0.000130891	0.0007411
gi|158942358|gb|EX904807.1|EX904807	806	3	48	0.864178	14.0026	4.01822	Up	7.78366e-12	1.10723e-10
gi|161573996|gb|EY944801.1|EY944801	565	1	16	0.410931	6.65847	4.01822	Up	0.000130891	0.000741268
CL11443.Contig2_CKA	484	1	16	0.479702	7.77281	4.01822	Up	0.000130891	0.000741688
gi|156175483|gb|EW735629.1|EW735629	698	1	16	0.33263	5.38974	4.01822	Up	0.000130891	0.000741941
Unigene30053_CKA	569	1	16	0.408042	6.61167	4.01822	Up	0.000130891	0.000741352
CL11432.Contig1_CKA	1484	1	16	0.156453	2.53507	4.01822	Up	0.000130891	0.000741436
Unigene14075_CKA	849	4	64	1.09388	17.7246	4.01822	Up	2.11424e-15	3.89644e-14
Unigene7757_CKA	349	1	16	0.66526	10.7795	4.01822	Up	0.000130891	0.00074152
CL10317.Contig3_CKA	213	1	16	1.09003	17.6621	4.01822	Up	0.000130891	0.000741184
CL4967.Contig2_CKA	805	112	1782	32.3027	520.493	4.01015	Up	0	0
Unigene20094_CKA	1504	24	380	3.70493	59.4072	4.00312	Up	8.18782e-85	1.00971e-82
gnl|UG|Rsa#S42026480	855	4	63	1.0862	17.3252	3.9955	Up	4.01248e-15	7.29521e-14
Unigene31545_CKA	529	3	47	1.31669	20.8903	3.98785	Up	1.47806e-11	2.05227e-10
CL2795.Contig1_CKA	1703	3	47	0.409	6.48913	3.98785	Up	1.47806e-11	2.05284e-10
gi|156166508|gb|EW726654.1|EW726654	703	3	47	0.990793	15.7198	3.98785	Up	1.47806e-11	2.0517e-10
gi|332784766|gb|FY450125.1|FY450125	835	5	78	1.39027	21.964	3.9817	Up	2.12638e-18	4.76446e-17
CL6574.Contig1_CKA	1344	19	296	3.28225	51.784	3.97975	Up	4.05118e-66	3.71252e-64
CL3323.Contig6_CKA	1667	6	93	0.835666	13.1175	3.97242	Up	1.14737e-21	3.06112e-20
gi|156176576|gb|EW736722.1|EW736722	837	2	31	0.554781	8.70842	3.97242	Up	5.73244e-08	5.49522e-07
CL8341.Contig1_CKA	1193	2	31	0.38923	6.10976	3.97242	Up	5.73244e-08	5.49417e-07
CL3518.Contig1_CKA	800	4	62	1.16088	18.2224	3.97242	Up	7.60832e-15	1.35517e-13
CL2708.Contig1_CKA	1402	2	31	0.331207	5.19896	3.97242	Up	5.73244e-08	5.49311e-07
gnl|UG|Rsa#S43011926	666	3	46	1.04584	16.24	3.95682	Up	2.8035e-11	3.79761e-10
gi|167439934|gb|FD946143.1|FD946143	207	10	153	11.2162	173.79	3.95368	Up	1.07448e-34	4.8e-33
CL2559.Contig1_CKA	2825	322	4882	26.4639	406.333	3.94056	Up	0	0
Unigene27891_CKA	464	3	45	1.50114	22.8033	3.92512	Up	5.31116e-11	6.99896e-10
gi|167452437|gb|FD953547.1|FD953547	513	2	30	0.905169	13.7501	3.92512	Up	1.08793e-07	1.0064e-06
gi|161572673|gb|EY943968.1|EY943968	763	4	60	1.21717	18.4897	3.92512	Up	2.72806e-14	4.68697e-13
Unigene23161_CKA	1094	7	105	1.48559	22.5671	3.92512	Up	4.24234e-24	1.26646e-22
gi|158923930|gb|EX896505.1|EX896505	605	2	30	0.767523	11.6592	3.92512	Up	1.08793e-07	1.00659e-06
Unigene13907_CKA	564	10	149	4.11659	62.117	3.91547	Up	1.37012e-33	5.89908e-32
CL6065.Contig5_CKA	260	3	44	2.67895	39.7908	3.89269	Up	1.00494e-10	1.28892e-09
gi|166141596|gb|FD575252.1|FD575252	649	3	44	1.07323	15.9408	3.89269	Up	1.00494e-10	1.28925e-09
gi|332785404|gb|FY443936.1|FY443936	465	150	2181	74.8954	1102.82	3.88018	Up	0	0
CL157.Contig4_CKA	609	27	392	10.2935	151.346	3.87805	Up	2.04678e-85	2.56201e-83
CL5794.Contig2_CKA	588	2	29	0.789714	11.5964	3.87621	Up	2.06106e-07	1.83457e-06
Unigene29701_CKA	845	15	217	4.12146	60.3818	3.87289	Up	6.7044e-48	4.26554e-46
gi|156176730|gb|EW736876.1|EW736876	880	49	708	12.928	189.171	3.87112	Up	9.22412e-153	2.43751e-150
gi|332780300|gb|FY440276.1|FY440276	834	29	418	8.07326	117.846	3.8676	Up	8.60602e-91	1.19394e-88
CL878.Contig7_CKA	1360	29	416	4.95081	71.9213	3.86068	Up	3.05016e-90	4.16222e-88
Unigene7306_CKA	1475	19	271	2.99074	43.1997	3.85245	Up	3.18892e-59	2.58132e-57
gi|166151676|gb|FD581361.1|FD581361	776	6	85	1.79517	25.7549	3.84265	Up	1.85947e-19	4.43079e-18
CL2215.Contig1_CKA	2854	7	99	0.569457	8.15614	3.84023	Up	1.91191e-22	5.31376e-21
Unigene17051_CKA	218	2	28	2.13005	30.1998	3.82558	Up	3.89728e-07	3.34328e-06
Unigene6815_CKA	349	3	42	1.99578	28.2961	3.82558	Up	3.58362e-10	4.36218e-09
CL11466.Contig1_CKA	1209	2	28	0.384079	5.44546	3.82558	Up	3.89728e-07	3.34271e-06
gi|166150186|gb|FD581674.1|FD581674	869	6	84	1.60306	22.7281	3.82558	Up	3.5014e-19	8.1985e-18
Unigene21006_CKA	1626	45	625	6.42553	90.378	3.81408	Up	1.62738e-133	3.50336e-131
CL11855.Contig1_CKA	237	5	69	4.89822	68.4548	3.80482	Up	6.49622e-16	1.23882e-14
gi|156179025|gb|EW739171.1|EW739171	698	36	495	11.9747	166.745	3.79958	Up	9.01438e-106	1.48097e-103
gnl|UG|Rsa#S42567940	432	4	55	2.14978	29.9352	3.79958	Up	6.52746e-13	1.00744e-11
CL12907.Contig2_CKA	542	3	41	1.28511	17.7864	3.79081	Up	6.75316e-10	7.93786e-09
Unigene27890_CKA	349	3	41	1.99578	27.6224	3.79081	Up	6.75316e-10	7.936e-09
CL5894.Contig1_CKA	241	3	41	2.89016	40.0009	3.79081	Up	6.75316e-10	7.93973e-09
Unigene21902_CKA	889	18	245	4.70097	64.7989	3.78494	Up	5.73796e-53	4.08811e-51
CL11191.Contig1_CKA	376	5	68	3.08744	42.523	3.78376	Up	1.2216e-15	2.27654e-14
CL12249.Contig2_CKA	485	2	27	0.957426	13.0896	3.77311	Up	7.35462e-07	6.06437e-06
gi|156177940|gb|EW738086.1|EW738086	816	2	27	0.569058	7.77995	3.77311	Up	7.35462e-07	6.06538e-06
CL5948.Contig1_CKA	2190	46	621	4.87675	66.6731	3.77311	Up	1.48054e-131	3.081e-129
gi|156174976|gb|EW735122.1|EW735122	642	2	27	0.723289	9.88853	3.77311	Up	7.35462e-07	6.06337e-06
gi|161574596|gb|EY945476.1|EY945476	547	3	40	1.27336	17.194	3.75519	Up	1.27072e-09	1.45429e-08
CL100.Contig2_CKA	417	4	53	2.22711	29.8843	3.74615	Up	2.30666e-12	3.42767e-11
CL6381.Contig1_CKA	1058	14	185	3.07227	41.114	3.74225	Up	5.3264e-40	2.76243e-38
CL5275.Contig2_CKA	1249	17	223	3.16012	41.9803	3.73166	Up	8.1047e-48	5.13031e-46
CL4378.Contig1_CKA	453	2	26	1.02506	13.4952	3.71866	Up	1.38494e-06	1.09932e-05
Unigene8293_CKA	602	2	26	0.771348	10.155	3.71866	Up	1.38494e-06	1.09897e-05
CL2809.Contig1_CKA	354	4	52	2.62346	34.5385	3.71866	Up	4.32842e-12	6.28061e-11
gi|158940932|gb|EX903264.1|EX903264	683	3	39	1.01981	13.426	3.71866	Up	2.3874e-09	2.66152e-08
CL287.Contig3_CKA	885	2	26	0.524691	6.9077	3.71866	Up	1.38494e-06	1.09862e-05
CL7559.Contig1_CKA	797	2	26	0.582624	7.6704	3.71866	Up	1.38494e-06	1.09915e-05
gi|332784446|gb|FY449805.1|FY449805	917	2	26	0.506381	6.66664	3.71866	Up	1.38494e-06	1.0988e-05
CL6219.Contig1_CKA	942	5	65	1.23236	16.2243	3.71866	Up	8.07692e-15	1.43659e-13
gi|167444575|gb|FD951488.1|FD951488	695	3	39	1.0022	13.1942	3.71866	Up	2.3874e-09	2.66212e-08
CL10723.Contig5_CKA	341	8	103	5.44694	71.0209	3.70473	Up	1.07671e-22	3.03129e-21
Unigene29950_CKA	796	67	862	19.5424	254.623	3.70368	Up	2.84766e-179	8.94488e-177
Unigene21962_CKA	1281	6	77	1.08747	14.1333	3.70005	Up	2.87532e-17	6.01109e-16
Unigene20463_CKA	1280	23	295	4.17191	54.1895	3.69923	Up	2.38284e-62	2.0274e-60
gnl|UG|Rsa#S43007310	863	52	666	13.9897	181.454	3.69716	Up	1.05772e-138	2.39035e-136
Unigene21648_CKA	484	5	64	2.39851	31.0912	3.6963	Up	1.51293e-14	2.64665e-13
CL7457.Contig1_CKA	1045	4	51	0.888711	11.4751	3.69065	Up	8.11204e-12	1.15164e-10
CL368.Contig1_CKA	1459	3	38	0.477401	6.12395	3.68119	Up	4.47814e-09	4.85681e-08
gi|167436867|gb|FD943742.1|FD943742	442	5	63	2.62642	33.5136	3.67358	Up	2.83098e-14	4.85878e-13
Unigene12370_CKA	294	2	25	1.57943	19.9938	3.66208	Up	2.60198e-06	1.98493e-05
CL2304.Contig2_CKA	1281	2	25	0.362491	4.58875	3.66208	Up	2.60198e-06	1.98554e-05
gi|156172919|gb|EW733065.1|EW733065	670	2	25	0.693062	8.77341	3.66208	Up	2.60198e-06	1.98432e-05
CL8455.Contig2_CKA	863	2	25	0.538067	6.81134	3.66208	Up	2.60198e-06	1.98402e-05
CL1057.Contig1_CKA	530	2	25	0.876135	11.0909	3.66208	Up	2.60198e-06	1.98523e-05
Unigene14346_CKA	551	2	25	0.842743	10.6682	3.66208	Up	2.60198e-06	1.98463e-05
CL11320.Contig1_CKA	1794	746	9321	96.5458	1221.64	3.66146	Up	0	0
Unigene1744_CKA	678	34	423	11.643	146.695	3.65528	Up	6.9981e-88	9.17357e-86
CL13794.Contig2_CKA	718	16	198	5.17383	64.8401	3.64758	Up	7.26456e-42	3.96093e-40
CL13706.Contig1_CKA	1034	91	1124	20.4333	255.593	3.64486	Up	3.43142e-230	1.51663e-227
gi|158937970|gb|EX902178.1|EX902178	724	3	37	0.962054	12.0162	3.64272	Up	8.38564e-09	8.83943e-08
CL8074.Contig1_CKA	1168	3	37	0.596342	7.44838	3.64272	Up	8.38564e-09	8.83757e-08
gi|166145779|gb|FD577627.1|FD577627	797	6	74	1.74787	21.8311	3.64272	Up	1.87762e-16	3.69633e-15
Unigene9997_CKA	335	25	303	17.3266	212.667	3.61754	Up	7.3033e-63	6.2889e-61
Unigene23794_CKA	1552	34	411	5.08633	62.2663	3.61376	Up	1.21433e-84	1.4938e-82
CL8085.Contig1_CKA	1343	5	60	0.864392	10.5046	3.60319	Up	1.84259e-13	2.97338e-12
Unigene7005_CKA	237	2	24	1.95929	23.8104	3.60319	Up	4.8766e-06	3.55973e-05
Unigene16565_CKA	269	3	36	2.58932	31.4669	3.60319	Up	1.56748e-08	1.60752e-07
CL618.Contig1_CKA	232	2	24	2.00152	24.3235	3.60319	Up	4.8766e-06	3.56077e-05
Unigene11495_CKA	272	2	24	1.70718	20.7465	3.60319	Up	4.8766e-06	3.56025e-05
gi|166137426|gb|FD572551.1|FD572551	681	277	3318	94.4386	1145.6	3.60058	Up	0	0
CL6890.Contig2_CKA	1657	39	467	5.46461	66.267	3.6001	Up	1.17228e-95	1.74771e-93
Unigene25553_CKA	1079	38	453	8.17672	98.7143	3.59366	Up	1.06015e-92	1.52149e-90
CL14142.Contig2_CKA	1300	142	1686	25.3607	304.942	3.58787	Up	0	0
CL4770.Contig1_CKA	2030	29	342	3.3168	39.6126	3.5781	Up	4.01378e-70	3.99331e-68
gi|156169598|gb|EW729744.1|EW729744	686	4	47	1.35379	16.1093	3.57281	Up	9.87438e-11	1.26811e-09
gi|167448122|gb|FD954001.1|FD954001	742	3	35	0.938716	11.0909	3.56255	Up	2.92456e-08	2.90213e-07
gi|332794461|gb|FY451134.1|FY451134	841	3	35	0.828213	9.78532	3.56255	Up	2.92456e-08	2.90155e-07
CL100.Contig1_CKA	726	8	93	2.55841	30.1196	3.55738	Up	5.46318e-20	1.33817e-18
gi|156164453|gb|EW724599.1|EW724599	761	5	58	1.52547	17.9204	3.55428	Up	6.38586e-13	9.88028e-12
CL10638.Contig2_CKA	755	5	58	1.53759	18.0628	3.55428	Up	6.38586e-13	9.87722e-12
gnl|UG|Rsa#S41980290	844	32	368	8.80287	102.52	3.54179	Up	1.06503e-74	1.17162e-72
gnl|UG|Rsa#S42026783	730	2	23	0.636098	7.40812	3.54179	Up	9.1156e-06	6.33904e-05
Unigene26806_CKA	1079	12	137	2.58212	29.854	3.53129	Up	1.18728e-28	4.34095e-27
CL663.Contig1_CKA	764	5	57	1.51948	17.5422	3.52919	Up	1.18661e-12	1.79588e-11
gnl|UG|Rsa#S42005898	777	18	205	5.37859	62.0349	3.52778	Up	3.84478e-42	2.11713e-40
gi|332781437|gb|FY435932.1|FY435932	853	6	68	1.63312	18.744	3.52073	Up	7.7993e-15	1.38869e-13
gi|161573407|gb|EY944994.1|EY944994	666	3	34	1.04584	12.0035	3.52073	Up	5.44584e-08	5.23555e-07
Unigene18185_CKA	492	16	181	7.55043	86.5001	3.51807	Up	2.72044e-37	1.30393e-35
Unigene29689_CKA	919	692	7805	174.827	1996.92	3.51378	Up	0	0
gnl|UG|Rsa#S42002395	765	4	45	1.21399	13.831	3.51008	Up	3.41494e-10	4.16701e-09
CL5714.Contig1_CKA	1649	17	191	2.39357	27.2343	3.50819	Up	3.50144e-39	1.77539e-37
Unigene8411_CKA	253	5	56	4.58845	52.044	3.50365	Up	2.20208e-12	3.27616e-11
Unigene21551_CKA	1014	6	67	1.37382	15.536	3.49935	Up	1.44606e-14	2.53322e-13
CL12250.Contig1_CKA	371	76	846	47.5616	536.166	3.49481	Up	1.17048e-167	3.47966e-165
CL9007.Contig2_CKA	508	2	22	0.914078	10.1827	3.47766	Up	1.69912e-05	0.000112877
gi|158937981|gb|EX902189.1|EX902189	695	4	44	1.33626	14.8858	3.47766	Up	6.33542e-10	7.48383e-09
Unigene33116_CKA	389	2	22	1.19371	13.2977	3.47766	Up	1.69912e-05	0.000112847
CL9353.Contig2_CKA	474	3	33	1.46947	16.3696	3.47766	Up	1.01198e-07	9.39976e-07
gi|167440242|gb|FD947174.1|FD947174	660	2	22	0.703563	7.83758	3.47766	Up	1.69912e-05	0.000112862
gi|161567446|gb|EY938662.1|EY938662	757	2	22	0.61341	6.83329	3.47766	Up	1.69912e-05	0.000112787
CL13490.Contig1_CKA	1833	3	33	0.379993	4.23306	3.47766	Up	1.01198e-07	9.40151e-07
Unigene30438_CKA	1043	2	22	0.445208	4.95954	3.47766	Up	1.69912e-05	0.000112832
CL1340.Contig1_CKA	2173	6	66	0.641074	7.14147	3.47766	Up	2.67808e-14	4.60269e-13
gi|158942537|gb|EX904398.1|EX904398	653	2	22	0.711105	7.9216	3.47766	Up	1.69912e-05	0.000112802
gi|156171821|gb|EW731967.1|EW731967	729	2	22	0.636971	7.09575	3.47766	Up	1.69912e-05	0.000112772
gi|161566827|gb|EY938317.1|EY938317	747	5	55	1.55405	17.3119	3.47766	Up	4.0811e-12	5.93036e-11
gi|156173257|gb|EW733403.1|EW733403	312	2	22	1.48831	16.5795	3.47766	Up	1.69912e-05	0.000112817
gnl|UG|Rsa#S41980738	822	74	803	20.9015	229.693	3.45803	Up	8.9531e-158	2.48419e-155
gnl|UG|Rsa#S43007561	766	9	97	2.72791	29.7746	3.44821	Up	2.75838e-20	6.87105e-19
CL6465.Contig2_CKA	1493	80	858	12.4408	135.123	3.44113	Up	9.65024e-168	2.88606e-165
CL452.Contig4_CKA	200	28	300	32.5046	352.691	3.43969	Up	1.08599e-59	8.89155e-58
Unigene17839_CKA	263	3	32	2.64839	28.6087	3.43326	Up	1.87645e-07	1.68194e-06
CL1298.Contig1_CKA	825	3	32	0.844276	9.12009	3.43326	Up	1.87645e-07	1.68163e-06
gi|332777678|gb|FY439883.1|FY439883	826	3	32	0.843254	9.10905	3.43326	Up	1.87645e-07	1.68133e-06
Unigene10477_CKA	569	6	64	2.44825	26.4467	3.43326	Up	9.153e-14	1.5137e-12
CL2373.Contig1_CKA	1544	38	402	5.71417	61.2184	3.42135	Up	4.37806e-79	5.0382e-77
gnl|UG|Rsa#S42001124	870	7	74	1.86808	19.9993	3.42032	Up	1.12222e-15	2.1047e-14
gi|156178063|gb|EW738209.1|EW738209	695	2	21	0.668132	7.10457	3.41054	Up	3.15744e-05	0.000200146
Unigene16011_CKA	211	2	21	2.20072	23.4013	3.41054	Up	3.15744e-05	0.000200095
CL10954.Contig3_CKA	1727	2	21	0.268878	2.85911	3.41054	Up	3.15744e-05	0.000200121
Unigene16495_CKA	897	21	219	5.43555	57.4057	3.40069	Up	1.48511e-43	8.49624e-42
gi|156175248|gb|EW735394.1|EW735394	628	7	73	2.58795	27.3317	3.40069	Up	2.06856e-15	3.81648e-14
CL5794.Contig1_CKA	779	5	52	1.49022	15.6953	3.39674	Up	2.5759e-11	3.50452e-10
Unigene15123_CKA	775	9	93	2.69624	28.2153	3.38746	Up	3.18142e-19	7.46326e-18
gnl|UG|Rsa#S43007335	733	3	31	0.950242	9.944	3.38746	Up	3.47138e-07	2.99645e-06
gi|156166778|gb|EW726924.1|EW726924	545	35	360	14.9104	155.313	3.38079	Up	2.96232e-70	2.96493e-68
Unigene32333_CKA	200	7	72	8.12615	84.6459	3.38079	Up	3.80866e-15	6.93473e-14
Unigene14937_CKA	955	169	1729	41.0866	425.691	3.37307	Up	0	0
Unigene25249_CKA	1807	40	409	5.13948	53.2192	3.37225	Up	2.01122e-79	2.33601e-77
gi|332787971|gb|FY445373.1|FY445373	830	19	194	5.31487	54.9575	3.37021	Up	1.88223e-38	9.34455e-37
CL6065.Contig4_CKA	449	7	71	3.61967	37.1805	3.36062	Up	7.00454e-15	1.25164e-13
gnl|UG|Rsa#S43006647	824	14	142	3.94473	40.5195	3.36062	Up	1.86414e-28	6.74655e-27
CL90.Contig1_CKA	2056	16	162	1.80682	18.5266	3.35807	Up	3.02434e-32	1.24319e-30
CL8081.Contig1_CKA	678	17	172	5.82152	59.6488	3.35703	Up	3.86344e-34	1.70908e-32
CL3109.Contig1_CKA	2087	10	101	1.11249	11.3789	3.35451	Up	1.34387e-20	3.40528e-19
gnl|UG|Rsa#S42026850	691	15	151	5.04	51.3809	3.34974	Up	4.35066e-30	1.67532e-28
Unigene8704_CKA	711	6	60	1.95929	19.842	3.34015	Up	1.05309e-12	1.60157e-11
CL3520.Contig8_CKA	727	2	20	0.638723	6.46843	3.34015	Up	5.84802e-05	0.000353814
CL4701.Contig1_CKA	740	4	40	1.255	12.7096	3.34015	Up	7.37366e-09	7.82554e-08
CL5006.Contig2_CKA	1446	2	20	0.321128	3.25211	3.34015	Up	5.84802e-05	0.000353771
Unigene27675_CKA	1096	5	50	1.0592	10.7266	3.34015	Up	8.73118e-11	1.12563e-09
gi|332783146|gb|FY440454.1|FY440454	874	2	20	0.531295	5.38049	3.34015	Up	5.84802e-05	0.000353728
Unigene8831_CKA	863	9	90	2.4213	24.5208	3.34015	Up	1.97256e-18	4.42974e-17
CL5889.Contig1_CKA	1338	2	20	0.347049	3.51461	3.34015	Up	5.84802e-05	0.0003539
Unigene1987_CKA	1045	6	60	1.33307	13.5001	3.34015	Up	1.05309e-12	1.60108e-11
Unigene13963_CKA	1526	2	20	0.304293	3.08162	3.34015	Up	5.84802e-05	0.000353857
Unigene20937_CKA	297	5	50	3.90868	39.5837	3.34015	Up	8.73118e-11	1.12592e-09
Unigene22346_CKA	595	47	463	18.3399	182.965	3.3185	Up	2.0282e-88	2.68691e-86
Unigene22803_CKA	889	6	59	1.56699	15.6046	3.31591	Up	1.93297e-12	2.88696e-11
CL103.Contig1_CKA	2777	12	118	1.00328	9.99101	3.31591	Up	1.31086e-23	3.82864e-22
gi|158922858|gb|EX895386.1|EX895386	797	11	108	3.20443	31.8617	3.31368	Up	1.03975e-21	2.77993e-20
gi|332786380|gb|FY444904.1|FY444904	788	335	3285	98.7042	980.195	3.31189	Up	0	0
Unigene6093_CKA	1635	34	333	4.82812	47.8883	3.31014	Up	6.71586e-64	5.93658e-62
CL2202.Contig5_CKA	2925	24	235	1.90503	18.8906	3.30978	Up	1.53473e-45	9.24616e-44
gnl|UG|Rsa#S42049343	1185	50	486	9.79645	96.432	3.29918	Up	3.04606e-92	4.32194e-90
CL4244.Contig4_CKA	875	3	29	0.796031	7.79279	3.29124	Up	1.17924e-06	9.44601e-06
Unigene4990_CKA	348	6	58	4.00303	39.1879	3.29124	Up	3.54292e-12	5.17088e-11
gi|166138658|gb|FD572344.1|FD572344	710	3	29	0.981025	9.60379	3.29124	Up	1.17924e-06	9.44904e-06
Unigene2904_CKA	398	3	29	1.75007	17.1324	3.29124	Up	1.17924e-06	9.44752e-06
Unigene7848_CKA	698	11	106	3.65893	35.707	3.28671	Up	3.47916e-21	9.05016e-20
Unigene6558_CKA	224	16	154	16.584	161.65	3.28501	Up	3.81092e-30	1.46975e-28
CL11360.Contig1_CKA	1377	8	77	1.34888	13.148	3.28501	Up	9.76134e-16	1.84178e-14
Unigene26341_CKA	524	5	48	2.21542	21.5384	3.28126	Up	2.94012e-10	3.60967e-09
CL4729.Contig1_CKA	1206	14	134	2.69524	26.1253	3.27696	Up	2.34988e-26	7.85033e-25
Unigene21268_CKA	345	7	67	4.71081	45.6624	3.27696	Up	7.91706e-14	1.31672e-12
gi|156175412|gb|EW735558.1|EW735558	638	38	362	13.8287	133.411	3.27014	Up	1.42819e-68	1.40137e-66
CL11344.Contig1_CKA	392	2	19	1.18457	11.3965	3.26615	Up	0.000107925	0.000620491
Unigene28384_CKA	202	2	19	2.29877	22.1159	3.26615	Up	0.000107925	0.000620634
CL1568.Contig1_CKA	1300	12	114	2.14316	20.6189	3.26615	Up	1.46335e-22	4.10133e-21
CL13223.Contig1_CKA	1021	2	19	0.454801	4.37553	3.26615	Up	0.000107925	0.000620705
gi|161572062|gb|EY943254.1|EY943254	754	2	19	0.615851	5.92496	3.26615	Up	0.000107925	0.000620563
Unigene15797_CKA	740	2	19	0.627502	6.03705	3.26615	Up	0.000107925	0.00062042
CL3669.Contig3_CKA	3089	4	38	0.300649	2.89247	3.26615	Up	2.48628e-08	2.49047e-07
gi|167440011|gb|FD946208.1|FD946208	787	4	38	1.18005	11.353	3.26615	Up	2.48628e-08	2.48997e-07
CL452.Contig3_CKA	295	89	839	70.0463	668.718	3.25502	Up	4.65434e-156	1.26335e-153
Unigene11241_CKA	308	30	282	22.6145	215.279	3.25089	Up	1.77312e-53	1.27787e-51
CL13358.Contig1_CKA	985	52	487	12.257	116.251	3.24556	Up	4.6557e-91	6.53158e-89
Unigene19128_CKA	1784	6	56	0.78086	7.38068	3.24062	Up	1.1849e-11	1.65767e-10
CL10181.Contig2_CKA	784	3	28	0.888428	8.39741	3.24062	Up	2.16474e-06	1.67207e-05
CL13579.Contig3_CKA	680	3	28	1.02431	9.68172	3.24062	Up	2.16474e-06	1.67181e-05
CL12169.Contig1_CKA	1734	156	1451	20.8878	196.753	3.23565	Up	4.52572e-267	2.4046e-264
Unigene7708_CKA	1445	409	3801	65.7162	618.491	3.23443	Up	0	0
CL12103.Contig5_CKA	681	84	780	28.6384	269.309	3.23324	Up	2.62294e-144	6.45321e-142
gi|332783029|gb|FY444246.1|FY444246	646	7	65	2.51584	23.6583	3.23324	Up	2.64124e-13	4.21451e-12
gi|156169111|gb|EW729257.1|EW729257	502	4	37	1.85001	17.3301	3.22768	Up	4.55068e-08	4.42091e-07
gi|156179236|gb|EW739382.1|EW739382	755	4	37	1.23007	11.5228	3.22768	Up	4.55068e-08	4.42263e-07
gi|161576256|gb|EY947180.1|EY947180	619	4	37	1.50033	14.0545	3.22768	Up	4.55068e-08	4.42177e-07
CL2950.Contig1_CKA	2382	11	101	1.07218	9.96972	3.217	Up	7.01952e-20	1.70434e-18
gi|166147442|gb|FD579471.1|FD579471	669	12	110	4.16459	38.6607	3.21462	Up	1.61286e-21	4.27108e-20
CL8901.Contig5_CKA	498	14	128	6.52703	60.4343	3.21087	Up	8.594e-25	2.64135e-23
CL5407.Contig3_CKA	507	18	164	8.24293	76.057	3.20585	Up	2.50636e-31	1.00625e-29
CL871.Contig3_CKA	805	38	343	10.9599	100.185	3.19236	Up	1.22411e-63	1.07825e-61
CL9168.Contig1_CKA	1657	3	27	0.420355	3.83128	3.18815	Up	3.96232e-06	2.94354e-05
gi|332783186|gb|FY440494.1|FY440494	606	6	54	2.29877	20.9519	3.18815	Up	3.93792e-11	5.26292e-10
Unigene29434_CKA	275	3	27	2.53283	23.0852	3.18815	Up	3.96232e-06	2.94398e-05
CL10248.Contig1_CKA	864	3	27	0.806166	7.34773	3.18815	Up	3.96232e-06	2.9431e-05
CL2873.Contig1_CKA	1100	203	1813	42.847	387.533	3.17705	Up	0	0
CL1483.Contig1_CKA	1265	106	946	19.455	175.834	3.176	Up	9.84642e-172	2.98042e-169
gi|332775148|gb|FY433670.1|FY433670	502	25	223	11.5625	104.449	3.17527	Up	1.0465e-41	5.67498e-40
Unigene372_CKA	1755	45	401	5.95323	53.7243	3.17383	Up	9.96758e-74	1.08458e-71
CL7722.Contig1_CKA	960	9	80	2.17665	19.5939	3.17023	Up	8.09228e-16	1.53615e-14
CL4902.Contig2_CKA	1821	219	1937	27.9223	250.105	3.16305	Up	0	0
Unigene15092_CKA	201	11	97	12.7061	113.469	3.15871	Up	7.63832e-19	1.75558e-17
gi|166148041|gb|FD581015.1|FD581015	574	5	44	2.02244	18.0237	3.15573	Up	3.26198e-09	3.58137e-08
CL14526.Contig1_CKA	1504	14	123	2.16121	19.2292	3.15338	Up	1.69055e-23	4.92034e-22
CL7969.Contig1_CKA	1545	63	552	9.46736	84.0067	3.14947	Up	3.88196e-100	6.03989e-98
gi|332785730|gb|FY444662.1|FY444662	926	4	35	1.00292	8.8871	3.14751	Up	1.51382e-07	1.37416e-06
Unigene29191_CKA	400	10	87	5.8044	51.1402	3.13924	Up	6.0525e-17	1.23533e-15
Unigene626_CKA	661	63	548	22.1287	194.932	3.13898	Up	4.13684e-99	6.31836e-97
CL1629.Contig1_CKA	594	3	26	1.17261	10.2918	3.1337	Up	7.2302e-06	5.12061e-05
gi|166143418|gb|FD576159.1|FD576159	684	3	26	1.01831	8.93759	3.1337	Up	7.2302e-06	5.11915e-05
Unigene3576_CKA	382	3	26	1.82337	16.0034	3.1337	Up	7.2302e-06	5.11843e-05
gi|161577908|gb|EY949672.1|EY949672	639	3	26	1.09003	9.567	3.1337	Up	7.2302e-06	5.11988e-05
Unigene25446_CKA	234	67	577	66.4777	579.78	3.12456	Up	8.27554e-104	1.3463e-101
CL10723.Contig6_CKA	339	10	86	6.84884	59.6488	3.12256	Up	1.09539e-16	2.19096e-15
CL8003.Contig1_CKA	685	49	421	16.6082	144.509	3.12119	Up	4.08824e-76	4.54751e-74
CL1747.Contig1_CKA	1583	90	768	13.2001	114.073	3.11133	Up	4.8728e-137	1.07685e-134
CL2237.Contig1_CKA	1340	4	34	0.693062	5.96592	3.10569	Up	2.75072e-07	2.41275e-06
CL4157.Contig1_CKA	427	4	34	2.17495	18.7221	3.10569	Up	2.75072e-07	2.41233e-06
gi|332789016|gb|FY441480.1|FY441480	806	4	34	1.15224	9.91852	3.10569	Up	2.75072e-07	2.4119e-06
Unigene28845_CKA	1202	122	1031	23.5653	201.677	3.09732	Up	1.49217e-182	4.80805e-180
gnl|UG|Rsa#S41975759	855	14	118	3.80171	32.4503	3.09351	Up	3.26e-22	8.94601e-21
gi|156175459|gb|EW735605.1|EW735605	644	88	741	31.7259	270.543	3.09212	Up	1.70647e-131	3.53644e-129
Unigene25811_CKA	663	749	6301	262.292	2234.6	3.09077	Up	0	0
CL14402.Contig1_CKA	573	5	42	2.02597	17.2345	3.08861	Up	1.07347e-08	1.11951e-07
CL494.Contig6_CKA	2050	10	84	1.13256	9.63449	3.08861	Up	3.57558e-16	6.92972e-15
gi|161576117|gb|EY947445.1|EY947445	719	6	50	1.93749	16.351	3.07712	Up	4.26038e-10	5.13962e-09
CL8743.Contig1_CKA	319	3	25	2.18347	18.4269	3.07712	Up	1.31498e-05	8.92085e-05
gi|167446849|gb|FD951003.1|FD951003	577	28	233	11.2668	94.9474	3.07506	Up	3.1365e-42	1.73477e-40
gi|332777124|gb|FY436646.1|FY436646	640	227	1881	82.3499	691.054	3.06896	Up	0	0
gnl|UG|Rsa#S41980562	836	4	33	1.11089	9.28134	3.06262	Up	4.98488e-07	4.21688e-06
Unigene5069_CKA	455	4	33	2.04111	17.0532	3.06262	Up	4.98488e-07	4.21617e-06
CL2113.Contig1_CKA	1337	4	33	0.694617	5.80344	3.06262	Up	4.98488e-07	4.21546e-06
Unigene4194_CKA	295	4	33	3.14815	26.3024	3.06262	Up	4.98488e-07	4.2176e-06
gnl|UG|Rsa#S42003104	663	61	502	21.3616	178.03	3.05903	Up	1.04232e-88	1.3882e-86
Unigene28448_CKA	1903	172	1414	20.9849	174.708	3.05753	Up	1.55094e-246	7.52042e-244
gi|161566105|gb|EY937409.1|EY937409	322	29	238	20.9102	173.79	3.05506	Up	7.73202e-43	4.36348e-41
Unigene11648_CKA	428	5	41	2.71233	22.5239	3.05385	Up	1.94089e-08	1.96824e-07
gi|161566807|gb|EY937952.1|EY937952	656	5	41	1.76963	14.6955	3.05385	Up	1.94089e-08	1.96744e-07
gi|332788342|gb|FY441148.1|FY441148	862	10	82	2.69345	22.3671	3.05385	Up	1.1616e-15	2.16959e-14
Unigene15865_CKA	349	5	41	3.3263	27.6224	3.05385	Up	1.94089e-08	1.96784e-07
CL7109.Contig1_CKA	768	27	221	8.16243	67.6604	3.05124	Up	7.72178e-40	4.00059e-38
CL6055.Contig3_CKA	969	6	49	1.43762	11.8898	3.04797	Up	7.69068e-10	8.98277e-09
CL14350.Contig1_CKA	1597	35	285	5.08839	41.9607	3.04376	Up	8.17548e-51	5.60874e-49
CL5333.Contig1_CKA	833	7	57	1.95106	16.0891	3.04376	Up	3.08544e-11	4.16822e-10
Unigene8620_CKA	1029	17	138	3.83575	31.5331	3.03929	Up	2.50394e-25	7.95021e-24
CL3444.Contig1_CKA	2020	14	113	1.60914	13.1532	3.03105	Up	6.15282e-21	1.58319e-19
CL1709.Contig3_CKA	1169	47	377	9.3347	75.8281	3.02206	Up	3.03728e-66	2.80915e-64
gi|161577456|gb|EY948857.1|EY948857	648	3	24	1.07489	8.70842	3.01822	Up	2.38316e-05	0.000154317
Unigene28031_CKA	313	3	24	2.22533	18.0289	3.01822	Up	2.38316e-05	0.000154277
gnl|UG|Rsa#S41979429	920	3	24	0.757095	6.13376	3.01822	Up	2.38316e-05	0.000154297
gi|161574212|gb|EY945692.1|EY945692	719	15	120	4.84372	39.2424	3.01822	Up	4.60578e-22	1.25563e-20
CL1755.Contig1_CKA	1461	214	1712	34.008	275.522	3.01822	Up	2.74128e-294	1.59198e-291
Unigene29806_CKA	249	6	48	5.5946	45.3258	3.01822	Up	1.38552e-09	1.57879e-08
CL11700.Contig1_CKA	1847	102	815	12.8218	103.751	3.01646	Up	5.50838e-141	1.30384e-138
gi|332783284|gb|FY440592.1|FY440592	677	21	166	7.20191	57.6531	3.00095	Up	8.07652e-30	3.0839e-28
Unigene19409_CKA	853	21	166	5.71593	45.7575	3.00095	Up	8.07652e-30	3.08154e-28
gi|158942452|gb|EX904901.1|EX904901	530	10	79	4.38068	35.0473	3.00008	Up	6.73818e-15	1.20664e-13
CL811.Contig3_CKA	1666	9	71	1.25425	10.0204	2.99805	Up	1.6441e-13	2.66946e-12
CL5076.Contig2_CKA	361	14	110	9.00405	71.6455	2.99223	Up	3.54642e-20	8.77278e-19
CL10057.Contig1_CKA	1837	14	110	1.76944	14.0795	2.99223	Up	3.54642e-20	8.76844e-19
CL3774.Contig1_CKA	1387	78	609	13.0568	103.239	2.98312	Up	1.23672e-104	2.02514e-102
CL13139.Contig1_CKA	514	5	39	2.25852	17.8404	2.9817	Up	6.29982e-08	6.01488e-07
Unigene30325_CKA	428	10	78	5.42467	42.8503	2.9817	Up	1.20754e-14	2.12581e-13
CL962.Contig3_CKA	1376	33	256	5.56817	43.7446	2.97383	Up	8.75214e-45	5.19758e-43
Unigene23581_CKA	1247	4	31	0.74475	5.84519	2.97242	Up	1.62308e-06	1.27658e-05
CL13385.Contig2_CKA	1345	20	155	3.45243	27.0965	2.97242	Up	1.09647e-27	3.8565e-26
CL3190.Contig1_CKA	1280	4	31	0.725549	5.69449	2.97242	Up	1.62308e-06	1.27679e-05
CL8813.Contig1_CKA	3309	154	1190	10.8054	84.5577	2.96818	Up	9.87002e-202	3.76296e-199
CL5940.Contig1_CKA	2018	11	85	1.26558	9.90378	2.96818	Up	8.89786e-16	1.68268e-14
CL12503.Contig1_CKA	1913	61	471	7.40341	57.8907	2.96707	Up	7.1267e-81	8.47466e-79
gi|158928686|gb|EX901638.1|EX901638	791	7	54	2.05465	16.0517	2.96576	Up	1.78926e-10	2.24248e-09
CL11004.Contig1_CKA	790	7	54	2.05725	16.072	2.96576	Up	1.78926e-10	2.24192e-09
Unigene7409_CKA	491	7	54	3.31004	25.8592	2.96576	Up	1.78926e-10	2.24304e-09
gi|158942613|gb|EX904474.1|EX904474	790	100	770	29.3893	229.175	2.96308	Up	6.01138e-131	1.24063e-128
CL744.Contig1_CKA	1642	228	1754	32.2388	251.165	2.96177	Up	8.62844e-296	5.06987e-293
Unigene26992_CKA	1258	28	215	5.16766	40.1847	2.95906	Up	1.1321e-37	5.50018e-36
gi|332776680|gb|FY428764.1|FY428764	445	46	353	24.0002	186.517	2.95819	Up	7.67648e-61	6.35811e-59
Unigene25572_CKA	1091	3	23	0.63843	4.95686	2.95682	Up	4.30276e-05	0.00026639
gnl|UG|Rsa#S41981799	696	6	46	2.00152	15.54	2.95682	Up	4.46852e-09	4.85376e-08
CL5635.Contig2_CKA	691	3	23	1.008	7.82624	2.95682	Up	4.30276e-05	0.000266456
gnl|UG|Rsa#S43012690	726	3	23	0.959404	7.44894	2.95682	Up	4.30276e-05	0.000266357
gi|158946926|gb|EX909562.1|EX909562	770	3	23	0.904581	7.02329	2.95682	Up	4.30276e-05	0.000266423
CL3757.Contig1_CKA	746	45	345	14.0052	108.739	2.95682	Up	1.79793e-59	1.46486e-57
gnl|UG|Rsa#S42006141	539	27	206	11.6303	89.8632	2.94984	Up	4.76134e-36	2.22036e-34
Unigene18501_CKA	645	5	38	1.79981	13.8525	2.94422	Up	1.13071e-07	1.04366e-06
Unigene24435_CKA	893	5	38	1.29998	10.0054	2.94422	Up	1.13071e-07	1.04385e-06
CL6226.Contig1_CKA	895	9	68	2.33473	17.8644	2.93576	Up	9.42424e-13	1.43852e-11
gi|167447527|gb|FD951831.1|FD951831	692	40	302	13.4206	102.613	2.9347	Up	7.17398e-52	5.02521e-50
CL7020.Contig2_CKA	1324	17	128	2.98111	22.7313	2.93076	Up	8.39086e-23	2.37166e-21
CL11384.Contig1_CKA	1364	49	368	8.34063	63.4361	2.92708	Up	1.07449e-62	9.18906e-61
gi|167447633|gb|FD955837.1|FD955837	765	6	45	1.82099	13.831	2.92512	Up	7.99828e-09	8.44537e-08
CL9439.Contig1_CKA	677	4	30	1.37179	10.4192	2.92512	Up	2.91524e-06	2.21107e-05
CL8242.Contig1_CKA	2351	37	277	3.65398	27.7032	2.92251	Up	1.64542e-47	1.035e-45
gi|161575645|gb|EY947049.1|EY947049	760	11	82	3.36044	25.369	2.91635	Up	5.06064e-15	9.11463e-14
Unigene5430_CKA	949	11	82	2.69118	20.3166	2.91635	Up	5.06064e-15	9.11134e-14
gi|332791531|gb|FY452355.1|FY452355	768	5	37	1.51156	11.3278	2.90575	Up	2.024e-07	1.80641e-06
CL10210.Contig2_CKA	1967	5	37	0.590177	4.42283	2.90575	Up	2.024e-07	1.80673e-06
gi|156171215|gb|EW731361.1|EW731361	666	5	37	1.74306	13.0626	2.90575	Up	2.024e-07	1.80609e-06
CL1742.Contig2_CKA	1415	81	598	13.2906	99.3683	2.90238	Up	5.61904e-100	8.68846e-98
gi|332792788|gb|FY451566.1|FY451566	829	19	140	5.32128	39.7079	2.89958	Up	1.48312e-24	4.5084e-23
Unigene31396_CKA	265	3	22	2.62841	19.52	2.89269	Up	7.73708e-05	0.000456762
gnl|UG|Rsa#S41974452	882	3	22	0.789714	5.86486	2.89269	Up	7.73708e-05	0.000456924
gi|161566585|gb|EY938177.1|EY938177	757	3	22	0.920115	6.83329	2.89269	Up	7.73708e-05	0.000456816
CL3328.Contig4_CKA	919	3	22	0.757919	5.62873	2.89269	Up	7.73708e-05	0.000456708
CL14452.Contig2_CKA	1230	3	22	0.566282	4.20553	2.89269	Up	7.73708e-05	0.00045687
CL14660.Contig3_CKA	1682	11	80	1.51839	11.1832	2.88072	Up	1.60166e-14	2.79893e-13
gi|332786440|gb|FY444964.1|FY444964	921	4	29	1.00836	7.40358	2.87621	Up	5.21876e-06	3.79066e-05
Unigene9773_CKA	256	4	29	3.62775	26.6355	2.87621	Up	5.21876e-06	3.78956e-05
CL4073.Contig1_CKA	1289	4	29	0.720483	5.28991	2.87621	Up	5.21876e-06	3.78846e-05
CL10285.Contig2_CKA	464	20	145	10.0076	73.4773	2.87621	Up	3.49396e-25	1.10027e-23
Unigene11532_CKA	202	4	29	4.59754	33.7559	2.87621	Up	5.21876e-06	3.79011e-05
gnl|UG|Rsa#S41976838	776	4	29	1.19678	8.78698	2.87621	Up	5.21876e-06	3.78901e-05
Unigene32708_CKA	215	5	36	5.39944	39.3702	2.86622	Up	3.61288e-07	3.10946e-06
CL14007.Contig1_CKA	815	5	36	1.42439	10.386	2.86622	Up	3.61288e-07	3.10892e-06
gi|332785287|gb|FY442228.1|FY442228	658	11	79	3.88136	28.2296	2.86257	Up	2.84342e-14	4.87845e-13
gnl|UG|Rsa#S42027877	756	34	244	10.4418	75.8877	2.8615	Up	3.67894e-41	1.96936e-39
Unigene6574_CKA	1076	105	753	22.6566	164.545	2.86049	Up	1.4064e-123	2.69124e-121
gnl|UG|Rsa#S43013531	789	6	43	1.7656	12.8143	2.85953	Up	2.5444e-08	2.54257e-07
Unigene17958_CKA	993	12	86	2.80575	20.3635	2.85953	Up	2.09014e-15	3.85487e-14
CL5076.Contig1_CKA	2262	42	301	4.31096	31.2879	2.85953	Up	2.23038e-50	1.50736e-48
CL10241.Contig1_CKA	1710	482	3451	65.4437	474.517	2.85813	Up	0	0
CL3520.Contig2_CKA	1616	15	107	2.1551	15.5685	2.8528	Up	8.44612e-19	1.93501e-17
Unigene18011_CKA	935	33	235	8.19444	59.0962	2.85035	Up	1.52325e-39	7.81078e-38
CL12869.Contig1_CKA	1559	27	192	4.021	28.9573	2.8483	Up	1.46833e-32	6.11118e-31
CL4321.Contig1_CKA	1132	36	256	7.38368	53.1737	2.8483	Up	6.56488e-43	3.70901e-41
Unigene23943_CKA	549	13	92	5.49779	39.402	2.84135	Up	2.72964e-16	5.33578e-15
CL1202.Contig12_CKA	1525	53	374	8.06906	57.664	2.8372	Up	1.03377e-61	8.72135e-60
gi|156164122|gb|EW724268.1|EW724268	476	5	35	2.43882	17.2888	2.82558	Up	6.43014e-07	5.34088e-06
CL14546.Contig2_CKA	215	3	21	3.23966	22.9659	2.82558	Up	0.000138518	0.000776273
CL143.Contig1_CKA	1791	6	42	0.777808	5.51387	2.82558	Up	4.52124e-08	4.39573e-07
CL12838.Contig1_CKA	224	3	21	3.1095	22.0432	2.82558	Up	0.000138518	0.000776099
CL14549.Contig1_CKA	263	8	56	7.06238	50.0651	2.82558	Up	2.3138e-10	2.86679e-09
gnl|UG|Rsa#S42024864	766	3	21	0.909305	6.44605	2.82558	Up	0.000138518	0.000776012
Unigene272_CKA	326	8	56	5.69757	40.39	2.82558	Up	2.3138e-10	2.8675e-09
Unigene16866_CKA	630	7	49	2.57973	18.2877	2.82558	Up	3.2193e-09	3.53684e-08
gi|166150227|gb|FD583155.1|FD583155	646	13	91	4.67227	33.1217	2.82558	Up	4.82814e-16	9.29594e-15
CL3642.Contig1_CKA	380	4	28	2.44396	17.3252	2.82558	Up	9.30964e-06	6.46677e-05
gi|167451160|gb|FD954805.1|FD954805	450	3	21	1.54784	10.9726	2.82558	Up	0.000138518	0.000776186
gnl|UG|Rsa#S42029764	708	4	28	1.31173	9.29882	2.82558	Up	9.30964e-06	6.46767e-05
Unigene11792_CKA	613	6	42	2.27252	16.1099	2.82558	Up	4.52124e-08	4.39745e-07
CL447.Contig2_CKA	623	6	42	2.23604	15.8513	2.82558	Up	4.52124e-08	4.39659e-07
CL4756.Contig1_CKA	1187	125	871	24.4499	172.532	2.81897	Up	1.65452e-140	3.86138e-138
Unigene23544_CKA	643	20	139	7.22164	50.8285	2.81524	Up	1.06853e-23	3.13554e-22
CL12777.Contig1_CKA	631	33	229	12.1423	85.3315	2.81303	Up	4.60004e-38	2.2524e-36
gi|332775982|gb|FY428066.1|FY428066	821	217	1503	61.3668	430.446	2.8103	Up	2.49976e-240	1.17781e-237
CL1927.Contig6_CKA	2171	13	90	1.39027	9.74733	2.80964	Up	8.52888e-16	1.61473e-14
Unigene29192_CKA	261	11	76	9.78519	68.4662	2.80672	Up	1.57697e-13	2.56381e-12
gi|166140894|gb|FD575870.1|FD575870	536	11	76	4.7648	33.339	2.80672	Up	1.57697e-13	2.56297e-12
CL789.Contig3_CKA	1487	150	1035	23.4206	163.656	2.80482	Up	9.67502e-166	2.82578e-163
CL6068.Contig1_CKA	304	196	1352	149.692	1045.7	2.80439	Up	6.77316e-216	2.75023e-213
CL1637.Contig1_CKA	1720	38	262	5.12947	35.8159	2.80372	Up	3.50874e-43	1.99818e-41
Unigene8639_CKA	1279	45	310	8.16881	56.9894	2.8025	Up	8.79042e-51	6.02234e-49
CL14515.Contig2_CKA	1487	26	179	4.05956	28.3038	2.8016	Up	5.89038e-30	2.25778e-28
gi|158940651|gb|EX902983.1|EX902983	764	8	55	2.43116	16.9267	2.79958	Up	4.09462e-10	4.95042e-09
CL5848.Contig1_CKA	566	15	103	6.15307	42.7882	2.79783	Up	8.22986e-18	1.77782e-16
CL10534.Contig2_CKA	828	7	48	1.96284	13.6306	2.79583	Up	5.70066e-09	6.13343e-08
Unigene29929_CKA	324	7	48	5.01614	34.8337	2.79583	Up	5.70066e-09	6.13475e-08
gi|161565077|gb|EY936422.1|EY936422	701	13	89	4.30569	29.8521	2.79352	Up	1.50464e-15	2.78944e-14
CL1459.Contig1_CKA	965	37	253	8.90208	61.6448	2.79177	Up	1.43645e-41	7.77268e-40
gi|158929335|gb|EX901927.1|EX901927	825	6	41	1.68855	11.6851	2.79081	Up	8.01284e-08	7.53376e-07
gi|332788095|gb|FY445497.1|FY445497	839	6	41	1.66038	11.4901	2.79081	Up	8.01284e-08	7.53518e-07
CL3632.Contig1_CKA	1194	348	2375	67.6693	467.695	2.78899	Up	0	0
Unigene8649_CKA	312	15	102	11.1623	76.8686	2.78376	Up	1.44986e-17	3.08661e-16
gi|158943809|gb|EX905945.1|EX905945	715	19	129	6.16971	42.4216	2.78152	Up	7.82026e-22	2.10439e-20
Unigene34174_CKA	305	230	1560	175.083	1202.62	2.78007	Up	1.59395e-246	7.65464e-244
Unigene32202_CKA	391	9	61	5.3442	36.6823	2.77904	Up	5.2306e-11	6.89826e-10
CL1462.Contig4_CKA	1128	113	763	23.2587	159.044	2.77359	Up	3.2074e-121	6.06782e-119
Unigene6102_CKA	304	4	27	3.05494	20.883	2.77311	Up	1.65454e-05	0.000110607
gi|158922367|gb|EX894790.1|EX894790	752	4	27	1.23498	8.44207	2.77311	Up	1.65454e-05	0.000110621
gnl|UG|Rsa#S42007465	789	166	1119	48.8481	333.47	2.77118	Up	9.10658e-177	2.82496e-174
gi|161574848|gb|EY946686.1|EY946686	468	18	121	8.92984	60.7915	2.76716	Up	1.84325e-20	4.63075e-19
CL4323.Contig4_CKA	777	15	100	4.48216	30.2609	2.75519	Up	4.48368e-17	9.23435e-16
Unigene187_CKA	2066	506	3354	56.864	381.712	2.7469	Up	0	0
gi|167450215|gb|FD954460.1|FD954460	687	16	106	5.4073	36.2788	2.74615	Up	5.84268e-18	1.27204e-16
CL12694.Contig3_CKA	654	18	119	6.39016	42.7831	2.74312	Up	5.67982e-20	1.38987e-18
gi|158939944|gb|EX902371.1|EX902371	575	5	33	2.01892	13.4943	2.74069	Up	2.01772e-06	1.56748e-05
CL12502.Contig1_CKA	688	7	46	2.36225	15.7207	2.73443	Up	1.77468e-08	1.80887e-07
Unigene29698_CKA	652	310	2020	110.39	728.462	2.72224	Up	0	0
gi|156172435|gb|EW732581.1|EW732581	765	10	65	3.03498	19.9781	2.71866	Up	2.07068e-11	2.84428e-10
gi|167439933|gb|FD946142.1|FD946142	431	4	26	2.15476	14.184	2.71866	Up	2.92884e-05	0.000186698
gnl|UG|Rsa#S42027125	721	6	39	1.93211	12.7184	2.71866	Up	2.49584e-07	2.2e-06
Unigene25736_CKA	679	41	266	14.0195	92.1118	2.71596	Up	2.12588e-42	1.18235e-40
Unigene1377_CKA	281	125	807	103.281	675.259	2.70887	Up	6.47172e-125	1.25768e-122
CL11043.Contig1_CKA	1434	327	2108	52.9439	345.641	2.70674	Up	0	0
CL1251.Contig6_CKA	897	9	58	2.32952	15.2033	2.70628	Up	2.8443e-10	3.5015e-09
Unigene30005_CKA	879	23	148	6.07513	39.5891	2.70412	Up	3.83166e-24	1.14661e-22
CL3046.Contig7_CKA	271	7	45	5.99716	39.0433	2.70272	Up	3.11938e-08	3.08565e-07
Unigene9816_CKA	937	19	122	4.70794	30.6142	2.70103	Up	3.979e-20	9.81369e-19
gi|156174741|gb|EW734887.1|EW734887	707	74	474	24.3013	157.638	2.69751	Up	9.39324e-74	1.02431e-71
CL247.Contig1_CKA	940	5	32	1.23498	8.00434	2.6963	Up	3.55628e-06	2.65811e-05
CL8167.Contig2_CKA	2104	49	313	5.40714	34.9785	2.69353	Up	3.51802e-49	2.29979e-47
gi|332781881|gb|FY437948.1|FY437948	867	74	472	19.8166	128.005	2.69141	Up	2.84988e-73	3.04133e-71
CL7610.Contig1_CKA	782	55	350	16.3295	105.236	2.68808	Up	1.09734e-54	8.11934e-53
CL5514.Contig1_CKA	1625	11	70	1.57165	10.1286	2.68808	Up	4.64674e-12	6.71713e-11
CL8167.Contig5_CKA	2019	11	70	1.26495	8.15201	2.68808	Up	4.64674e-12	6.71907e-11
gi|332790448|gb|FY454513.1|FY454513	867	6	38	1.60675	10.3055	2.68119	Up	4.38544e-07	3.73638e-06
Unigene28415_CKA	536	6	38	2.59898	16.6695	2.68119	Up	4.38544e-07	3.73701e-06
CL10485.Contig2_CKA	573	4	25	1.62077	10.2586	2.66208	Up	5.1627e-05	0.000315215
Unigene11738_CKA	314	4	25	2.95765	18.7203	2.66208	Up	5.1627e-05	0.000315176
CL11171.Contig1_CKA	615	21	131	7.92795	50.084	2.65933	Up	3.5973e-21	9.35261e-20
CL5022.Contig1_CKA	934	122	760	30.327	191.324	2.65734	Up	2.56466e-115	4.64092e-113
CL9697.Contig3_CKA	1063	9	56	1.96574	12.3868	2.65565	Up	8.7039e-10	1.01189e-08
Unigene2378_CKA	1640	19	118	2.68984	16.9177	2.65294	Up	3.67286e-19	8.59594e-18
Unigene24873_CKA	1501	44	273	6.80595	42.7647	2.65155	Up	2.19302e-42	1.21833e-40
Unigene13565_CKA	437	5	31	2.65647	16.6795	2.65049	Up	6.24548e-06	4.48103e-05
Unigene27889_CKA	1695	5	31	0.684884	4.30026	2.65049	Up	6.24548e-06	4.4791e-05
CL2329.Contig11_CKA	1259	5	31	0.922064	5.78947	2.65049	Up	6.24548e-06	4.47974e-05
gi|166138923|gb|FD571259.1|FD571259	318	5	31	3.65056	22.9212	2.65049	Up	6.24548e-06	4.48038e-05
Unigene8058_CKA	1482	8108	50176	1270.23	7960.7	2.6478	Up	0	0
gi|332791600|gb|FY452424.1|FY452424	865	6	37	1.61047	10.0575	2.64272	Up	7.68154e-07	6.31829e-06
gnl|UG|Rsa#S42027645	842	116	714	31.9862	199.384	2.64002	Up	1.132e-107	1.91002e-105
CL3527.Contig1_CKA	211	209	1286	229.975	1433.05	2.63954	Up	1.98934e-192	6.99687e-190
gnl|UG|Rsa#S42565992	782	7	43	2.0783	12.929	2.63713	Up	9.55994e-08	8.89791e-07
gi|158924119|gb|EX895915.1|EX895915	780	7	43	2.08363	12.9621	2.63713	Up	9.55994e-08	8.89956e-07
Unigene23222_CKA	978	177	1087	42.0195	261.333	2.63676	Up	9.42924e-163	2.6457e-160
CL14408.Contig1_CKA	782	122	749	36.2218	225.205	2.63631	Up	1.08921e-112	1.92905e-110
CL4854.Contig6_CKA	661	8	49	2.80999	17.43	2.63293	Up	1.20034e-08	1.24558e-07
CL11205.Contig1_CKA	827	95	581	26.6707	165.186	2.63076	Up	1.32452e-87	1.7227e-85
Unigene16813_CKA	599	26	159	10.0777	62.4128	2.63067	Up	4.17472e-25	1.30722e-23
CL6883.Contig1_CKA	1602	53	324	7.68122	47.5539	2.63015	Up	1.41909e-49	9.37499e-48
gi|332790565|gb|FY454630.1|FY454630	794	9	55	2.63172	16.2872	2.62966	Up	1.51752e-09	1.7237e-08
CL626.Contig2_CKA	1801	9	55	1.16023	7.18046	2.62966	Up	1.51752e-09	1.72331e-08
gi|156166046|gb|EW726192.1|EW726192	742	173	1052	54.1326	333.361	2.62252	Up	1.24552e-156	3.41793e-154
CL9642.Contig1_CKA	998	38	231	8.84036	54.4233	2.62205	Up	1.1231e-35	5.16976e-34
Unigene22098_CKA	1454	41	249	6.54691	40.266	2.62067	Up	2.58062e-38	1.27737e-36
gnl|UG|Rsa#S41976981	838	81	491	22.4418	137.766	2.61795	Up	6.65108e-74	7.28468e-72
CL1557.Contig1_CKA	1974	80	484	9.40935	57.6503	2.61516	Up	8.65994e-73	9.14402e-71
gi|156162903|gb|EW723049.1|EW723049	556	6	36	2.50549	15.2241	2.60319	Up	1.3411e-06	1.0669e-05
gi|167438458|gb|FD944328.1|FD944328	867	4	24	1.07117	6.50872	2.60319	Up	9.05934e-05	0.000528328
Unigene24533_CKA	1227	5	30	0.946112	5.74884	2.60319	Up	1.09266e-05	7.52406e-05
CL11065.Contig1_CKA	656	6	36	2.12356	12.9033	2.60319	Up	1.3411e-06	1.06656e-05
CL5156.Contig1_CKA	2210	8	48	0.840455	5.10684	2.60319	Up	2.0899e-08	2.11334e-07
Unigene9196_CKA	251	4	24	3.70001	22.4823	2.60319	Up	9.05934e-05	0.000528389
gi|167446480|gb|FD952794.1|FD952794	568	4	24	1.63504	9.93496	2.60319	Up	9.05934e-05	0.000528513
CL13134.Contig2_CKA	750	4	24	1.23827	7.52408	2.60319	Up	9.05934e-05	0.000528451
CL4298.Contig7_CKA	735	6	36	1.89531	11.5164	2.60319	Up	1.3411e-06	1.06673e-05
gi|158942103|gb|EX904552.1|EX904552	679	60	356	20.5163	123.277	2.58707	Up	2.40716e-53	1.72983e-51
Unigene8407_CKA	346	14	83	9.3944	56.4034	2.58591	Up	1.57251e-13	2.55823e-12
CL598.Contig1_CKA	2003	67	397	7.76624	46.6029	2.58513	Up	2.98384e-59	2.41924e-57
CL11211.Contig1_CKA	1253	37	219	6.85595	41.0957	2.58356	Up	2.26976e-33	9.68897e-32
Unigene23945_CKA	267	10	59	8.69572	51.957	2.57894	Up	5.81532e-10	6.90702e-09
CL2589.Contig1_CKA	1916	10	59	1.21177	7.24035	2.57894	Up	5.81532e-10	6.90867e-09
gnl|UG|Rsa#S43007566	774	35	206	10.4989	62.5791	2.57544	Up	2.25438e-31	9.06544e-30
Unigene28374_CKA	602	8	47	3.08539	18.3571	2.57281	Up	3.62908e-08	3.56442e-07
gnl|UG|Rsa#S42565414	792	39	229	11.4329	67.9851	2.57203	Up	1.17293e-34	5.2351e-33
CL6541.Contig2_CKA	1091	252	1479	53.6281	318.747	2.57135	Up	1.18088e-214	4.75629e-212
CL2780.Contig1_CKA	1159	2418	14147	484.384	2870.01	2.56683	Up	0	0
gi|332791284|gb|FY452108.1|FY452108	846	6	35	1.64664	9.72749	2.56255	Up	2.33336e-06	1.79399e-05
Unigene4623_CKA	271	6	35	5.14042	30.367	2.56255	Up	2.33336e-06	1.79426e-05
gi|158941067|gb|EX903399.1|EX903399	757	23	134	7.05422	41.621	2.56075	Up	8.58626e-21	2.19576e-19
CL8965.Contig1_CKA	366	22	128	13.9559	82.2303	2.55879	Up	6.56974e-20	1.60058e-18
Unigene13496_CKA	723	5	29	1.60564	9.43111	2.55428	Up	1.90399e-05	0.000125155
CL14517.Contig2_CKA	260	5	29	4.46492	26.2257	2.55428	Up	1.90399e-05	0.000125139
CL149.Contig1_CKA	702	5	29	1.65367	9.71324	2.55428	Up	1.90399e-05	0.000125122
gnl|UG|Rsa#S41979081	706	79	458	25.98	152.533	2.55365	Up	3.48898e-67	3.29402e-65
CL6269.Contig1_CKA	970	96	555	22.9782	134.532	2.54961	Up	6.55504e-81	7.81348e-79
CL11111.Contig1_CKA	608	86	496	32.8407	191.814	2.54616	Up	2.21656e-72	2.30154e-70
Unigene25598_CKA	1846	25	144	3.14431	18.3415	2.54429	Up	4.35876e-22	1.18958e-20
CL3561.Contig1_CKA	1443	95	547	15.2853	89.1301	2.54377	Up	1.45289e-79	1.6954e-77
Unigene14642_CKA	605	8	46	3.07009	17.8775	2.54179	Up	6.2844e-08	6.0013e-07
gi|332776498|gb|FY428582.1|FY428582	372	8	46	4.99303	29.0749	2.54179	Up	6.2844e-08	6.00245e-07
CL9329.Contig1_CKA	1076	4	23	0.863107	5.02596	2.54179	Up	0.000158204	0.000879391
gi|332785637|gb|FY444569.1|FY444569	882	27	155	7.10742	41.3206	2.53946	Up	1.28813e-23	3.76446e-22
CL12290.Contig1_CKA	1318	92	526	16.2065	93.8369	2.53358	Up	3.11888e-76	3.47699e-74
CL13321.Contig1_CKA	1342	155	883	26.8161	154.708	2.52837	Up	1.75138e-126	3.43023e-124
gi|156169073|gb|EW729219.1|EW729219	737	32	182	10.0809	58.064	2.52602	Up	2.55716e-27	8.84452e-26
Unigene7191_CKA	396	22	125	12.8987	74.2195	2.52458	Up	3.34388e-19	7.83334e-18
gi|158928456|gb|EX901446.1|EX901446	810	6	34	1.71982	9.86954	2.52073	Up	4.0452e-06	3.00065e-05
CL10130.Contig1_CKA	253	6	34	5.50615	31.5981	2.52073	Up	4.0452e-06	3.00109e-05
Unigene9424_CKA	477	6	34	2.92045	16.7596	2.52073	Up	4.0452e-06	3.00154e-05
gnl|UG|Rsa#S42006626	881	21	119	5.53427	31.7595	2.52073	Up	2.56004e-18	5.71052e-17
gnl|UG|Rsa#S42024677	827	6	34	1.68447	9.66666	2.52073	Up	4.0452e-06	3.00198e-05
CL14720.Contig2_CKA	1129	30	169	6.16942	35.1962	2.51221	Up	2.5328e-25	8.03673e-24
Unigene24703_CKA	365	19	107	12.0859	68.9277	2.51176	Up	1.50544e-16	2.98483e-15
CL6549.Contig2_CKA	845	91	512	25.0035	142.468	2.51043	Up	1.73406e-73	1.8585e-71
Unigene30874_CKA	725	5	28	1.60121	9.08078	2.50365	Up	3.30368e-05	0.000208886
CL6200.Contig1_CKA	1271	5	28	0.913359	5.17983	2.50365	Up	3.30368e-05	0.000208912
CL4768.Contig5_CKA	1056	19	106	4.17741	23.6018	2.49822	Up	2.58152e-16	5.05019e-15
gnl|UG|Rsa#S42566242	802	14	78	4.05294	22.8677	2.49627	Up	2.38904e-12	3.5406e-11
gi|156165969|gb|EW726115.1|EW726115	721	7	39	2.25413	12.7184	2.49627	Up	8.66526e-07	7.08079e-06
CL14102.Contig1_CKA	1415	30	167	4.92246	27.75	2.49504	Up	7.4246e-25	2.28756e-23
gnl|UG|Rsa#S42568498	714	36	200	11.7063	65.862	2.49216	Up	1.94647e-29	7.30385e-28
gi|156165134|gb|EW725280.1|EW725280	661	64	354	22.48	125.923	2.48583	Up	9.25584e-51	6.33252e-49
gi|166136104|gb|FD568976.1|FD568976	534	6	33	2.60872	14.5303	2.47766	Up	6.98644e-06	4.95711e-05
gi|332783199|gb|FY440507.1|FY440507	873	24	132	6.38284	35.5519	2.47766	Up	8.44738e-20	2.04209e-18
Unigene12368_CKA	796	12	66	3.50014	19.4955	2.47766	Up	1.44158e-10	1.82737e-09
Unigene27135_CKA	530	6	33	2.62841	14.64	2.47766	Up	6.98644e-06	4.9564e-05
CL10105.Contig3_CKA	1228	85	467	16.0708	89.4173	2.47611	Up	3.84348e-66	3.52865e-64
CL10100.Contig1_CKA	294	11	60	8.68685	47.9852	2.46568	Up	1.12493e-09	1.29515e-08
CL14584.Contig2_CKA	431	20	109	10.7738	59.4638	2.46448	Up	1.68543e-16	3.32584e-15
CL12275.Contig1_CKA	892	29	158	7.54832	41.6481	2.46402	Up	2.8105e-23	8.11843e-22
CL9914.Contig1_CKA	1534	34	185	5.14601	28.3563	2.46214	Up	5.55442e-27	1.88843e-25
gi|167452650|gb|FD958394.1|FD958394	615	16	87	6.04035	33.2619	2.46117	Up	2.00834e-13	3.23354e-12
gi|166144941|gb|FD576454.1|FD576454	772	7	38	2.10522	11.5736	2.4588	Up	1.49131e-06	1.1787e-05
Unigene30871_CKA	657	7	38	2.47371	13.5995	2.4588	Up	1.49131e-06	1.17907e-05
Unigene962_CKA	1178	7	38	1.37965	7.58475	2.4588	Up	1.49131e-06	1.17889e-05
CL2855.Contig2_CKA	2135	21	114	2.2837	12.5548	2.4588	Up	3.76032e-17	7.79923e-16
Unigene11530_CKA	532	24	130	10.4741	57.4559	2.45563	Up	2.46074e-19	5.81909e-18
Unigene8207_CKA	1711	56	303	7.59897	41.6386	2.45404	Up	4.70892e-43	2.66647e-41
CL367.Contig24_CKA	1842	15	81	1.89068	10.3395	2.45118	Up	1.54865e-12	2.32829e-11
Unigene13927_CKA	343	10	54	6.76897	37.0171	2.45118	Up	8.81148e-09	9.27462e-08
gi|156163315|gb|EW723461.1|EW723461	764	5	27	1.51948	8.30948	2.45118	Up	5.70654e-05	0.000345967
Unigene18802_CKA	671	5	27	1.73007	9.46116	2.45118	Up	5.70654e-05	0.000345925
gnl|UG|Rsa#S41979362	549	21	113	8.88104	48.396	2.44609	Up	6.41156e-17	1.30648e-15
Unigene21270_CKA	956	536	2884	130.174	709.317	2.44599	Up	0	0
gi|156175237|gb|EW735383.1|EW735383	621	8	43	2.99099	16.281	2.44449	Up	3.20632e-07	2.78353e-06
Unigene1294_CKA	1052	24	129	5.29679	28.8322	2.44449	Up	4.1927e-19	9.77136e-18
Unigene1507_CKA	302	11	59	8.45673	45.9355	2.44144	Up	1.9246e-09	2.16785e-08
CL11761.Contig1_CKA	1239	62	331	11.6182	62.8145	2.43472	Up	1.81822e-46	1.11423e-44
CL6815.Contig1_CKA	1042	6	32	1.3369	7.2208	2.43326	Up	1.20183e-05	8.22587e-05
Unigene8341_CKA	325	9	48	6.42948	34.7265	2.43326	Up	6.93314e-08	6.58932e-07
Unigene8904_CKA	342	15	80	10.1831	55.0006	2.43326	Up	2.64168e-12	3.90228e-11
gnl|UG|Rsa#S43010919	834	25	133	6.95971	37.4963	2.42965	Up	1.59511e-19	3.81725e-18
CL13882.Contig1_CKA	1462	10	53	1.58807	8.52377	2.42422	Up	1.50618e-08	1.54847e-07
CL10716.Contig2_CKA	1028	10	53	2.25852	12.1223	2.42422	Up	1.50618e-08	1.54815e-07
Unigene29708_CKA	1319	7	37	1.23217	6.59569	2.42032	Up	2.55746e-06	1.95365e-05
gi|161574765|gb|EY946005.1|EY946005	788	7	37	2.06248	11.0402	2.42032	Up	2.55746e-06	1.95455e-05
Unigene12369_CKA	331	7	37	4.91006	26.2831	2.42032	Up	2.55746e-06	1.95425e-05
CL4637.Contig1_CKA	1120	7	37	1.4511	7.7676	2.42032	Up	2.55746e-06	1.95395e-05
CL4648.Contig2_CKA	476	15	79	7.31646	39.0232	2.41512	Up	4.49792e-12	6.51331e-11
Unigene15093_CKA	1408	565	2974	93.1671	496.64	2.41431	Up	0	0
CL4522.Contig2_CKA	1290	47	247	8.45912	45.0205	2.412	Up	1.0445e-34	4.67441e-33
CL5196.Contig1_CKA	1434	545	2857	88.2398	468.451	2.4084	Up	0	0
Unigene26418_CKA	268	29	152	25.1235	133.356	2.40817	Up	6.7932e-22	1.83196e-20
CL3503.Contig2_CKA	1582	13	68	1.90789	10.1066	2.40525	Up	1.57689e-10	1.98829e-09
CL11373.Contig2_CKA	1148	35	183	7.07853	37.4811	2.40464	Up	5.10406e-26	1.6793e-24
CL6925.Contig1_CKA	459	18	94	9.10493	48.1524	2.40289	Up	4.87588e-14	8.25495e-13
Unigene486_CKA	1028	14	73	3.16193	16.6968	2.40069	Up	3.4682e-11	4.65884e-10
Unigene29821_CKA	734	14	73	4.42842	23.3846	2.40069	Up	3.4682e-11	4.65759e-10
Unigene33872_CKA	226	19	99	19.5192	102.998	2.39965	Up	1.08206e-14	1.90828e-13
CL8196.Contig3_CKA	1220	57	297	10.8476	57.24	2.39965	Up	3.55948e-41	1.90745e-39
CL13196.Contig1_CKA	522	5	26	2.22391	11.7113	2.39674	Up	9.81006e-05	0.000568854
Unigene29781_CKA	1140	5	26	1.01831	5.36255	2.39674	Up	9.81006e-05	0.00056892
CL9479.Contig2_CKA	298	5	26	3.89557	20.5145	2.39674	Up	9.81006e-05	0.000568788
Unigene15120_CKA	207	58	300	65.0541	340.764	2.38906	Up	2.2951e-41	1.23653e-39
CL10391.Contig3_CKA	1138	35	181	7.14073	37.3972	2.38879	Up	1.4619e-25	4.69841e-24
CL752.Contig2_CKA	204	12	62	13.6574	71.4603	2.38746	Up	1.22217e-09	1.4016e-08
gi|166146023|gb|FD579073.1|FD579073	784	18	93	5.33057	27.8914	2.38746	Up	8.26956e-14	1.37214e-12
gi|161569004|gb|EY940224.1|EY940224	619	12	62	4.50098	23.5507	2.38746	Up	1.22217e-09	1.40128e-08
gnl|UG|Rsa#S41975055	844	18	93	4.95162	25.9086	2.38746	Up	8.26956e-14	1.3726e-12
gnl|UG|Rsa#S41979062	670	20	103	6.93062	36.1464	2.3828	Up	4.07312e-15	7.40007e-14
gnl|UG|Rsa#S41979243	721	7	36	2.25413	11.7401	2.38079	Up	4.36952e-06	3.21354e-05
gi|156166736|gb|EW726882.1|EW726882	484	7	36	3.35791	17.4888	2.38079	Up	4.36952e-06	3.21448e-05
Unigene28096_CKA	815	7	36	1.99415	10.386	2.38079	Up	4.36952e-06	3.21401e-05
CL5507.Contig3_CKA	1158	31	159	6.21541	32.2843	2.37691	Up	1.65166e-22	4.61357e-21
CL10306.Contig1_CKA	948	18	92	4.4084	22.8183	2.37186	Up	1.40023e-13	2.28315e-12
Unigene11210_CKA	1072	92	470	19.9255	103.088	2.37118	Up	2.52e-63	2.20033e-61
gi|156172830|gb|EW732976.1|EW732976	802	21	107	6.07942	31.3699	2.36737	Up	1.53124e-15	2.83771e-14
Unigene15487_CKA	422	22	112	12.104	62.4035	2.36615	Up	3.40626e-16	6.61182e-15
CL12907.Contig3_CKA	3480	101	514	6.73844	34.7286	2.36564	Up	6.61234e-69	6.50092e-67
gi|156166577|gb|EW726723.1|EW726723	701	116	589	38.42	197.561	2.36237	Up	1.3946e-78	1.59023e-76
gnl|UG|Rsa#S42567234	531	44	223	19.2387	98.7446	2.35969	Up	1.0265e-30	4.03363e-29
gi|332780912|gb|FY444488.1|FY444488	873	19	96	5.05308	25.8559	2.35526	Up	5.2454e-14	8.86853e-13
CL6213.Contig2_CKA	951	54	271	13.1835	67.0026	2.34549	Up	9.73926e-37	4.61497e-35
Unigene18866_CKA	838	6	30	1.66236	8.41745	2.34015	Up	3.51126e-05	0.000220642
Unigene30698_CKA	604	7	35	2.69078	13.6249	2.34015	Up	7.43644e-06	5.254e-05
Unigene8261_CKA	245	5	25	4.73828	23.9926	2.34015	Up	0.000167788	0.000926683
CL9590.Contig2_CKA	2103	9	45	0.99362	5.03126	2.34015	Up	3.41942e-07	2.95415e-06
CL14451.Contig1_CKA	601	5	25	1.93158	9.78067	2.34015	Up	0.000167788	0.000926785
CL9639.Contig1_CKA	934	24	120	5.96597	30.2091	2.34015	Up	4.80546e-17	9.87264e-16
Unigene15366_CKA	262	7	35	6.20317	31.4101	2.34015	Up	7.43644e-06	5.25549e-05
Unigene8329_CKA	262	8	40	7.08934	35.8973	2.34015	Up	1.5891e-06	1.25144e-05
CL2319.Contig3_CKA	1043	7	35	1.55823	7.89018	2.34015	Up	7.43644e-06	5.25475e-05
CL11703.Contig1_CKA	1019	8	40	1.82277	9.22973	2.34015	Up	1.5891e-06	1.25163e-05
gi|161564083|gb|EY935297.1|EY935297	285	8	40	6.51722	33.0003	2.34015	Up	1.5891e-06	1.25124e-05
CL2165.Contig1_CKA	329	6	30	4.23421	21.4402	2.34015	Up	3.51126e-05	0.000220698
gi|156176824|gb|EW736970.1|EW736970	862	6	30	1.61607	8.18309	2.34015	Up	3.51126e-05	0.00022067
CL131.Contig1_CKA	255	5	25	4.55247	23.0517	2.34015	Up	0.000167788	0.000926888
Unigene17419_CKA	395	10	50	5.87787	29.763	2.34015	Up	7.3988e-08	6.98536e-07
gi|161576623|gb|EY948035.1|EY948035	646	12	60	4.31286	21.8385	2.34015	Up	3.50878e-09	3.84388e-08
CL13499.Contig1_CKA	1695	9	45	1.23279	6.24232	2.34015	Up	3.41942e-07	2.95466e-06
Unigene21867_CKA	355	19	95	12.4263	62.9214	2.34015	Up	8.84906e-14	1.46538e-12
Unigene20456_CKA	1570	76	378	11.2391	56.6103	2.33254	Up	2.76188e-50	1.86153e-48
Unigene16435_CKA	745	20	99	6.23291	31.2451	2.32565	Up	3.3055e-14	5.64796e-13
Unigene1140_CKA	1404	32	158	5.29176	26.4602	2.32201	Up	8.4388e-22	2.26474e-20
gnl|UG|Rsa#S42004484	732	139	685	44.088	220.03	2.31924	Up	3.85942e-89	5.22371e-87
gi|332779754|gb|FY438726.1|FY438726	877	69	340	18.267	91.1554	2.31909	Up	4.34098e-45	2.60584e-43
CL13535.Contig3_CKA	783	25	123	7.41302	36.9357	2.31688	Up	3.02922e-17	6.32754e-16
gi|158928311|gb|EX900397.1|EX900397	902	12	59	3.08881	15.3797	2.31591	Up	5.92294e-09	6.36162e-08
CL1895.Contig1_CKA	1103	59	290	12.4192	61.8195	2.31549	Up	1.26716e-38	6.34773e-37
gnl|UG|Rsa#S41976577	804	55	270	15.8827	78.9607	2.31368	Up	4.90398e-36	2.28474e-34
CL7503.Contig2_CKA	1228	9	44	1.70161	8.42476	2.30773	Up	5.78336e-07	4.83259e-06
gi|161576724|gb|EY948136.1|EY948136	722	9	44	2.89416	14.3291	2.30773	Up	5.78336e-07	4.83179e-06
Unigene8026_CKA	1536	8	39	1.20925	5.97003	2.30363	Up	2.69024e-06	2.04788e-05
CL7958.Contig2_CKA	342	8	39	5.43101	26.8128	2.30363	Up	2.69024e-06	2.04819e-05
gi|166144090|gb|FD573668.1|FD573668	754	22	107	6.77436	33.3669	2.30026	Up	4.60312e-15	8.31158e-14
CL2963.Contig1_CKA	598	7	34	2.71778	13.3684	2.29833	Up	1.26044e-05	8.58116e-05
CL2803.Contig4_CKA	1252	7	34	1.29811	6.38525	2.29833	Up	1.26044e-05	8.5835e-05
Unigene10799_CKA	288	7	34	5.64316	27.7581	2.29833	Up	1.26044e-05	8.58233e-05
CL2781.Contig1_CKA	427	7	34	3.80616	18.7221	2.29833	Up	1.26044e-05	8.58467e-05
gi|167449905|gb|FD954060.1|FD954060	552	40	194	16.8243	82.6353	2.29621	Up	4.26528e-26	1.41263e-24
CL11990.Contig1_CKA	1332	19	92	3.31182	16.24	2.29386	Up	4.20624e-13	6.61242e-12
Unigene6260_CKA	1039	30	145	6.70382	32.8137	2.29124	Up	7.93314e-20	1.92336e-18
CL7141.Contig3_CKA	415	6	29	3.35676	16.4306	2.29124	Up	5.96062e-05	0.00036019
CL13039.Contig1_CKA	1300	11	53	1.96456	9.58596	2.28671	Up	4.5745e-08	4.44319e-07
Unigene28350_CKA	2673	188	904	16.3296	79.5193	2.28381	Up	6.3999e-115	1.14977e-112
CL5030.Contig2_CKA	882	26	125	6.84418	33.323	2.28357	Up	3.1815e-17	6.64007e-16
CL8622.Contig1_CKA	739	10	48	3.14176	15.2721	2.28126	Up	2.10672e-07	1.87187e-06
CL14205.Contig1_CKA	748	63	302	19.5549	94.9311	2.27935	Up	2.0026e-39	1.02268e-37
CL3525.Contig1_CKA	1068	9	43	1.95654	9.46674	2.27456	Up	9.74832e-07	7.9063e-06
Unigene26224_CKA	998	36	172	8.37508	40.523	2.27456	Up	4.68748e-23	1.33778e-21
Unigene25392_CKA	570	9	43	3.66593	17.7377	2.27456	Up	9.74832e-07	7.90759e-06
CL861.Contig1_CKA	1451	932	4450	149.13	721.1	2.27363	Up	0	0
gnl|UG|Rsa#S42569007	774	70	333	20.9978	101.159	2.26832	Up	4.6358e-43	2.62804e-41
CL10694.Contig1_CKA	554	8	38	3.35272	16.1279	2.26615	Up	4.53714e-06	3.32946e-05
CL8056.Contig1_CKA	399	8	38	4.65515	22.3931	2.26615	Up	4.53714e-06	3.32995e-05
Unigene20991_CKA	808	23	109	6.60896	31.7189	2.26285	Up	4.79948e-15	8.663e-14
CL3646.Contig1_CKA	337	26	123	17.9127	85.818	2.2603	Up	8.87906e-17	1.78741e-15
gi|158943851|gb|EX905987.1|EX905987	795	74	350	21.6113	103.515	2.25998	Up	5.58476e-45	3.33643e-43
Unigene18539_CKA	430	11	52	5.93938	28.434	2.25923	Up	7.68182e-08	7.24435e-07
Unigene20893_CKA	401	11	52	6.36891	30.4903	2.25923	Up	7.68182e-08	7.24298e-07
Unigene1048_CKA	547	7	33	2.97117	14.185	2.25526	Up	2.12724e-05	0.000139025
CL287.Contig1_CKA	513	7	33	3.16809	15.1252	2.25526	Up	2.12724e-05	0.000138989
Unigene3280_CKA	236	7	33	6.88657	32.878	2.25526	Up	2.12724e-05	0.000139007
gi|332786465|gb|FY444989.1|FY444989	754	41	193	12.6249	60.1851	2.25313	Up	2.06998e-25	6.59331e-24
gnl|UG|Rsa#S42003983	540	16	75	6.87928	32.6566	2.24704	Up	1.08967e-10	1.39295e-09
gi|158942019|gb|EX904351.1|EX904351	729	19	89	6.05122	28.7055	2.24603	Up	1.96817e-12	2.93778e-11
CL14500.Contig1_CKA	1484	19368	90640	3030.18	14361.1	2.2447	Up	0	0
Unigene24702_CKA	1159	244	1139	48.8791	231.07	2.24104	Up	4.95944e-141	1.1795e-138
gi|332788791|gb|FY441369.1|FY441369	828	18	84	5.0473	23.8535	2.24062	Up	8.88304e-12	1.25717e-10
CL7077.Contig2_CKA	936	12	56	2.97661	14.0674	2.24062	Up	2.80386e-08	2.7879e-07
gi|332782713|gb|FY443732.1|FY443732	891	43	200	11.2049	52.7783	2.23582	Up	4.81714e-26	1.58803e-24
CL7683.Contig4_CKA	1659	20	93	2.79898	13.1807	2.23546	Up	7.279e-13	1.11997e-11
CL3041.Contig2_CKA	1061	68	316	14.8803	70.0285	2.23454	Up	3.1832e-40	1.66299e-38
Unigene2298_CKA	1109	11	51	2.30292	10.8129	2.23122	Up	1.2861e-07	1.17881e-06
gi|156172933|gb|EW733079.1|EW733079	802	22	102	6.36891	29.904	2.23122	Up	5.99e-14	1.00763e-12
Unigene609_CKA	446	30	139	15.6172	73.2796	2.23028	Up	1.70591e-18	3.8465e-17
CL14693.Contig1_CKA	1052	19	88	4.19329	19.6684	2.22973	Up	3.27992e-12	4.79966e-11
Unigene27117_CKA	648	19	88	6.80762	31.9309	2.22973	Up	3.27992e-12	4.80106e-11
CL12705.Contig2_CKA	579	8	37	3.20796	15.0254	2.22768	Up	7.62168e-06	5.37651e-05
CL1299.Contig8_CKA	2292	8	37	0.810387	3.79569	2.22768	Up	7.62168e-06	5.375e-05
gi|156178445|gb|EW738591.1|EW738591	714	8	37	2.60141	12.1845	2.22768	Up	7.62168e-06	5.37575e-05
gnl|UG|Rsa#S42032248	763	26	120	7.91163	36.9794	2.22468	Up	4.09774e-16	7.92325e-15
CL981.Contig4_CKA	1551	129	594	19.3106	90.0488	2.22132	Up	1.28785e-73	1.38622e-71
gnl|UG|Rsa#S41974587	918	48	221	12.1399	56.6047	2.22116	Up	2.12114e-28	7.67112e-27
CL9673.Contig1_CKA	429	47	216	25.4365	118.386	2.21852	Up	9.40516e-28	3.31731e-26
gi|167452173|gb|FD956508.1|FD956508	659	24	110	8.45557	39.2474	2.21462	Up	8.21834e-15	1.46122e-13
gi|167444062|gb|FD949409.1|FD949409	556	14	64	5.84615	27.065	2.21087	Up	3.74636e-09	4.09427e-08
CL7715.Contig1_CKA	257	7	32	6.32385	29.2766	2.21087	Up	3.574e-05	0.000224021
gi|161570160|gb|EY941575.1|EY941575	772	21	96	6.31566	29.2386	2.21087	Up	4.47412e-13	7.01807e-12
Unigene21267_CKA	893	30	137	7.79986	36.0722	2.20937	Up	4.69836e-18	1.02829e-16
Unigene21865_CKA	591	23	105	9.03561	41.7739	2.20891	Up	3.68432e-14	6.28448e-13
gnl|UG|Rsa#S42029838	691	9	41	3.024	13.9511	2.20585	Up	2.74002e-06	2.08418e-05
CL10161.Contig1_CKA	1184	40	182	7.84378	36.1429	2.20409	Up	1.92323e-23	5.58452e-22
CL1069.Contig2_CKA	1315	11	50	1.94216	8.9402	2.20265	Up	2.14652e-07	1.90486e-06
gi|332793844|gb|FY453499.1|FY453499	872	45	204	11.9815	55.0069	2.1988	Up	5.065e-26	1.66754e-24
gi|158923503|gb|EX896225.1|EX896225	719	38	172	12.2708	56.2474	2.19656	Up	3.79328e-22	1.03752e-20
CL3393.Contig6_CKA	812	8	36	2.28745	10.4244	2.18815	Up	1.27503e-05	8.67102e-05
gnl|UG|Rsa#S41977318	760	24	108	7.33187	33.4128	2.18815	Up	2.25774e-14	3.89098e-13
Unigene20727_CKA	651	10	45	3.56645	16.253	2.18815	Up	9.87922e-07	8.00077e-06
Unigene7545_CKA	279	8	36	6.65737	30.339	2.18815	Up	1.27503e-05	8.6722e-05
gnl|UG|Rsa#S42030834	809	12	54	3.44389	15.6945	2.18815	Up	7.7943e-08	7.34211e-07
Unigene30213_CKA	450	6	27	3.09568	14.1076	2.18815	Up	0.0001692	0.000933242
gi|167445892|gb|FD951350.1|FD951350	685	16	72	5.42308	24.7141	2.18815	Up	5.02368e-10	6.01397e-09
CL7076.Contig3_CKA	649	6	27	2.14646	9.78188	2.18815	Up	0.0001692	0.000933139
gnl|UG|Rsa#S43009522	755	6	27	1.84511	8.40853	2.18815	Up	0.0001692	0.000933036
gi|332776926|gb|FY436448.1|FY436448	399	17	76	9.8922	44.7862	2.17869	Up	1.84188e-10	2.30438e-09
CL3520.Contig12_CKA	1499	30	134	4.64661	21.0187	2.17742	Up	2.12728e-17	4.48291e-16
CL8889.Contig1_CKA	854	28	125	7.61232	34.4156	2.17665	Up	2.55926e-16	5.00861e-15
CL11708.Contig1_CKA	794	28	125	8.18756	37.0163	2.17665	Up	2.55926e-16	5.01057e-15
gnl|UG|Rsa#S42025339	779	24	107	7.15304	32.2961	2.17473	Up	3.73326e-14	6.36144e-13
CL576.Contig1_CKA	814	20	89	5.70457	25.708	2.17203	Up	5.52012e-12	7.93601e-11
CL4929.Contig1_CKA	789	9	40	2.64839	11.9203	2.17023	Up	4.56772e-06	3.35141e-05
CL8190.Contig2_CKA	1292	9	40	1.61732	7.27949	2.17023	Up	4.56772e-06	3.35091e-05
Unigene16327_CKA	329	9	40	6.35131	28.5869	2.17023	Up	4.56772e-06	3.35042e-05
gnl|UG|Rsa#S42569501	847	444	1967	121.707	546.04	2.16559	Up	4.57632e-232	2.07782e-229
gi|161569243|gb|EY940524.1|EY940524	700	7	31	2.32176	10.4128	2.16507	Up	5.97632e-05	0.000360921
CL393.Contig1_CKA	222	7	31	7.32086	32.8331	2.16507	Up	5.97632e-05	0.000360877
Unigene6319_CKA	723	7	31	2.2479	10.0815	2.16507	Up	5.97632e-05	0.000360964
Unigene1790_CKA	1124	285	1262	58.8702	263.995	2.1649	Up	1.58275e-149	4.07468e-147
gi|166142338|gb|FD574959.1|FD574959	821	12	53	3.39356	15.1787	2.16118	Up	1.2937e-07	1.18533e-06
Unigene28736_CKA	209	10	44	11.1089	49.5005	2.15573	Up	1.64211e-06	1.29115e-05
CL5145.Contig1_CKA	1541	25	110	3.76664	16.7839	2.15573	Up	2.27438e-14	3.9183e-13
Unigene25357_CKA	444	48	211	25.1001	111.738	2.15436	Up	3.18894e-26	1.05967e-24
gi|158924320|gb|EX896581.1|EX896581	771	41	180	12.3466	54.8935	2.15253	Up	1.44207e-22	4.04623e-21
gnl|UG|Rsa#S42031966	576	8	35	3.22466	14.2873	2.14751	Up	2.12376e-05	0.000138816
gi|166150937|gb|FD582842.1|FD582842	770	59	258	17.7901	78.7829	2.14681	Up	1.37367e-31	5.55968e-30
Unigene31683_CKA	436	51	223	27.1582	120.26	2.1467	Up	1.64367e-27	5.73265e-26
gi|161565059|gb|EY936164.1|EY936164	292	19	83	15.1073	66.8341	2.14534	Up	4.0948e-11	5.45653e-10
CL3809.Contig4_CKA	1190	22	96	4.29233	18.9683	2.14376	Up	1.23305e-12	1.86391e-11
Unigene29837_CKA	957	171	744	41.486	182.795	2.13953	Up	1.29663e-87	1.69083e-85
CL10339.Contig2_CKA	547	9	39	3.82008	16.7641	2.1337	Up	7.5842e-06	5.35083e-05
CL6823.Contig1_CKA	1852	59	255	7.39653	32.3744	2.12994	Up	6.05828e-31	2.40139e-29
CL12232.Contig1_CKA	356	50	216	32.609	142.662	2.12926	Up	1.95067e-26	6.54734e-25
CL6132.Contig1_CKA	1587	79	340	11.5576	50.3739	2.12384	Up	1.37321e-40	7.24985e-39
Unigene13456_CKA	866	20	86	5.36203	23.3498	2.12256	Up	2.47236e-11	3.36824e-10
gi|332790852|gb|FY451335.1|FY451335	866	10	43	2.68101	11.6749	2.12256	Up	2.71942e-06	2.06883e-05
Unigene22108_CKA	708	20	86	6.55864	28.5607	2.12256	Up	2.47236e-11	3.3664e-10
CL7873.Contig5_CKA	576	20	86	8.06166	35.1058	2.12256	Up	2.47236e-11	3.36732e-10
gnl|UG|Rsa#S42003559	639	7	30	2.5434	11.0388	2.11776	Up	9.94366e-05	0.000575332
CL1584.Contig2_CKA	962	7	30	1.68943	7.33245	2.11776	Up	9.94366e-05	0.000575465
Unigene26477_CKA	592	7	30	2.74532	11.9152	2.11776	Up	9.94366e-05	0.000575398
Unigene1783_CKA	1527	7	30	1.06433	4.6194	2.11776	Up	9.94366e-05	0.000575532
CL3056.Contig1_CKA	2001	375	1607	43.5112	188.83	2.11763	Up	1.13016e-184	3.71347e-182
Unigene17119_CKA	1162	36	154	7.19305	31.1615	2.11509	Up	4.01246e-19	9.36441e-18
CL7195.Contig4_CKA	1140	390	1663	79.4286	342.997	2.11047	Up	3.19886e-190	1.08683e-187
CL7803.Contig1_CKA	991	50	213	11.7142	50.537	2.10908	Up	8.5504e-26	2.78022e-24
CL9630.Contig1_CKA	490	31	132	14.6887	63.3404	2.10842	Up	1.55414e-16	3.07527e-15
Unigene2521_CKA	1024	35	149	7.9357	34.2129	2.10811	Up	1.77434e-18	3.99538e-17
CL10457.Contig1_CKA	611	47	200	17.8597	76.9648	2.10749	Up	2.7295e-24	8.22208e-23
CL2633.Contig1_CKA	608	8	34	3.05494	13.1486	2.10569	Up	3.52142e-05	0.000221253
Unigene3022_CKA	997	8	34	1.863	8.01839	2.10569	Up	3.52142e-05	0.000221197
CL5344.Contig1_CKA	604	12	51	4.61276	19.8535	2.10569	Up	3.53044e-07	3.04375e-06
CL4323.Contig2_CKA	799	12	51	3.487	15.0081	2.10569	Up	3.53044e-07	3.04322e-06
CL6814.Contig1_CKA	792	8	34	2.34521	10.0939	2.10569	Up	3.52142e-05	0.000221225
CL2096.Contig2_CKA	972	373	1583	89.0963	382.929	2.10364	Up	2.02166e-180	6.4312e-178
Unigene9482_CKA	1258	37	157	6.8287	29.3442	2.10339	Up	2.4303e-19	5.74983e-18
gi|332782298|gb|FY443317.1|FY443317	823	37	157	10.438	44.8542	2.10339	Up	2.4303e-19	5.75255e-18
CL8843.Contig1_CKA	1282	33	140	5.97644	25.6769	2.10311	Up	2.1221e-17	4.47388e-16
CL1288.Contig3_CKA	1527	21	89	3.19299	13.7042	2.10164	Up	1.48816e-11	2.06515e-10
gi|158926702|gb|EX898824.1|EX898824	872	13	55	3.46134	14.8303	2.09914	Up	1.27709e-07	1.17141e-06
CL11962.Contig2_CKA	926	26	110	6.51898	27.9309	2.09914	Up	6.09734e-14	1.02465e-12
CL2044.Contig2_CKA	1043	58	245	12.911	55.2313	2.09688	Up	3.1084e-29	1.15339e-27
Unigene1970_CKA	617	9	38	3.38668	14.4811	2.09623	Up	1.25404e-05	8.54572e-05
Unigene21411_CKA	572	18	76	7.30623	31.2407	2.09623	Up	4.96884e-10	5.9526e-09
Unigene581_CKA	644	18	76	6.48939	27.748	2.09623	Up	4.96884e-10	5.95117e-09
Unigene24351_CKA	1231	68	287	12.8253	54.8185	2.09567	Up	5.92366e-34	2.59519e-32
CL5357.Contig1_CKA	1453	446	1882	71.2666	304.549	2.09538	Up	4.66894e-213	1.86548e-210
gi|332794296|gb|FY453952.1|FY453952	919	19	80	4.80015	20.4681	2.09223	Up	1.81678e-10	2.27526e-09
Unigene2515_CKA	900	15	63	3.8696	16.4589	2.08861	Up	1.68166e-08	1.71967e-07
CL6381.Contig2_CKA	1854	274	1149	34.3129	145.718	2.08636	Up	4.1263e-130	8.44606e-128
Unigene1525_CKA	1457	388	1626	61.8286	262.4	2.08542	Up	3.15228e-183	1.029e-180
gi|158946337|gb|EX908834.1|EX908834	772	11	46	3.3082	14.0102	2.08236	Up	1.61095e-06	1.26784e-05
Unigene8650_CKA	846	83	347	22.7785	96.4411	2.08198	Up	2.1682e-40	1.13868e-38
Unigene27592_CKA	1379	52	217	8.755	36.9997	2.07934	Up	8.34614e-26	2.71734e-24
CL9325.Contig2_CKA	1618	12	50	1.72195	7.26599	2.07712	Up	5.80328e-07	4.84276e-06
Unigene27160_CKA	381	12	50	7.31262	30.8566	2.07712	Up	5.80328e-07	4.84357e-06
CL5046.Contig3_CKA	667	13	54	4.52517	19.0358	2.07267	Up	2.0963e-07	1.86427e-06
gnl|UG|Rsa#S42028335	792	7	29	2.05206	8.60946	2.06885	Up	0.000164578	0.000910164
CL7717.Contig1_CKA	1848	7	29	0.879454	3.68977	2.06885	Up	0.000164578	0.000910265
gnl|UG|Rsa#S42563284	781	7	29	2.08096	8.73072	2.06885	Up	0.000164578	0.000910064
CL5587.Contig1_CKA	1869	36	149	4.47209	18.7448	2.06747	Up	4.6514e-18	1.01845e-16
gi|332784787|gb|FY450146.1|FY450146	819	15	62	4.2523	17.7996	2.06553	Up	2.75398e-08	2.74157e-07
Unigene26707_CKA	1142	61	252	12.4017	51.8845	2.06477	Up	1.8229e-29	6.86598e-28
gnl|UG|Rsa#S42049255	1333	224	925	39.0153	163.16	2.06418	Up	1.0887e-103	1.7654e-101
gi|158943198|gb|EX905050.1|EX905050	748	8	33	2.48316	10.3733	2.06262	Up	5.81114e-05	0.000351838
gi|332778362|gb|FY442769.1|FY442769	444	8	33	4.18335	17.4757	2.06262	Up	5.81114e-05	0.000351881
Unigene23402_CKA	765	49	202	14.8714	62.0859	2.06173	Up	7.03102e-24	2.0754e-22
gi|166146517|gb|FD580811.1|FD580811	761	25	103	7.62733	31.8241	2.06087	Up	7.21306e-13	1.11017e-11
gi|156172399|gb|EW732545.1|EW732545	771	17	70	5.11931	21.3475	2.06005	Up	3.64464e-09	3.98747e-08
CL13361.Contig1_CKA	1227	70	288	13.2456	55.1888	2.05887	Up	2.46832e-33	1.05276e-31
Unigene18243_CKA	3170	9	37	0.659174	2.74439	2.05775	Up	2.06454e-05	0.000135122
Unigene30074_CKA	271	9	37	7.71064	32.1023	2.05775	Up	2.06454e-05	0.000135157
Unigene18031_CKA	1252	9	37	1.669	6.94865	2.05775	Up	2.06454e-05	0.000135139
CL608.Contig2_CKA	423	9	37	4.93991	20.5667	2.05775	Up	2.06454e-05	0.000135104
CL12103.Contig2_CKA	4252	241	990	13.1595	54.7451	2.05662	Up	2.49618e-110	4.29894e-108
gnl|UG|Rsa#S42571074	778	10	41	2.98426	12.391	2.05385	Up	7.37122e-06	5.21309e-05
gnl|UG|Rsa#S42570339	740	10	41	3.13751	13.0273	2.05385	Up	7.37122e-06	5.21235e-05
CL9957.Contig1_CKA	819	10	41	2.83487	11.7707	2.05385	Up	7.37122e-06	5.21161e-05
Unigene18376_CKA	1237	11	45	2.06462	8.55354	2.05065	Up	2.64262e-06	2.01378e-05
gi|166151752|gb|FD581437.1|FD581437	842	22	90	6.06635	25.1324	2.05065	Up	2.37664e-11	3.24048e-10
gi|332786249|gb|FY441777.1|FY441777	800	187	763	54.2711	224.253	2.04687	Up	6.2297e-85	7.70139e-83
CL2803.Contig6_CKA	1212	150	612	28.7346	118.728	2.04679	Up	1.80888e-68	1.75423e-66
gi|156163151|gb|EW723297.1|EW723297	782	14	57	4.1566	17.1384	2.04376	Up	1.24061e-07	1.14088e-06
Unigene29677_CKA	220	43	175	45.3798	187.033	2.04317	Up	1.16223e-20	2.95401e-19
CL4119.Contig1_CKA	887	17	69	4.44982	18.2906	2.03929	Up	5.94256e-09	6.37995e-08
Unigene93_CKA	468	18	73	8.92984	36.6759	2.03812	Up	2.16532e-09	2.42423e-08
gnl|UG|Rsa#S43007454	698	19	77	6.31997	25.9381	2.03708	Up	7.90068e-10	9.22158e-09
Unigene301_CKA	979	20	81	4.74312	19.4538	2.03615	Up	2.88632e-10	3.54623e-09
Unigene2454_CKA	1147	21	85	4.25082	17.4244	2.0353	Up	1.05562e-10	1.35081e-09
gnl|UG|Rsa#S42026904	799	128	518	37.1946	152.436	2.03503	Up	8.55426e-58	6.71752e-56
CL3276.Contig3_CKA	2105	28	113	3.08832	12.622	2.03105	Up	9.468e-14	1.56424e-12
CL2581.Contig1_CKA	536	66	266	28.5888	116.686	2.02911	Up	2.33358e-30	9.04878e-29
CL12175.Contig1_CKA	1547	124	498	18.6101	75.6906	2.02403	Up	3.00948e-55	2.25346e-53
CL2377.Contig1_CKA	450	8	32	4.12757	16.7202	2.01822	Up	9.54188e-05	0.000554397
Unigene19997_CKA	670	15	60	5.19797	21.0562	2.01822	Up	7.3223e-08	6.91837e-07
gnl|UG|Rsa#S42566969	593	9	36	3.52375	14.2742	2.01822	Up	3.38346e-05	0.000212906
gi|166144517|gb|FD577695.1|FD577695	782	10	40	2.969	12.027	2.01822	Up	1.20613e-05	8.24512e-05
gi|156167581|gb|EW727727.1|EW727727	781	29	116	8.62112	34.9229	2.01822	Up	5.6442e-14	9.51701e-13
Unigene11244_CKA	411	22	88	12.4279	50.3436	2.01822	Up	6.2715e-11	8.19743e-10
gi|158923380|gb|EX896702.1|EX896702	765	12	48	3.64197	14.7531	2.01822	Up	1.55175e-06	1.22376e-05
Unigene28038_CKA	410	14	56	7.92795	32.115	2.01822	Up	2.02142e-07	1.80572e-06
Unigene20541_CKA	332	14	56	9.79055	39.66	2.01822	Up	2.02142e-07	1.8054e-06
CL4908.Contig3_CKA	615	13	52	4.90778	19.8807	2.01822	Up	5.59326e-07	4.68708e-06
gnl|UG|Rsa#S41974482	567	8	32	3.27585	13.27	2.01822	Up	9.54188e-05	0.000554461
CL8995.Contig2_CKA	1365	9	36	1.53083	6.20116	2.01822	Up	3.38346e-05	0.000212933
Unigene2508_CKA	971	33	132	7.89063	31.9638	2.01822	Up	1.04e-15	1.9608e-14
gi|158924749|gb|EX897745.1|EX897745	636	20	80	7.30113	29.5758	2.01822	Up	4.6872e-10	5.6287e-09
Unigene4948_CKA	489	39	156	18.5171	75.01	2.01822	Up	2.63458e-18	5.87155e-17
CL12550.Contig5_CKA	671	93	372	32.1794	130.354	2.01822	Up	1.53754e-41	8.31072e-40
CL7025.Contig2_CKA	1918	268	1068	32.4417	130.926	2.01283	Up	1.24154e-115	2.27969e-113
CL5045.Contig1_CKA	1138	57	227	11.6292	46.9015	2.01188	Up	7.32814e-26	2.39841e-24
Unigene1727_CKA	741	25	99	7.83319	31.4138	2.00373	Up	5.00228e-12	7.21021e-11
CL12694.Contig1_CKA	1748	108	427	14.345	57.4367	2.00143	Up	6.12952e-47	3.80289e-45
Unigene1589_CKA	1848	79	312	9.92526	39.6968	1.99985	Up	1.06167e-34	4.74701e-33
CL1020.Contig1_CKA	1002	18	71	4.17082	16.6607	1.99805	Up	5.70584e-09	6.13768e-08
CL826.Contig1_CKA	1112	897	3533	187.286	747.037	1.99594	Up	0	0
Unigene32905_CKA	306	112	441	84.9794	338.86	1.9955	Up	3.05452e-48	1.96338e-46
CL211.Contig4_CKA	1136	16	63	3.27008	13.0396	1.9955	Up	4.31222e-08	4.20233e-07
CL871.Contig1_CKA	964	92	361	22.1579	88.0508	1.99052	Up	1.15726e-39	5.96474e-38
Unigene13087_CKA	1322	112	439	19.67	78.0794	1.98895	Up	7.88464e-48	4.99734e-46
CL2314.Contig1_CKA	736	23	90	7.25549	28.752	1.98652	Up	6.00906e-11	7.86675e-10
gi|332781071|gb|FY446032.1|FY446032	817	56	219	15.9141	63.0268	1.98566	Up	1.32821e-24	4.04981e-23
CL2955.Contig1_CKA	1643	11	43	1.55443	6.15367	1.98506	Up	7.02862e-06	4.98279e-05
CL1804.Contig4_CKA	2048	55	215	6.23519	24.6838	1.98506	Up	3.58056e-24	1.07275e-22
CL6212.Contig3_CKA	483	11	43	5.28765	20.9327	1.98506	Up	7.02862e-06	4.9835e-05
Unigene20631_CKA	631	31	121	11.4064	45.0878	1.98289	Up	3.21948e-14	5.50663e-13
Unigene29884_CKA	908	30	117	7.67101	30.2972	1.9817	Up	8.74246e-14	1.4482e-12
gnl|UG|Rsa#S41975770	832	20	78	5.58115	22.0432	1.9817	Up	1.22748e-09	1.40705e-08
gi|332794893|gb|FY451966.1|FY451966	889	9	35	2.35049	9.25698	1.97758	Up	5.51868e-05	0.000336046
Unigene28420_CKA	529	9	35	3.95006	15.5566	1.97758	Up	5.51868e-05	0.000336087
gi|167447031|gb|FD952145.1|FD952145	689	136	528	45.8286	180.185	1.97516	Up	1.12026e-56	8.60773e-55
CL90.Contig2_CKA	1552	16	62	2.39357	9.39297	1.97242	Up	6.97624e-08	6.62902e-07
gi|332788560|gb|FY441252.1|FY441252	453	8	31	4.10023	16.0904	1.97242	Up	0.000155856	0.000867114
CL8667.Contig1_CKA	931	40	155	9.97533	39.1458	1.97242	Up	1.05797e-17	2.27265e-16
Unigene20894_CKA	511	39	151	17.7199	69.4799	1.97123	Up	2.86224e-17	5.98625e-16
CL747.Contig1_CKA	2491	15	58	1.39809	5.47466	1.96932	Up	1.92347e-07	1.72192e-06
gnl|UG|Rsa#S41976225	875	22	85	5.83756	22.8409	1.96818	Up	2.64564e-10	3.26418e-09
CL4761.Contig1_CKA	1776	1206	4655	157.66	616.283	1.96678	Up	0	0
Unigene16137_CKA	802	64	247	18.5277	72.4145	1.96659	Up	3.17828e-27	1.09247e-25
Unigene6486_CKA	1066	14	54	3.04921	11.9108	1.96576	Up	5.3146e-07	4.48366e-06
CL5975.Contig2_CKA	1378	126	485	21.2294	82.7553	1.96279	Up	8.82884e-52	6.1671e-50
gi|161574132|gb|EY945657.1|EY945657	392	13	50	7.69971	29.9907	1.96164	Up	1.47199e-06	1.16416e-05
gi|161565604|gb|EY936735.1|EY936735	595	114	437	44.4841	172.69	1.95682	Up	1.22165e-46	7.53258e-45
Unigene26321_CKA	687	12	46	4.05547	15.7436	1.95682	Up	4.0884e-06	3.02954e-05
gnl|UG|Rsa#S42007030	807	12	46	3.45243	13.4026	1.95682	Up	4.0884e-06	3.02909e-05
gi|332784846|gb|FY450205.1|FY450205	831	18	69	5.02908	19.5232	1.95682	Up	1.48789e-08	1.53029e-07
Unigene30533_CKA	527	30	115	13.2168	51.3086	1.95682	Up	2.25976e-13	3.62549e-12
CL6096.Contig1_CKA	1164	93	356	18.5501	71.9118	1.9548	Up	3.00736e-38	1.48272e-36
Unigene24057_CKA	937	16	61	3.96458	15.3071	1.94896	Up	1.12522e-07	1.03897e-06
Unigene26063_CKA	675	20	76	6.87928	26.4736	1.94422	Up	3.18352e-09	3.50061e-08
CL4012.Contig1_CKA	1765	50	190	6.57722	25.3112	1.94422	Up	5.4094e-21	1.39405e-19
gi|158924062|gb|EX895888.1|EX895888	748	15	57	4.65593	17.9175	1.94422	Up	3.10272e-07	2.69828e-06
CL12566.Contig1_CKA	1100	49	186	10.3424	39.7579	1.94267	Up	1.45914e-20	3.69176e-19
CL1413.Contig1_CKA	943	44	167	10.8332	41.6397	1.9425	Up	1.30758e-18	2.97115e-17
gi|332791613|gb|FY452437.1|FY452437	852	19	72	5.17763	19.8699	1.94022	Up	8.7222e-09	9.18645e-08
gi|167441845|gb|FD945867.1|FD945867	754	9	34	2.77133	10.6026	1.93576	Up	8.95676e-05	0.000522772
Unigene1220_CKA	970	72	272	17.2337	65.9326	1.93576	Up	3.095e-29	1.14927e-27
Unigene27964_CKA	260	9	34	8.03685	30.7474	1.93576	Up	8.95676e-05	0.000522711
CL4050.Contig1_CKA	2196	43	162	4.54625	17.3455	1.93181	Up	5.64382e-18	1.22982e-16
CL13545.Contig1_CKA	915	30	113	7.61232	29.0376	1.93151	Up	5.80138e-13	9.02911e-12
gi|332788823|gb|FY441401.1|FY441401	812	34	128	9.72165	37.0644	1.93076	Up	1.7143e-14	2.98323e-13
gi|332794131|gb|FY453787.1|FY453787	774	17	64	5.09947	19.4421	1.93076	Up	6.57442e-08	6.26628e-07
Unigene25714_CKA	1401	38	143	6.29742	23.9994	1.93017	Up	5.0989e-16	9.79836e-15
gi|332786482|gb|FY445006.1|FY445006	792	21	79	6.15618	23.4534	1.92969	Up	1.86681e-09	2.10513e-08
Unigene28582_CKA	328	37	139	26.1906	99.6424	1.92771	Up	1.37956e-15	2.56233e-14
CL5155.Contig1_CKA	1755	85	319	11.245	42.7383	1.92625	Up	8.39784e-34	3.64081e-32
gi|332786306|gb|FY441834.1|FY441834	885	16	60	4.19753	15.9408	1.92512	Up	1.8093e-07	1.62466e-06
gnl|UG|Rsa#S41980350	845	256	957	70.3397	266.292	1.9206	Up	1.19952e-97	1.82093e-95
CL8241.Contig3_CKA	810	19	71	5.4461	20.6099	1.92004	Up	1.39911e-08	1.44076e-07
Unigene23134_CKA	981	38	142	8.99356	34.0347	1.92004	Up	8.139e-16	1.54443e-14
CL13524.Contig1_CKA	1167	85	317	16.9108	63.8692	1.91717	Up	2.1271e-33	9.09554e-32
CL10636.Contig1_CKA	885	136	507	35.679	134.7	1.9166	Up	2.05126e-52	1.44905e-50
gi|156170513|gb|EW730659.1|EW730659	835	11	41	3.0586	11.5452	1.91635	Up	1.83868e-05	0.000121261
CL2803.Contig2_CKA	278	11	41	9.18681	34.6771	1.91635	Up	1.83868e-05	0.000121245
gnl|UG|Rsa#S42006116	677	18	67	6.17306	23.2696	1.91439	Up	3.83752e-08	3.76027e-07
Unigene22683_CKA	1435	36	134	5.82462	21.9561	1.91439	Up	5.95692e-15	1.0698e-13
CL9630.Contig3_CKA	1571	168	625	24.8285	93.5421	1.91362	Up	4.39208e-64	3.89624e-62
CL8827.Contig2_CKA	1659	89	331	12.4555	46.9121	1.91318	Up	1.03761e-34	4.64775e-33
CL67.Contig1_CKA	3741	32	119	1.986	7.47933	1.91304	Up	2.01054e-13	3.23604e-12
CL11468.Contig1_CKA	1360	63	234	10.7552	40.4557	1.91131	Up	5.76424e-25	1.78813e-23
Unigene12655_CKA	278	28	104	23.3846	87.9613	1.91131	Up	6.83734e-12	9.76785e-11
gi|332780629|gb|FY443212.1|FY443212	308	45	167	33.9218	127.488	1.91008	Up	3.1384e-18	6.94481e-17
CL13121.Contig1_CKA	996	393	1456	91.6115	343.72	1.90763	Up	2.89326e-146	7.1891e-144
CL5025.Contig1_CKA	2190	47	174	4.98277	18.6814	1.90658	Up	6.86482e-19	1.58363e-17
CL2733.Contig2_CKA	1391	70	259	11.6839	43.78	1.90575	Up	2.28534e-27	7.92082e-26
gi|156179122|gb|EW739268.1|EW739268	701	10	37	3.31207	12.4104	1.90575	Up	5.14442e-05	0.000314176
gi|161574797|gb|EY946635.1|EY946635	280	66	244	54.7272	204.897	1.90457	Up	7.49632e-26	2.45184e-24
CL8810.Contig3_CKA	1074	46	170	9.94422	37.2176	1.90405	Up	1.85113e-18	4.16455e-17
CL1049.Contig1_CKA	1484	13	48	2.03389	7.6052	1.90275	Up	3.81742e-06	2.84266e-05
CL3494.Contig1_CKA	1210	120	443	23.0257	86.0838	1.9025	Up	1.42858e-45	8.61703e-44
CL9726.Contig1_CKA	1725	25	92	3.36487	12.5401	1.89793	Up	1.37532e-10	1.74559e-09
CL12116.Contig2_CKA	1266	112	412	20.54	76.5185	1.89737	Up	2.37846e-42	1.31842e-40
Unigene16369_CKA	819	18	66	5.10276	18.948	1.89269	Up	6.13656e-08	5.86685e-07
CL10726.Contig1_CKA	1373	30	110	5.07303	18.8376	1.89269	Up	2.35496e-12	3.49113e-11
CL1904.Contig1_CKA	1321	9	33	1.58182	5.87373	1.89269	Up	0.000144612	0.000808338
Unigene21866_CKA	481	34	124	16.4116	60.615	1.88496	Up	1.10457e-13	1.81469e-12
Unigene12431_CKA	1022	17	62	3.86202	14.2641	1.88496	Up	1.68487e-07	1.52031e-06
Unigene21002_CKA	1154	200	729	40.2384	148.534	1.88414	Up	5.99604e-73	6.37162e-71
CL7196.Contig1_CKA	1863	14	51	1.74475	6.43666	1.8833	Up	2.2077e-06	1.70288e-05
Unigene6764_CKA	340	335	1219	228.761	843.001	1.88169	Up	1.50652e-120	2.83931e-118
CL11999.Contig1_CKA	1628	411	1495	58.6144	215.919	1.88116	Up	2.3437e-147	5.8821e-145
Unigene22169_CKA	1107	30	109	6.29203	23.1517	1.87952	Up	3.74302e-12	5.45655e-11
Unigene24256_CKA	2261	67	243	6.88004	25.2702	1.87695	Up	2.7952e-25	8.83566e-24
gi|166140084|gb|FD571070.1|FD571070	742	40	145	12.5162	45.9481	1.87621	Up	1.13286e-15	2.12148e-14
Unigene2979_CKA	1531	48	174	7.27919	26.7225	1.87621	Up	1.61681e-18	3.6522e-17
gi|158945310|gb|EX908330.1|EX908330	753	24	87	7.40003	27.1661	1.87621	Up	5.95986e-10	7.06526e-09
CL8989.Contig1_CKA	1266	21	76	3.85126	14.1151	1.87383	Up	7.59922e-09	8.04441e-08
CL883.Contig1_CKA	1021	13	47	2.95621	10.8237	1.87237	Up	6.1119e-06	4.39213e-05
CL10470.Contig1_CKA	1145	13	47	2.63606	9.65152	1.87237	Up	6.1119e-06	4.39149e-05
Unigene12267_CKA	1309	13	47	2.30579	8.44231	1.87237	Up	6.1119e-06	4.39086e-05
CL415.Contig8_CKA	1112	10	36	2.08791	7.61204	1.86622	Up	8.26346e-05	0.000485256
CL8138.Contig1_CKA	1403	15	54	2.48228	9.04981	1.86622	Up	1.27634e-06	1.01895e-05
gi|161564794|gb|EY936240.1|EY936240	570	10	36	4.07326	14.8501	1.86622	Up	8.26346e-05	0.000485199
gi|161575110|gb|EY946752.1|EY946752	738	32	115	10.0672	36.6391	1.86371	Up	1.28296e-12	1.937e-11
Unigene33840_CKA	283	17	61	13.947	50.6812	1.8615	Up	2.68468e-07	2.35814e-06
Unigene15500_CKA	692	29	104	9.72991	35.3371	1.86068	Up	1.60935e-11	2.22713e-10
gi|167438551|gb|FD944415.1|FD944415	735	12	43	3.79063	13.7558	1.85953	Up	1.69662e-05	0.000113329
CL12074.Contig2_CKA	763	12	43	3.65152	13.251	1.85953	Up	1.69662e-05	0.000113344
CL14694.Contig3_CKA	460	31	111	15.6466	56.7373	1.85844	Up	3.47266e-12	5.0713e-11
gi|167440914|gb|FD947906.1|FD947906	694	40	143	13.3819	48.4484	1.85617	Up	2.83734e-15	5.19077e-14
CL5548.Contig2_CKA	2128	166	593	18.1115	65.5219	1.85507	Up	1.87263e-58	1.49403e-56
Unigene15048_CKA	2633	479	1711	42.2378	152.793	1.85497	Up	3.20454e-165	9.2513e-163
Unigene14981_CKA	1041	14	50	3.12244	11.2933	1.85473	Up	3.52294e-06	2.63595e-05
CL7490.Contig2_CKA	936	114	407	28.2778	102.24	1.85422	Up	1.27237e-40	6.72456e-39
CL7549.Contig3_CKA	3321	58	207	4.05486	14.6556	1.85373	Up	2.0207e-21	5.32288e-20
CL6392.Contig2_CKA	1573	44	157	6.49443	23.4679	1.85341	Up	1.34373e-16	2.67269e-15
Unigene984_CKA	1146	112	399	22.6908	81.8637	1.85111	Up	9.07862e-40	4.69382e-38
CL13912.Contig1_CKA	1247	230	819	42.8231	154.426	1.85045	Up	8.50864e-80	9.95212e-78
Unigene19687_CKA	576	66	235	26.6035	95.9287	1.85035	Up	4.66198e-24	1.38677e-22
Unigene18794_CKA	1617	18	64	2.58452	9.30622	1.8483	Up	1.55521e-07	1.40891e-06
Unigene7223_CKA	260	54	192	48.2211	173.633	1.8483	Up	6.6563e-20	1.62088e-18
Unigene29827_CKA	466	54	192	26.9045	96.8765	1.8483	Up	6.6563e-20	1.62009e-18
CL7644.Contig1_CKA	1074	29	103	6.26918	22.5495	1.84674	Up	2.54672e-11	3.46576e-10
gi|161574032|gb|EY945557.1|EY945557	743	20	71	6.24969	22.4684	1.84604	Up	3.2959e-08	3.25189e-07
Unigene6531_CKA	605	20	71	7.67523	27.5935	1.84604	Up	3.2959e-08	3.25253e-07
CL1549.Contig1_CKA	1033	11	39	2.47235	8.87703	1.8442	Up	4.72458e-05	0.000290203
Unigene841_CKA	722	22	78	7.07461	25.4016	1.8442	Up	7.0154e-09	7.47392e-08
CL5548.Contig3_CKA	1984	439	1556	51.3736	184.404	1.84377	Up	3.32006e-149	8.46005e-147
CL14512.Contig1_CKA	389	26	92	15.5182	55.6085	1.84135	Up	3.21154e-10	3.92745e-09
CL5471.Contig1_CKA	1297	13	46	2.32713	8.33914	1.84135	Up	9.74582e-06	6.74817e-05
gi|158940652|gb|EX902984.1|EX902984	526	32	113	14.1248	50.5122	1.8384	Up	3.20658e-12	4.70198e-11
CL6962.Contig4_CKA	291	17	60	13.5635	48.4799	1.83765	Up	4.26396e-07	3.63908e-06
Unigene664_CKA	609	71	250	27.0681	96.5219	1.83426	Up	3.26776e-25	1.03164e-23
Unigene17460_CKA	1037	45	158	10.0751	35.8246	1.83015	Up	1.95606e-16	3.84924e-15
gi|332778800|gb|FY435201.1|FY435201	693	137	481	45.8991	163.198	1.83009	Up	6.87938e-47	4.26283e-45
CL442.Contig4_CKA	2291	4354	15268	441.246	1566.97	1.82832	Up	0	0
Unigene21251_CKA	531	129	452	56.4043	200.146	1.82718	Up	4.53394e-44	2.65467e-42
gi|158942355|gb|EX904804.1|EX904804	593	12	42	4.69833	16.6532	1.82558	Up	2.70302e-05	0.000173655
CL8545.Contig1_CKA	821	10	35	2.82796	10.0237	1.82558	Up	0.000132055	0.00074718
Unigene24966_CKA	885	12	42	3.14815	11.1586	1.82558	Up	2.70302e-05	0.000173633
gi|332786598|gb|FY445122.1|FY445122	748	34	119	10.5534	37.4066	1.82558	Up	1.09242e-12	1.65937e-11
gnl|UG|Rsa#S41981092	703	426	1487	140.693	497.346	1.8217	Up	2.28994e-140	5.29485e-138
Unigene11818_CKA	470	129	450	63.7248	225.122	1.82078	Up	1.11409e-43	6.41775e-42
gi|167440572|gb|FD945254.1|FD945254	778	78	272	23.2773	82.2039	1.82029	Up	5.00928e-27	1.7089e-25
gi|161567807|gb|EY939342.1|EY939342	612	40	139	15.1749	53.4031	1.81524	Up	1.74867e-14	3.03776e-13
CL3512.Contig1_CKA	1727	121	420	16.2671	57.1821	1.81361	Up	1.15046e-40	6.09319e-39
CL4420.Contig2_CKA	986	49	170	11.5381	40.5392	1.81291	Up	2.29314e-17	4.82632e-16
CL575.Contig2_CKA	1183	15	52	2.9439	10.3353	1.81177	Up	3.21892e-06	2.42482e-05
CL10854.Contig1_CKA	1008	30	104	6.90999	24.2592	1.81177	Up	3.6896e-11	4.94031e-10
Unigene13641_CKA	499	15	52	6.97923	24.5023	1.81177	Up	3.21892e-06	2.42446e-05
CL10606.Contig1_CKA	1084	50	173	10.7092	37.5249	1.809	Up	1.34125e-17	2.86148e-16
Unigene14545_CKA	790	90	311	26.4504	92.5628	1.80714	Up	2.1768e-30	8.46055e-29
CL3443.Contig1_CKA	710	64	221	20.9285	73.1875	1.80613	Up	5.02328e-22	1.36498e-20
CL14517.Contig1_CKA	297	42	145	32.8329	114.793	1.80582	Up	5.9625e-15	1.07042e-13
CL1419.Contig1_CKA	1008	31	107	7.14033	24.959	1.8055	Up	2.14726e-11	2.943e-10
CL7469.Contig1_CKA	1159	56	193	11.2182	39.1541	1.80333	Up	2.18912e-19	5.19645e-18
gi|166145229|gb|FD577447.1|FD577447	768	27	93	8.16243	28.4725	1.8025	Up	4.63984e-10	5.57316e-09
Unigene1813_CKA	1482	226	776	35.406	123.117	1.79796	Up	7.80798e-73	8.2619e-71
CL12172.Contig2_CKA	1982	21	72	2.45999	8.54146	1.79583	Up	4.75966e-08	4.60691e-07
CL9088.Contig1_CKA	2730	40	137	3.40184	11.7994	1.79433	Up	4.3017e-14	7.3126e-13
CL1254.Contig1_CKA	498	26	89	12.1216	42.0208	1.79352	Up	1.25572e-09	1.43877e-08
Unigene1967_CKA	359	19	65	12.2879	42.5718	1.79267	Up	2.2454e-07	1.98626e-06
gi|156178553|gb|EW738699.1|EW738699	721	19	65	6.11836	21.1973	1.79267	Up	2.2454e-07	1.98696e-06
gi|332781857|gb|FY437924.1|FY437924	781	19	65	5.64832	19.5689	1.79267	Up	2.2454e-07	1.98661e-06
Unigene3174_CKA	220	12	41	12.6641	43.8192	1.79081	Up	4.28666e-05	0.000265525
gnl|UG|Rsa#S42002366	800	197	672	57.1733	197.507	1.78849	Up	7.34692e-63	6.31557e-61
CL5374.Contig1_CKA	970	22	75	5.26584	18.18	1.78761	Up	2.75192e-08	2.74116e-07
Unigene1011_CKA	842	22	75	6.06635	20.9436	1.78761	Up	2.75192e-08	2.74062e-07
Unigene19522_CKA	770	59	201	17.7901	61.3774	1.78663	Up	6.8469e-20	1.66486e-18
gi|332791533|gb|FY452357.1|FY452357	860	64	218	17.2782	59.6021	1.78641	Up	1.91984e-21	5.06254e-20
gi|161566536|gb|EY938128.1|EY938128	710	384	1307	125.571	432.833	1.78531	Up	2.94516e-120	5.52981e-118
gi|156163846|gb|EW723992.1|EW723992	668	20	68	6.95137	23.9351	1.78376	Up	1.29555e-07	1.18681e-06
Unigene23654_CKA	1315	18	61	3.17807	10.907	1.77904	Up	6.12842e-07	5.10045e-06
CL1808.Contig1_CKA	590	18	61	7.08333	24.3098	1.77904	Up	6.12842e-07	5.1013e-06
Unigene669_CKA	1090	13	44	2.76907	9.49138	1.77722	Up	2.44658e-05	0.000158116
gi|166140087|gb|FD571418.1|FD571418	631	13	44	4.78334	16.3956	1.77722	Up	2.44658e-05	0.000158095
CL9055.Contig1_CKA	783	196	663	58.1181	199.093	1.77638	Up	1.78044e-61	1.49701e-59
CL6627.Contig2_CKA	1444	29	98	4.66281	15.9574	1.77495	Up	2.4507e-10	3.02965e-09
Unigene22174_CKA	491	16	54	7.56581	25.8592	1.77311	Up	2.91606e-06	2.21135e-05
Unigene24111_CKA	1044	1282	4321	285.105	973.166	1.77119	Up	0	0
CL8252.Contig1_CKA	1159	87	293	17.4282	59.4412	1.77004	Up	5.92948e-28	2.10777e-26
CL9959.Contig1_CKA	1162	126	424	25.1757	85.7952	1.76887	Up	1.06449e-39	5.49792e-38
Unigene27570_CKA	301	11	37	8.48483	28.9027	1.76825	Up	0.000119066	0.000678685
gi|158940847|gb|EX903179.1|EX903179	779	14	47	4.17261	14.1861	1.76546	Up	1.39787e-05	9.43319e-05
Unigene12012_CKA	482	14	47	6.7437	22.9274	1.76546	Up	1.39787e-05	9.43446e-05
gnl|UG|Rsa#S41975097	963	31	104	7.47399	25.3928	1.76447	Up	8.2478e-11	1.06745e-09
Unigene24991_CKA	1030	20	67	4.50827	15.2947	1.76239	Up	2.0324e-07	1.81229e-06
Unigene2257_CKA	733	78	261	24.7063	83.722	1.76073	Up	6.72836e-25	2.07561e-23
gnl|UG|Rsa#S43006712	673	119	398	41.0534	139.05	1.76003	Up	4.06642e-37	1.94162e-35
CL421.Contig2_CKA	1501	157	525	24.2849	82.2398	1.75978	Up	2.01432e-48	1.29811e-46
CL14617.Contig1_CKA	1430	75	250	12.1771	41.1062	1.75519	Up	8.13526e-24	2.39851e-22
gi|158940099|gb|EX902431.1|EX902431	789	12	40	3.53119	11.9203	1.75519	Up	6.76576e-05	0.000404391
CL4686.Contig1_CKA	1389	27	90	4.51314	15.235	1.75519	Up	1.78242e-09	2.01314e-08
Unigene1548_CKA	2117	21	70	2.30311	7.77464	1.75519	Up	1.17113e-07	1.07977e-06
gi|332795265|gb|FY454126.1|FY454126	849	21	70	5.74286	19.3862	1.75519	Up	1.17113e-07	1.07957e-06
gi|161572795|gb|EY943610.1|EY943610	803	60	200	17.3481	58.5622	1.75519	Up	2.35486e-19	5.57928e-18
CL435.Contig4_CKA	2359	181	603	17.8143	60.1025	1.75439	Up	3.91016e-55	2.91912e-53
gi|332781159|gb|FY446120.1|FY446120	837	95	316	26.3521	88.7697	1.75215	Up	1.26359e-29	4.77734e-28
CL2624.Contig1_CKA	1062	62	206	13.5545	45.6085	1.75053	Up	8.01586e-20	1.94248e-18
gi|332779720|gb|FY438690.1|FY438690	507	28	93	12.8223	43.1299	1.75003	Up	1.03161e-09	1.19155e-08
gi|156163756|gb|EW723902.1|EW723902	833	25	83	6.96806	23.4281	1.74941	Up	8.3174e-09	8.76935e-08
Unigene28838_CKA	793	16	53	4.68451	15.7147	1.74615	Up	4.57664e-06	3.35598e-05
gi|332780593|gb|FY443176.1|FY443176	880	16	53	4.22138	14.1611	1.74615	Up	4.57664e-06	3.35647e-05
CL4768.Contig2_CKA	1855	109	361	13.6427	45.7579	1.7459	Up	1.85997e-33	7.98748e-32
gi|332789059|gb|FY441523.1|FY441523	893	26	86	6.75988	22.6438	1.74405	Up	4.8066e-09	5.20062e-08
Unigene22453_CKA	1089	26	86	5.54322	18.5684	1.74405	Up	4.8066e-09	5.20175e-08
gi|158945312|gb|EX908332.1|EX908332	765	140	461	42.4897	141.691	1.73756	Up	5.31364e-42	2.91952e-40
CL6415.Contig4_CKA	1892	14	46	1.718	5.71663	1.73443	Up	2.19454e-05	0.000143068
Unigene28235_CKA	735	14	46	4.4224	14.7155	1.73443	Up	2.19454e-05	0.000143049
gnl|UG|Rsa#S42032032	767	14	46	4.23789	14.1015	1.73443	Up	2.19454e-05	0.00014303
CL13975.Contig1_CKA	604	60	197	23.0638	76.6889	1.73339	Up	8.7929e-19	2.01354e-17
CL830.Contig15_CKA	1115	352	1153	73.2968	243.141	1.72997	Up	8.18926e-102	1.29432e-99
gi|332776008|gb|FY428092.1|FY428092	790	171	560	50.2558	166.673	1.72966	Up	2.39368e-50	1.61554e-48
Unigene22993_CKA	327	26	85	18.4605	61.1187	1.72718	Up	7.4818e-09	7.93188e-08
Unigene25015_CKA	1738	72	235	9.61833	31.7923	1.72482	Up	5.6587e-22	1.53264e-20
Unigene5605_CKA	208	23	75	25.6733	84.7815	1.72348	Up	6.06384e-08	5.80177e-07
CL3239.Contig1_CKA	913	174	566	44.2482	145.764	1.71994	Up	1.76135e-50	1.1936e-48
gi|166147724|gb|FD578568.1|FD578568	739	12	39	3.77011	12.4086	1.71866	Up	0.000106257	0.000611466
CL14710.Contig2_CKA	1588	29	94	4.23999	13.9181	1.71483	Up	1.44205e-09	1.64059e-08
Unigene25549_CKA	992	50	162	11.7024	38.3978	1.71422	Up	1.74537e-15	3.22854e-14
CL9116.Contig1_CKA	1110	17	55	3.55585	11.6505	1.71212	Up	4.09218e-06	3.03144e-05
CL14198.Contig1_CKA	615	13	42	4.90778	16.0575	1.7101	Up	6.03186e-05	0.000364011
gi|158941823|gb|EX904155.1|EX904155	770	18	58	5.42749	17.7109	1.70628	Up	2.34276e-06	1.80038e-05
Unigene18603_CKA	816	50	161	14.2265	46.3916	1.70529	Up	2.69518e-15	4.93612e-14
gi|161574603|gb|EY945483.1|EY945483	485	14	45	6.70198	21.8159	1.70272	Up	3.43002e-05	0.000215809
Unigene8457_CKA	867	19	61	5.08805	16.543	1.70103	Up	1.34242e-06	1.06744e-05
CL4739.Contig2_CKA	1504	24	77	3.70493	12.0378	1.70005	Up	5.42106e-08	5.21273e-07
CL2452.Contig2_CKA	2369	431	1382	42.2405	137.166	1.69922	Up	1.14426e-118	2.14041e-116
CL7498.Contig2_CKA	977	163	522	38.7356	125.626	1.6974	Up	7.38842e-46	4.49461e-44
gi|332791813|gb|FY452637.1|FY452637	826	289	925	81.2334	263.308	1.69661	Up	7.2334e-80	8.50035e-78
gi|166147039|gb|FD580253.1|FD580253	523	20	64	8.87862	28.7728	1.6963	Up	7.6986e-07	6.33128e-06
CL11887.Contig1_CKA	790	25	80	7.34734	23.8104	1.6963	Up	3.12202e-08	3.08765e-07
gnl|UG|Rsa#S41974603	927	21	67	5.25965	16.9941	1.692	Up	4.41842e-07	3.76319e-06
gi|167448442|gb|FD955581.1|FD955581	723	16	51	5.13805	16.5857	1.69065	Up	1.1141e-05	7.659e-05
gi|156171114|gb|EW731260.1|EW731260	851	16	51	4.36523	14.0911	1.69065	Up	1.1141e-05	7.65794e-05
CL11605.Contig1_CKA	3869	76	242	4.5607	14.7069	1.68916	Up	5.67466e-22	1.53613e-20
CL554.Contig2_CKA	1165	17	54	3.38797	10.8986	1.68565	Up	6.36182e-06	4.55795e-05
CL11357.Contig1_CKA	861	12	38	3.2359	10.3773	1.68119	Up	0.000166019	0.00091742
CL213.Contig1_CKA	1264	18	57	3.3063	10.6031	1.68119	Up	3.6369e-06	2.71268e-05
CL12103.Contig4_CKA	308	12	38	9.04581	29.0092	1.68119	Up	0.000166019	0.000917319
CL10476.Contig2_CKA	1251	189	598	35.0769	112.395	1.67998	Up	1.4922e-51	1.03942e-49
Unigene23658_CKA	1855	49	155	6.13295	19.6468	1.67964	Up	1.69523e-14	2.95416e-13
gi|161567067|gb|EY938731.1|EY938731	764	31	98	9.42075	30.1603	1.67874	Up	1.14953e-09	1.31952e-08
CL9197.Contig3_CKA	1010	386	1220	88.7325	284.015	1.67843	Up	3.43252e-103	5.49467e-101
CL1434.Contig2_CKA	732	33	104	10.4669	33.4061	1.67427	Up	3.8356e-10	4.65416e-09
Unigene25826_CKA	1125	258	813	53.2457	169.919	1.67411	Up	4.00076e-69	3.94889e-67
gi|158926691|gb|EX898813.1|EX898813	670	178	560	61.6825	196.524	1.67177	Up	4.63142e-48	2.96553e-46
CL3155.Contig1_CKA	1982	387	1217	45.334	144.374	1.67115	Up	2.56604e-102	4.08147e-100
Unigene26732_CKA	1557	210	658	31.3147	99.3666	1.66592	Up	6.704e-56	5.0808e-54
Unigene14796_CKA	1103	88	275	18.5235	58.622	1.66208	Up	3.1136e-24	9.36217e-23
Unigene18472_CKA	1073	16	50	3.46208	10.9565	1.66208	Up	1.72761e-05	0.000114617
CL573.Contig4_CKA	2668	53	165	4.61219	14.5412	1.65663	Up	4.5251e-15	8.18253e-14
Unigene5787_CKA	395	27	84	15.8702	50.0018	1.65565	Up	2.46322e-08	2.47134e-07
Unigene5875_CKA	408	158	491	89.9112	282.96	1.65402	Up	9.88586e-42	5.37257e-40
CL4982.Contig1_CKA	706	20	62	6.57722	20.6486	1.65049	Up	1.83978e-06	1.43639e-05
CL10194.Contig2_CKA	725	118	365	37.7886	118.374	1.64733	Up	2.86556e-31	1.14769e-29
gi|167452025|gb|FD957890.1|FD957890	556	86	266	35.9121	112.489	1.64724	Up	3.27278e-23	9.42108e-22
Unigene2613_CKA	281	54	167	44.6174	139.738	1.64704	Up	4.01664e-15	7.30011e-14
Unigene25483_CKA	1088	35	108	7.46889	23.3398	1.64383	Up	3.01726e-10	3.70165e-09
CL3977.Contig2_CKA	1249	38	117	7.0638	22.0255	1.64066	Up	5.82442e-11	7.64306e-10
gi|332791604|gb|FY452428.1|FY452428	786	52	160	15.3602	47.8631	1.63971	Up	1.82277e-14	3.16208e-13
CL11287.Contig2_CKA	1014	26	80	5.95323	18.5505	1.63971	Up	6.5732e-08	6.26631e-07
gi|332790437|gb|FY454502.1|FY454502	774	13	40	3.89959	12.1513	1.63971	Up	0.000145844	0.000814862
Unigene406_CKA	573	13	40	5.26751	16.4138	1.63971	Up	0.000145844	0.000814771
CL6206.Contig5_CKA	773	13	40	3.90464	12.167	1.63971	Up	0.000145844	0.000814953
Unigene20739_CKA	1001	79	243	18.3236	57.0789	1.63926	Up	3.36612e-21	8.7744e-20
Unigene6860_CKA	930	40	123	9.98606	31.0975	1.63881	Up	1.94822e-11	2.67975e-10
gi|332794380|gb|FY454036.1|FY454036	876	152	467	40.2862	125.348	1.63758	Up	3.12816e-39	1.58935e-37
gi|161576120|gb|EY947688.1|EY947688	706	14	43	4.60405	14.3208	1.63713	Up	8.26304e-05	0.000485345
CL7972.Contig1_CKA	2153	14	43	1.50974	4.69599	1.63713	Up	8.26304e-05	0.000485288
CL1859.Contig1_CKA	1011	29	89	6.65984	20.6987	1.63598	Up	1.25343e-08	1.29824e-07
gi|332782240|gb|FY440859.1|FY440859	753	103	316	31.7584	98.6723	1.63551	Up	5.07968e-27	1.72938e-25
CL11704.Contig1_CKA	1347	16	49	2.75784	8.55326	1.63293	Up	2.66754e-05	0.000171464
Unigene25718_CKA	1303	231	706	41.1609	127.398	1.63	Up	4.5927e-58	3.6294e-56
gi|167439069|gb|FD947783.1|FD947783	628	36	110	13.3094	41.1847	1.62966	Up	2.6656e-10	3.28718e-09
CL13084.Contig3_CKA	1163	94	287	18.7657	58.0237	1.62854	Up	1.52554e-24	4.63452e-23
gnl|UG|Rsa#S42025695	497	19	58	8.87594	27.4394	1.62828	Up	4.94854e-06	3.60961e-05
gnl|UG|Rsa#S42565818	751	20	61	6.18311	19.0982	1.62703	Up	2.82916e-06	2.14937e-05
Unigene24596_CKA	388	20	61	11.9678	36.9659	1.62703	Up	2.82916e-06	2.1497e-05
CL4548.Contig1_CKA	512	101	308	45.8003	141.444	1.6268	Up	3.4632e-26	1.15004e-24
Unigene19686_CKA	346	45	137	30.1963	93.0996	1.6244	Up	1.93131e-12	2.88536e-11
Unigene22648_CKA	1490	47	143	7.32367	22.5659	1.62351	Up	6.47838e-13	1.00017e-11
CL4880.Contig3_CKA	1722	276	839	37.2128	114.56	1.62223	Up	3.26684e-68	3.14372e-66
CL2349.Contig3_CKA	1078	27	82	5.81516	17.8854	1.62089	Up	5.78904e-08	5.54416e-07
CL7873.Contig3_CKA	1227	128	388	24.2205	74.3516	1.61814	Up	2.43946e-32	1.00442e-30
Unigene8122_CKA	1071	72	218	15.6085	47.8597	1.61648	Up	8.02382e-19	1.8408e-17
CL11358.Contig1_CKA	901	73	221	18.8111	57.6728	1.6163	Up	4.66384e-19	1.0839e-17
CL8581.Contig1_CKA	1428	197	596	32.0299	98.1344	1.61534	Up	1.13674e-48	7.38276e-47
gi|158941157|gb|EX903489.1|EX903489	730	1038	3140	330.135	1011.37	1.61518	Up	1.49979e-248	7.34368e-246
Unigene23021_CKA	770	139	420	41.9123	128.251	1.61353	Up	9.77872e-35	4.39198e-33
Unigene24105_CKA	1348	100	302	17.2237	52.6769	1.61277	Up	2.08038e-25	6.62221e-24
CL8045.Contig1_CKA	1021	59	178	13.4166	40.9918	1.61132	Up	1.42359e-15	2.64115e-14
CL8200.Contig2_CKA	947	70	211	17.1619	52.3885	1.61004	Up	3.6066e-18	7.95619e-17
CL10760.Contig1_CKA	1204	36	108	6.94213	21.0912	1.60319	Up	6.19312e-10	7.32613e-09
CL4610.Contig1_CKA	1784	193	579	25.1177	76.311	1.60319	Up	7.77596e-47	4.81242e-45
gi|158947521|gb|EX909797.1|EX909797	739	17	51	5.34099	16.2267	1.60319	Up	2.33336e-05	0.000151485
gi|161577060|gb|EY948403.1|EY948403	629	22	66	8.12062	24.6716	1.60319	Up	1.41937e-06	1.12486e-05
gi|332783350|gb|FY438241.1|FY438241	832	23	69	6.41832	19.4997	1.60319	Up	8.13338e-07	6.67346e-06
Unigene699_CKA	946	36	108	8.83544	26.8433	1.60319	Up	6.19312e-10	7.32787e-09
Unigene31833_CKA	447	15	45	7.79113	23.6705	1.60319	Up	7.21878e-05	0.000428545
Unigene8582_CKA	646	26	78	9.34454	28.39	1.60319	Up	1.53773e-07	1.3946e-06
Unigene13380_CKA	908	37	111	9.46091	28.7435	1.60319	Up	3.5763e-10	4.35433e-09
CL702.Contig1_CKA	1184	53	159	10.393	31.5754	1.60319	Up	5.67296e-14	9.56228e-13
Unigene24834_CKA	337	17	51	11.7121	35.5831	1.60319	Up	2.33336e-05	0.000151465
CL882.Contig14_CKA	1199	57	171	11.0375	33.5336	1.60319	Up	6.41784e-15	1.1501e-13
CL4295.Contig1_CKA	945	17	51	4.17671	12.6894	1.60319	Up	2.33336e-05	0.000151446
gnl|UG|Rsa#S42008489	771	105	313	31.6193	95.4538	1.594	Up	7.31266e-26	2.39491e-24
gnl|UG|Rsa#S43009556	736	51	152	16.0883	48.5589	1.59373	Up	2.56038e-13	4.09464e-12
CL2434.Contig3_CKA	1607	131	390	18.9266	57.0626	1.59213	Up	8.78174e-32	3.57453e-30
CL7568.Contig1_CKA	2406	490	1457	47.2843	142.386	1.59037	Up	7.59382e-114	1.35938e-111
CL12621.Contig1_CKA	2112	71	211	7.80515	23.4905	1.58958	Up	7.2822e-18	1.5772e-16
CL10596.Contig2_CKA	1168	6445	19147	1281.14	3854.44	1.58909	Up	0	0
CL8554.Contig2_CKA	1108	66	196	13.83	41.5929	1.58854	Up	1.10094e-16	2.20117e-15
Unigene3778_CKA	552	32	95	13.4595	40.4658	1.58808	Up	8.5001e-09	8.95442e-08
CL13946.Contig1_CKA	439	26	77	13.7507	41.241	1.58457	Up	2.3417e-07	2.06998e-06
Unigene29453_CKA	1711	48	142	6.51341	19.5138	1.58301	Up	1.99404e-12	2.97462e-11
CL7011.Contig1_CKA	1298	238	704	42.5715	127.527	1.58284	Up	1.43627e-55	1.08032e-53
Unigene7139_CKA	383	23	68	13.9427	41.7459	1.58213	Up	1.23988e-06	9.91107e-06
Unigene26797_CKA	716	42	124	13.6193	40.7204	1.5801	Up	5.30678e-11	6.99503e-10
Unigene16063_CKA	254	20	59	18.2816	54.6162	1.57894	Up	6.61694e-06	4.72109e-05
CL5199.Contig2_CKA	1623	40	118	5.72214	17.0949	1.57894	Up	1.58768e-10	2.00088e-09
gi|332782455|gb|FY443474.1|FY443474	882	19	56	5.00152	14.9287	1.57765	Up	1.15883e-05	7.94133e-05
CL2662.Contig3_CKA	672	132	389	45.606	136.108	1.57746	Up	2.64748e-31	1.06205e-29
Unigene8698_CKA	474	17	50	8.32698	24.8025	1.57462	Up	3.56812e-05	0.000223849
gnl|UG|Rsa#S42569252	801	33	97	9.5653	28.4736	1.57374	Up	7.4308e-09	7.87949e-08
Unigene7511_CKA	224	16	47	16.584	49.3348	1.57281	Up	6.27528e-05	0.000377651
gi|167436665|gb|FD943468.1|FD943468	515	48	141	21.6397	64.3747	1.57281	Up	3.01474e-12	4.43239e-11
CL393.Contig2_CKA	3189	16	47	1.16488	3.46535	1.57281	Up	6.27528e-05	0.000377697
Unigene12968_CKA	1515	324	950	49.6534	147.44	1.57016	Up	1.59455e-73	1.71265e-71
gi|332788324|gb|FY441130.1|FY441130	809	40	117	11.4796	34.0048	1.56666	Up	2.40106e-10	2.97049e-09
CL100.Contig3_CKA	2225	89	260	9.28703	27.4756	1.56486	Up	3.28056e-21	8.56031e-20
CL9714.Contig3_CKA	1987	63	184	7.36139	21.7732	1.56451	Up	1.93385e-15	3.57323e-14
Unigene11397_CKA	398	25	73	14.5839	43.1264	1.56419	Up	6.1933e-07	5.15273e-06
CL1905.Contig3_CKA	1308	49	143	8.69772	25.7058	1.56339	Up	2.63536e-12	3.8941e-11
Unigene7323_CKA	673	85	248	29.3238	86.6443	1.56303	Up	2.86284e-20	7.12415e-19
gi|156172729|gb|EW732875.1|EW732875	787	252	735	74.3435	219.592	1.56255	Up	6.82846e-57	5.27927e-55
Unigene20602_CKA	583	23	67	9.15959	27.0215	1.56075	Up	1.88375e-06	1.46934e-05
Unigene29691_CKA	995	1050	3058	245.01	722.633	1.56042	Up	2.29924e-230	1.0253e-227
CL3377.Contig1_CKA	820	181	527	51.2486	151.112	1.56004	Up	3.50342e-41	1.88145e-39
gnl|UG|Rsa#S42005391	806	67	195	19.3	56.8857	1.55947	Up	3.31046e-16	6.43337e-15
CL9410.Contig1_CKA	1195	22	64	4.27437	12.5926	1.55879	Up	3.28958e-06	2.47506e-05
gi|332790135|gb|FY454200.1|FY454200	871	61	177	16.2603	47.7813	1.55509	Up	8.6391e-15	1.53221e-13
CL4157.Contig3_CKA	1647	101	293	14.2379	41.829	1.55477	Up	1.68589e-23	4.9125e-22
Unigene27659_CKA	1039	20	58	4.46922	13.1255	1.55428	Up	1.00619e-05	6.95356e-05
gi|332785221|gb|FY442162.1|FY442162	909	48	139	12.2601	35.9546	1.5522	Up	6.85558e-12	9.78831e-11
CL9241.Contig1_CKA	586	19	55	7.52788	22.0683	1.55166	Up	1.76276e-05	0.000116809
gi|332794917|gb|FY451990.1|FY451990	821	19	55	5.37313	15.7515	1.55166	Up	1.76276e-05	0.000116825
CL11991.Contig1_CKA	909	18	52	4.59754	13.4506	1.54874	Up	3.09218e-05	0.000196533
gi|332790090|gb|FY449199.1|FY449199	850	17	49	4.64352	13.5544	1.54547	Up	5.43204e-05	0.000330932
Unigene28584_CKA	338	17	49	11.6775	34.0865	1.54547	Up	5.43204e-05	0.000330891
CL7637.Contig1_CKA	910	25	72	6.37846	18.6035	1.54429	Up	9.37514e-07	7.6222e-06
CL9416.Contig2_CKA	951	25	72	6.10346	17.8014	1.54429	Up	9.37514e-07	7.62096e-06
Unigene18933_CKA	2464	114	328	10.7419	31.2994	1.54289	Up	7.58492e-26	2.4792e-24
Unigene7407_CKA	229	16	46	16.2219	47.2308	1.54179	Up	9.55784e-05	0.000555195
CL5362.Contig1_CKA	921	24	69	6.05018	17.6154	1.54179	Up	1.63454e-06	1.28539e-05
CL10565.Contig1_CKA	626	16	46	5.93421	17.2777	1.54179	Up	9.55784e-05	0.00055526
gi|161566941|gb|EY938071.1|EY938071	591	205	589	80.5348	234.332	1.54087	Up	4.89538e-45	2.93511e-43
gi|332785115|gb|FY452663.1|FY452663	827	55	158	15.441	44.9216	1.54065	Up	3.40308e-13	5.382e-12
Unigene2767_CKA	1790	31	89	4.02092	11.6907	1.53976	Up	5.10952e-08	4.9198e-07
CL9135.Contig1_CKA	1791	53	152	6.87064	19.955	1.53823	Up	1.01202e-12	1.54098e-11
Unigene6931_CKA	502	15	43	6.93752	20.1404	1.5376	Up	0.000168477	0.000929771
Unigene118_CKA	2823	15	43	1.23367	3.58147	1.5376	Up	0.000168477	0.000929976
Unigene22574_CKA	746	15	43	4.66841	13.5529	1.5376	Up	0.000168477	0.000929873
Unigene14881_CKA	2547	89	255	8.11294	23.5404	1.53684	Up	2.4982e-20	6.24163e-19
CL11962.Contig1_CKA	1782	109	312	14.2016	41.1671	1.53544	Up	1.68925e-24	5.12252e-23
CL1038.Contig6_CKA	1835	104	297	13.1587	38.056	1.5321	Up	2.51504e-23	7.27759e-22
gi|332788778|gb|FY441356.1|FY441356	775	166	474	49.7306	143.807	1.53193	Up	2.84642e-36	1.33862e-34
CL13584.Contig2_CKA	2037	75	214	8.54845	24.7016	1.53087	Up	3.27698e-17	6.82508e-16
CL9652.Contig2_CKA	1409	204	582	33.6152	97.1215	1.53067	Up	4.1758e-44	2.44784e-42
gnl|UG|Rsa#S42049267	871	24326	69382	6484.4	18729.7	1.53029	Up	0	0
CL4870.Contig1_CKA	712	27	77	8.80442	25.4281	1.53012	Up	4.66426e-07	3.95638e-06
Unigene31109_CKA	692	100	285	33.5514	96.8371	1.52919	Up	2.18322e-22	6.03758e-21
CL6999.Contig1_CKA	1298	151	430	27.0097	77.8927	1.52801	Up	6.13192e-33	2.58006e-31
Unigene18204_CKA	878	26	74	6.87537	19.8171	1.52724	Up	8.11988e-07	6.66348e-06
CL5775.Contig4_CKA	1093	90	256	19.1179	55.071	1.52637	Up	3.25396e-20	8.08134e-19
CL5436.Contig1_CKA	773	32	91	9.61142	27.6799	1.52602	Up	4.43038e-08	4.3158e-07
gi|156171089|gb|EW731235.1|EW731235	827	126	358	35.3738	101.784	1.52476	Up	1.3059e-27	4.57378e-26
gi|167443314|gb|FD949877.1|FD949877	598	24	68	9.31809	26.7369	1.52073	Up	2.46618e-06	1.89028e-05
gi|332785789|gb|FY444721.1|FY444721	863	59	167	15.873	45.4997	1.51929	Up	1.29728e-13	2.12013e-12
CL3225.Contig1_CKA	804	261	738	75.3705	215.826	1.5178	Up	8.37852e-55	6.21778e-53
gi|332795243|gb|FY454104.1|FY454104	881	681	1925	179.468	513.757	1.51736	Up	5.92548e-140	1.36379e-137
gi|167446981|gb|FD952095.1|FD952095	852	23	65	6.26766	17.9381	1.51703	Up	4.30314e-06	3.16939e-05
Unigene8084_CKA	615	237	669	89.4726	255.773	1.51534	Up	1.00053e-49	6.6362e-48
CL8877.Contig1_CKA	706	459	1295	150.947	431.289	1.51461	Up	1.59422e-94	2.34181e-92
CL12748.Contig1_CKA	1041	16	45	3.5685	10.164	1.51008	Up	0.000144868	0.000809676
CL12680.Contig1_CKA	739	32	90	10.0536	28.6353	1.51008	Up	6.65078e-08	6.33543e-07
CL8145.Contig1_CKA	1103	58	163	12.2087	34.7468	1.50897	Up	3.33832e-13	5.28292e-12
Unigene365_CKA	1592	193	542	28.1469	80.0496	1.50792	Up	2.5124e-40	1.31668e-38
Unigene2385_CKA	1081	386	1084	82.9046	235.78	1.50792	Up	6.46996e-79	7.42841e-77
gi|167442283|gb|FD946335.1|FD946335	699	46	129	15.2791	43.3926	1.50589	Up	1.03403e-10	1.32521e-09
Unigene20349_CKA	498	79	221	36.8311	104.344	1.50235	Up	2.78184e-17	5.82298e-16
gi|332788044|gb|FY445446.1|FY445446	901	19	53	4.89605	13.831	1.49822	Up	4.02808e-05	0.000250534
CL8563.Contig1_CKA	310	19	53	14.2301	40.1992	1.49822	Up	4.02808e-05	0.000250596
CL1161.Contig1_CKA	1229	19	53	3.58937	10.1397	1.49822	Up	4.02808e-05	0.000250565
CL11698.Contig1_CKA	475	19	53	9.28703	26.2353	1.49822	Up	4.02808e-05	0.000250502
Unigene17466_CKA	1072	311	867	67.357	190.164	1.49734	Up	7.75188e-63	6.64082e-61
CL8371.Contig1_CKA	1348	79	220	13.6067	38.3739	1.4958	Up	4.13928e-17	8.53912e-16
CL13755.Contig1_CKA	935	51	142	12.6641	35.7092	1.49555	Up	1.50627e-11	2.08737e-10
gi|161578942|gb|EY950346.1|EY950346	732	494	1375	156.687	441.667	1.49507	Up	2.25524e-98	3.43402e-96
gi|332784463|gb|FY449822.1|FY449822	869	23	64	6.14504	17.3166	1.49466	Up	6.46884e-06	4.63064e-05
Unigene8021_CKA	883	229	637	60.2132	169.622	1.49417	Up	1.73603e-46	1.06516e-44
Unigene24846_CKA	1840	248	689	31.2933	88.045	1.49239	Up	4.67962e-50	3.12877e-48
Unigene15603_CKA	369	27	75	16.9885	47.7901	1.49216	Up	1.05214e-06	8.48646e-06
gnl|UG|Rsa#S42025510	791	142	394	41.6801	117.118	1.49053	Up	2.7825e-29	1.03708e-27
Unigene25868_CKA	1269	210	582	38.4215	107.836	1.48885	Up	2.10414e-42	1.17156e-40
Unigene22926_CKA	1021	52	144	11.8248	33.1619	1.48771	Up	1.30133e-11	1.81445e-10
Unigene8614_CKA	6009	150	415	5.7957	16.2386	1.48637	Up	1.23008e-30	4.81465e-29
CL71.Contig1_CKA	2356	30	83	2.9564	8.28335	1.48637	Up	2.99836e-07	2.61344e-06
CL8612.Contig1_CKA	681	59	163	20.1151	56.2787	1.48431	Up	6.40586e-13	9.90202e-12
gi|167446103|gb|FD950392.1|FD950392	653	83	229	29.5109	82.4566	1.48239	Up	1.56034e-17	3.31616e-16
CL10437.Contig1_CKA	1474	151	416	23.7846	66.3589	1.48026	Up	1.57646e-30	6.14636e-29
gi|166144812|gb|FD576385.1|FD576385	581	68	187	27.1738	75.6778	1.47766	Up	1.59341e-14	2.78548e-13
CL4182.Contig1_CKA	436	20	55	10.6503	29.6606	1.47766	Up	3.45376e-05	0.000217138
CL3756.Contig1_CKA	1779	1069	2937	139.514	388.178	1.47631	Up	4.39408e-204	1.68814e-201
Unigene19800_CKA	794	180	494	52.6343	146.288	1.47474	Up	9.31908e-36	4.30159e-34
Unigene22262_CKA	340	23	63	15.706	43.5677	1.47194	Up	9.68852e-06	6.71128e-05
Unigene24835_CKA	587	42	115	16.6122	46.0641	1.4714	Up	2.04048e-09	2.29165e-08
gi|166143969|gb|FD574042.1|FD574042	774	19	52	5.69941	15.7967	1.47074	Up	6.04952e-05	0.000364944
Unigene16342_CKA	656	34	93	12.0335	33.3336	1.46992	Up	7.37442e-08	6.96366e-07
Unigene29338_CKA	695	98	268	32.7385	90.6678	1.4696	Up	5.04616e-20	1.23785e-18
Unigene24397_CKA	791	94	257	27.5911	76.3941	1.46926	Up	2.94358e-19	6.92157e-18
CL578.Contig5_CKA	2780	153	418	12.778	35.3537	1.4682	Up	2.57418e-30	9.974e-29
CL13500.Contig1_CKA	481	82	224	39.5809	109.498	1.46803	Up	5.87572e-17	1.20023e-15
CL1656.Contig3_CKA	1375	209	570	35.2907	97.471	1.46568	Up	1.2126e-40	6.41545e-39
gi|166148506|gb|FD578270.1|FD578270	739	18	49	5.65516	15.5903	1.46301	Up	0.000106096	0.000610608
CL10454.Contig1_CKA	1369	25	68	4.23988	11.6791	1.46183	Up	4.7615e-06	3.48386e-05
CL6057.Contig3_CKA	602	25	68	9.64185	26.5592	1.46183	Up	4.7615e-06	3.48437e-05
gi|167438224|gb|FD946974.1|FD946974	461	28	76	14.1018	38.7629	1.4588	Up	1.34846e-06	1.07173e-05
CL4242.Contig1_CKA	875	62	168	16.4513	45.1445	1.45635	Up	6.0783e-13	9.42193e-12
Unigene18230_CKA	1037	110	298	24.6281	67.5679	1.45603	Up	8.22502e-22	2.20974e-20
CL13777.Contig1_CKA	1717	231	625	31.2362	85.588	1.45419	Up	6.6795e-44	3.88812e-42
Unigene28573_CKA	2136	81	219	8.80442	24.1072	1.45316	Up	2.20012e-16	4.32099e-15
gi|158925889|gb|EX899663.1|EX899663	786	23	62	6.79395	18.5469	1.44886	Up	1.44556e-05	9.7314e-05
CL12896.Contig1_CKA	1565	29	78	4.3023	11.7188	1.44565	Up	1.15432e-06	9.26129e-06
CL12857.Contig1_CKA	916	220	591	55.7627	151.703	1.44388	Up	3.50464e-41	1.88008e-39
Unigene22115_CKA	1534	19	51	2.87571	7.81714	1.44272	Up	9.04446e-05	0.000527706
Unigene27001_CKA	495	28	75	13.1332	35.6254	1.43969	Up	2.00352e-06	1.55669e-05
gnl|UG|Rsa#S41974503	878	177	474	46.8054	126.937	1.43936	Up	3.29732e-33	1.40035e-31
CL30.Contig5_CKA	1625	149	398	21.2887	57.5881	1.43568	Up	4.84914e-28	1.73734e-26
gi|161563789|gb|EY935520.1|EY935520	618	1085	2898	407.623	1102.59	1.43559	Up	3.25576e-193	1.15323e-190
CL5702.Contig1_CKA	2854	118	315	9.59942	25.9513	1.43479	Up	1.68006e-22	4.68764e-21
CL4801.Contig3_CKA	2093	118	315	13.0897	35.3871	1.43479	Up	1.68006e-22	4.68503e-21
CL7215.Contig1_CKA	1951	193	515	22.9677	62.0659	1.4342	Up	9.3879e-36	4.32936e-34
Unigene19106_CKA	547	18	48	7.64015	20.6327	1.43326	Up	0.00015853	0.000881007
gnl|UG|Rsa#S42008297	679	21	56	7.1807	19.3919	1.43326	Up	4.40266e-05	0.000272069
Unigene2506_CKA	562	39	104	16.1118	43.5111	1.43326	Up	2.30494e-08	2.32374e-07
gi|332789616|gb|FY447523.1|FY447523	693	27	72	9.04581	24.4288	1.43326	Up	3.47906e-06	2.60663e-05
Unigene7614_CKA	544	21	56	8.96267	24.2043	1.43326	Up	4.40266e-05	0.000272137
gi|156173489|gb|EW733635.1|EW733635	597	18	48	7.00028	18.9047	1.43326	Up	0.00015853	0.000881105
CL8117.Contig2_CKA	1085	21	56	4.49373	12.1356	1.43326	Up	4.40266e-05	0.000272103
gi|332784778|gb|FY450137.1|FY450137	860	517	1378	139.575	376.751	1.43256	Up	1.34387e-92	1.91221e-90
Unigene1906_CKA	958	107	285	25.932	69.9492	1.43158	Up	1.93086e-20	4.84597e-19
CL6617.Contig1_CKA	1521	356	948	54.3423	146.549	1.43123	Up	3.49262e-64	3.12049e-62
gi|332777940|gb|FY442347.1|FY442347	868	509	1353	136.149	366.506	1.42865	Up	1.38443e-90	1.91005e-88
Unigene2839_CKA	1375	26	69	4.39023	11.7991	1.42631	Up	6.04438e-06	4.34924e-05
gi|161578566|gb|EY949811.1|EY949811	756	23	61	7.06355	18.9719	1.4254	Up	2.14844e-05	0.000140227
gi|167439183|gb|FD945407.1|FD945407	789	23	61	6.76812	18.1784	1.4254	Up	2.14844e-05	0.000140245
Unigene25366_CKA	272	40	106	34.1435	91.6305	1.42422	Up	1.97127e-08	1.99662e-07
CL9732.Contig1_CKA	1329	54	143	9.43378	25.2996	1.42321	Up	6.8149e-11	8.87519e-10
Unigene1327_CKA	907	54	143	13.823	37.0708	1.42321	Up	6.8149e-11	8.87287e-10
CL2633.Contig2_CKA	1097	90	238	19.0482	51.0121	1.42119	Up	3.80638e-17	7.88821e-16
CL7210.Contig1_CKA	1253	45	119	8.33832	22.3305	1.42119	Up	2.816e-09	3.115e-08
Unigene18764_CKA	316	638	1686	468.76	1254.51	1.4202	Up	1.96745e-111	3.42378e-109
CL5264.Contig2_CKA	1312	288	761	50.9654	136.381	1.42005	Up	2.79736e-51	1.94044e-49
Unigene20354_CKA	231	53	140	53.2698	142.501	1.41959	Up	1.17093e-10	1.49224e-09
CL1603.Contig1_CKA	1184	181	478	35.4931	94.9247	1.41925	Up	8.30096e-33	3.47222e-31
gi|332781868|gb|FY437935.1|FY437935	840	80	211	22.112	59.0618	1.4174	Up	2.59542e-15	4.7569e-14
gi|332786334|gb|FY441862.1|FY441862	901	33	87	8.50366	22.7038	1.41677	Up	4.15148e-07	3.54612e-06
CL954.Contig1_CKA	861	55	145	14.8312	39.5975	1.41677	Up	5.83152e-11	7.65037e-10
Unigene1825_CKA	246	33	87	31.1455	83.1548	1.41677	Up	4.15148e-07	3.54551e-06
CL4785.Contig2_CKA	1803	71	187	9.14281	24.3865	1.41537	Up	1.04113e-13	1.71386e-12
Unigene24084_CKA	826	49	129	13.7731	36.7209	1.41474	Up	6.95228e-10	8.15847e-09
CL1602.Contig1_CKA	1660	669	1761	93.5696	249.433	1.41454	Up	1.28887e-115	2.34931e-113
gi|332782619|gb|FY443638.1|FY443638	699	19	50	6.31093	16.8188	1.41415	Up	0.000134593	0.000757251
Unigene25837_CKA	1857	57	150	7.12656	18.9925	1.41415	Up	2.90526e-11	3.93226e-10
CL6717.Contig1_CKA	666	27	71	9.41253	25.0661	1.41308	Up	5.1482e-06	3.7405e-05
Unigene29876_CKA	799	210	552	61.0224	162.441	1.4125	Up	2.25404e-37	1.08142e-35
Unigene18961_CKA	357	32	84	20.8113	55.3241	1.41054	Up	7.18004e-07	5.93021e-06
Unigene8051_CKA	270	56	147	48.155	128.014	1.41054	Up	4.98644e-11	6.59367e-10
CL369.Contig1_CKA	1451	56	147	8.96061	23.8206	1.41054	Up	4.98644e-11	6.59192e-10
CL2440.Contig3_CKA	1667	1115	2921	155.295	412.002	1.40764	Up	4.30314e-189	1.44239e-186
CL3421.Contig2_CKA	233	71	186	70.7489	187.698	1.40764	Up	1.52567e-13	2.48364e-12
CL12626.Contig2_CKA	918	55	144	13.9103	36.8827	1.40679	Up	8.55826e-11	1.10562e-09
CL3865.Contig2_CKA	1657	26	68	3.64307	9.64916	1.40525	Up	8.93694e-06	6.22259e-05
CL1742.Contig1_CKA	1619	70	183	10.0385	26.5771	1.40464	Up	2.6121e-13	4.17334e-12
gi|332790944|gb|FY451427.1|FY451427	825	44	115	12.3827	32.7753	1.40428	Up	7.12518e-09	7.57955e-08
Unigene26912_CKA	1459	390	1019	62.0621	164.218	1.40383	Up	6.31832e-67	5.92049e-65
CL2196.Contig1_CKA	3112	570	1488	42.5258	112.426	1.40257	Up	9.33226e-97	1.40389e-94
Unigene24290_CKA	959	611	1594	147.924	390.817	1.40163	Up	2.06022e-103	3.32996e-101
gnl|UG|Rsa#S42026836	750	23	60	7.12006	18.8102	1.40155	Up	3.18034e-05	0.000201419
CL2169.Contig1_CKA	756	23	60	7.06355	18.6609	1.40155	Up	3.18034e-05	0.000201444
CL5908.Contig1_CKA	610	23	60	8.75417	23.1273	1.40155	Up	3.18034e-05	0.000201495
gi|166140447|gb|FD570068.1|FD570068	730	23	60	7.31513	19.3255	1.40155	Up	3.18034e-05	0.00020147
CL9341.Contig2_CKA	1279	28	73	5.08282	13.4201	1.40069	Up	4.379e-06	3.22003e-05
CL279.Contig1_CKA	862	43	112	11.5819	30.5502	1.39932	Up	1.22604e-08	1.27119e-07
CL4580.Contig2_CKA	1278	121	315	21.9822	57.9539	1.39857	Up	1.0417e-21	2.78366e-20
gnl|UG|Rsa#S41981977	819	35	91	9.92204	26.1253	1.39674	Up	3.01338e-07	2.62607e-06
CL7323.Contig1_CKA	966	70	182	16.8243	44.2994	1.39674	Up	3.82042e-13	6.02295e-12
CL14463.Contig1_CKA	1350	1382	3593	237.679	625.787	1.39666	Up	2.09102e-229	9.00292e-227
Unigene7273_CKA	269	52	135	44.8816	118.001	1.3946	Up	4.32616e-10	5.21646e-09
CL6646.Contig1_CKA	786	32	83	9.45245	24.829	1.39326	Up	1.05658e-06	8.52085e-06
CL10847.Contig1_CKA	593	22	57	8.6136	22.6008	1.39168	Up	5.53838e-05	0.000337204
CL5968.Contig3_CKA	1643	146	378	20.6316	54.095	1.39064	Up	1.56799e-25	5.01999e-24
CL5076.Contig3_CKA	2625	617	1597	54.5724	143.047	1.39025	Up	2.37218e-102	3.78518e-100
CL1392.Contig2_CKA	2075	46	119	5.14703	13.4844	1.38948	Up	5.1773e-09	5.5896e-08
Unigene24897_CKA	761	46	119	14.0343	36.7676	1.38948	Up	5.1773e-09	5.5884e-08
Unigene13324_CKA	562	104	269	42.9649	112.543	1.38925	Up	1.37742e-18	3.12415e-17
CL14290.Contig1_CKA	1087	65	168	13.8836	36.3398	1.38817	Up	3.8386e-12	5.59262e-11
Unigene28003_CKA	1093	642	1658	136.374	356.671	1.38702	Up	8.04492e-106	1.32606e-103
Unigene24055_CKA	535	140	361	60.7563	158.656	1.3848	Up	2.62214e-24	7.90345e-23
gi|156163551|gb|EW723697.1|EW723697	803	26	67	7.51752	19.6183	1.38387	Up	1.31655e-05	8.93027e-05
CL2001.Contig1_CKA	1496	316	814	49.0425	127.937	1.38333	Up	1.14759e-52	8.12985e-51
CL12472.Contig1_CKA	518	21	54	9.41253	24.5113	1.38079	Up	9.65142e-05	0.000560435
CL2657.Contig1_CKA	1305	385	988	68.4963	178.012	1.37788	Up	3.5369e-63	3.07747e-61
CL5055.Contig1_CKA	2001	345	885	40.0303	103.992	1.37731	Up	9.66734e-57	7.43953e-55
gi|161577859|gb|EY949623.1|EY949623	671	46	118	15.9167	41.3488	1.37731	Up	7.56864e-09	8.01544e-08
Unigene18654_CKA	380	59	151	36.0483	93.4322	1.37399	Up	6.6133e-11	8.63064e-10
Unigene17394_CKA	1187	59	151	11.5403	29.9109	1.37399	Up	6.6133e-11	8.62839e-10
CL1582.Contig4_CKA	1966	45	115	5.3143	13.7536	1.37186	Up	1.2994e-08	1.34224e-07
gi|332786275|gb|FY441803.1|FY441803	860	45	115	12.1487	31.4415	1.37186	Up	1.2994e-08	1.34251e-07
CL11932.Contig2_CKA	1092	36	92	7.65415	19.8093	1.37186	Up	3.75292e-07	3.22498e-06
CL3453.Contig1_CKA	1125	128	327	26.4164	68.3437	1.37137	Up	7.32064e-22	1.97207e-20
CL13732.Contig1_CKA	894	38	97	9.86877	25.5116	1.37021	Up	1.85014e-07	1.65925e-06
Unigene1104_CKA	1887	49	125	6.02894	15.5755	1.3693	Up	3.18938e-09	3.50628e-08
CL313.Contig1_CKA	1123	20	51	4.13492	10.6781	1.36872	Up	0.000168313	0.000929274
CL9219.Contig1_CKA	1006	60	153	13.8475	35.7599	1.36872	Up	5.62806e-11	7.40289e-10
Unigene20474_CKA	830	104	265	29.0919	75.0708	1.36763	Up	6.15656e-18	1.33805e-16
CL4560.Contig2_CKA	1674	22	56	3.05129	7.86567	1.36615	Up	8.15534e-05	0.000479414
gi|166143236|gb|FD575452.1|FD575452	573	46	117	18.6389	48.0103	1.36503	Up	1.10399e-08	1.1499e-07
Unigene11209_CKA	276	46	117	38.696	99.6736	1.36503	Up	1.10399e-08	1.15014e-07
CL2314.Contig3_CKA	903	46	117	11.8273	30.465	1.36503	Up	1.10399e-08	1.14966e-07
Unigene27085_CKA	939	39	99	9.64308	24.7898	1.36218	Up	1.56991e-07	1.42197e-06
gi|332790813|gb|FY451296.1|FY451296	819	54	137	15.3083	39.3314	1.36137	Up	6.67158e-10	7.84936e-09
CL10608.Contig1_CKA	769	28	71	8.45374	21.7088	1.36062	Up	9.44028e-06	6.55205e-05
gnl|UG|Rsa#S41980649	853	36	91	9.79874	25.0839	1.35609	Up	5.47888e-07	4.60204e-06
CL521.Contig2_CKA	1786	55	139	7.14987	18.2994	1.35581	Up	5.66726e-10	6.74882e-09
CL2899.Contig1_CKA	1625	55	139	7.85826	20.1124	1.35581	Up	5.66726e-10	6.75043e-09
Unigene29148_CKA	593	42	106	16.4442	42.0295	1.35383	Up	6.57228e-08	6.26663e-07
CL8451.Contig1_CKA	1148	201	507	40.651	103.841	1.35302	Up	2.2101e-32	9.11488e-31
CL13839.Contig5_CKA	1114	23	58	4.79358	12.2418	1.35264	Up	6.88298e-05	0.000409926
Unigene13856_CKA	643	1061	2675	383.108	978.174	1.35234	Up	3.52648e-163	1.01222e-160
CL7605.Contig3_CKA	1315	27	68	4.76711	12.1587	1.3508	Up	1.6329e-05	0.000109263
gnl|UG|Rsa#S42003042	614	27	68	10.2097	26.0402	1.3508	Up	1.6329e-05	0.000109277
CL11897.Contig1_CKA	1969	85	214	10.0228	25.5547	1.3503	Up	1.6342e-14	2.8538e-13
Unigene20804_CKA	1224	29	73	5.5009	14.0231	1.35007	Up	7.9821e-06	5.61253e-05
CL6218.Contig1_CKA	1121	58	146	12.0127	30.6232	1.35007	Up	2.38992e-10	2.9589e-09
CL9311.Contig1_CKA	1300	58	146	10.3586	26.4066	1.35007	Up	2.38992e-10	2.95817e-09
gi|156170833|gb|EW730979.1|EW730979	783	31	78	9.19215	23.4226	1.34943	Up	3.9097e-06	2.90704e-05
CL3537.Contig1_CKA	2805	869	2186	71.929	183.24	1.34909	Up	3.18106e-133	6.81866e-131
CL10857.Contig1_CKA	885	35	88	9.18209	23.3799	1.34837	Up	9.42792e-07	7.66262e-06
CL2933.Contig1_CKA	1614	45	113	6.4733	16.4618	1.34655	Up	2.75354e-08	2.74168e-07
gi|332785642|gb|FY444574.1|FY444574	846	396	994	108.678	276.261	1.34597	Up	2.24136e-61	1.87508e-59
gnl|UG|Rsa#S41974577	886	579	1453	151.727	385.598	1.34562	Up	7.6136e-89	1.01945e-86
CL830.Contig2_CKA	1300	442	1107	78.9398	200.22	1.34276	Up	6.59582e-68	6.31076e-66
Unigene28171_CKA	1253	151	378	27.9797	70.9323	1.34206	Up	2.8857e-24	8.68213e-23
Unigene22905_CKA	291	26	65	20.7442	52.5199	1.34015	Up	2.82496e-05	0.000180699
Unigene25009_CKA	411	28	70	15.8173	40.046	1.34015	Up	1.37869e-05	9.31133e-05
gi|167452630|gb|FD958285.1|FD958285	719	28	70	9.04162	22.8914	1.34015	Up	1.37869e-05	9.31259e-05
CL6669.Contig2_CKA	2152	315	786	33.9848	85.8783	1.3374	Up	1.94011e-48	1.2519e-46
CL5232.Contig1_CKA	1396	105	262	17.4631	44.1285	1.3374	Up	3.3214e-17	6.90608e-16
Unigene29909_CKA	1061	61	152	13.3485	33.6846	1.33542	Up	1.45915e-10	1.84449e-09
gi|332790810|gb|FY451293.1|FY451293	836	59	147	16.3856	41.3442	1.33525	Up	2.93644e-10	3.60604e-09
CL1538.Contig2_CKA	2053	108	269	12.2138	30.8082	1.3348	Up	1.4117e-17	3.00922e-16
CL12158.Contig1_CKA	538	210	523	90.6262	228.572	1.33465	Up	1.07743e-32	4.4955e-31
CL1421.Contig1_CKA	2411	712	1773	68.5646	172.908	1.33447	Up	1.19843e-106	1.99515e-104
Unigene16286_CKA	1243	151	376	28.2048	71.1246	1.33441	Up	5.99336e-24	1.77645e-22
gi|166147813|gb|FD578177.1|FD578177	809	41	102	11.7666	29.6452	1.3331	Up	1.63753e-07	1.47973e-06
CL10872.Contig1_CKA	560	103	256	42.7038	107.487	1.33172	Up	9.5739e-17	1.92186e-15
CL7402.Contig1_CKA	1568	33	82	4.88635	12.2962	1.33138	Up	2.79116e-06	2.12115e-05
Unigene32807_CKA	744	27	67	8.42573	21.1741	1.32943	Up	2.3815e-05	0.000154229
CL3165.Contig1_CKA	2232	352	873	36.6155	91.9651	1.32863	Up	4.37682e-53	3.13175e-51
Unigene15691_CKA	268	25	62	21.6582	54.3951	1.32856	Up	4.88806e-05	0.000299692
gi|332781103|gb|FY446064.1|FY446064	853	25	62	6.80468	17.0901	1.32856	Up	4.88806e-05	0.000299729
Unigene25364_CKA	783	71	176	21.053	52.8511	1.32791	Up	6.42756e-12	9.19823e-11
gi|167444586|gb|FD951139.1|FD951139	759	42	104	12.8477	32.2177	1.32635	Up	1.38461e-07	1.2633e-06
CL9223.Contig1_CKA	1528	182	450	27.6544	69.2456	1.32421	Up	4.90404e-28	1.75449e-26
gi|158928656|gb|EX901608.1|EX901608	782	30	74	8.907	22.2499	1.32079	Up	9.80496e-06	6.78629e-05
CL157.Contig3_CKA	1442	839	2069	135.087	337.364	1.32042	Up	3.7394e-122	7.12827e-120
gi|161569711|gb|EY940946.1|EY940946	822	116	286	32.7645	81.8083	1.32012	Up	2.64312e-18	5.88796e-17
CL2108.Contig1_CKA	1289	80	197	14.4097	35.9349	1.31835	Up	4.8441e-13	7.57463e-12
CL7822.Contig1_CKA	1111	271	667	56.6333	141.161	1.31762	Up	1.83414e-40	9.6629e-39
CL11076.Contig3_CKA	1838	50	123	6.31599	15.7349	1.31688	Up	1.19593e-08	1.24127e-07
Unigene17881_CKA	854	37	91	10.0591	25.0546	1.31657	Up	9.77046e-07	7.92297e-06
gnl|UG|Rsa#S42029496	795	64	157	18.6909	46.434	1.31285	Up	1.27873e-10	1.62672e-09
Unigene8503_CKA	202	95	233	109.192	271.211	1.31256	Up	4.56428e-15	8.25039e-14
Unigene2776_CKA	1692	31	76	4.25381	10.5613	1.31196	Up	8.2601e-06	5.79739e-05
gi|167440827|gb|FD947624.1|FD947624	639	102	250	37.0609	91.9904	1.31158	Up	4.8322e-16	9.30017e-15
gnl|UG|Rsa#S41979946	875	49	120	13.0018	32.246	1.31041	Up	2.04122e-08	2.06537e-07
Unigene21390_CKA	1450	45	110	7.20546	17.8372	1.30773	Up	8.34472e-08	7.82811e-07
CL1479.Contig1_CKA	1168	25	61	4.96952	12.2798	1.30511	Up	7.10704e-05	0.000422162
CL4703.Contig1_CKA	1598	25	61	3.63229	8.97545	1.30511	Up	7.10704e-05	0.000422212
Unigene29745_CKA	944	1969	4803	484.273	1196.31	1.3047	Up	8.56058e-276	4.64728e-273
CL3660.Contig2_CKA	1139	221	539	45.049	111.267	1.30446	Up	1.55612e-32	6.46579e-31
Unigene27678_CKA	2363	292	712	28.6904	70.8467	1.30413	Up	1.99937e-42	1.11447e-40
CL962.Contig1_CKA	1554	64	156	9.56194	23.6035	1.30363	Up	1.83906e-10	2.30143e-09
CL11193.Contig1_CKA	2156	424	1033	45.6598	112.656	1.30293	Up	1.09824e-60	9.06623e-59
Unigene27473_CKA	947	39	95	9.56162	23.5872	1.30268	Up	6.9484e-07	5.74554e-06
CL10904.Contig1_CKA	577	23	56	9.25484	22.82	1.30202	Up	0.000146409	0.000817284
gi|167445660|gb|FD953293.1|FD953293	551	30	73	12.6412	31.1512	1.30116	Up	1.42065e-05	9.57787e-05
CL6594.Contig2_CKA	994	86	209	20.0876	49.4383	1.29932	Up	1.78304e-13	2.88102e-12
Unigene4773_CKA	432	28	68	15.0484	37.0108	1.29833	Up	2.90812e-05	0.000185472
CL5352.Contig1_CKA	969	445	1080	106.624	262.061	1.29738	Up	5.84812e-63	5.05326e-61
Unigene8339_CKA	725	82	199	26.2599	64.5384	1.2973	Up	7.15744e-13	1.10195e-11
CL8917.Contig1_CKA	3718	205	497	12.8015	31.4304	1.29585	Up	7.7851e-30	2.9749e-28
Unigene17205_CKA	454	33	80	16.8762	41.4321	1.29576	Up	5.85194e-06	4.22171e-05
CL1109.Contig2_CKA	2089	59	143	6.55738	16.0954	1.29545	Up	1.26589e-09	1.44942e-08
gi|332778394|gb|FY442801.1|FY442801	698	26	63	8.64838	21.2221	1.29507	Up	5.96716e-05	0.000360455
gnl|UG|Rsa#S41974839	843	97	235	26.7154	65.5456	1.29483	Up	6.72446e-15	1.20461e-13
Unigene4952_CKA	652	36	87	12.8195	31.3744	1.29124	Up	2.41722e-06	1.85589e-05
Unigene21682_CKA	666	24	58	8.3667	20.4766	1.29124	Up	0.000122776	0.000698478
Unigene23559_CKA	992	96	232	22.4686	54.9895	1.29124	Up	1.1376e-14	2.00411e-13
gi|332795472|gb|FY449377.1|FY449377	835	135	326	37.5374	91.7982	1.29014	Up	5.519e-20	1.35118e-18
Unigene25333_CKA	1193	49	118	9.53614	23.2565	1.28616	Up	4.22258e-08	4.11739e-07
Unigene12356_CKA	562	32	77	13.22	32.215	1.28501	Up	1.00379e-05	6.93788e-05
Unigene19195_CKA	616	47	113	17.7147	43.1321	1.28381	Up	8.53414e-08	7.99229e-07
CL2109.Contig1_CKA	930	90	216	22.4686	54.6102	1.28126	Up	1.3023e-13	2.12764e-12
CL11450.Contig1_CKA	1068	105	252	22.8263	55.4795	1.28126	Up	1.22865e-15	2.28799e-14
Unigene25516_CKA	1450	75	180	12.0091	29.1882	1.28126	Up	1.39876e-11	1.94758e-10
Unigene29511_CKA	442	28	67	14.708	35.6415	1.27696	Up	4.19954e-05	0.000260387
CL3764.Contig3_CKA	1671	120	287	16.6733	40.3839	1.27624	Up	1.66864e-17	3.5418e-16
gi|166138400|gb|FD571606.1|FD571606	756	154	368	47.2951	114.454	1.275	Up	5.54778e-22	1.50341e-20
gi|332783563|gb|FY439038.1|FY439038	657	44	105	15.5491	37.5774	1.27304	Up	2.9409e-07	2.56649e-06
Unigene13255_CKA	911	748	1784	190.634	460.447	1.27223	Up	8.9554e-100	1.37621e-97
Unigene26516_CKA	926	104	248	26.0759	62.9715	1.27198	Up	2.95636e-15	5.40456e-14
gi|332788118|gb|FY440638.1|FY440638	828	366	872	102.628	247.622	1.27071	Up	1.33416e-49	8.8256e-48
Unigene29780_CKA	772	66	157	19.8492	47.8174	1.26845	Up	3.84604e-10	4.66569e-09
CL10105.Contig1_CKA	1132	90	214	18.4592	44.4499	1.26784	Up	2.6485e-13	4.22474e-12
CL6746.Contig1_CKA	1605	162	385	23.4346	56.4013	1.26709	Up	1.01575e-22	2.86451e-21
Unigene20245_CKA	809	24	57	6.88779	16.5665	1.26615	Up	0.000177408	0.00097475
gnl|UG|Rsa#S42008157	477	32	76	15.5757	37.4626	1.26615	Up	1.44385e-05	9.72512e-05
CL4539.Contig1_CKA	1155	32	76	6.43258	15.4716	1.26615	Up	1.44385e-05	9.72381e-05
Unigene29789_CKA	1942	1600	3796	191.288	459.6	1.26463	Up	3.76714e-208	1.46989e-205
CL1946.Contig1_CKA	1464	89	211	14.1145	33.8879	1.26359	Up	4.46974e-13	7.01341e-12
CL6821.Contig1_CKA	1261	54	128	9.9425	23.867	1.26334	Up	1.7886e-08	1.82231e-07
Unigene6513_CKA	482	30	71	14.4508	34.6349	1.26108	Up	2.95018e-05	0.000187939
gi|332794305|gb|FY453961.1|FY453961	911	262	620	66.7728	160.021	1.26093	Up	2.3878e-35	1.0891e-33
gi|332779628|gb|FY438598.1|FY438598	450	142	336	73.2644	175.562	1.2608	Up	6.99106e-20	1.69826e-18
CL1150.Contig2_CKA	1182	52	123	10.2142	24.4676	1.2603	Up	3.6065e-08	3.54294e-07
Unigene20193_CKA	1292	36	85	6.46929	15.4689	1.25769	Up	4.98544e-06	3.63493e-05
gi|156170482|gb|EW730628.1|EW730628	859	25	59	6.75715	16.1496	1.25701	Up	0.000148337	0.000827768
CL5148.Contig2_CKA	1433	139	328	22.5209	53.8184	1.25684	Up	2.34038e-19	5.5476e-18
Unigene22819_CKA	1456	28	66	4.46492	10.6582	1.25526	Up	6.0407e-05	0.000364456
CL3557.Contig2_CKA	848	272	641	74.4715	177.732	1.25494	Up	3.12772e-36	1.46539e-34
gi|167444961|gb|FD953239.1|FD953239	634	118	278	43.2125	103.1	1.25452	Up	1.36011e-16	2.70205e-15
CL3447.Contig2_CKA	864	71	167	19.0793	45.4471	1.25218	Up	1.63074e-10	2.05205e-09
gi|332787806|gb|FY446479.1|FY446479	690	123	289	41.3879	98.4809	1.25064	Up	4.09372e-17	8.44863e-16
CL5695.Contig1_CKA	2005	166	390	19.2225	45.7355	1.25052	Up	1.47353e-22	4.12753e-21
CL12587.Contig1_CKA	1072	43	101	9.31302	22.1529	1.25017	Up	7.15492e-07	5.91142e-06
CL3215.Contig1_CKA	999	115	270	26.7269	63.5479	1.24955	Up	4.5605e-16	8.80099e-15
CL2662.Contig1_CKA	812	55	129	15.7262	37.354	1.24809	Up	2.14422e-08	2.16564e-07
gnl|UG|Rsa#S42025891	715	165	387	53.579	127.265	1.24809	Up	2.47204e-22	6.81742e-21
gi|156176798|gb|EW736944.1|EW736944	878	32	75	8.46199	20.0849	1.24704	Up	2.06954e-05	0.00013536
Unigene8436_CKA	618	108	253	40.5744	96.2576	1.24633	Up	4.29216e-15	7.79235e-14
CL12711.Contig1_CKA	1159	41	96	8.21329	19.4756	1.24564	Up	1.44946e-06	1.14671e-05
Unigene15114_CKA	892	44	103	11.4526	27.1504	1.24529	Up	6.00556e-07	5.00403e-06
gnl|UG|Rsa#S43009720	735	135	316	42.6445	101.089	1.24519	Up	1.86288e-18	4.18721e-17
CL7122.Contig1_CKA	1919	109	255	13.1877	31.2441	1.24439	Up	3.6171e-15	6.59075e-14
CL8147.Contig1_CKA	1331	177	414	30.8754	73.135	1.24411	Up	1.1356e-23	3.32452e-22
CL6975.Contig5_CKA	1973	98	229	11.5323	27.2905	1.24272	Up	9.592e-14	1.5842e-12
gi|161573958|gb|EY944778.1|EY944778	658	39	91	13.7612	32.5176	1.24062	Up	2.93954e-06	2.22645e-05
[truncated: 4,449 more rows]

## Sheet: NAU-DY13_0DAP-VS-NAU-DY13_15DAP
Supplementary Table S2： The up- and down-regulated transcripts based on pairwise comparison among DGE libraries.
GeneID	Gene_length	NAU-DY13_0DAP-Expression	NAU-DY13_15DAP-Expression	NAU-DY13_0DAP-RPKM	NAU-DY13_15DAP-RPKM	log2 Ratio(NAU-DY13_15DAP/NAU-DY13_0DAP)	Up-Down-Regulation(NAU-DY13_15DAP/NAU-DY13_0DAP)	P-value	FDR
CL11321.Contig1_CKA	295	0	1790	0.01	1498.61	17.1933	Up	0	0
Unigene12903_CKA	313	0	746	0.01	588.643	15.8451	Up	1.78593e-235	5.70129e-233
Unigene7248_CKA	385	0	809	0.01	518.973	15.6634	Up	2.68188e-255	9.39384e-253
Unigene10517_CKA	764	0	1112	0.01	359.475	15.1336	Up	0	0
Unigene33079_CKA	504	0	571	0.01	279.81	14.7722	Up	2.07458e-180	4.98284e-178
gi|167438291|gb|FD947041.1|FD947041	812	0	835	0.01	253.973	14.6324	Up	1.76744e-263	6.45999e-261
Unigene31546_CKA	279	0	244	0.01	215.995	14.3987	Up	1.62158e-77	1.48441e-75
Unigene34859_CKA	270	0	205	0.01	187.52	14.1948	Up	3.03096e-65	2.24821e-63
CL6429.Contig1_CKA	1948	0	1326	0.01	168.117	14.0372	Up	0	0
Unigene12449_CKA	205	0	132	0.01	159.029	13.957	Up	2.82866e-42	1.29822e-40
Unigene5587_CKA	373	0	240	0.01	158.913	13.956	Up	2.9415e-76	2.61669e-74
gi|166149367|gb|FD583479.1|FD583479	750	0	432	0.01	142.259	13.7962	Up	1.13325e-136	2.03416e-134
gi|332776586|gb|FY428670.1|FY428670	419	1	13313	0.554119	7847.28	13.7897	Up	0	0
Unigene3010_CKA	571	0	327	0.01	141.439	13.7879	Up	1.23984e-103	1.5595e-101
Unigene30194_CKA	241	0	113	0.01	115.803	13.4994	Up	2.69198e-36	1.0357e-34
CL963.Contig1_CKA	958	0	444	0.01	114.466	13.4826	Up	1.8986e-140	3.5468e-138
gnl|UG|Rsa#S42049266	877	0	406	0.01	114.336	13.481	Up	1.71957e-128	2.90078e-126
Unigene20105_CKA	524	0	236	0.01	111.234	13.4413	Up	5.33578e-75	4.64821e-73
gi|332787927|gb|FY445329.1|FY445329	788	0	332	0.01	104.057	13.3451	Up	3.3119e-105	4.28331e-103
CL6407.Contig2_CKA	998	0	407	0.01	100.721	13.2981	Up	8.33226e-129	1.4103e-126
Unigene18186_CKA	383	0	156	0.01	100.597	13.2963	Up	7.93962e-50	4.37668e-48
gi|161562084|gb|EY934093.1|EY934093	646	0	260	0.01	99.4027	13.2791	Up	1.49768e-82	1.46967e-80
Unigene7364_CKA	390	0	151	0.01	95.6246	13.2232	Up	2.97226e-48	1.57975e-46
Unigene6320_CKA	554	0	209	0.01	93.1738	13.1857	Up	1.6709e-66	1.25977e-64
Unigene34274_CKA	261	0	98	0.01	92.7348	13.1789	Up	1.41233e-31	4.7114e-30
gnl|UG|Rsa#S42049353	653	1	8472	0.355553	3204.28	13.1376	Up	0	0
Unigene17644_CKA	286	0	103	0.01	88.9464	13.1187	Up	3.77266e-33	1.32145e-31
CL6399.Contig1_CKA	561	0	198	0.01	87.1685	13.0896	Up	4.83264e-63	3.44772e-61
gi|161568748|gb|EY940297.1|EY940297	638	0	224	0.01	86.7131	13.082	Up	3.18484e-71	2.59936e-69
Unigene24213_CKA	439	0	153	0.01	86.0764	13.0714	Up	6.97866e-49	3.77274e-47
Unigene31859_CKA	213	0	74	0.01	85.8044	13.0668	Up	5.03172e-24	1.25641e-22
Unigene7389_CKA	516	0	174	0.01	83.2831	13.0238	Up	1.72173e-55	1.08282e-53
CL13794.Contig1_CKA	878	0	281	0.01	79.044	12.9484	Up	3.69496e-89	3.91534e-87
gnl|UG|Rsa#S42049263	549	0	175	0.01	78.7269	12.9426	Up	8.3427e-56	5.27977e-54
gi|158925485|gb|EX897339.1|EX897339	602	0	191	0.01	78.36	12.9359	Up	7.70524e-61	5.30211e-59
Unigene400_CKA	971	0	298	0.01	75.7974	12.8879	Up	1.65361e-94	1.87852e-92
Unigene12363_CKA	277	0	84	0.01	74.8957	12.8707	Up	3.59038e-27	1.02141e-25
gi|158924445|gb|EX895986.1|EX895986	443	0	131	0.01	73.034	12.8344	Up	5.83764e-42	2.64788e-40
Unigene1413_CKA	290	0	85	0.01	72.39	12.8216	Up	1.73974e-27	5.01718e-26
gnl|UG|Rsa#S42568023	722	0	210	0.01	71.8356	12.8105	Up	8.09644e-67	6.15025e-65
gi|166136574|gb|FD569175.1|FD569175	671	0	195	0.01	71.7744	12.8093	Up	4.24772e-62	2.99233e-60
gi|161572999|gb|EY945186.1|EY945186	255	0	74	0.01	71.6719	12.8072	Up	5.03172e-24	1.25703e-22
Unigene17600_CKA	796	0	226	0.01	70.1217	12.7756	Up	7.4778e-72	6.2035e-70
Unigene13182_CKA	236	0	67	0.01	70.1165	12.7755	Up	8.02266e-22	1.80973e-20
gi|167436798|gb|FD942398.1|FD942398	752	0	213	0.01	69.9551	12.7722	Up	9.2113e-68	7.03953e-66
CL5261.Contig1_CKA	1107	0	297	0.01	66.2623	12.694	Up	3.41264e-94	3.85079e-92
gi|156177978|gb|EW738124.1|EW738124	582	0	156	0.01	66.2002	12.6926	Up	7.93962e-50	4.38147e-48
CL6213.Contig1_CKA	221	0	58	0.01	64.8176	12.6622	Up	5.448e-19	1.06632e-17
Unigene20104_CKA	274	0	71	0.01	63.9978	12.6438	Up	4.42272e-23	1.05574e-21
CL6587.Contig2_CKA	277	0	71	0.01	63.3047	12.6281	Up	4.42272e-23	1.05424e-21
gnl|UG|Rsa#S42024743	772	0	196	0.01	62.7041	12.6143	Up	2.05826e-62	1.45401e-60
CL2682.Contig1_CKA	1344	0	329	0.01	60.458	12.5617	Up	2.91104e-104	3.70783e-102
Unigene22412_CKA	756	0	182	0.01	59.4575	12.5376	Up	5.23244e-58	3.45897e-56
CL5406.Contig2_CKA	658	0	153	0.01	57.4279	12.4875	Up	6.97866e-49	3.77679e-47
gi|167446488|gb|FD952802.1|FD952802	613	0	142	0.01	57.2118	12.4821	Up	2.01838e-45	9.92252e-44
Unigene28694_CKA	252	0	58	0.01	56.844	12.4728	Up	5.448e-19	1.06674e-17
CL4767.Contig1_CKA	1328	0	301	0.01	55.9791	12.4507	Up	1.88131e-95	2.15662e-93
Unigene3831_CKA	218	0	49	0.01	55.5133	12.4386	Up	3.6996e-16	6.11616e-15
Unigene4819_CKA	226	0	50	0.01	54.641	12.4158	Up	1.79265e-16	3.02508e-15
gi|156167955|gb|EW728101.1|EW728101	809	0	174	0.01	53.12	12.375	Up	1.72173e-55	1.08417e-53
gi|158947450|gb|EX909486.1|EX909486	432	0	91	0.01	52.0254	12.345	Up	2.25184e-29	6.99388e-28
gi|156169354|gb|EW729500.1|EW729500	737	0	154	0.01	51.6072	12.3334	Up	3.38154e-49	1.8479e-47
gi|167451805|gb|FD954160.1|FD954160	753	0	150	0.01	49.1987	12.2644	Up	6.13402e-48	3.23634e-46
CL11405.Contig2_CKA	219	0	43	0.01	48.4933	12.2436	Up	2.85824e-14	4.1727e-13
gi|156175365|gb|EW735511.1|EW735511	596	0	117	0.01	48.4838	12.2433	Up	1.48403e-37	5.936e-36
CL3205.Contig7_CKA	970	0	190	0.01	48.377	12.2401	Up	1.59017e-60	1.08829e-58
Unigene11269_CKA	368	0	72	0.01	48.3217	12.2385	Up	2.14304e-23	5.18431e-22
gi|156175004|gb|EW735150.1|EW735150	635	0	120	0.01	46.6729	12.1884	Up	1.68838e-38	6.97463e-37
Unigene17970_CKA	675	0	126	0.01	46.1025	12.1706	Up	2.18538e-40	9.50245e-39
CL5407.Contig1_CKA	584	0	109	0.01	46.0968	12.1705	Up	4.88318e-35	1.80839e-33
CL10985.Contig1_CKA	1304	0	241	0.01	45.6454	12.1563	Up	1.42531e-76	1.27467e-74
CL10086.Contig1_CKA	558	0	103	0.01	45.589	12.1545	Up	3.77266e-33	1.32054e-31
gi|156178012|gb|EW738158.1|EW738158	802	0	147	0.01	45.2689	12.1443	Up	5.3916e-47	2.76932e-45
Unigene6840_CKA	239	0	43	0.01	44.4353	12.1175	Up	2.85824e-14	4.17391e-13
Unigene17918_CKA	528	0	93	0.01	43.5017	12.0869	Up	5.28718e-30	1.67093e-28
gi|158924005|gb|EX895861.1|EX895861	693	0	122	0.01	43.4794	12.0861	Up	3.9642e-39	1.6621e-37
Unigene13069_CKA	231	0	39	0.01	41.6975	12.0257	Up	5.18476e-13	6.89102e-12
Unigene33839_CKA	359	0	60	0.01	41.2776	12.0111	Up	1.27915e-19	2.5953e-18
Unigene6330_CKA	274	0	45	0.01	40.562	11.9859	Up	6.71096e-15	1.0211e-13
CL4274.Contig1_CKA	674	0	110	0.01	40.3079	11.9768	Up	2.36616e-35	8.88658e-34
Unigene6328_CKA	219	0	35	0.01	39.4713	11.9466	Up	9.40502e-12	1.12921e-10
Unigene13049_CKA	264	0	42	0.01	39.2919	11.94	Up	5.8987e-14	8.41416e-13
Unigene33028_CKA	220	0	35	0.01	39.2919	11.94	Up	9.40502e-12	1.12867e-10
gi|332776402|gb|FY428486.1|FY428486	824	3	11065	0.8453	3316.51	11.9379	Up	0	0
Unigene17601_CKA	248	0	39	0.01	38.8392	11.9233	Up	5.18476e-13	6.89465e-12
CL3163.Contig1_CKA	849	0	126	0.01	36.6539	11.8398	Up	2.18538e-40	9.51065e-39
gi|158947429|gb|EX909465.1|EX909465	761	0	110	0.01	35.6998	11.8017	Up	2.36616e-35	8.8932e-34
Unigene11605_CKA	526	0	76	0.01	35.685	11.8011	Up	1.18141e-24	3.03717e-23
gi|332780046|gb|FY440022.1|FY440022	849	0	114	0.01	33.1631	11.6954	Up	1.30441e-36	5.04937e-35
gnl|UG|Rsa#S42049355	623	2	6092	0.745348	2415.07	11.6619	Up	0	0
Unigene3394_CKA	345	0	45	0.01	32.2145	11.6535	Up	6.71096e-15	1.02171e-13
Unigene16788_CKA	577	0	75	0.01	32.1028	11.6485	Up	2.43814e-24	6.18598e-23
gi|332787857|gb|FY446530.1|FY446530	162	0	21	0.01	32.0156	11.6446	Up	2.39092e-07	1.85105e-06
CL1911.Contig1_CKA	254	0	32	0.01	31.1153	11.6034	Up	8.2667e-11	9.17009e-10
gi|161567421|gb|EY938637.1|EY938637	703	0	88	0.01	30.9161	11.5941	Up	1.9793e-28	5.94602e-27
CL6779.Contig2_CKA	205	0	25	0.01	30.1192	11.5565	Up	1.31806e-08	1.18295e-07
gi|332795346|gb|FY449251.1|FY449251	814	0	98	0.01	29.7344	11.5379	Up	1.41233e-31	4.71452e-30
gi|161564652|gb|EY936076.1|EY936076	683	0	81	0.01	29.2902	11.5162	Up	3.15582e-26	8.67446e-25
Unigene32906_CKA	228	0	27	0.01	29.2473	11.5141	Up	3.0947e-09	2.95576e-08
Unigene21133_CKA	343	0	40	0.01	28.802	11.492	Up	2.5123e-13	3.42111e-12
CL14051.Contig1_CKA	234	0	27	0.01	28.4974	11.4766	Up	3.0947e-09	2.95352e-08
CL11532.Contig1_CKA	339	0	39	0.01	28.4133	11.4724	Up	5.18476e-13	6.8892e-12
gi|156164357|gb|EW724503.1|EW724503	801	0	91	0.01	28.0586	11.4542	Up	2.25184e-29	6.99819e-28
Unigene16789_CKA	530	0	60	0.01	27.9597	11.4491	Up	1.27915e-19	2.59634e-18
gi|332781186|gb|FY446147.1|FY446147	135	0	15	0.01	27.4419	11.4222	Up	1.84718e-05	0.000108996
Unigene32519_CKA	226	0	25	0.01	27.3205	11.4158	Up	1.31806e-08	1.18126e-07
CL4865.Contig1_CKA	208	0	23	0.01	27.31	11.4152	Up	5.6137e-08	4.69724e-07
CL403.Contig1_CKA	567	0	62	0.01	27.0064	11.3991	Up	3.00336e-20	6.25977e-19
Unigene15020_CKA	1086	0	117	0.01	26.6081	11.3776	Up	1.48403e-37	5.94071e-36
Unigene27995_CKA	662	0	70	0.01	26.1154	11.3507	Up	9.12738e-23	2.1523e-21
gnl|UG|Rsa#S41981882	745	0	78	0.01	25.858	11.3364	Up	2.77386e-25	7.31368e-24
Unigene11270_CKA	683	0	71	0.01	25.6741	11.3261	Up	4.42272e-23	1.05524e-21
CL4274.Contig2_CKA	226	0	23	0.01	25.1349	11.2955	Up	5.6137e-08	4.69334e-07
gi|161571082|gb|EY943025.1|EY943025	760	0	77	0.01	25.0227	11.289	Up	5.72458e-25	1.49067e-23
CL4851.Contig1_CKA	1314	0	131	0.01	24.6226	11.2658	Up	5.83764e-42	2.65027e-40
Unigene20986_CKA	817	0	81	0.01	24.4861	11.2577	Up	3.15582e-26	8.66974e-25
Unigene12025_CKA	254	0	25	0.01	24.3088	11.2473	Up	1.31806e-08	1.18147e-07
Unigene31234_CKA	315	0	31	0.01	24.3057	11.2471	Up	1.70604e-10	1.84263e-09
gnl|UG|Rsa#S42007755	748	0	73	0.01	24.1034	11.235	Up	1.03842e-23	2.54876e-22
gi|156171548|gb|EW731694.1|EW731694	873	0	85	0.01	24.0471	11.2316	Up	1.73974e-27	5.01432e-26
Unigene31133_CKA	237	0	23	0.01	23.9683	11.2269	Up	5.6137e-08	4.6949e-07
Unigene8894_CKA	322	0	31	0.01	23.7773	11.2154	Up	1.70604e-10	1.845e-09
gi|161565687|gb|EY937148.1|EY937148	731	0	69	0.01	23.3125	11.1869	Up	1.88367e-22	4.37231e-21
gi|156167587|gb|EW727733.1|EW727733	354	0	33	0.01	23.0233	11.1689	Up	4.00566e-11	4.57004e-10
Unigene26748_CKA	271	0	25	0.01	22.7839	11.1538	Up	1.31806e-08	1.18231e-07
Unigene23214_CKA	618	0	57	0.01	22.7795	11.1535	Up	1.12433e-18	2.15792e-17
Unigene19253_CKA	523	0	48	0.01	22.6672	11.1464	Up	7.63504e-16	1.2347e-14
Unigene9729_CKA	439	0	40	0.01	22.5036	11.1359	Up	2.5123e-13	3.42019e-12
Unigene15640_CKA	255	0	23	0.01	22.2764	11.1213	Up	5.6137e-08	4.69568e-07
gi|166136386|gb|FD568313.1|FD568313	700	0	63	0.01	22.228	11.1182	Up	1.45529e-20	3.08029e-19
Unigene10405_CKA	201	0	18	0.01	22.1174	11.111	Up	2.10154e-06	1.42876e-05
CL6311.Contig2_CKA	404	0	36	0.01	22.0079	11.1038	Up	4.55724e-12	5.62286e-11
CL963.Contig2_CKA	461	0	41	0.01	21.9655	11.101	Up	1.21735e-13	1.69806e-12
gi|332782696|gb|FY443715.1|FY443715	225	0	20	0.01	21.9536	11.1002	Up	4.93426e-07	3.65891e-06
gi|156163898|gb|EW724044.1|EW724044	809	0	71	0.01	21.6754	11.0818	Up	4.42272e-23	1.05474e-21
CL14315.Contig1_CKA	1131	0	98	0.01	21.4003	11.0634	Up	1.41233e-31	4.71764e-30
Unigene12300_CKA	366	0	31	0.01	20.9189	11.0306	Up	1.70604e-10	1.84461e-09
CL63.Contig2_CKA	699	0	59	0.01	20.8465	11.0256	Up	2.63984e-19	5.27539e-18
gi|158927656|gb|EX900656.1|EX900656	794	0	67	0.01	20.8407	11.0252	Up	8.02266e-22	1.81054e-20
gi|332781721|gb|FY437390.1|FY437390	690	0	58	0.01	20.7604	11.0196	Up	5.448e-19	1.06715e-17
Unigene17799_CKA	1009	0	84	0.01	20.5611	11.0057	Up	3.59038e-27	1.02198e-25
gi|156174963|gb|EW735109.1|EW735109	701	0	58	0.01	20.4347	10.9968	Up	5.448e-19	1.06591e-17
Unigene4323_CKA	315	0	26	0.01	20.3854	10.9933	Up	6.3867e-09	5.92603e-08
Unigene3195_CKA	222	0	18	0.01	20.0252	10.9676	Up	2.10154e-06	1.43088e-05
CL13851.Contig1_CKA	338	0	27	0.01	19.729	10.9461	Up	3.0947e-09	2.95688e-08
Unigene3253_CKA	243	0	19	0.01	19.311	10.9152	Up	1.01831e-06	7.22602e-06
Unigene18859_CKA	207	0	16	0.01	19.09	10.8986	Up	8.9506e-06	5.57701e-05
CL7478.Contig1_CKA	338	0	26	0.01	18.9983	10.8917	Up	6.3867e-09	5.92276e-08
gi|156174807|gb|EW734953.1|EW734953	769	0	59	0.01	18.9489	10.8879	Up	2.63984e-19	5.27748e-18
Unigene14434_CKA	248	0	19	0.01	18.9217	10.8858	Up	1.01831e-06	7.21891e-06
Unigene18751_CKA	537	0	41	0.01	18.8568	10.8809	Up	1.21735e-13	1.69853e-12
Unigene7673_CKA	243	0	18	0.01	18.2946	10.8372	Up	2.10154e-06	1.43011e-05
CL226.Contig1_CKA	328	0	24	0.01	18.0715	10.8195	Up	2.72014e-08	2.35256e-07
Unigene31249_CKA	468	0	34	0.01	17.9428	10.8092	Up	1.94096e-11	2.27622e-10
Unigene30372_CKA	710	0	51	0.01	17.7406	10.7928	Up	8.68638e-17	1.49126e-15
Unigene2017_CKA	378	0	27	0.01	17.6412	10.7847	Up	3.0947e-09	2.95744e-08
Unigene12964_CKA	505	0	36	0.01	17.6063	10.7819	Up	4.55724e-12	5.62561e-11
gi|156165787|gb|EW725933.1|EW725933	665	0	47	0.01	17.4556	10.7695	Up	1.57568e-15	2.4961e-14
Unigene27319_CKA	312	0	22	0.01	17.4151	10.7661	Up	1.15853e-07	9.32425e-07
CL12383.Contig1_CKA	383	0	27	0.01	17.4109	10.7658	Up	3.0947e-09	2.95408e-08
Unigene9391_CKA	270	0	19	0.01	17.3799	10.7632	Up	1.01831e-06	7.23009e-06
Unigene16389_CKA	784	0	55	0.01	17.3262	10.7587	Up	4.7886e-18	8.87986e-17
Unigene5985_CKA	330	0	23	0.01	17.2136	10.7493	Up	5.6137e-08	4.69101e-07
gi|158940990|gb|EX903322.1|EX903322	816	0	56	0.01	16.9494	10.727	Up	2.32034e-18	4.385e-17
Unigene3752_CKA	235	0	16	0.01	16.8155	10.7156	Up	8.9506e-06	5.58184e-05
CL10093.Contig1_CKA	355	0	24	0.01	16.6971	10.7054	Up	2.72014e-08	2.35336e-07
gi|332776302|gb|FY428386.1|FY428386	831	1	1539	0.279393	457.399	10.6769	Up	0	0
Unigene31120_CKA	272	0	18	0.01	16.3441	10.6746	Up	2.10154e-06	1.43069e-05
Unigene21159_CKA	685	0	45	0.01	16.2248	10.664	Up	6.71096e-15	1.02141e-13
Unigene10798_CKA	275	0	18	0.01	16.1658	10.6587	Up	2.10154e-06	1.42895e-05
gi|166140043|gb|FD571044.1|FD571044	734	0	48	0.01	16.1511	10.6574	Up	7.63504e-16	1.2351e-14
Unigene32029_CKA	203	0	13	0.01	15.8163	10.6272	Up	7.86728e-05	0.000417439
gi|167436780|gb|FD942035.1|FD942035	360	0	23	0.01	15.7791	10.6238	Up	5.6137e-08	4.69412e-07
Unigene26220_CKA	301	0	19	0.01	15.5899	10.6064	Up	1.01831e-06	7.22704e-06
Unigene20985_CKA	399	0	25	0.01	15.4748	10.5957	Up	1.31806e-08	1.18189e-07
Unigene28375_CKA	599	0	37	0.01	15.2557	10.5751	Up	2.20822e-12	2.79991e-11
gnl|UG|Rsa#S42568121	762	0	47	0.01	15.2335	10.573	Up	1.57568e-15	2.49689e-14
gi|161575560|gb|EY946918.1|EY946918	787	0	48	0.01	15.0634	10.5568	Up	7.63504e-16	1.23549e-14
Unigene32053_CKA	215	0	13	0.01	14.9335	10.5443	Up	7.86728e-05	0.000418055
gi|166136681|gb|FD568817.1|FD568817	781	0	47	0.01	14.8629	10.5375	Up	1.57568e-15	2.49767e-14
CL3095.Contig1_CKA	1328	1	1394	0.174831	259.252	10.5342	Up	0	0
Unigene33821_CKA	200	0	12	0.01	14.8186	10.5332	Up	0.000162361	0.000812112
CL6735.Contig1_CKA	334	0	20	0.01	14.7891	10.5303	Up	4.93426e-07	3.6616e-06
Unigene19896_CKA	368	0	22	0.01	14.765	10.528	Up	1.15853e-07	9.32277e-07
gnl|UG|Rsa#S41979154	636	0	38	0.01	14.7565	10.5271	Up	1.07001e-12	1.38669e-11
gi|332787068|gb|FY452792.1|FY452792	859	0	51	0.01	14.6634	10.518	Up	8.68638e-17	1.49177e-15
gi|156165364|gb|EW725510.1|EW725510	759	0	45	0.01	14.6429	10.516	Up	6.71096e-15	1.02079e-13
Unigene33069_CKA	222	0	13	0.01	14.4626	10.4981	Up	7.86728e-05	0.000418363
CL1389.Contig1_CKA	1356	0	79	0.01	14.3888	10.4907	Up	1.34409e-25	3.58701e-24
CL202.Contig1_CKA	1384	1	1351	0.167757	241.089	10.489	Up	0	0
Unigene10840_CKA	224	0	13	0.01	14.3335	10.4852	Up	7.86728e-05	0.000417967
Unigene3901_CKA	225	0	13	0.01	14.2698	10.4788	Up	7.86728e-05	0.000418011
gnl|UG|Rsa#S42025188	799	0	46	0.01	14.219	10.4736	Up	3.25182e-15	5.05294e-14
Unigene12534_CKA	209	0	12	0.01	14.1805	10.4697	Up	0.000162361	0.000810906
gi|167444740|gb|FD951218.1|FD951218	546	0	31	0.01	14.0225	10.4535	Up	1.70604e-10	1.84382e-09
CL7230.Contig1_CKA	335	0	19	0.01	14.0077	10.452	Up	1.01831e-06	7.22907e-06
Unigene11581_CKA	283	0	16	0.01	13.9634	10.4474	Up	8.9506e-06	5.58529e-05
Unigene28097_CKA	407	0	23	0.01	13.957	10.4468	Up	5.6137e-08	4.69646e-07
gnl|UG|Rsa#S41977593	745	0	42	0.01	13.9236	10.4433	Up	5.8987e-14	8.4094e-13
CL5860.Contig1_CKA	910	0	51	0.01	13.8416	10.4348	Up	8.68638e-17	1.49228e-15
Unigene7875_CKA	215	0	12	0.01	13.7848	10.4289	Up	0.000162361	0.000810585
gi|332785919|gb|FY444851.1|FY444851	400	0	22	0.01	13.5838	10.4077	Up	1.15853e-07	9.31831e-07
Unigene17645_CKA	765	0	42	0.01	13.5595	10.4051	Up	5.8987e-14	8.41654e-13
CL10143.Contig2_CKA	661	0	36	0.01	13.4511	10.3935	Up	4.55724e-12	5.62424e-11
Unigene33203_CKA	331	0	18	0.01	13.4308	10.3913	Up	2.10154e-06	1.42934e-05
Unigene21595_CKA	242	0	13	0.01	13.2674	10.3737	Up	7.86728e-05	0.000417659
gi|156173050|gb|EW733196.1|EW733196	783	0	42	0.01	13.2478	10.3715	Up	5.8987e-14	8.41178e-13
CL4759.Contig1_CKA	698	0	37	0.01	13.0919	10.3545	Up	2.20822e-12	2.79921e-11
Unigene9718_CKA	284	0	15	0.01	13.0446	10.3492	Up	1.84718e-05	0.000108933
CL5548.Contig6_CKA	267	0	14	0.01	12.9501	10.3388	Up	3.81212e-05	0.000214263
Unigene33331_CKA	267	0	14	0.01	12.9501	10.3388	Up	3.81212e-05	0.000214001
CL4925.Contig3_CKA	383	0	20	0.01	12.897	10.3328	Up	4.93426e-07	3.66053e-06
Unigene33146_CKA	288	0	15	0.01	12.8634	10.3291	Up	1.84718e-05	0.00010906
CL13610.Contig2_CKA	1077	0	56	0.01	12.8419	10.3266	Up	2.32034e-18	4.38336e-17
Unigene18911_CKA	583	0	30	0.01	12.709	10.3116	Up	3.52084e-10	3.70747e-09
gnl|UG|Rsa#S42004791	879	0	45	0.01	12.6439	10.3042	Up	6.71096e-15	1.02048e-13
Unigene2101_CKA	606	0	31	0.01	12.6342	10.3031	Up	1.70604e-10	1.84421e-09
gnl|UG|Rsa#S42569157	886	0	45	0.01	12.544	10.2928	Up	6.71096e-15	1.02018e-13
CL11818.Contig1_CKA	890	1	1173	0.260872	325.511	10.2851	Up	0	0
Unigene18205_CKA	238	0	12	0.01	12.4526	10.2822	Up	0.000162361	0.00081187
gnl|UG|Rsa#S43009977	798	0	40	0.01	12.3798	10.2738	Up	2.5123e-13	3.42203e-12
gi|156163484|gb|EW723630.1|EW723630	758	0	37	0.01	12.0556	10.2355	Up	2.20822e-12	2.80061e-11
Unigene20917_CKA	554	0	27	0.01	12.0368	10.2332	Up	3.0947e-09	2.9552e-08
gi|166138766|gb|FD572677.1|FD572677	273	0	13	0.01	11.7608	10.1998	Up	7.86728e-05	0.000417923
gi|158943457|gb|EX905143.1|EX905143	758	0	36	0.01	11.7298	10.196	Up	4.55724e-12	5.62699e-11
gi|158943184|gb|EX905036.1|EX905036	653	0	31	0.01	11.7248	10.1953	Up	1.70604e-10	1.84619e-09
Unigene9828_CKA	298	0	14	0.01	11.603	10.1803	Up	3.81212e-05	0.000213905
Unigene16468_CKA	600	0	28	0.01	11.5256	10.1706	Up	1.49955e-09	1.4851e-08
Unigene12358_CKA	282	0	13	0.01	11.3855	10.153	Up	7.86728e-05	0.000418408
gnl|UG|Rsa#S42001878	695	0	32	0.01	11.3716	10.1512	Up	8.2667e-11	9.17211e-10
Unigene1473_CKA	312	0	14	0.01	11.0823	10.114	Up	3.81212e-05	0.000213977
Unigene8568_CKA	314	0	14	0.01	11.0117	10.1048	Up	3.81212e-05	0.000214215
gi|166144560|gb|FD577738.1|FD577738	763	0	34	0.01	11.0055	10.104	Up	1.94096e-11	2.27675e-10
gi|332793648|gb|FY450965.1|FY450965	656	0	29	0.01	10.9182	10.0925	Up	7.26616e-10	7.43403e-09
gi|167448567|gb|FD954671.1|FD954671	589	0	26	0.01	10.9022	10.0904	Up	6.3867e-09	5.92712e-08
Unigene29974_CKA	797	0	35	0.01	10.8459	10.0829	Up	9.40502e-12	1.12894e-10
Unigene3748_CKA	298	0	13	0.01	10.7742	10.0734	Up	7.86728e-05	0.000417703
gi|166140083|gb|FD571069.1|FD571069	713	0	31	0.01	10.7382	10.0685	Up	1.70604e-10	1.8454e-09
gnl|UG|Rsa#S43012655	720	0	31	0.01	10.6338	10.0544	Up	1.70604e-10	1.84303e-09
CL14066.Contig1_CKA	281	0	12	0.01	10.5471	10.0426	Up	0.000162361	0.000810825
CL5.Contig1_CKA	1031	0	44	0.01	10.5403	10.0417	Up	1.38497e-14	2.06128e-13
Unigene9684_CKA	305	0	13	0.01	10.5269	10.0399	Up	7.86728e-05	0.000418496
CL11714.Contig1_CKA	1731	0	73	0.01	10.4156	10.0245	Up	1.03842e-23	2.54752e-22
CL13880.Contig1_CKA	309	0	13	0.01	10.3906	10.0211	Up	7.86728e-05	0.000417835
Unigene4992_CKA	482	0	20	0.01	10.248	10.0011	Up	4.93426e-07	3.65999e-06
Unigene26772_CKA	386	0	16	0.01	10.2374	9.99963	Up	8.9506e-06	5.57839e-05
Unigene9117_CKA	748	0	31	0.01	10.2357	9.99939	Up	1.70604e-10	1.84342e-09
CL6644.Contig1_CKA	1132	0	46	0.01	10.0362	9.971	Up	3.25182e-15	5.05139e-14
Unigene19252_CKA	640	0	26	0.01	10.0335	9.9706	Up	6.3867e-09	5.92494e-08
Unigene10246_CKA	345	0	14	0.01	10.0223	9.96899	Up	3.81212e-05	0.000214144
Unigene8042_CKA	322	0	13	0.01	9.97114	9.96161	Up	7.86728e-05	0.000418717
gi|161577571|gb|EY948972.1|EY948972	776	0	31	0.01	9.86637	9.94638	Up	1.70604e-10	1.84579e-09
gi|167447701|gb|FD955875.1|FD955875	601	0	24	0.01	9.86266	9.94583	Up	2.72014e-08	2.35458e-07
Unigene12301_CKA	351	0	14	0.01	9.85095	9.94412	Up	3.81212e-05	0.000214287
Unigene14318_CKA	327	0	13	0.01	9.81868	9.93938	Up	7.86728e-05	0.000417791
Unigene14749_CKA	431	0	17	0.01	9.74157	9.92801	Up	4.33706e-06	2.83034e-05
Unigene19740_CKA	305	0	12	0.01	9.71715	9.92439	Up	0.000162361	0.000810344
CL9838.Contig3_CKA	768	0	30	0.01	9.64756	9.91402	Up	3.52084e-10	3.70824e-09
CL3314.Contig2_CKA	1676	0	64	0.01	9.43112	9.88129	Up	7.05166e-21	1.52129e-19
gi|332793120|gb|FY448053.1|FY448053	713	0	27	0.01	9.35258	9.86922	Up	3.0947e-09	2.95464e-08
Unigene18366_CKA	324	0	12	0.01	9.14731	9.8372	Up	0.000162361	0.000809943
gi|167452248|gb|FD954888.1|FD954888	729	0	27	0.01	9.14731	9.8372	Up	3.0947e-09	2.95296e-08
gi|158925281|gb|EX897855.1|EX897855	769	0	28	0.01	8.99268	9.81261	Up	1.49955e-09	1.48481e-08
Unigene28223_CKA	552	0	20	0.01	8.94846	9.8055	Up	4.93426e-07	3.65945e-06
CL9136.Contig1_CKA	1051	0	38	0.01	8.92973	9.80247	Up	1.07001e-12	1.38705e-11
CL9019.Contig1_CKA	1565	0	55	0.01	8.67972	9.7615	Up	4.7886e-18	8.8766e-17
Unigene5400_CKA	376	0	13	0.01	8.53912	9.73794	Up	7.86728e-05	0.000418187
gi|167449994|gb|FD954089.1|FD954089	741	0	25	0.01	8.33257	9.70262	Up	1.31806e-08	1.18273e-07
gi|156174195|gb|EW734341.1|EW734341	668	1	781	0.347569	288.757	9.69834	Up	7.00352e-244	2.32402e-241
Unigene24578_CKA	387	0	13	0.01	8.2964	9.69634	Up	7.86728e-05	0.000418628
Unigene31505_CKA	747	0	25	0.01	8.26565	9.69098	Up	1.31806e-08	1.18168e-07
Unigene25317_CKA	1443	0	48	0.01	8.21547	9.6822	Up	7.63504e-16	1.23431e-14
gi|166142796|gb|FD573932.1|FD573932	726	0	24	0.01	8.16455	9.67323	Up	2.72014e-08	2.35417e-07
CL11304.Contig2_CKA	909	0	30	0.01	8.15107	9.67085	Up	3.52084e-10	3.70669e-09
CL13908.Contig2_CKA	579	0	19	0.01	8.10462	9.6626	Up	1.01831e-06	7.21789e-06
gi|166147003|gb|FD580217.1|FD580217	799	0	26	0.01	8.03681	9.65048	Up	6.3867e-09	5.92385e-08
gnl|UG|Rsa#S42049283	2125	0	69	0.01	8.0195	9.64737	Up	1.88367e-22	4.37432e-21
CL3660.Contig1_CKA	401	0	13	0.01	8.00675	9.64507	Up	7.86728e-05	0.000418099
Unigene23051_CKA	715	0	23	0.01	7.94473	9.63385	Up	5.6137e-08	4.69257e-07
CL2416.Contig1_CKA	686	0	22	0.01	7.92056	9.62946	Up	1.15853e-07	9.32128e-07
gi|167446010|gb|FD950344.1|FD950344	782	0	25	0.01	7.8957	9.62492	Up	1.31806e-08	1.18316e-07
gi|161577270|gb|EY948674.1|EY948674	571	0	18	0.01	7.78563	9.60467	Up	2.10154e-06	1.42991e-05
Unigene22269_CKA	1714	0	54	0.01	7.78109	9.60383	Up	9.8825e-18	1.79756e-16
gi|156173502|gb|EW733648.1|EW733648	670	0	21	0.01	7.74109	9.59639	Up	2.39092e-07	1.84849e-06
gi|158947316|gb|EX909712.1|EX909712	770	0	24	0.01	7.698	9.58834	Up	2.72014e-08	2.35296e-07
gnl|UG|Rsa#S41974681	829	0	25	0.01	7.44805	9.54072	Up	1.31806e-08	1.18252e-07
Unigene1505_CKA	699	0	21	0.01	7.41992	9.53526	Up	2.39092e-07	1.84991e-06
Unigene13302_CKA	734	0	22	0.01	7.4026	9.53189	Up	1.15853e-07	9.31979e-07
gi|158943710|gb|EX905876.1|EX905876	706	0	21	0.01	7.34636	9.52088	Up	2.39092e-07	1.85048e-06
CL5293.Contig1_CKA	438	0	13	0.01	7.33038	9.51774	Up	7.86728e-05	0.000417571
gi|332782770|gb|FY443789.1|FY443789	776	0	23	0.01	7.32021	9.51574	Up	5.6137e-08	4.69802e-07
gi|156171793|gb|EW731939.1|EW731939	776	0	23	0.01	7.32021	9.51574	Up	5.6137e-08	4.69179e-07
gi|156168764|gb|EW728910.1|EW728910	815	0	24	0.01	7.27296	9.5064	Up	2.72014e-08	2.35498e-07
gnl|UG|Rsa#S42026394	721	0	21	0.01	7.19352	9.49055	Up	2.39092e-07	1.84934e-06
gi|167442117|gb|FD948074.1|FD948074	619	0	18	0.01	7.1819	9.48822	Up	2.10154e-06	1.43146e-05
gi|167452626|gb|FD958281.1|FD958281	451	0	13	0.01	7.11909	9.47555	Up	7.86728e-05	0.000417527
gi|156178390|gb|EW738536.1|EW738536	733	0	21	0.01	7.07575	9.46674	Up	2.39092e-07	1.85019e-06
gi|167446813|gb|FD953142.1|FD953142	636	0	18	0.01	6.98993	9.44913	Up	2.10154e-06	1.43049e-05
gnl|UG|Rsa#S42567324	675	0	19	0.01	6.95196	9.44128	Up	1.01831e-06	7.22195e-06
gnl|UG|Rsa#S41980637	892	0	25	0.01	6.92201	9.43505	Up	1.31806e-08	1.1821e-07
Unigene27222_CKA	572	0	16	0.01	6.90846	9.43222	Up	8.9506e-06	5.58322e-05
gi|156177213|gb|EW737359.1|EW737359	792	0	22	0.01	6.86049	9.42217	Up	1.15853e-07	9.31682e-07
Unigene2736_CKA	511	0	14	0.01	6.76651	9.40227	Up	3.81212e-05	0.000213953
CL1654.Contig2_CKA	624	0	17	0.01	6.72855	9.39415	Up	4.33706e-06	2.83181e-05
gi|158921637|gb|EX894585.1|EX894585	777	0	21	0.01	6.67507	9.38264	Up	2.39092e-07	1.85076e-06
gnl|UG|Rsa#S42027701	778	0	21	0.01	6.66649	9.38078	Up	2.39092e-07	1.84878e-06
gnl|UG|Rsa#S42569993	634	0	17	0.01	6.62242	9.37122	Up	4.33706e-06	2.82997e-05
CL1519.Contig4_CKA	1088	0	29	0.01	6.58304	9.36261	Up	7.26616e-10	7.43554e-09
Unigene19893_CKA	452	0	12	0.01	6.55692	9.35688	Up	0.000162361	0.000810665
CL10328.Contig1_CKA	982	0	26	0.01	6.53912	9.35295	Up	6.3867e-09	5.92821e-08
CL13903.Contig1_CKA	724	0	19	0.01	6.48145	9.34017	Up	1.01831e-06	7.22805e-06
Unigene17069_CKA	460	0	12	0.01	6.44289	9.33156	Up	0.000162361	0.000809863
gi|166136804|gb|FD568460.1|FD568460	692	0	18	0.01	6.42427	9.32739	Up	2.10154e-06	1.42953e-05
Unigene23052_CKA	659	0	17	0.01	6.37119	9.31542	Up	4.33706e-06	2.83291e-05
gnl|UG|Rsa#S42027151	510	0	13	0.01	6.2955	9.29818	Up	7.86728e-05	0.000418143
gi|332784549|gb|FY449908.1|FY449908	827	0	21	0.01	6.2715	9.29267	Up	2.39092e-07	1.84821e-06
CL2920.Contig2_CKA	1506	1	587	0.154167	96.2655	9.28638	Up	5.8264e-183	1.42659e-180
CL2380.Contig5_CKA	518	0	13	0.01	6.19828	9.27572	Up	7.86728e-05	0.00041854
gnl|UG|Rsa#S43005999	808	0	20	0.01	6.1133	9.25581	Up	4.93426e-07	3.66214e-06
CL10469.Contig2_CKA	693	0	17	0.01	6.05861	9.24284	Up	4.33706e-06	2.83327e-05
gi|166143914|gb|FD574017.1|FD574017	613	0	15	0.01	6.04349	9.23924	Up	1.84718e-05	0.000109111
Unigene10479_CKA	660	0	16	0.01	5.98733	9.22577	Up	8.9506e-06	5.5846e-05
gi|332794486|gb|FY451159.1|FY451159	871	0	21	0.01	5.95468	9.21788	Up	2.39092e-07	1.84906e-06
gi|332776006|gb|FY428090.1|FY428090	796	0	19	0.01	5.89519	9.20339	Up	1.01831e-06	7.22297e-06
gi|166148655|gb|FD580309.1|FD580309	796	0	19	0.01	5.89519	9.20339	Up	1.01831e-06	7.21992e-06
gi|166136778|gb|FD568434.1|FD568434	674	0	16	0.01	5.86297	9.19549	Up	8.9506e-06	5.57633e-05
CL12273.Contig2_CKA	802	0	19	0.01	5.85109	9.19256	Up	1.01831e-06	7.22399e-06
Unigene14030_CKA	1033	0	24	0.01	5.7381	9.16443	Up	2.72014e-08	2.35377e-07
gi|161566190|gb|EY937734.1|EY937734	561	0	13	0.01	5.72319	9.16067	Up	7.86728e-05	0.000418319
Unigene24503_CKA	735	0	17	0.01	5.7124	9.15795	Up	4.33706e-06	2.83217e-05
CL5207.Contig2_CKA	742	0	17	0.01	5.65851	9.14428	Up	4.33706e-06	2.83144e-05
CL12286.Contig2_CKA	614	0	14	0.01	5.63141	9.13735	Up	3.81212e-05	0.000214048
gi|158940777|gb|EX903109.1|EX903109	753	0	17	0.01	5.57585	9.12305	Up	4.33706e-06	2.83071e-05
CL28.Contig1_CKA	1978	0	44	0.01	5.49394	9.1017	Up	1.38497e-14	2.06067e-13
CL1628.Contig1_CKA	1124	0	25	0.01	5.49327	9.10152	Up	1.31806e-08	1.18337e-07
Unigene17332_CKA	540	0	12	0.01	5.48839	9.10024	Up	0.000162361	0.000809783
CL1904.Contig3_CKA	857	0	19	0.01	5.47558	9.09687	Up	1.01831e-06	7.225e-06
Unigene8625_CKA	732	0	16	0.01	5.39842	9.07639	Up	8.9506e-06	5.57908e-05
CL5866.Contig1_CKA	825	0	18	0.01	5.3886	9.07377	Up	2.10154e-06	1.4303e-05
gi|166137964|gb|FD570794.1|FD570794	693	0	15	0.01	5.34583	9.06227	Up	1.84718e-05	0.000108958
gnl|UG|Rsa#S42049349	744	0	16	0.01	5.31134	9.05293	Up	8.9506e-06	5.58115e-05
CL3332.Contig1_CKA	698	0	15	0.01	5.30754	9.0519	Up	1.84718e-05	0.000109124
gi|156162679|gb|EW722825.1|EW722825	704	0	15	0.01	5.2623	9.03955	Up	1.84718e-05	0.000109009
CL13811.Contig1_CKA	893	0	19	0.01	5.25484	9.0375	Up	1.01831e-06	7.22094e-06
gi|161577315|gb|EY949161.1|EY949161	706	0	15	0.01	5.2474	9.03546	Up	1.84718e-05	0.000108984
gi|167437252|gb|FD942867.1|FD942867	660	0	14	0.01	5.23892	9.03312	Up	3.81212e-05	0.000213929
gi|167441262|gb|FD946844.1|FD946844	708	0	15	0.01	5.23257	9.03138	Up	1.84718e-05	0.000109035
CL9831.Contig1_CKA	570	0	12	0.01	5.19953	9.02224	Up	0.000162361	0.000810986
gnl|UG|Rsa#S42008376	762	0	16	0.01	5.18588	9.01844	Up	8.9506e-06	5.57564e-05
gi|332780767|gb|FY444343.1|FY444343	860	0	18	0.01	5.1693	9.01382	Up	2.10154e-06	1.43165e-05
gi|161564134|gb|EY935347.1|EY935347	814	0	17	0.01	5.15801	9.01067	Up	4.33706e-06	2.83254e-05
gi|332789665|gb|FY447572.1|FY447572	863	0	18	0.01	5.15133	9.0088	Up	2.10154e-06	1.42914e-05
CL2285.Contig2_CKA	1888	0	39	0.01	5.10176	8.99485	Up	5.18476e-13	6.89283e-12
gnl|UG|Rsa#S42007692	732	0	15	0.01	5.06101	8.98328	Up	1.84718e-05	0.000109073
gnl|UG|Rsa#S43010894	784	0	16	0.01	5.04036	8.97738	Up	8.9506e-06	5.5777e-05
gnl|UG|Rsa#S42567079	785	0	16	0.01	5.03394	8.97554	Up	8.9506e-06	5.58046e-05
gi|332791561|gb|FY452385.1|FY452385	893	0	18	0.01	4.97827	8.9595	Up	2.10154e-06	1.43107e-05
gi|158940902|gb|EX903234.1|EX903234	746	0	15	0.01	4.96604	8.95595	Up	1.84718e-05	0.000109022
Unigene25469_CKA	899	0	18	0.01	4.94504	8.94984	Up	2.10154e-06	1.42972e-05
gi|161578737|gb|EY949862.1|EY949862	651	0	13	0.01	4.93196	8.94602	Up	7.86728e-05	0.000418452
CL986.Contig1_CKA	1252	0	25	0.01	4.93166	8.94593	Up	1.31806e-08	1.18358e-07
CL6779.Contig1_CKA	1624	0	32	0.01	4.86655	8.92676	Up	8.2667e-11	9.16808e-10
gi|158940799|gb|EX903131.1|EX903131	611	0	12	0.01	4.85062	8.92203	Up	0.000162361	0.000811066
gi|158942843|gb|EX906174.1|EX906174	764	0	15	0.01	4.84903	8.92155	Up	1.84718e-05	0.000109047
Unigene1282_CKA	920	0	18	0.01	4.83217	8.91653	Up	2.10154e-06	1.43127e-05
CL8061.Contig1_CKA	774	0	15	0.01	4.78639	8.90279	Up	1.84718e-05	0.000109137
Unigene27772_CKA	729	0	14	0.01	4.74305	8.88967	Up	3.81212e-05	0.000214072
CL11831.Contig2_CKA	889	0	17	0.01	4.72285	8.88352	Up	4.33706e-06	2.83107e-05
gi|167452671|gb|FD958415.1|FD958415	628	0	12	0.01	4.71932	8.88243	Up	0.000162361	0.000810504
gi|332776050|gb|FY428134.1|FY428134	840	0	16	0.01	4.70433	8.87785	Up	8.9506e-06	5.57977e-05
gi|167449300|gb|FD953394.1|FD953394	793	0	15	0.01	4.67171	8.86781	Up	1.84718e-05	0.000109149
gi|332784803|gb|FY450162.1|FY450162	847	0	16	0.01	4.66545	8.86587	Up	8.9506e-06	5.58391e-05
CL9863.Contig2_CKA	1439	0	27	0.01	4.63405	8.85613	Up	3.0947e-09	2.95632e-08
gnl|UG|Rsa#S42568136	854	0	16	0.01	4.62721	8.854	Up	8.9506e-06	5.58253e-05
CL5601.Contig1_CKA	988	5	2168	1.17498	541.951	8.84938	Up	0	0
CL4954.Contig3_CKA	749	4	1734	1.23992	571.774	8.84905	Up	0	0
gi|167450310|gb|FD955755.1|FD955755	646	0	12	0.01	4.58782	8.84166	Up	0.000162361	0.000811629
gi|161574420|gb|EY946155.1|EY946155	763	0	14	0.01	4.5317	8.82391	Up	3.81212e-05	0.000214239
gi|332784712|gb|FY450071.1|FY450071	821	0	15	0.01	4.51238	8.81774	Up	1.84718e-05	0.000109098
CL4633.Contig1_CKA	1971	0	36	0.01	4.511	8.8173	Up	4.55724e-12	5.62149e-11
gnl|UG|Rsa#S43010276	664	0	12	0.01	4.46345	8.80202	Up	0.000162361	0.000811307
CL644.Contig1_CKA	666	0	12	0.01	4.45004	8.79768	Up	0.000162361	0.000811468
CL4766.Contig1_CKA	1332	0	24	0.01	4.45004	8.79768	Up	2.72014e-08	2.35175e-07
gi|161578098|gb|EY949411.1|EY949411	730	0	13	0.01	4.39823	8.78078	Up	7.86728e-05	0.000417879
gi|156163737|gb|EW723883.1|EW723883	845	0	15	0.01	4.38422	8.77617	Up	1.84718e-05	0.000109086
gi|156174769|gb|EW734915.1|EW734915	736	0	13	0.01	4.36237	8.76897	Up	7.86728e-05	0.000418275
gnl|UG|Rsa#S42006338	795	0	14	0.01	4.34929	8.76464	Up	3.81212e-05	0.000214096
gi|161578742|gb|EY949867.1|EY949867	742	0	13	0.01	4.3271	8.75726	Up	7.86728e-05	0.000418231
CL1831.Contig1_CKA	698	0	12	0.01	4.24603	8.72997	Up	0.000162361	0.000810184
gi|156164069|gb|EW724215.1|EW724215	699	0	12	0.01	4.23996	8.72791	Up	0.000162361	0.000811147
gi|332781163|gb|FY446124.1|FY446124	759	0	13	0.01	4.23018	8.72458	Up	7.86728e-05	0.000417747
gi|166137405|gb|FD571480.1|FD571480	822	0	14	0.01	4.20643	8.71645	Up	3.81212e-05	0.000214167
gi|332783281|gb|FY440589.1|FY440589	893	0	15	0.01	4.14856	8.69647	Up	1.84718e-05	0.000108945
gi|156165326|gb|EW725472.1|EW725472	779	0	13	0.01	4.12158	8.68705	Up	7.86728e-05	0.000417483
Unigene27303_CKA	722	0	12	0.01	4.10489	8.6812	Up	0.000162361	0.000811388
gi|332787328|gb|FY453052.1|FY453052	863	0	14	0.01	4.00659	8.64623	Up	3.81212e-05	0.000214311
CL127.Contig2_CKA	881	0	14	0.01	3.92473	8.61645	Up	3.81212e-05	0.00021412
CL3419.Contig2_CKA	779	0	12	0.01	3.80453	8.57157	Up	0.000162361	0.000811951
gi|332792822|gb|FY451600.1|FY451600	781	0	12	0.01	3.79479	8.56788	Up	0.000162361	0.000810023
CL5907.Contig2_CKA	1824	0	28	0.01	3.79132	8.56656	Up	1.49955e-09	1.48451e-08
gi|166150896|gb|FD582816.1|FD582816	788	0	12	0.01	3.76108	8.555	Up	0.000162361	0.000810264
gi|332777776|gb|FY440979.1|FY440979	854	0	13	0.01	3.75961	8.55444	Up	7.86728e-05	0.000418672
gi|167448612|gb|FD954686.1|FD954686	793	0	12	0.01	3.73736	8.54588	Up	0.000162361	0.000810104
gnl|UG|Rsa#S41980071	853	3	1037	0.816562	300.253	8.5224	Up	0	0
CL2099.Contig1_CKA	1676	0	24	0.01	3.53667	8.46625	Up	2.72014e-08	2.35215e-07
Unigene7954_CKA	412	2	663	1.12707	397.442	8.46203	Up	1.37815e-204	3.81938e-202
gi|332788984|gb|FY441448.1|FY441448	863	0	12	0.01	3.43422	8.42384	Up	0.000162361	0.000812031
CL7528.Contig1_CKA	1656	0	23	0.01	3.43024	8.42217	Up	5.6137e-08	4.6988e-07
gi|332795060|gb|FY453124.1|FY453124	876	0	12	0.01	3.38325	8.40227	Up	0.000162361	0.000810424
Unigene9906_CKA	297	4	1253	3.12695	1041.96	8.38033	Up	0	0
gi|332787378|gb|FY453302.1|FY453302	899	0	12	0.01	3.2967	8.36488	Up	0.000162361	0.000811709
CL14444.Contig3_CKA	1500	0	20	0.01	3.29303	8.36327	Up	4.93426e-07	3.66106e-06
Unigene11751_CKA	250	9	2709	8.35833	2676.25	8.32278	Up	0	0
gi|332776484|gb|FY428568.1|FY428568	853	1	297	0.272187	85.9933	8.30348	Up	5.27602e-92	5.8359e-90
CL1198.Contig1_CKA	1021	0	13	0.01	3.14467	8.29676	Up	7.86728e-05	0.000418584
CL10306.Contig2_CKA	952	0	12	0.01	3.11316	8.28224	Up	0.000162361	0.000810745
CL2013.Contig2_CKA	1155	0	14	0.01	2.99367	8.22577	Up	3.81212e-05	0.000214024
CL4660.Contig1_CKA	960	1	266	0.24185	68.4333	8.14444	Up	2.68726e-82	2.61161e-80
Unigene28597_CKA	1890	3	786	0.368533	102.711	8.12258	Up	5.2089e-241	1.70605e-238
CL8706.Contig1_CKA	1123	0	12	0.01	2.63912	8.04391	Up	0.000162361	0.00081179
CL190.Contig1_CKA	1440	0	15	0.01	2.57268	8.00713	Up	1.84718e-05	0.000108971
CL368.Contig3_CKA	1370	0	14	0.01	2.52386	7.97949	Up	3.81212e-05	0.000214191
CL4263.Contig1_CKA	1030	4	946	0.901654	226.836	7.97486	Up	5.01862e-289	2.0414e-286
CL10256.Contig1_CKA	834	1	225	0.278388	66.6306	7.90294	Up	1.81315e-69	1.42896e-67
CL2560.Contig1_CKA	1596	1	208	0.145474	32.1875	7.7896	Up	3.7493e-64	2.73282e-62
CL9117.Contig1_CKA	2836	2	398	0.163735	34.6605	7.72579	Up	1.21133e-121	1.87418e-119
CL6969.Contig3_CKA	988	3	575	0.704987	143.737	7.67162	Up	5.06528e-175	1.18281e-172
CL2682.Contig2_CKA	1343	3	554	0.518635	101.881	7.61794	Up	1.8377e-168	4.1014e-166
CL5361.Contig1_CKA	964	1	184	0.240846	47.1409	7.61272	Up	1.18379e-56	7.64522e-55
CL2665.Contig1_CKA	1898	0	15	0.01	1.95188	7.60872	Up	1.84718e-05	0.000109162
gnl|UG|Rsa#S42569329	821	1	177	0.282796	53.2461	7.55677	Up	1.81678e-54	1.12714e-52
Unigene25833_CKA	1612	9	1567	1.29627	240.083	7.53303	Up	0	0
gi|166145287|gb|FD577505.1|FD577505	798	2	333	0.581894	103.062	7.46854	Up	2.4131e-101	2.99052e-99
CL4250.Contig1_CKA	1681	0	12	0.01	1.76308	7.46195	Up	0.000162361	0.000811549
gnl|UG|Rsa#S42049329	1011	45	7425	10.3342	1813.86	7.45548	Up	0	0
Unigene25237_CKA	583	2	322	0.796486	136.41	7.42008	Up	6.53034e-98	7.78685e-96
Unigene34078_CKA	207	2	311	2.24324	371.063	7.36993	Up	1.7632e-94	1.99852e-92
CL3529.Contig2_CKA	1071	2	310	0.433568	71.4874	7.36529	Up	3.61572e-94	4.06177e-92
Unigene25551_CKA	525	2	306	0.884479	143.953	7.34655	Up	6.39246e-93	7.13339e-91
Unigene34967_CKA	242	2	301	1.91881	307.191	7.32278	Up	2.31636e-91	2.53989e-89
Unigene23642_CKA	848	2	301	0.547584	87.6654	7.32278	Up	2.31636e-91	2.53438e-89
gi|167446966|gb|FD951120.1|FD951120	676	2	296	0.686911	108.144	7.29862	Up	8.389e-90	8.96468e-88
CL8404.Contig1_CKA	296	1	145	0.784378	120.986	7.26907	Up	1.75106e-44	8.41961e-43
CL10638.Contig2_CKA	755	5	725	1.53759	237.164	7.26907	Up	4.54832e-218	1.34159e-215
Unigene10559_CKA	348	1	140	0.667172	99.3588	7.21844	Up	6.3337e-43	2.94982e-41
CL2062.Contig2_CKA	208	8	1108	8.92984	1315.63	7.2029	Up	0	0
gi|156163571|gb|EW723717.1|EW723717	777	1	138	0.298811	43.8647	7.19769	Up	2.65982e-42	1.22185e-40
Unigene24867_CKA	3603	0	21	0.01	1.4395	7.16943	Up	2.39092e-07	1.84963e-06
CL4423.Contig1_CKA	2067	0	12	0.01	1.43383	7.16373	Up	0.000162361	0.000811227
Unigene9196_CKA	251	4	535	3.70001	526.426	7.15256	Up	1.09877e-160	2.3286e-158
Unigene6914_CKA	283	1	131	0.820409	114.325	7.12258	Up	4.03024e-40	1.74042e-38
CL1462.Contig1_CKA	1146	3	383	0.60779	82.5413	7.0854	Up	3.9254e-115	5.60887e-113
gi|166144447|gb|FD576665.1|FD576665	693	32	4070	10.721	1450.5	7.07997	Up	0	0
CL120.Contig1_CKA	2450	0	13	0.01	1.31049	7.03397	Up	7.86728e-05	0.000417615
CL4954.Contig1_CKA	925	1	122	0.251001	32.5743	7.0199	Up	2.55294e-37	1.01153e-35
gi|166147198|gb|FD579812.1|FD579812	703	2	232	0.660529	81.5061	6.94714	Up	7.1275e-70	5.65258e-68
gnl|UG|Rsa#S41980861	651	1	115	0.356645	43.6289	6.93465	Up	3.8424e-35	1.43348e-33
Unigene723_CKA	340	2	229	1.36574	166.347	6.92837	Up	6.1062e-69	4.78246e-67
CL2062.Contig1_CKA	298	10	1140	7.79113	944.813	6.92205	Up	0	0
gi|166145084|gb|FD577782.1|FD577782	670	5	549	1.73266	202.374	6.8679	Up	2.74448e-163	5.91576e-161
gi|332779990|gb|FY439966.1|FY439966	841	1	109	0.276071	32.0102	6.85735	Up	2.81754e-33	9.92416e-32
CL13357.Contig1_CKA	1325	6	652	1.05136	121.532	6.85293	Up	1.42099e-193	3.73299e-191
CL10723.Contig1_CKA	1371	8	863	1.35478	155.464	6.84238	Up	1.1036e-255	3.89262e-253
gnl|UG|Rsa#S42027583	782	1	107	0.2969	33.7936	6.83063	Up	1.17857e-32	4.07165e-31
CL4865.Contig2_CKA	1193	1	106	0.194615	21.9444	6.81708	Up	2.41016e-32	8.25296e-31
gnl|UG|Rsa#S42564254	765	1	106	0.303498	34.2217	6.81708	Up	2.41016e-32	8.25856e-31
CL2843.Contig6_CKA	5299	0	24	0.01	1.1186	6.80555	Up	2.72014e-08	2.35135e-07
CL13775.Contig1_CKA	1348	2	210	0.344474	38.4757	6.80341	Up	4.9e-63	3.48591e-61
Unigene179_CKA	596	1	103	0.389557	42.6824	6.77566	Up	2.06012e-31	6.83621e-30
CL258.Contig30_CKA	1467	2	205	0.316531	34.5129	6.76864	Up	1.74942e-61	1.21542e-59
Unigene8293_CKA	602	2	204	0.771348	83.6934	6.76159	Up	3.57582e-61	2.47748e-59
Unigene27269_CKA	620	2	204	0.748954	81.2636	6.76159	Up	3.57582e-61	2.47408e-59
CL5538.Contig3_CKA	2138	6	607	0.651569	70.1194	6.74975	Up	1.34099e-179	3.19049e-177
CL3517.Contig1_CKA	1729	2	200	0.268567	28.5688	6.73302	Up	6.2387e-60	4.24661e-58
gnl|UG|Rsa#S43008405	726	2	195	0.639603	66.3369	6.69649	Up	2.22212e-58	1.4806e-56
CL85.Contig1_CKA	647	4	387	1.4354	147.728	6.68535	Up	1.1301e-114	1.59668e-112
CL8374.Contig1_CKA	1261	7	676	1.28884	132.4	6.68269	Up	2.49452e-199	6.69261e-197
CL4009.Contig1_CKA	479	12	1146	5.81651	590.89	6.66659	Up	0	0
Unigene1893_CKA	686	2	188	0.676897	67.6848	6.64375	Up	3.29746e-56	2.10532e-54
Unigene21250_CKA	777	1	94	0.298811	29.8789	6.64375	Up	1.28012e-28	3.86867e-27
CL7243.Contig2_CKA	1005	1	93	0.231021	22.8546	6.62832	Up	2.6146e-28	7.78959e-27
Unigene9067_CKA	401	1	92	0.578992	56.6632	6.61272	Up	5.33966e-28	1.56951e-26
Unigene22088_CKA	302	4	366	3.07518	299.317	6.60486	Up	3.674e-108	4.87665e-106
Unigene1315_CKA	359	2	181	1.29346	124.521	6.58901	Up	4.8801e-54	3.0018e-52
gnl|UG|Rsa#S42026548	821	2	180	0.565593	54.1485	6.58102	Up	9.9624e-54	6.06876e-52
gnl|UG|Rsa#S42008342	681	1	89	0.340934	32.2775	6.5649	Up	4.54508e-27	1.28647e-25
gi|332791284|gb|FY452108.1|FY452108	846	6	527	1.64664	153.85	6.54586	Up	8.61546e-155	1.75933e-152
CL6068.Contig2_CKA	1025	4	349	0.906052	84.0928	6.53625	Up	6.80318e-103	8.4937e-101
gi|156175019|gb|EW735165.1|EW735165	712	1	86	0.32609	29.8316	6.51543	Up	3.86462e-26	1.05537e-24
Unigene20636_CKA	1389	2	169	0.334306	30.0498	6.49004	Up	2.54616e-50	1.42537e-48
CL52.Contig10_CKA	1715	4	338	0.541518	48.6754	6.49004	Up	1.73389e-99	2.10737e-97
Unigene13963_CKA	1526	2	168	0.304293	27.1902	6.48148	Up	5.1939e-50	2.87885e-48
Unigene13721_CKA	292	1	84	0.795123	71.0483	6.48148	Up	1.60895e-25	4.27577e-24
CL428.Contig2_CKA	1017	1	84	0.228295	20.3993	6.48148	Up	1.60895e-25	4.27802e-24
CL811.Contig2_CKA	288	5	418	4.03083	358.46	6.47459	Up	1.1822e-122	1.84039e-120
gi|156171821|gb|EW731967.1|EW731967	729	2	165	0.636971	55.9003	6.45548	Up	4.4069e-49	2.39268e-47
CL11748.Contig1_CKA	378	1	82	0.614222	53.5771	6.44671	Up	6.69502e-25	1.73977e-23
gnl|UG|Rsa#S42049261	699	6	483	1.99293	170.658	6.42008	Up	3.593e-141	6.73708e-139
Unigene29696_CKA	273	2	160	1.70092	144.749	6.41109	Up	1.55327e-47	8.11871e-46
gi|161567430|gb|EY938646.1|EY938646	802	1	79	0.289496	24.3282	6.39294	Up	5.67686e-24	1.414e-22
Unigene31841_CKA	272	1	79	0.853588	71.7324	6.39294	Up	5.67686e-24	1.4147e-22
Unigene14952_CKA	425	2	157	1.09259	91.2364	6.38378	Up	1.31562e-46	6.72326e-45
CL13644.Contig2_CKA	646	1	78	0.359405	29.8208	6.37456	Up	1.15726e-23	2.83218e-22
CL7962.Contig3_CKA	1161	1	75	0.199979	15.9546	6.31798	Up	9.79496e-23	2.30325e-21
gi|158927613|gb|EX900613.1|EX900613	752	1	74	0.308744	24.3036	6.29862	Up	1.9955e-22	4.62551e-21
CL8924.Contig2_CKA	1078	3	216	0.646129	49.4871	6.25909	Up	2.54506e-63	1.82086e-61
CL9268.Contig1_CKA	1052	2	142	0.441399	33.3373	6.23891	Up	5.67206e-42	2.57974e-40
CL7414.Contig1_CKA	1156	4	284	0.803376	60.6761	6.23891	Up	8.55902e-83	8.4318e-81
CL8195.Contig3_CKA	571	2	141	0.813225	60.9874	6.22871	Up	1.15453e-41	5.18552e-40
gi|332779028|gb|FY438387.1|FY438387	794	1	70	0.292413	21.7738	6.21844	Up	3.43158e-21	7.51565e-20
CL9501.Contig2_CKA	830	7	485	1.95811	144.318	6.20365	Up	3.14464e-140	5.85286e-138
gnl|UG|Rsa#S42002801	684	13	898	4.4127	324.248	6.19929	Up	2.17054e-258	7.81999e-256
CL6418.Contig1_CKA	542	3	206	1.28511	93.8697	6.1907	Up	3.10206e-60	2.12012e-58
gnl|UG|Rsa#S42049272	2181	2	137	0.212908	15.5139	6.18719	Up	1.97991e-40	8.62388e-39
gi|167444045|gb|FD949392.1|FD949392	732	1	68	0.31718	22.9433	6.17662	Up	1.42146e-20	3.01249e-19
Unigene22845_CKA	1365	4	272	0.680369	49.2146	6.17662	Up	4.31022e-79	4.03345e-77
gi|332788755|gb|FY441333.1|FY441333	897	1	68	0.258836	18.7229	6.17662	Up	1.42146e-20	3.01375e-19
Unigene17634_CKA	421	2	135	1.10297	79.1971	6.16598	Up	8.19412e-40	3.50852e-38
gi|332785670|gb|FY444602.1|FY444602	829	1	67	0.280067	19.9608	6.15525	Up	2.8922e-20	6.04057e-19
CL6065.Contig5_CKA	260	3	200	2.67895	189.983	6.14806	Up	2.19696e-58	1.46577e-56
CL9553.Contig2_CKA	1978	2	133	0.234758	16.6067	6.14444	Up	3.38984e-39	1.42365e-37
gi|332787177|gb|FY452901.1|FY452901	893	1	65	0.259995	17.9771	6.11153	Up	1.19658e-19	2.43561e-18
CL2967.Contig1_CKA	1102	13	841	2.73892	188.483	6.10468	Up	8.04594e-241	2.60147e-238
gi|332795159|gb|FY453223.1|FY453223	806	4	257	1.15224	78.7509	6.09479	Up	1.80906e-74	1.56513e-72
CL6345.Contig2_CKA	285	1	64	0.814652	55.4616	6.08916	Up	2.4331e-19	4.87965e-18
CL6213.Contig4_CKA	225	1	64	1.03189	70.2514	6.08916	Up	2.4331e-19	4.88353e-18
gi|167452578|gb|FD953613.1|FD953613	556	1	64	0.417582	28.4291	6.08916	Up	2.4331e-19	4.88159e-18
CL1878.Contig2_CKA	604	4	254	1.53759	103.861	6.07785	Up	1.51837e-73	1.28931e-71
gi|158921558|gb|EX894206.1|EX894206	611	45	2843	17.0997	1149.19	6.07051	Up	0	0
gi|156169049|gb|EW729195.1|EW729195	752	2	126	0.617489	41.3819	6.06644	Up	4.86452e-37	1.91092e-35
Unigene6338_CKA	477	1	62	0.486742	32.1019	6.04336	Up	1.00531e-18	1.93686e-17
Unigene4756_CKA	597	1	62	0.388904	25.6493	6.04336	Up	1.00531e-18	1.9376e-17
CL157.Contig4_CKA	609	27	1658	10.2935	672.395	6.0295	Up	0	0
CL4840.Contig4_CKA	944	1	61	0.245949	15.9594	6.0199	Up	2.04278e-18	3.87353e-17
CL14001.Contig1_CKA	730	1	61	0.318049	20.6378	6.0199	Up	2.04278e-18	3.87498e-17
Unigene19287_CKA	264	2	121	1.75891	113.198	6.00803	Up	1.68311e-35	6.35914e-34
gnl|UG|Rsa#S42024864	766	3	180	0.909305	58.0365	5.99605	Up	3.16594e-52	1.85252e-50
Unigene31147_CKA	386	2	120	1.20298	76.7806	5.99605	Up	3.41794e-35	1.27702e-33
CL811.Contig3_CKA	1666	9	534	1.25425	79.1633	5.97993	Up	2.55586e-152	5.17731e-150
gi|167441807|gb|FD949069.1|FD949069	603	7	415	2.69524	169.976	5.97877	Up	1.13751e-118	1.68749e-116
gi|332787099|gb|FY452823.1|FY452823	832	1	58	0.279057	17.2172	5.94714	Up	1.71128e-17	3.07282e-16
Unigene31731_CKA	215	2	116	2.15977	133.253	5.94714	Up	5.80476e-34	2.09283e-32
Unigene20492_CKA	205	2	116	2.26513	139.753	5.94714	Up	5.80476e-34	2.09432e-32
gi|161565248|gb|EY936900.1|EY936900	822	1	58	0.282452	17.4266	5.94714	Up	1.71128e-17	3.07172e-16
gi|332786266|gb|FY441794.1|FY441794	613	2	115	0.757507	46.3335	5.93465	Up	1.17798e-33	4.1872e-32
gnl|UG|Rsa#S42003983	540	16	901	6.87928	412.087	5.90455	Up	8.12704e-255	2.82703e-252
gnl|UG|Rsa#S43010384	506	1	56	0.458845	27.3335	5.89652	Up	7.04928e-17	1.21767e-15
gi|332777794|gb|FY440997.1|FY440997	516	1	56	0.449953	26.8038	5.89652	Up	7.04928e-17	1.21725e-15
Unigene18187_CKA	455	7	379	3.57194	205.724	5.84786	Up	1.29374e-107	1.70824e-105
Unigene24101_CKA	1780	1	54	0.130436	7.49258	5.84405	Up	2.90046e-16	4.82349e-15
gnl|UG|Rsa#S41974812	888	7	378	1.83021	105.132	5.84405	Up	2.62178e-107	3.45274e-105
CL1253.Contig2_CKA	557	2	107	0.833665	47.4445	5.83063	Up	3.37026e-31	1.11034e-29
CL2120.Contig2_CKA	999	6	312	1.39445	77.1341	5.7896	Up	1.73398e-88	1.8183e-86
gi|332780937|gb|FY445898.1|FY445898	845	1	52	0.274764	15.1986	5.7896	Up	1.19194e-15	1.90314e-14
Unigene25812_CKA	982	1	52	0.236432	13.0782	5.7896	Up	1.19194e-15	1.90193e-14
CL13468.Contig1_CKA	1710	1	52	0.135775	7.51043	5.7896	Up	1.19194e-15	1.90254e-14
gnl|UG|Rsa#S42001404	760	3	155	0.916483	50.3704	5.78032	Up	1.50187e-44	7.22832e-43
CL2304.Contig2_CKA	1281	2	102	0.362491	19.6657	5.76159	Up	1.15004e-29	3.59845e-28
Unigene21158_CKA	644	1	51	0.360521	19.5588	5.76159	Up	2.4151e-15	3.78191e-14
CL7162.Contig1_CKA	1229	54	2705	10.2014	543.592	5.73569	Up	0	0
Unigene31545_CKA	529	3	147	1.31669	68.6308	5.70387	Up	4.23266e-42	1.9303e-40
gi|166151301|gb|FD583626.1|FD583626	700	1	49	0.33168	17.2884	5.70387	Up	9.90466e-15	1.48729e-13
CL2855.Contig2_CKA	2135	21	1015	2.2837	117.416	5.68411	Up	1.28178e-282	5.09069e-280
CL433.Contig1_CKA	1002	2	96	0.463425	23.6625	5.67412	Up	7.90276e-28	2.30809e-26
CL5668.Contig3_CKA	1287	8	380	1.44321	72.9226	5.65902	Up	1.604e-106	2.09597e-104
CL3558.Contig1_CKA	2097	7	328	0.775027	38.6307	5.63936	Up	5.33744e-92	5.89092e-90
CL3235.Contig1_CKA	2004	1	46	0.115856	5.66914	5.61272	Up	8.20302e-14	1.15864e-12
gi|332786965|gb|FY442103.1|FY442103	904	2	91	0.513663	24.8617	5.59696	Up	2.66848e-26	7.36299e-25
Unigene7569_CKA	574	9	407	3.64039	175.122	5.58812	Up	2.10464e-113	2.94061e-111
Unigene25238_CKA	291	2	90	1.59571	76.3848	5.58102	Up	5.39108e-26	1.46509e-24
CL11627.Contig1_CKA	1176	1	45	0.197428	9.45067	5.58102	Up	1.65831e-13	2.28847e-12
Unigene30053_CKA	569	1	45	0.408042	19.5325	5.58102	Up	1.65831e-13	2.28909e-12
Unigene20073_CKA	424	3	133	1.64275	77.4717	5.55948	Up	8.03556e-38	3.23468e-36
Unigene1674_CKA	326	4	175	2.84878	132.58	5.54037	Up	2.5446e-49	1.39356e-47
gi|161569645|gb|EY940880.1|EY940880	149	2	87	3.11645	144.208	5.53211	Up	4.43924e-25	1.16016e-23
CL5142.Contig1_CKA	711	2	87	0.653096	30.2209	5.53211	Up	4.43924e-25	1.15956e-23
gi|166146072|gb|FD579692.1|FD579692	792	1	43	0.293151	13.4091	5.51543	Up	6.7682e-13	8.91801e-12
gi|158943101|gb|EX905562.1|EX905562	793	1	43	0.292782	13.3922	5.51543	Up	6.7682e-13	8.92034e-12
Unigene14075_CKA	849	4	171	1.09388	49.7446	5.50701	Up	4.21786e-48	2.23003e-46
CL10954.Contig3_CKA	1727	2	85	0.268878	12.1558	5.49855	Up	1.80803e-24	4.61047e-23
gi|156163413|gb|EW723559.1|EW723559	747	1	42	0.310811	13.8863	5.48148	Up	1.36639e-12	1.75814e-11
CL6863.Contig1_CKA	845	1	42	0.274764	12.2758	5.48148	Up	1.36639e-12	1.75769e-11
gi|167448718|gb|FD955677.1|FD955677	583	1	42	0.398243	17.7925	5.48148	Up	1.36639e-12	1.75724e-11
gnl|UG|Rsa#S43005790	480	30	1257	14.511	646.772	5.47804	Up	0	0
CL13209.Contig1_CKA	678	1	41	0.342442	14.9352	5.44671	Up	2.75714e-12	3.46715e-11
gnl|UG|Rsa#S42565886	555	9	369	3.76501	164.207	5.44671	Up	8.01332e-102	9.97985e-100
Unigene30061_CKA	589	1	41	0.394186	17.192	5.44671	Up	2.75714e-12	3.46888e-11
Unigene30082_CKA	877	3	123	0.794216	34.6388	5.44671	Up	8.97042e-35	3.30262e-33
CL14284.Contig1_CKA	1599	1	41	0.145201	6.33276	5.44671	Up	2.75714e-12	3.46801e-11
CL847.Contig2_CKA	1316	4	162	0.705702	30.403	5.42901	Up	2.32028e-45	1.13624e-43
gi|332789297|gb|FY441647.1|FY441647	494	12	484	5.6399	241.978	5.42306	Up	7.35062e-133	1.27848e-130
Unigene986_CKA	1568	1	40	0.148071	6.30045	5.41109	Up	5.56054e-12	6.80417e-11
CL3508.Contig3_CKA	1326	1	40	0.175095	7.4503	5.41109	Up	5.56054e-12	6.80252e-11
Unigene14486_CKA	376	1	40	0.617489	26.2742	5.41109	Up	5.56054e-12	6.80087e-11
CL1228.Contig2_CKA	1287	3	120	0.541202	23.0282	5.41109	Up	7.3389e-34	2.63277e-32
CL6065.Contig4_CKA	449	7	278	3.61967	152.917	5.40075	Up	9.27158e-77	8.33599e-75
CL995.Contig1_CKA	570	1	39	0.407326	16.8985	5.37456	Up	1.12083e-11	1.33808e-10
CL244.Contig1_CKA	339	1	39	0.684884	28.4133	5.37456	Up	1.12083e-11	1.33839e-10
gnl|UG|Rsa#S41982215	795	1	39	0.292045	12.1159	5.37456	Up	1.12083e-11	1.33871e-10
gi|332782636|gb|FY443655.1|FY443655	837	1	38	0.27739	11.2128	5.33709	Up	2.25798e-11	2.62723e-10
Unigene16272_CKA	830	1	38	0.27973	11.3074	5.33709	Up	2.25798e-11	2.62783e-10
gi|161572062|gb|EY943254.1|EY943254	754	2	76	0.615851	24.8943	5.33709	Up	9.9066e-22	2.22277e-20
CL11034.Contig1_CKA	1175	2	75	0.395193	15.7645	5.31798	Up	1.99334e-21	4.42527e-20
gi|332795536|gb|FY449441.1|FY449441	827	4	148	1.12298	44.1991	5.29862	Up	4.15084e-41	1.84951e-39
Unigene2938_CKA	674	3	111	1.03342	40.6743	5.29862	Up	3.9751e-31	1.30364e-29
gi|158925483|gb|EX897337.1|EX897337	724	1	37	0.320685	12.6218	5.29862	Up	4.54606e-11	5.15394e-10
Unigene25172_CKA	1052	4	146	0.882798	34.2763	5.27899	Up	1.67693e-40	7.3105e-39
Unigene11590_CKA	1232	8	291	1.50764	58.3364	5.27404	Up	1.99676e-79	1.88251e-77
gi|166149166|gb|FD581868.1|FD581868	667	1	36	0.34809	13.3301	5.25909	Up	9.14706e-11	1.01133e-09
CL5038.Contig1_CKA	1694	1	36	0.137058	5.24864	5.25909	Up	9.14706e-11	1.01111e-09
gi|161566295|gb|EY937839.1|EY937839	692	32	1143	10.7365	407.941	5.24777	Up	6e-307	2.60891e-304
CL2843.Contig2_CKA	549	3	107	1.26872	48.1359	5.24567	Up	6.48396e-30	2.04403e-28
CL287.Contig3_CKA	885	2	71	0.524691	19.814	5.23891	Up	3.25658e-20	6.7624e-19
gi|161574604|gb|EY945484.1|EY945484	719	2	71	0.64583	24.3886	5.23891	Up	3.25658e-20	6.75961e-19
CL2708.Contig1_CKA	1402	2	71	0.331207	12.5074	5.23891	Up	3.25658e-20	6.75683e-19
gi|156172933|gb|EW733079.1|EW733079	802	22	780	6.36891	240.203	5.23706	Up	9.12154e-210	2.59933e-207
Unigene11068_CKA	282	4	141	3.29327	123.489	5.22871	Up	5.48398e-39	2.28789e-37
CL13637.Contig1_CKA	258	1	35	0.899906	33.5047	5.21844	Up	1.83925e-10	1.98268e-09
Unigene18991_CKA	282	1	35	0.823318	30.6532	5.21844	Up	1.83925e-10	1.98226e-09
CL12642.Contig1_CKA	1144	1	35	0.202951	7.55613	5.21844	Up	1.83925e-10	1.98184e-09
Unigene18185_CKA	492	16	556	7.55043	279.105	5.2081	Up	1.45089e-149	2.86987e-147
CL1207.Contig1_CKA	2695	4	138	0.344602	12.6467	5.19769	Up	4.43474e-38	1.79955e-36
Unigene10797_CKA	527	1	34	0.440561	15.934	5.17662	Up	3.6957e-10	3.88025e-09
Unigene7090_CKA	449	1	34	0.517095	18.7021	5.17662	Up	3.6957e-10	3.88187e-09
Unigene20928_CKA	232	1	34	1.00076	36.195	5.17662	Up	3.6957e-10	3.87945e-09
Unigene23750_CKA	1026	1	34	0.226292	8.18444	5.17662	Up	3.6957e-10	3.88106e-09
gi|156179236|gb|EW739382.1|EW739382	755	4	135	1.23007	44.1615	5.16598	Up	3.5799e-37	1.41068e-35
Unigene30397_CKA	284	3	101	2.45256	87.8335	5.16241	Up	4.23998e-28	1.25431e-26
CL5264.Contig5_CKA	976	2	67	0.47577	16.9544	5.15525	Up	5.2897e-19	1.03735e-17
gi|166136796|gb|FD568452.1|FD568452	750	2	67	0.619135	22.0633	5.15525	Up	5.2897e-19	1.03695e-17
CL6100.Contig1_CKA	602	9	301	3.47107	123.489	5.15286	Up	3.31672e-81	3.17442e-79
Unigene20955_CKA	419	1	33	0.554119	19.4517	5.13356	Up	7.42056e-10	7.58431e-09
CL3568.Contig1_CKA	379	1	33	0.612601	21.5046	5.13356	Up	7.42056e-10	7.58124e-09
gnl|UG|Rsa#S41982864	771	4	132	1.20454	42.2841	5.13356	Up	2.88448e-36	1.10808e-34
Unigene13958_CKA	304	4	132	3.05494	107.24	5.13356	Up	2.88448e-36	1.10892e-34
CL838.Contig2_CKA	369	1	33	0.629203	22.0874	5.13356	Up	7.42056e-10	7.58277e-09
Unigene12145_CKA	708	1	33	0.327932	11.5117	5.13356	Up	7.42056e-10	7.5797e-09
gi|166145779|gb|FD577627.1|FD577627	797	6	197	1.74787	61.0471	5.12625	Up	1.78891e-53	1.0832e-51
CL7503.Contig4_CKA	1022	5	164	1.13589	39.6324	5.12479	Up	1.00726e-44	4.87107e-43
CL2237.Contig1_CKA	1340	4	131	0.693062	24.1448	5.12258	Up	5.7803e-36	2.20873e-34
gnl|UG|Rsa#S42049343	1185	50	1624	9.79645	338.474	5.11064	Up	0	0
Unigene18922_CKA	277	3	97	2.51454	86.4867	5.10411	Up	6.84502e-27	1.92773e-25
Unigene19128_CKA	1784	6	193	0.78086	26.719	5.09666	Up	2.87888e-52	1.68846e-50
CL5437.Contig3_CKA	1639	1	32	0.141657	4.82201	5.08916	Up	1.48881e-09	1.4759e-08
gi|156174114|gb|EW734260.1|EW734260	731	1	32	0.317614	10.8116	5.08916	Up	1.48881e-09	1.47532e-08
CL8848.Contig1_CKA	592	1	32	0.392189	13.3501	5.08916	Up	1.48881e-09	1.47561e-08
CL2843.Contig1_CKA	433	3	94	1.60861	53.6164	5.05879	Up	5.49604e-26	1.4904e-24
CL13490.Contig1_CKA	1833	3	94	0.379993	12.6655	5.05879	Up	5.49604e-26	1.4912e-24
Unigene25598_CKA	1846	25	782	3.14431	104.624	5.05633	Up	1.18495e-206	3.32044e-204
CL7175.Contig1_CKA	862	14	434	3.77084	124.348	5.04336	Up	3.24322e-115	4.64729e-113
CL13551.Contig2_CKA	828	1	31	0.280406	9.24674	5.04336	Up	2.9846e-09	2.86198e-08
gnl|UG|Rsa#S42026275	656	1	31	0.353927	11.6712	5.04336	Up	2.9846e-09	2.86089e-08
gi|332782725|gb|FY443744.1|FY443744	779	1	31	0.298043	9.82837	5.04336	Up	2.9846e-09	2.86253e-08
gi|332782380|gb|FY443399.1|FY443399	869	1	31	0.267176	8.81047	5.04336	Up	2.9846e-09	2.86035e-08
Unigene31741_CKA	262	2	62	1.77233	58.4451	5.04336	Up	1.70919e-17	3.07014e-16
CL10744.Contig1_CKA	1608	1	31	0.144388	4.76138	5.04336	Up	2.9846e-09	2.86144e-08
CL10788.Contig1_CKA	1048	30	925	6.64625	217.991	5.03558	Up	1.25158e-243	4.12603e-241
gnl|UG|Rsa#S42001124	870	7	215	1.86808	61.0347	5.03	Up	1.0666e-57	7.0141e-56
gi|332795176|gb|FY453240.1|FY453240	856	2	61	0.542467	17.6	5.0199	Up	3.4204e-17	6.0238e-16
Unigene24776_CKA	2491	23	695	2.14373	68.9078	5.00647	Up	6.778e-183	1.65157e-180
Unigene25156_CKA	1397	5	151	0.83098	26.6955	5.00564	Up	8.3148e-41	3.65641e-39
CL7940.Contig1_CKA	609	10	297	3.81241	120.447	4.98155	Up	8.51872e-79	7.9276e-77
Unigene30658_CKA	1015	3	89	0.686234	21.6562	4.97993	Up	1.75828e-24	4.48588e-23
gnl|UG|Rsa#S41980562	836	4	118	1.11089	34.8605	4.9718	Up	4.75608e-32	1.60785e-30
gi|332780470|gb|FY443053.1|FY443053	871	13	381	3.46531	108.035	4.96237	Up	1.77454e-100	2.17776e-98
Unigene28026_CKA	942	11	321	2.71118	84.1611	4.95616	Up	7.99176e-85	8.07808e-83
gi|158926185|gb|EX898504.1|EX898504	794	1	29	0.292413	9.02059	4.94714	Up	1.19625e-08	1.07842e-07
gi|156178367|gb|EW738513.1|EW738513	661	2	58	0.702499	21.6712	4.94714	Up	2.7331e-16	4.55417e-15
CL8600.Contig1_CKA	1059	3	87	0.657722	20.2899	4.94714	Up	7.01568e-24	1.73889e-22
gi|167442093|gb|FD946280.1|FD946280	506	1	29	0.458845	14.1548	4.94714	Up	1.19625e-08	1.07804e-07
gi|167445136|gb|FD952304.1|FD952304	840	1	29	0.2764	8.5266	4.94714	Up	1.19625e-08	1.07785e-07
gi|166136752|gb|FD568408.1|FD568408	718	3	87	0.970094	29.9262	4.94714	Up	7.01568e-24	1.73803e-22
Unigene29191_CKA	400	10	290	5.8044	179.059	4.94714	Up	1.07638e-76	9.64322e-75
gi|161569503|gb|EY940798.1|EY940798	748	1	29	0.310395	9.57533	4.94714	Up	1.19625e-08	1.07823e-07
Unigene21528_CKA	986	6	170	1.41283	42.5823	4.91359	Up	2.37358e-45	1.16121e-43
Unigene32189_CKA	465	1	28	0.499303	14.8718	4.89652	Up	2.39148e-08	2.08331e-07
Unigene13297_CKA	285	1	28	0.814652	24.2645	4.89652	Up	2.39148e-08	2.08439e-07
gnl|UG|Rsa#S42567924	795	1	28	0.292045	8.69858	4.89652	Up	2.39148e-08	2.08367e-07
Unigene13414_CKA	479	1	28	0.484709	14.4371	4.89652	Up	2.39148e-08	2.08511e-07
Unigene29882_CKA	427	1	28	0.543737	16.1952	4.89652	Up	2.39148e-08	2.08547e-07
CL4250.Contig2_CKA	1428	1	28	0.162588	4.8427	4.89652	Up	2.39148e-08	2.08403e-07
CL1902.Contig1_CKA	2322	6	168	0.599937	17.8692	4.89652	Up	9.43732e-45	4.56822e-43
CL13697.Contig1_CKA	1371	1	28	0.169348	5.04403	4.89652	Up	2.39148e-08	2.08475e-07
CL6559.Contig1_CKA	377	2	56	1.2317	36.6863	4.89652	Up	1.08953e-15	1.74682e-14
CL1462.Contig3_CKA	497	4	111	1.86862	55.16	4.88358	Up	5.9926e-30	1.89149e-28
CL4899.Contig2_CKA	278	5	137	4.17582	121.712	4.86527	Up	1.32082e-36	5.10897e-35
CL11869.Contig1_CKA	2733	26	710	2.20877	64.1617	4.8604	Up	7.34874e-184	1.80811e-181
gi|332790658|gb|FY448146.1|FY448146	814	4	109	1.14091	33.0719	4.85735	Up	2.38002e-29	7.37835e-28
gi|332792788|gb|FY451566.1|FY451566	829	19	514	5.32128	153.132	4.84686	Up	2.4925e-133	4.35015e-131
gi|166141766|gb|FD574492.1|FD574492	758	1	27	0.306301	8.79735	4.84405	Up	4.7759e-08	4.02492e-07
gi|332783973|gb|FY434109.1|FY434109	791	1	27	0.293522	8.43033	4.84405	Up	4.7759e-08	4.02425e-07
Unigene19657_CKA	307	1	27	0.756273	21.7211	4.84405	Up	4.7759e-08	4.02358e-07
CL7002.Contig2_CKA	1923	1	27	0.120736	3.4677	4.84405	Up	4.7759e-08	4.02291e-07
CL11432.Contig1_CKA	1484	1	27	0.156453	4.49353	4.84405	Up	4.7759e-08	4.02223e-07
CL1405.Contig2_CKA	1127	3	80	0.618037	17.5317	4.82613	Up	8.79742e-22	1.98184e-20
Unigene10251_CKA	327	2	53	1.42004	40.03	4.81708	Up	8.63474e-15	1.30319e-13
Unigene20493_CKA	452	7	184	3.59564	100.54	4.80537	Up	2.1031e-48	1.12252e-46
gi|156177086|gb|EW737232.1|EW737232	751	1	26	0.309156	8.55049	4.7896	Up	9.52708e-08	7.73188e-07
CL3053.Contig1_CKA	1366	2	52	0.339935	9.40178	4.7896	Up	1.71944e-14	2.54555e-13
Unigene5914_CKA	371	1	26	0.625811	17.3084	4.7896	Up	9.52708e-08	7.73561e-07
CL8680.Contig2_CKA	705	1	26	0.329327	9.10839	4.7896	Up	9.52708e-08	7.73313e-07
Unigene18485_CKA	1040	1	26	0.223246	6.17444	4.7896	Up	9.52708e-08	7.73064e-07
gnl|UG|Rsa#S43013377	615	1	26	0.377522	10.4413	4.7896	Up	9.52708e-08	7.73437e-07
Unigene21708_CKA	428	6	155	3.2548	89.4428	4.78032	Up	7.2849e-41	3.20911e-39
Unigene20463_CKA	1280	23	592	4.17191	114.227	4.77505	Up	4.70632e-152	9.45745e-150
gi|166140233|gb|FD572794.1|FD572794	559	3	77	1.24602	34.0202	4.77099	Up	6.93318e-21	1.49637e-19
Unigene26624_CKA	1382	3	77	0.504	13.7607	4.77099	Up	6.93318e-21	1.49701e-19
gi|161575338|gb|EY946216.1|EY946216	670	2	51	0.693062	18.7998	4.76159	Up	3.4217e-14	4.96083e-13
gi|166147727|gb|FD578571.1|FD578571	723	1	25	0.321128	8.54002	4.73302	Up	1.89821e-07	1.48233e-06
gi|156175666|gb|EW735812.1|EW735812	569	2	50	0.816084	21.7028	4.73302	Up	6.80464e-14	9.65455e-13
Unigene7142_CKA	358	1	25	0.648536	17.247	4.73302	Up	1.89821e-07	1.48279e-06
gi|166144482|gb|FD577660.1|FD577660	600	1	25	0.38696	10.2907	4.73302	Up	1.89821e-07	1.48256e-06
CL12170.Contig1_CKA	747	11	273	3.41892	90.2608	4.72249	Up	1.78955e-70	1.43502e-68
CL7605.Contig3_CKA	1315	27	662	4.76711	124.334	4.70496	Up	2.07524e-168	4.61115e-166
gnl|UG|Rsa#S42003056	755	2	49	0.615035	16.029	4.70387	Up	1.35227e-13	1.88054e-12
Unigene8411_CKA	253	5	122	4.58845	119.096	4.69797	Up	3.96506e-32	1.34676e-30
CL5714.Contig1_CKA	1649	17	411	2.39357	61.5572	4.68469	Up	7.03988e-105	9.03523e-103
CL4293.Contig1_CKA	1383	1	24	0.167878	4.28594	4.67412	Up	3.77724e-07	2.84528e-06
Unigene29893_CKA	774	17	408	5.09947	130.19	4.67412	Up	5.48098e-104	6.9287e-102
Unigene27494_CKA	608	1	24	0.381868	9.74911	4.67412	Up	3.77724e-07	2.84486e-06
gi|156173413|gb|EW733559.1|EW733559	792	1	24	0.293151	7.48417	4.67412	Up	3.77724e-07	2.84443e-06
gnl|UG|Rsa#S43005757	849	34	813	9.29797	236.505	4.66881	Up	1.60511e-205	4.47294e-203
CL2062.Contig3_CKA	1017	144	3405	32.8745	826.901	4.65268	Up	0	0
CL564.Contig2_CKA	967	2	47	0.480198	12.0041	4.64375	Up	5.32874e-13	7.07679e-12
gnl|UG|Rsa#S42571996	787	2	47	0.590027	14.7496	4.64375	Up	5.32874e-13	7.07492e-12
Unigene12621_CKA	723	7	164	2.2479	56.0226	4.63936	Up	1.89601e-42	8.73361e-41
CL3529.Contig1_CKA	1226	3	70	0.56813	14.1015	4.63348	Up	8.42838e-19	1.63131e-17
CL9392.Contig1_CKA	891	14	326	3.6481	90.3644	4.63054	Up	6.26624e-83	6.18518e-81
gi|161577057|gb|EY948400.1|EY948400	394	3	69	1.76784	43.2524	4.61272	Up	1.66982e-18	3.17827e-17
Unigene13406_CKA	350	1	23	0.663359	16.2299	4.61272	Up	7.50592e-07	5.43484e-06
Unigene19627_CKA	327	2	46	1.42004	34.743	4.61272	Up	1.05657e-12	1.37069e-11
Unigene15944_CKA	239	3	69	2.91434	71.3031	4.61272	Up	1.66982e-18	3.17947e-17
Unigene28027_CKA	663	4	92	1.40076	34.2714	4.61272	Up	2.77866e-24	7.01115e-23
gi|167452639|gb|FD958383.1|FD958383	691	1	23	0.336	8.22067	4.61272	Up	7.50592e-07	5.43562e-06
gi|161574857|gb|EY946695.1|EY946695	572	1	23	0.405902	9.93091	4.61272	Up	7.50592e-07	5.43172e-06
Unigene11092_CKA	265	1	23	0.876135	21.4358	4.61272	Up	7.50592e-07	5.4325e-06
CL4966.Contig2_CKA	961	1	23	0.241598	5.91101	4.61272	Up	7.50592e-07	5.43328e-06
gnl|UG|Rsa#S41975515	738	2	46	0.629203	15.3943	4.61272	Up	1.05657e-12	1.37105e-11
Unigene27468_CKA	274	1	23	0.847357	20.7317	4.61272	Up	7.50592e-07	5.43406e-06
Unigene29831_CKA	933	91	2068	22.6452	547.427	4.59539	Up	0	0
CL1077.Contig3_CKA	2276	3	68	0.306031	7.37894	4.59166	Up	3.30638e-18	6.18356e-17
CL9866.Contig2_CKA	1631	35	787	4.98231	119.173	4.5801	Up	1.00481e-196	2.66744e-194
gi|161567298|gb|EY938842.1|EY938842	752	3	67	0.926233	22.0046	4.57029	Up	6.5431e-18	1.20185e-16
CL10804.Contig1_CKA	462	1	22	0.502545	11.7608	4.54859	Up	1.48932e-06	1.03785e-05
Unigene4777_CKA	286	3	66	2.43541	56.9948	4.54859	Up	1.29406e-17	2.33361e-16
CL2367.Contig1_CKA	1242	1	22	0.186937	4.3748	4.54859	Up	1.48932e-06	1.038e-05
CL12628.Contig1_CKA	300	1	22	0.773919	18.1117	4.54859	Up	1.48932e-06	1.03757e-05
CL9181.Contig2_CKA	1136	2	44	0.40876	9.56603	4.54859	Up	4.14354e-12	5.13e-11
gnl|UG|Rsa#S41974500	981	7	154	1.65671	38.7712	4.54859	Up	1.73819e-39	7.37365e-38
CL8535.Contig2_CKA	1008	1	22	0.230333	5.39038	4.54859	Up	1.48932e-06	1.03771e-05
gi|332786258|gb|FY441786.1|FY441786	844	2	44	0.55018	12.8756	4.54859	Up	4.14354e-12	5.13125e-11
CL14729.Contig1_CKA	2355	20	439	1.97177	46.0395	4.54531	Up	6.32874e-110	8.58106e-108
Unigene8830_CKA	446	2	43	1.04115	23.8117	4.51543	Up	8.19478e-12	9.8837e-11
Unigene15945_CKA	306	2	43	1.51749	34.706	4.51543	Up	8.19478e-12	9.88134e-11
CL2811.Contig1_CKA	909	5	107	1.27709	29.0722	4.5087	Up	1.10957e-27	3.22568e-26
Unigene29434_CKA	275	3	64	2.53283	57.4784	4.5042	Up	5.05236e-17	8.83008e-16
CL3323.Contig6_CKA	1667	6	127	0.835666	18.8159	4.49288	Up	1.49015e-32	5.1375e-31
Unigene6626_CKA	295	2	42	1.57407	35.1629	4.48148	Up	1.6192e-11	1.91088e-10
gnl|UG|Rsa#S42027014	716	1	21	0.324268	7.24375	4.48148	Up	2.95034e-06	1.97259e-05
gnl|UG|Rsa#S41976116	797	1	21	0.291312	6.50756	4.48148	Up	2.95034e-06	1.97233e-05
Unigene3690_CKA	410	1	21	0.566282	12.6501	4.48148	Up	2.95034e-06	1.97207e-05
gi|167440683|gb|FD946490.1|FD946490	564	1	21	0.411659	9.19597	4.48148	Up	2.95034e-06	1.97285e-05
gnl|UG|Rsa#S42008402	779	1	21	0.298043	6.65793	4.48148	Up	2.95034e-06	1.97181e-05
CL247.Contig1_CKA	940	5	105	1.23498	27.5879	4.48148	Up	4.31856e-27	1.22304e-25
gi|167448122|gb|FD954001.1|FD954001	742	3	63	0.938716	20.9698	4.48148	Up	9.97346e-17	1.70699e-15
Unigene23161_CKA	1094	7	147	1.48559	33.1862	4.48148	Up	2.02624e-37	8.05371e-36
Unigene29846_CKA	2432	5	105	0.477335	10.6631	4.48148	Up	4.31856e-27	1.22373e-25
gi|156166508|gb|EW726654.1|EW726654	703	3	62	0.990793	21.7818	4.4584	Up	1.96746e-16	3.31231e-15
CL9325.Contig2_CKA	1618	12	247	1.72195	37.703	4.45257	Up	1.04628e-61	7.28913e-60
CL287.Contig1_CKA	513	7	144	3.16809	69.327	4.45173	Up	1.55045e-36	5.9834e-35
Unigene13259_CKA	461	2	41	1.00727	21.9655	4.44671	Up	3.19628e-11	3.67321e-10
gi|158923392|gb|EX896714.1|EX896714	757	34	697	10.428	227.402	4.44671	Up	3.08868e-171	7.01756e-169
CL11609.Contig1_CKA	1230	6	123	1.13256	24.6977	4.44671	Up	2.24894e-31	7.44808e-30
Unigene8239_CKA	286	2	41	1.62361	35.4059	4.44671	Up	3.19628e-11	3.67405e-10
gi|332788782|gb|FY441360.1|FY441360	820	2	41	0.566282	12.3489	4.44671	Up	3.19628e-11	3.67237e-10
CL2215.Contig1_CKA	2854	7	143	0.569457	12.3748	4.44168	Up	3.05336e-36	1.17206e-34
gi|332775448|gb|FY435950.1|FY435950	646	5	100	1.79703	38.2318	4.41109	Up	1.28116e-25	3.42087e-24
Unigene29701_CKA	845	15	300	4.12146	87.6843	4.41109	Up	3.34808e-74	2.86713e-72
CL5250.Contig1_CKA	1482	1	20	0.156664	3.33303	4.41109	Up	5.83444e-06	3.73172e-05
Unigene16320_CKA	369	1	20	0.629203	13.3863	4.41109	Up	5.83444e-06	3.73314e-05
CL9741.Contig3_CKA	965	1	20	0.240597	5.1187	4.41109	Up	5.83444e-06	3.73267e-05
gnl|UG|Rsa#S42027501	789	1	20	0.294266	6.26052	4.41109	Up	5.83444e-06	3.73125e-05
CL10533.Contig2_CKA	630	3	60	1.1056	23.5217	4.41109	Up	7.6405e-16	1.23479e-14
CL3994.Contig2_CKA	1125	1	20	0.206378	4.39071	4.41109	Up	5.83444e-06	3.73219e-05
gi|166140045|gb|FD571046.1|FD571046	684	1	20	0.339438	7.22156	4.41109	Up	5.83444e-06	3.7303e-05
Unigene14859_CKA	261	1	20	0.889562	18.9255	4.41109	Up	5.83444e-06	3.73077e-05
gi|332784446|gb|FY449805.1|FY449805	917	2	40	0.506381	10.7733	4.41109	Up	6.30304e-11	7.06016e-10
CL1584.Contig2_CKA	962	7	139	1.68943	35.6859	4.40075	Up	4.578e-35	1.70037e-33
CL8085.Contig1_CKA	1343	5	99	0.864392	18.2061	4.39659	Up	2.52046e-25	6.65599e-24
gi|166137426|gb|FD572551.1|FD572551	681	277	5462	94.4386	1980.9	4.39063	Up	0	0
Unigene6062_CKA	1047	35	686	7.76137	161.821	4.38194	Up	5.62072e-167	1.23801e-164
Unigene11589_CKA	517	2	39	0.898166	18.6308	4.37456	Up	1.24164e-10	1.36116e-09
gi|167443524|gb|FD949967.1|FD949967	829	4	78	1.12027	23.2379	4.37456	Up	3.77324e-20	7.82238e-19
Unigene25553_CKA	1079	38	739	8.17672	169.153	4.37066	Up	1.89958e-179	4.49827e-177
Unigene20001_CKA	517	16	311	7.18532	148.569	4.36993	Up	2.07032e-76	1.84823e-74
Unigene20939_CKA	758	11	213	3.36931	69.4013	4.36444	Up	9.65242e-53	5.75483e-51
Unigene11410_CKA	377	3	58	1.84755	37.9965	4.36218	Up	2.95846e-15	4.60419e-14
Unigene19892_CKA	676	6	116	2.06073	42.3808	4.36218	Up	2.56218e-29	7.93332e-28
CL611.Contig1_CKA	202	3	58	3.44816	70.9143	4.36218	Up	2.95846e-15	4.60277e-14
CL14036.Contig1_CKA	983	7	135	1.65334	33.9186	4.35862	Up	6.82746e-34	2.45278e-32
CL141.Contig1_CKA	738	5	96	1.57301	32.1272	4.3522	Up	1.91376e-24	4.87271e-23
gi|166137065|gb|FD569306.1|FD569306	756	1	19	0.307111	6.20711	4.33709	Up	1.1516e-05	7.03042e-05
Unigene7757_CKA	349	1	19	0.66526	13.4458	4.33709	Up	1.1516e-05	7.03298e-05
gi|156162972|gb|EW723118.1|EW723118	724	1	19	0.320685	6.48145	4.33709	Up	1.1516e-05	7.02957e-05
Unigene10440_CKA	246	1	19	0.943804	19.0755	4.33709	Up	1.1516e-05	7.02872e-05
Unigene15880_CKA	472	1	19	0.491898	9.94189	4.33709	Up	1.1516e-05	7.02702e-05
gi|166146748|gb|FD578792.1|FD578792	594	1	19	0.390868	7.89995	4.33709	Up	1.1516e-05	7.03383e-05
Unigene7784_CKA	277	1	19	0.83818	16.9407	4.33709	Up	1.1516e-05	7.03212e-05
gnl|UG|Rsa#S42027035	889	1	19	0.261165	5.27848	4.33709	Up	1.1516e-05	7.03127e-05
gi|161574596|gb|EY945476.1|EY945476	547	3	57	1.27336	25.7362	4.33709	Up	5.81478e-15	8.90111e-14
gi|158923930|gb|EX896505.1|EX896505	605	2	38	0.767523	15.5126	4.33709	Up	2.44322e-10	2.60812e-09
gnl|UG|Rsa#S42049330	2088	1	19	0.111195	2.2474	4.33709	Up	1.1516e-05	7.02787e-05
Unigene14634_CKA	526	9	170	3.97259	79.8216	4.32863	Up	3.76222e-42	1.71886e-40
gnl|UG|Rsa#S43012154	786	14	264	4.13545	82.9543	4.3262	Up	1.15706e-64	8.49504e-63
Unigene27891_CKA	464	3	56	1.50114	29.8076	4.31155	Up	1.14196e-14	1.70817e-13
CL14517.Contig2_CKA	260	5	93	4.46492	88.3419	4.30639	Up	1.44671e-23	3.52686e-22
Unigene28310_CKA	481	4	74	1.93078	37.9965	4.29862	Up	5.61052e-19	1.09686e-17
Unigene20091_CKA	611	2	37	0.759986	14.9561	4.29862	Up	4.802e-10	4.99192e-09
gi|332786956|gb|FY442094.1|FY442094	876	2	37	0.530082	10.4317	4.29862	Up	4.802e-10	4.99089e-09
gi|332789081|gb|FY441545.1|FY441545	551	9	166	3.79235	74.407	4.29428	Up	5.55552e-41	2.45803e-39
gi|158944718|gb|EX906988.1|EX906988	816	14	258	3.98341	78.0885	4.29303	Up	6.55266e-63	4.64199e-61
gi|167444575|gb|FD951488.1|FD951488	695	3	55	1.0022	19.545	4.28556	Up	2.24082e-14	3.30096e-13
Unigene9997_CKA	335	25	458	17.3266	337.659	4.28451	Up	2.27594e-110	3.11946e-108
CL1908.Contig1_CKA	1471	4	73	0.631341	12.2565	4.27899	Up	1.09999e-18	2.112e-17
gi|332795021|gb|FY453085.1|FY453085	885	18	325	4.72222	90.6979	4.26353	Up	1.6602e-78	1.53368e-76
Unigene30503_CKA	1324	1	18	0.175359	3.3577	4.25909	Up	2.26828e-05	0.000132082
gi|158942358|gb|EX904807.1|EX904807	806	3	54	0.864178	16.5469	4.25909	Up	4.3933e-14	6.30782e-13
CL4949.Contig1_CKA	1220	6	108	1.14185	21.8636	4.25909	Up	5.60252e-27	1.58223e-25
CL13274.Contig1_CKA	832	1	18	0.279057	5.34326	4.25909	Up	2.26828e-05	0.000132067
gi|158922232|gb|EX895570.1|EX895570	400	2	36	1.16088	22.228	4.25909	Up	9.42654e-10	9.52836e-09
CL1750.Contig1_CKA	1046	1	18	0.221965	4.25009	4.25909	Up	2.26828e-05	0.000132052
Unigene6834_CKA	542	1	18	0.428369	8.2022	4.25909	Up	2.26828e-05	0.000132037
CL4236.Contig2_CKA	529	1	18	0.438896	8.40377	4.25909	Up	2.26828e-05	0.000132021
Unigene32017_CKA	271	1	18	0.856737	16.4044	4.25909	Up	2.26828e-05	0.000132006
gnl|UG|Rsa#S43010900	819	2	36	0.566974	10.8562	4.25909	Up	9.42654e-10	9.52645e-09
gi|332785656|gb|FY444588.1|FY444588	819	50	898	14.1743	270.801	4.25588	Up	7.34444e-214	2.14131e-211
gi|156176730|gb|EW736876.1|EW736876	880	49	870	12.928	244.171	4.23932	Up	1.07441e-206	3.0275e-204
Unigene24792_CKA	2071	4	71	0.448432	8.46712	4.23891	Up	4.21972e-18	7.84513e-17
CL143.Contig1_CKA	1791	6	106	0.777808	14.6173	4.23212	Up	2.14474e-26	5.94061e-25
Unigene1191_CKA	300	4	70	3.09568	57.6281	4.21844	Up	8.25614e-18	1.50936e-16
gi|332790201|gb|FY454266.1|FY454266	903	2	35	0.514232	9.57277	4.21844	Up	1.8481e-09	1.80792e-08
CL4552.Contig2_CKA	2350	6	105	0.592789	11.0352	4.21844	Up	4.1933e-26	1.14327e-24
Unigene23420_CKA	1646	2	35	0.282109	5.25165	4.21844	Up	1.8481e-09	1.80757e-08
CL8021.Contig1_CKA	796	4	70	1.16671	21.7191	4.21844	Up	8.25614e-18	1.50881e-16
Unigene28974_CKA	1679	17	297	2.3508	43.6881	4.21602	Up	2.4735e-71	2.02863e-69
Unigene29192_CKA	261	11	192	9.78519	181.685	4.21469	Up	1.30444e-46	6.6729e-45
Unigene29806_CKA	249	6	104	5.5946	103.155	4.20464	Up	8.19452e-26	2.20675e-24
gi|161568322|gb|EY939733.1|EY939733	579	20	345	8.01989	147.163	4.19769	Up	2.2451e-82	2.19885e-80
gnl|UG|Rsa#S42008500	813	4	69	1.14232	20.9612	4.19769	Up	1.61421e-17	2.9016e-16
Unigene6860_CKA	930	40	681	9.98606	180.851	4.17874	Up	1.47345e-160	3.1096e-158
CL4164.Contig1_CKA	1786	1	17	0.129998	2.35085	4.17662	Up	4.45764e-05	0.000247402
CL476.Contig1_CKA	695	2	34	0.668132	12.0824	4.17662	Up	3.61838e-09	3.43835e-08
gnl|UG|Rsa#S42026480	855	4	68	1.0862	19.6427	4.17662	Up	3.1537e-17	5.57356e-16
gi|332795188|gb|FY453254.1|FY453254	902	1	17	0.257401	4.65479	4.17662	Up	4.45764e-05	0.000247348
Unigene5451_CKA	201	1	17	1.1551	20.8886	4.17662	Up	4.45764e-05	0.00024732
Unigene10791_CKA	575	1	17	0.403784	7.30194	4.17662	Up	4.45764e-05	0.000247239
Unigene71_CKA	389	1	17	0.596853	10.7934	4.17662	Up	4.45764e-05	0.000247212
CL9911.Contig1_CKA	772	19	323	5.71417	103.334	4.17662	Up	5.9281e-77	5.35856e-75
Unigene10250_CKA	258	1	17	0.899906	16.2737	4.17662	Up	4.45764e-05	0.000247266
CL11466.Contig1_CKA	1209	2	34	0.384079	6.9456	4.17662	Up	3.61838e-09	3.4377e-08
gnl|UG|Rsa#S42569180	765	3	51	0.910493	16.4652	4.17662	Up	3.29276e-13	4.45145e-12
gi|167449748|gb|FD957443.1|FD957443	691	1	17	0.336	6.07615	4.17662	Up	4.45764e-05	0.000247293
gi|167440125|gb|FD947117.1|FD947117	643	1	17	0.361082	6.52973	4.17662	Up	4.45764e-05	0.000247375
Unigene25519_CKA	1092	4	68	0.850461	15.3796	4.17662	Up	3.1537e-17	5.57161e-16
Unigene30701_CKA	591	1	17	0.392852	7.10426	4.17662	Up	4.45764e-05	0.000247184
gnl|UG|Rsa#S42049271	808	1	17	0.287346	5.19631	4.17662	Up	4.45764e-05	0.000247157
Unigene21267_CKA	893	30	506	7.79986	139.945	4.16526	Up	1.89255e-119	2.87526e-117
gi|156169806|gb|EW729952.1|EW729952	697	4	67	1.33243	23.741	4.15525	Up	6.15672e-17	1.06714e-15
Unigene13837_CKA	1030	725	12054	163.425	2890.36	4.14455	Up	0	0
gi|167439934|gb|FD946143.1|FD946143	207	10	166	11.2162	198.059	4.14227	Up	5.09834e-40	2.18855e-38
gnl|UG|Rsa#S43007310	863	52	862	13.9897	246.691	4.14027	Up	1.80339e-201	4.89039e-199
Unigene20938_CKA	634	9	149	3.29587	58.0436	4.13841	Up	4.89322e-36	1.87545e-34
CL7251.Contig2_CKA	475	2	33	0.977582	17.1584	4.13356	Up	7.0743e-09	6.52204e-08
gi|167443043|gb|FD949501.1|FD949501	637	2	33	0.728966	12.7948	4.13356	Up	7.0743e-09	6.52084e-08
CL52.Contig3_CKA	2513	9	148	0.831509	14.5454	4.12869	Up	9.53048e-36	3.61979e-34
CL3315.Contig2_CKA	1770	9	148	1.18055	20.6512	4.12869	Up	9.53048e-36	3.61706e-34
CL368.Contig1_CKA	1459	3	49	0.477401	8.29465	4.11891	Up	1.25491e-12	1.62008e-11
CL9353.Contig2_CKA	474	3	49	1.46947	25.5314	4.11891	Up	1.25491e-12	1.61966e-11
gi|332790379|gb|FY454444.1|FY454444	860	5	81	1.34986	23.2618	4.10708	Up	4.49408e-20	9.27483e-19
gi|161567446|gb|EY938662.1|EY938662	757	2	32	0.61341	10.4403	4.08916	Up	1.38102e-08	1.23506e-07
gnl|UG|Rsa#S42570740	733	1	16	0.316747	5.39105	4.08916	Up	8.7381e-05	0.000460256
CL5951.Contig1_CKA	560	6	96	2.4876	42.339	4.08916	Up	1.71042e-23	4.15168e-22
Unigene24198_CKA	396	1	16	0.586303	9.97889	4.08916	Up	8.7381e-05	0.000460064
gnl|UG|Rsa#S42566990	623	1	16	0.372674	6.34292	4.08916	Up	8.7381e-05	0.000459824
CL11957.Contig1_CKA	1336	2	32	0.347569	5.91563	4.08916	Up	1.38102e-08	1.23484e-07
Unigene28417_CKA	859	1	16	0.270286	4.60028	4.08916	Up	8.7381e-05	0.00046016
gi|167452181|gb|FD956516.1|FD956516	501	1	16	0.463425	7.8875	4.08916	Up	8.7381e-05	0.000460112
gnl|UG|Rsa#S41980495	859	1	16	0.270286	4.60028	4.08916	Up	8.7381e-05	0.000459632
Unigene2322_CKA	891	1	16	0.260579	4.43506	4.08916	Up	8.7381e-05	0.000460208
gi|167438350|gb|FD948765.1|FD948765	722	3	48	0.964719	16.4196	4.08916	Up	2.44598e-12	3.0905e-11
CL883.Contig2_CKA	1019	1	16	0.227847	3.87796	4.08916	Up	8.7381e-05	0.000460016
CL10664.Contig1_CKA	3431	2	32	0.13534	2.30349	4.08916	Up	1.38102e-08	1.2355e-07
gi|332783146|gb|FY440454.1|FY440454	874	2	32	0.531295	9.04265	4.08916	Up	1.38102e-08	1.23528e-07
gi|161573996|gb|EY944801.1|EY944801	565	1	16	0.410931	6.99405	4.08916	Up	8.7381e-05	0.000459776
Unigene23699_CKA	399	1	16	0.581894	9.90386	4.08916	Up	8.7381e-05	0.00045968
gnl|UG|Rsa#S42025763	809	1	16	0.286991	4.8846	4.08916	Up	8.7381e-05	0.000459728
gi|332780695|gb|FY443278.1|FY443278	811	1	16	0.286283	4.87255	4.08916	Up	8.7381e-05	0.000459968
Unigene2667_CKA	1163	1	16	0.199635	3.3978	4.08916	Up	8.7381e-05	0.000459872
Unigene13627_CKA	315	1	16	0.737066	12.5449	4.08916	Up	8.7381e-05	0.00045992
CL8900.Contig1_CKA	327	5	79	3.55009	59.6673	4.07101	Up	1.70162e-19	3.43587e-18
gnl|UG|Rsa#S42027050	795	4	63	1.16818	19.5718	4.06644	Up	8.87108e-16	1.42955e-14
gi|332790565|gb|FY454630.1|FY454630	794	9	141	2.63172	43.8587	4.05879	Up	1.00251e-33	3.57605e-32
gi|332781881|gb|FY437948.1|FY437948	867	74	1156	19.8166	329.303	4.05463	Up	1.43807e-265	5.33346e-263
gi|332786125|gb|FY445835.1|FY445835	843	5	78	1.37708	22.852	4.05264	Up	3.30764e-19	6.58382e-18
Unigene29766_CKA	546	2	31	0.850461	14.0225	4.04336	Up	2.69172e-08	2.33158e-07
gnl|UG|Rsa#S42003133	553	73	1130	30.6489	504.674	4.04144	Up	5.10164e-259	1.85123e-256
gi|332782371|gb|FY443390.1|FY443390	868	7	108	1.87239	30.7299	4.03669	Up	4.82852e-26	1.31433e-24
gi|156164122|gb|EW724268.1|EW724268	476	5	77	2.43882	39.9522	4.03402	Up	6.42476e-19	1.25313e-17
CL11191.Contig1_CKA	376	5	77	3.08744	50.5778	4.03402	Up	6.42476e-19	1.25264e-17
CL746.Contig1_CKA	2779	49	751	4.09378	66.7435	4.02712	Up	2.79198e-172	6.43035e-170
gi|332782988|gb|FY444205.1|FY444205	605	4	61	1.53505	24.9019	4.0199	Up	3.35002e-15	5.19593e-14
gi|156175412|gb|EW735558.1|EW735558	638	38	578	13.8287	223.751	4.01616	Up	1.02797e-132	1.78177e-130
gi|156164453|gb|EW724599.1|EW724599	761	5	76	1.52547	24.6653	4.01516	Up	1.24702e-18	2.38523e-17
Unigene17577_CKA	544	5	76	2.13397	34.5042	4.01516	Up	1.24702e-18	2.38613e-17
gi|332788560|gb|FY441252.1|FY441252	453	8	121	4.10023	65.9697	4.00803	Up	7.04808e-29	2.15193e-27
gi|167444954|gb|FD950847.1|FD950847	783	43	650	12.7504	205.026	4.00719	Up	8.52952e-149	1.67401e-146
CL8290.Contig2_CKA	1299	1	15	0.178734	2.85193	3.99605	Up	0.000170811	0.000847571
CL2378.Contig1_CKA	1400	4	60	0.663359	10.5847	3.99605	Up	6.50104e-15	9.92451e-14
gi|158944764|gb|EX906329.1|EX906329	772	1	15	0.300746	4.79879	3.99605	Up	0.000170811	0.000847904
gi|166150723|gb|FD584011.1|FD584011	653	1	15	0.355553	5.6733	3.99605	Up	0.000170811	0.000848155
CL9527.Contig1_CKA	1034	6	90	1.34725	21.4971	3.99605	Up	9.16824e-22	2.06261e-20
Unigene20154_CKA	474	1	15	0.489822	7.81574	3.99605	Up	0.000170811	0.000847487
CL4592.Contig2_CKA	372	1	15	0.624129	9.95877	3.99605	Up	0.000170811	0.000847404
CL4950.Contig4_CKA	606	1	15	0.383128	6.1133	3.99605	Up	0.000170811	0.000848071
Unigene14720_CKA	594	1	15	0.390868	6.23681	3.99605	Up	0.000170811	0.000847988
CL7559.Contig1_CKA	797	2	30	0.582624	9.29652	3.99605	Up	5.23754e-08	4.39269e-07
gi|158928755|gb|EX901707.1|EX901707	839	1	15	0.276729	4.41557	3.99605	Up	0.000170811	0.000847321
Unigene26789_CKA	515	1	15	0.450827	7.19352	3.99605	Up	0.000170811	0.000847821
CL12347.Contig3_CKA	1554	1	15	0.149405	2.38395	3.99605	Up	0.000170811	0.000847654
Unigene472_CKA	853	1	15	0.272187	4.3431	3.99605	Up	0.000170811	0.000848238
CL7355.Contig2_CKA	721	1	15	0.322019	5.13823	3.99605	Up	0.000170811	0.000847737
gnl|UG|Rsa#S42569825	768	45	668	13.6041	214.819	3.98101	Up	3.93712e-152	7.94338e-150
gi|332779754|gb|FY438726.1|FY438726	877	69	1018	18.267	286.685	3.97216	Up	1.48418e-230	4.62102e-228
CL4266.Contig1_CKA	1030	13	191	2.93037	45.7987	3.96615	Up	1.83326e-44	8.80647e-43
Unigene1253_CKA	2211	3	44	0.315028	4.91497	3.96363	Up	3.4898e-11	3.99415e-10
gi|167439978|gb|FD946187.1|FD946187	548	9	132	3.81311	59.4909	3.96363	Up	3.87068e-31	1.27105e-29
CL11552.Contig1_CKA	999	3	44	0.697225	10.8779	3.96363	Up	3.4898e-11	3.99324e-10
Unigene21006_CKA	1626	45	653	6.42553	99.1859	3.94825	Up	7.71384e-148	1.49646e-145
CL8182.Contig1_CKA	1571	4	58	0.591154	9.1182	3.94714	Up	2.44112e-14	3.58659e-13
CL4967.Contig2_CKA	805	112	1621	32.3027	497.33	3.94448	Up	0	0
gi|167444562|gb|FD951130.1|FD951130	672	7	101	2.4185	37.1201	3.94002	Up	4.94068e-24	1.23613e-22
CL14350.Contig1_CKA	1597	35	503	5.08839	77.7894	3.93429	Up	5.89694e-114	8.28512e-112
CL2113.Contig4_CKA	1264	7	98	1.28578	19.1486	3.89652	Up	3.5589e-23	8.52767e-22
CL9168.Contig1_CKA	1657	3	42	0.420355	6.26014	3.89652	Up	1.30819e-10	1.43132e-09
gi|156168421|gb|EW728567.1|EW728567	768	2	28	0.604624	9.00439	3.89652	Up	1.97222e-07	1.53846e-06
gnl|UG|Rsa#S42026783	730	2	28	0.636098	9.47311	3.89652	Up	1.97222e-07	1.53822e-06
Unigene1987_CKA	1045	6	83	1.33307	19.6164	3.87924	Up	9.25888e-20	1.89533e-18
gi|161562079|gb|EY934088.1|EY934088	731	15	207	4.76421	69.9375	3.87576	Up	2.91198e-47	1.51108e-45
gi|167440583|gb|FD945835.1|FD945835	808	4	55	1.14939	16.8116	3.87052	Up	1.76249e-13	2.42825e-12
gi|332785404|gb|FY443936.1|FY443936	465	150	2039	74.8954	1082.98	3.85399	Up	0	0
Unigene16866_CKA	630	7	95	2.57973	37.2426	3.85166	Up	2.5487e-22	5.88078e-21
Unigene28096_CKA	815	7	95	1.99415	28.7888	3.85166	Up	2.5487e-22	5.88347e-21
CL559.Contig1_CKA	1717	79	1071	10.6825	154.055	3.85012	Up	9.22912e-237	2.96502e-234
Unigene7848_CKA	698	11	149	3.65893	52.7216	3.8489	Up	3.08484e-34	1.1202e-32
CL4378.Contig1_CKA	453	2	27	1.02506	14.7205	3.84405	Up	3.81578e-07	2.87131e-06
gi|332783186|gb|FY440494.1|FY440494	606	6	81	2.29877	33.0118	3.84405	Up	3.43814e-19	6.82742e-18
CL12228.Contig2_CKA	1228	2	27	0.378136	5.43029	3.84405	Up	3.81578e-07	2.87174e-06
CL5799.Contig1_CKA	279	2	27	1.66434	23.901	3.84405	Up	3.81578e-07	2.87003e-06
gi|158922063|gb|EX894486.1|EX894486	674	2	27	0.688949	9.89376	3.84405	Up	3.81578e-07	2.8696e-06
Unigene19043_CKA	1133	2	27	0.409843	5.88561	3.84405	Up	3.81578e-07	2.87046e-06
gi|156175383|gb|EW735529.1|EW735529	706	2	27	0.657722	9.44531	3.84405	Up	3.81578e-07	2.87088e-06
CL3723.Contig2_CKA	1183	4	54	0.785041	11.2737	3.84405	Up	3.39898e-13	4.59135e-12
CL12249.Contig2_CKA	485	2	27	0.957426	13.7493	3.84405	Up	3.81578e-07	2.86917e-06
CL6062.Contig1_CKA	1226	37	498	7.00694	100.322	3.83971	Up	9.0571e-111	1.24477e-108
Unigene20937_CKA	297	5	67	3.90868	55.7155	3.83332	Up	4.6998e-16	7.7216e-15
CL12290.Contig1_CKA	1318	92	1228	16.2065	230.113	3.82769	Up	5.73556e-270	2.17516e-267
gi|161577456|gb|EY948857.1|EY948857	648	3	40	1.07489	15.2455	3.82613	Up	4.87622e-10	5.06386e-09
CL10100.Contig1_CKA	294	11	146	8.68685	122.649	3.81955	Up	2.193e-33	7.73516e-32
Unigene11274_CKA	1023	18	235	4.0852	56.7348	3.79575	Up	1.27646e-52	7.58342e-51
Unigene21865_CKA	591	23	299	9.03561	124.951	3.7896	Up	1.84943e-66	1.39229e-64
CL10726.Contig2_CKA	1283	2	26	0.361926	5.005	3.7896	Up	7.3668e-07	5.34331e-06
Unigene6815_CKA	349	3	39	1.99578	27.5992	3.7896	Up	9.39282e-10	9.49808e-09
CL5020.Contig1_CKA	782	8	104	2.3752	32.8461	3.7896	Up	5.0132e-24	1.25303e-22
CL8455.Contig2_CKA	863	2	26	0.538067	7.44081	3.7896	Up	7.3668e-07	5.34178e-06
CL9007.Contig2_CKA	508	2	26	0.914078	12.6406	3.7896	Up	7.3668e-07	5.34408e-06
CL2627.Contig3_CKA	1205	10	130	1.92677	26.6449	3.7896	Up	1.0596e-29	3.31753e-28
CL749.Contig1_CKA	288	2	26	1.61233	22.2966	3.7896	Up	7.3668e-07	5.34255e-06
CL6159.Contig3_CKA	1441	24	308	3.86691	52.7891	3.77099	Up	3.75116e-68	2.90191e-66
gi|332786380|gb|FY444904.1|FY444904	788	335	4295	98.7042	1346.15	3.76959	Up	0	0
gi|332791531|gb|FY452355.1|FY452355	768	5	64	1.51156	20.5815	3.76723	Up	3.33936e-15	5.18099e-14
gi|156163315|gb|EW723461.1|EW723461	764	5	64	1.51948	20.6892	3.76723	Up	3.33936e-15	5.18258e-14
gnl|UG|Rsa#S42049333	1658	16	204	2.24054	30.3881	3.76159	Up	1.48607e-45	7.34863e-44
Unigene4194_CKA	295	4	51	3.14815	42.6978	3.76159	Up	2.42048e-12	3.05905e-11
gi|158942001|gb|EX904333.1|EX904333	781	3	38	0.89184	12.0168	3.75213	Up	1.80636e-09	1.76984e-08
CL6381.Contig1_CKA	1058	14	176	3.07227	41.0851	3.74124	Up	2.4686e-39	1.04283e-37
gi|166147039|gb|FD580253.1|FD580253	523	20	251	8.87862	118.53	3.73878	Up	1.89996e-55	1.19194e-53
Unigene19409_CKA	853	21	260	5.71593	75.2804	3.71921	Up	3.80606e-57	2.48671e-55
CL9938.Contig1_CKA	2221	3	37	0.31361	4.11444	3.71365	Up	3.46798e-09	3.29916e-08
CL5894.Contig1_CKA	241	3	37	2.89016	37.9177	3.71365	Up	3.46798e-09	3.29854e-08
gi|156173574|gb|EW733720.1|EW733720	663	6	74	2.10114	27.5661	3.71365	Up	3.3044e-17	5.82561e-16
Unigene13907_CKA	564	10	123	4.11659	53.8621	3.70975	Up	1.00195e-27	2.9145e-26
gi|166140074|gb|FD571060.1|FD571060	808	7	86	2.01142	26.2872	3.70807	Up	9.00666e-20	1.84519e-18
gi|158928686|gb|EX901638.1|EX901638	791	7	86	2.05465	26.8522	3.70807	Up	9.00666e-20	1.84445e-18
CL11320.Contig1_CKA	1794	746	9157	96.5458	1260.63	3.70679	Up	0	0
gi|167436867|gb|FD943742.1|FD943742	442	5	61	2.62642	34.0851	3.69797	Up	2.35042e-14	3.45736e-13
Unigene21519_CKA	487	10	122	4.76747	61.8712	3.69797	Up	1.9147e-27	5.50915e-26
gi|332780300|gb|FY440276.1|FY440276	834	29	351	8.07326	103.944	3.68651	Up	4.52048e-76	4.00718e-74
Unigene42_CKA	438	2	24	1.06016	13.533	3.67412	Up	2.7265e-06	1.82997e-05
CL13223.Contig1_CKA	1021	2	24	0.454801	5.80554	3.67412	Up	2.7265e-06	1.82924e-05
Unigene6116_CKA	221	2	24	2.10114	26.8211	3.67412	Up	2.7265e-06	1.82851e-05
Unigene20693_CKA	1334	2	24	0.34809	4.44337	3.67412	Up	2.7265e-06	1.82899e-05
gi|156172919|gb|EW733065.1|EW733065	670	2	24	0.693062	8.84695	3.67412	Up	2.7265e-06	1.82875e-05
gi|166142338|gb|FD574959.1|FD574959	821	12	144	3.39356	43.3188	3.67412	Up	5.4929e-32	1.85198e-30
CL4840.Contig3_CKA	593	2	24	0.783055	9.99572	3.67412	Up	2.7265e-06	1.82948e-05
Unigene9243_CKA	261	2	24	1.77912	22.7106	3.67412	Up	2.7265e-06	1.82972e-05
gi|166143418|gb|FD576159.1|FD576159	684	3	36	1.01831	12.9988	3.67412	Up	6.64626e-09	6.15554e-08
gi|161566585|gb|EY938177.1|EY938177	757	3	36	0.920115	11.7453	3.67412	Up	6.64626e-09	6.15441e-08
CL13674.Contig1_CKA	1549	53	633	7.94404	100.928	3.6673	Up	2.64768e-135	4.70234e-133
CL9666.Contig1_CKA	1097	25	298	5.29115	67.0914	3.66447	Up	1.65431e-64	1.21106e-62
CL5514.Contig1_CKA	1625	11	131	1.57165	19.9102	3.66315	Up	3.72704e-29	1.14627e-27
gi|166147442|gb|FD579471.1|FD579471	669	12	142	4.16459	52.4227	3.65395	Up	1.99673e-31	6.63022e-30
gi|161578794|gb|EY949919.1|EY949919	700	21	248	6.96527	87.5006	3.65104	Up	8.83756e-54	5.40312e-52
Unigene22454_CKA	921	5	59	1.26045	15.8216	3.64988	Up	8.58366e-14	1.21173e-12
gi|156165134|gb|EW725280.1|EW725280	661	64	751	22.48	280.605	3.64183	Up	2.73662e-159	5.65706e-157
Unigene7409_CKA	491	7	82	3.31004	41.2467	3.63936	Up	1.19702e-18	2.29393e-17
CL3109.Contig1_CKA	2087	10	117	1.11249	13.8459	3.6376	Up	4.8351e-26	1.31541e-24
Unigene5833_CKA	559	3	35	1.24602	15.4637	3.63348	Up	1.27135e-08	1.14285e-07
CL5407.Contig3_CKA	507	18	210	8.24293	102.298	3.63348	Up	1.36888e-45	6.78243e-44
Unigene25378_CKA	1048	20	232	4.43084	54.6744	3.62521	Up	4.04672e-50	2.2529e-48
Unigene8829_CKA	401	5	58	2.89496	35.7224	3.62521	Up	1.63738e-13	2.26082e-12
CL4323.Contig4_CKA	777	15	174	4.48216	55.3077	3.62521	Up	5.93188e-38	2.39742e-36
CL11700.Contig1_CKA	1847	102	1181	12.8218	157.921	3.62253	Up	2.2689e-248	7.68061e-246
CL12099.Contig2_CKA	1869	113	1301	14.0374	171.92	3.61439	Up	6.63172e-273	2.57306e-270
Unigene13298_CKA	358	2	23	1.29707	15.8673	3.61272	Up	5.225e-06	3.37833e-05
Unigene17051_CKA	218	2	23	2.13005	26.0573	3.61272	Up	5.225e-06	3.37747e-05
CL12162.Contig2_CKA	1002	2	23	0.463425	5.66914	3.61272	Up	5.225e-06	3.37574e-05
CL2814.Contig1_CKA	1106	2	23	0.419848	5.13606	3.61272	Up	5.225e-06	3.3779e-05
gi|156175099|gb|EW735245.1|EW735245	685	2	23	0.677886	8.29267	3.61272	Up	5.225e-06	3.37703e-05
CL6091.Contig2_CKA	783	2	23	0.593042	7.25477	3.61272	Up	5.225e-06	3.3766e-05
CL3190.Contig1_CKA	1280	4	46	0.725549	8.87575	3.61272	Up	6.21242e-11	6.96639e-10
gi|158922871|gb|EX895399.1|EX895399	756	2	23	0.614222	7.51387	3.61272	Up	5.225e-06	3.37617e-05
Unigene14346_CKA	551	2	23	0.842743	10.3094	3.61272	Up	5.225e-06	3.3753e-05
Unigene3579_CKA	301	2	23	1.5427	18.872	3.61272	Up	5.225e-06	3.37487e-05
CL13378.Contig1_CKA	1431	39	448	6.32764	77.3207	3.61111	Up	4.93204e-95	5.64098e-93
CL6989.Contig1_CKA	2186	21	240	2.23042	27.1156	3.60374	Up	1.51225e-51	8.76741e-50
CL13385.Contig2_CKA	1345	20	228	3.45243	41.8668	3.60012	Up	5.2776e-49	2.86233e-47
gi|332784766|gb|FY450125.1|FY450125	835	5	57	1.39027	16.8595	3.60012	Up	3.11948e-13	4.22625e-12
CL9082.Contig1_CKA	743	3	34	0.937453	11.3018	3.59166	Up	2.42716e-08	2.11294e-07
CL13114.Contig1_CKA	1062	9	102	1.96759	23.721	3.59166	Up	1.19492e-22	2.80067e-21
gi|156172901|gb|EW733047.1|EW733047	509	3	34	1.36842	16.4975	3.59166	Up	2.42716e-08	2.11257e-07
gi|156162893|gb|EW723039.1|EW723039	495	9	102	4.22138	50.8923	3.59166	Up	1.19492e-22	2.80197e-21
Unigene29711_CKA	1020	39	439	8.87731	106.297	3.58184	Up	1.57525e-92	1.75009e-90
gi|161565224|gb|EY937289.1|EY937289	695	10	112	3.34066	39.8007	3.57459	Up	1.20146e-24	3.08713e-23
CL14007.Contig1_CKA	815	5	56	1.42439	16.9702	3.57459	Up	5.9354e-13	7.85763e-12
Unigene4760_CKA	418	6	67	3.33267	39.5873	3.57029	Up	3.03124e-15	4.71309e-14
Unigene23454_CKA	1317	19	212	3.34954	39.7564	3.56915	Up	2.3895e-45	1.16787e-43
Unigene7911_CKA	284	3	33	2.45256	28.6981	3.54859	Up	4.62414e-08	3.89963e-07
CL5889.Contig1_CKA	1338	2	22	0.347049	4.06092	3.54859	Up	9.98468e-06	6.16196e-05
CL8074.Contig1_CKA	1168	3	33	0.596342	6.97796	3.54859	Up	4.62414e-08	3.90028e-07
CL3535.Contig1_CKA	956	5	55	1.21431	14.209	3.54859	Up	1.12781e-12	1.45935e-11
gnl|UG|Rsa#S41981262	818	20	219	5.67667	66.1223	3.54202	Up	1.67117e-46	8.50578e-45
Unigene29950_CKA	796	67	731	19.5424	226.81	3.5368	Up	2.50632e-151	4.99669e-149
CL521.Contig2_CKA	1786	55	596	7.14987	82.418	3.52697	Up	2.09778e-123	3.31693e-121
CL12457.Contig1_CKA	1268	5	54	0.91552	10.518	3.52212	Up	2.14004e-12	2.71688e-11
CL5402.Contig1_CKA	1863	5	54	0.623123	7.15877	3.52212	Up	2.14004e-12	2.71619e-11
CL4144.Contig3_CKA	242	5	54	4.79702	55.1107	3.52212	Up	2.14004e-12	2.71756e-11
CL7457.Contig1_CKA	1045	4	43	0.888711	10.1627	3.51543	Up	4.27478e-10	4.46594e-09
gi|156169598|gb|EW729744.1|EW729744	686	4	43	1.35379	15.4811	3.51543	Up	4.27478e-10	4.46687e-09
gi|332792279|gb|FY448459.1|FY448459	738	14	150	4.40442	50.1987	3.51063	Up	4.52246e-32	1.53093e-30
gi|161562716|gb|EY934291.1|EY934291	672	3	32	1.0365	11.7608	3.5042	Up	8.79054e-08	7.16989e-07
Unigene32803_CKA	244	3	32	2.85462	32.3905	3.5042	Up	8.79054e-08	7.16757e-07
gi|166141596|gb|FD575252.1|FD575252	649	3	32	1.07323	12.1776	3.5042	Up	8.79054e-08	7.16873e-07
CL6969.Contig1_CKA	1641	22	234	3.11266	35.218	3.5001	Up	4.26786e-49	2.32219e-47
CL12869.Contig1_CKA	1559	27	286	4.021	45.3083	3.49415	Up	1.39171e-59	9.43504e-58
CL10533.Contig1_CKA	795	2	21	0.58409	6.52393	3.48148	Up	1.90216e-05	0.000111979
Unigene7005_CKA	237	2	21	1.95929	21.8841	3.48148	Up	1.90216e-05	0.000111992
gi|161570450|gb|EY941601.1|EY941601	563	4	42	1.64956	18.4246	3.48148	Up	8.10286e-10	8.25991e-09
CL9188.Contig1_CKA	2327	2	21	0.199549	2.22885	3.48148	Up	1.90216e-05	0.000111966
Unigene18346_CKA	1036	6	63	1.34465	15.0189	3.48148	Up	3.91244e-14	5.64796e-13
CL7597.Contig2_CKA	493	2	21	0.94189	10.5203	3.48148	Up	1.90216e-05	0.000112005
Unigene20929_CKA	303	2	21	1.53251	17.1173	3.48148	Up	1.90216e-05	0.000111952
CL11855.Contig1_CKA	237	5	52	4.89822	54.1892	3.46767	Up	7.6719e-12	9.27969e-11
Unigene29529_CKA	1079	5	52	1.07588	11.9025	3.46767	Up	7.6719e-12	9.27746e-11
Unigene24290_CKA	959	611	6351	147.924	1635.61	3.4669	Up	0	0
CL11360.Contig1_CKA	1377	8	83	1.34888	14.8868	3.4642	Up	3.76546e-18	7.01352e-17
Unigene26983_CKA	768	3	31	0.906937	9.96914	3.4584	Up	1.66724e-07	1.31213e-06
CL2401.Contig1_CKA	1493	27	279	4.19876	46.1532	3.4584	Up	1.17783e-57	7.7355e-56
Unigene3130_CKA	483	3	31	1.44209	15.8516	3.4584	Up	1.66724e-07	1.31172e-06
CL447.Contig2_CKA	623	6	62	2.23604	24.5788	3.4584	Up	7.3928e-14	1.04773e-12
gnl|UG|Rsa#S41981868	748	3	31	0.931186	10.2357	3.4584	Up	1.66724e-07	1.31192e-06
Unigene25379_CKA	489	5	51	2.37399	25.7584	3.43966	Up	1.44929e-11	1.71719e-10
CL12712.Contig1_CKA	1143	5	51	1.01564	11.02	3.43966	Up	1.44929e-11	1.71679e-10
Unigene2808_CKA	507	12	122	5.49529	59.4305	3.43494	Up	7.08656e-26	1.9094e-24
Unigene21867_CKA	355	19	193	12.4263	134.272	3.43369	Up	4.22008e-40	1.82084e-38
Unigene30138_CKA	841	26	264	7.17785	77.5292	3.43312	Up	2.69746e-54	1.66533e-52
CL880.Contig1_CKA	1648	35	355	4.93092	53.2021	3.43155	Up	1.91397e-72	1.60098e-70
gnl|UG|Rsa#S43009947	629	27	273	9.96621	107.194	3.42703	Up	5.22406e-56	3.32697e-54
Unigene1623_CKA	2090	84	849	9.33147	100.327	3.42647	Up	1.05918e-170	2.38501e-168
gi|161567466|gb|EY938682.1|EY938682	715	29	293	9.41692	101.209	3.42594	Up	5.55398e-60	3.78564e-58
gi|332780352|gb|FY440727.1|FY440727	847	10	101	2.74115	29.4507	3.42545	Up	1.32331e-21	2.95601e-20
Unigene17839_CKA	263	3	30	2.64839	28.1723	3.41109	Up	3.15444e-07	2.39691e-06
gi|332784694|gb|FY450053.1|FY450053	910	2	20	0.510276	5.42808	3.41109	Up	3.61176e-05	0.000204162
gi|156174107|gb|EW734253.1|EW734253	750	5	50	1.54784	16.4652	3.41109	Up	2.7335e-11	3.1601e-10
CL14452.Contig2_CKA	1230	3	30	0.566282	6.02384	3.41109	Up	3.15444e-07	2.39727e-06
CL8695.Contig1_CKA	1119	3	30	0.622455	6.62138	3.41109	Up	3.15444e-07	2.39655e-06
CL2210.Contig2_CKA	1037	2	20	0.447784	4.76331	3.41109	Up	3.61176e-05	0.000204139
CL4323.Contig2_CKA	799	12	120	3.487	37.093	3.41109	Up	2.5077e-25	6.62577e-24
CL12228.Contig1_CKA	1317	5	50	0.881457	9.37652	3.41109	Up	2.7335e-11	3.15937e-10
CL367.Contig20_CKA	870	2	20	0.533737	5.67764	3.41109	Up	3.61176e-05	0.000204185
gnl|UG|Rsa#S42568157	802	4	40	1.15798	12.3181	3.41109	Up	2.89502e-09	2.7819e-08
gi|158941440|gb|EX903772.1|EX903772	706	4	40	1.31544	13.9931	3.41109	Up	2.89502e-09	2.78137e-08
Unigene467_CKA	688	3	30	1.01239	10.7694	3.41109	Up	3.15444e-07	2.39619e-06
Unigene16333_CKA	943	8	80	1.96968	20.9525	3.41109	Up	2.51994e-17	4.47389e-16
Unigene29648_CKA	1123	6	60	1.24048	13.1956	3.41109	Up	2.62908e-13	3.57242e-12
CL14142.Contig2_CKA	1300	142	1416	25.3607	269.015	3.40702	Up	4.792e-282	1.88831e-279
CL11190.Contig1_CKA	2026	19	188	2.17736	22.918	3.39582	Up	9.88166e-39	4.10561e-37
Unigene22803_CKA	889	6	59	1.56699	16.3911	3.38684	Up	4.94768e-13	6.59329e-12
CL2811.Contig2_CKA	993	5	49	1.16906	12.1872	3.38194	Up	5.14716e-11	5.8106e-10
CL4770.Contig1_CKA	2030	29	284	3.3168	34.5525	3.38093	Up	1.60451e-57	1.04967e-55
CL6516.Contig1_CKA	396	4	39	2.34521	24.3235	3.37456	Up	5.45588e-09	5.08668e-08
CL90.Contig2_CKA	1552	16	155	2.39357	24.6659	3.36529	Up	6.139e-32	2.06706e-30
CL10606.Contig1_CKA	1084	50	484	10.7092	110.274	3.36417	Up	1.79215e-96	2.10219e-94
gi|332784167|gb|FY434900.1|FY434900	828	47	454	13.1791	135.42	3.36112	Up	1.59776e-90	1.72199e-88
Unigene25249_CKA	1807	40	386	5.13948	52.7578	3.35969	Up	3.5197e-77	3.19874e-75
gi|158928921|gb|EX901153.1|EX901153	795	5	48	1.46023	14.9118	3.3522	Up	9.67552e-11	1.06742e-09
CL5275.Contig2_CKA	1249	17	163	3.16012	32.2316	3.35043	Up	2.19272e-33	7.73958e-32
CL6159.Contig1_CKA	544	12	115	5.12153	52.2103	3.34969	Up	5.83136e-24	1.44891e-22
gi|332782041|gb|FY438108.1|FY438108	795	36	343	10.5136	106.558	3.3413	Up	1.99636e-68	1.55393e-66
gi|161569797|gb|EY941272.1|EY941272	721	4	38	1.28808	13.0168	3.33709	Up	1.02604e-08	9.32142e-08
CL11361.Contig1_CKA	1176	2	19	0.394857	3.99028	3.33709	Up	6.83312e-05	0.000367202
Unigene5840_CKA	506	4	38	1.83538	18.5477	3.33709	Up	1.02604e-08	9.32478e-08
gi|167452699|gb|FD958443.1|FD958443	771	2	19	0.602272	6.08635	3.33709	Up	6.83312e-05	0.000367124
gi|156169111|gb|EW729257.1|EW729257	502	4	38	1.85001	18.6955	3.33709	Up	1.02604e-08	9.3231e-08
CL1057.Contig1_CKA	530	2	19	0.876135	8.85391	3.33709	Up	6.83312e-05	0.000367085
Unigene18292_CKA	1462	2	19	0.317614	3.20969	3.33709	Up	6.83312e-05	0.000367046
gi|156174976|gb|EW735122.1|EW735122	642	2	19	0.723289	7.3093	3.33709	Up	6.83312e-05	0.000366928
CL5406.Contig1_CKA	688	2	19	0.67493	6.8206	3.33709	Up	6.83312e-05	0.000367163
CL13923.Contig1_CKA	810	2	19	0.573274	5.7933	3.33709	Up	6.83312e-05	0.000366967
CL9920.Contig1_CKA	1190	2	19	0.390211	3.94334	3.33709	Up	6.83312e-05	0.000367006
CL2211.Contig1_CKA	1615	53	502	7.61939	76.7695	3.33279	Up	3.67444e-99	4.43385e-97
CL2559.Contig1_CKA	2825	322	3036	26.4639	265.424	3.3262	Up	0	0
CL19.Contig1_CKA	1412	7	66	1.15101	11.5443	3.3262	Up	3.18336e-14	4.62458e-13
CL10767.Contig1_CKA	1296	5	47	0.89574	8.95675	3.32182	Up	1.81556e-10	1.95799e-09
CL5587.Contig1_CKA	1869	36	338	4.47209	44.6647	3.32012	Up	4.53822e-67	3.45254e-65
Unigene31396_CKA	265	3	28	2.62841	26.0957	3.31155	Up	1.1203e-06	7.90418e-06
Unigene10477_CKA	569	6	56	2.44825	24.3071	3.31155	Up	3.26866e-12	4.08493e-11
CL5053.Contig1_CKA	1367	10	93	1.69843	16.8024	3.30639	Up	2.0249e-19	4.07558e-18
gi|161567807|gb|EY939342.1|EY939342	612	40	372	15.1749	150.124	3.30639	Up	2.21628e-73	1.87877e-71
gi|332793192|gb|FY448522.1|FY448522	682	8	74	2.72347	26.7981	3.29862	Up	1.09576e-15	1.75513e-14
gi|158937981|gb|EX902189.1|EX902189	695	4	37	1.33626	13.1484	3.29862	Up	1.92534e-08	1.6948e-07
CL1433.Contig1_CKA	848	4	37	1.09517	10.7761	3.29862	Up	1.92534e-08	1.69421e-07
Unigene13465_CKA	1064	8	74	1.74568	17.177	3.29862	Up	1.09576e-15	1.75625e-14
CL4073.Contig1_CKA	1289	4	37	0.720483	7.08935	3.29862	Up	1.92534e-08	1.69392e-07
Unigene3069_CKA	282	4	37	3.29327	32.4048	3.29862	Up	1.92534e-08	1.69451e-07
gi|161564083|gb|EY935297.1|EY935297	285	8	74	6.51722	64.1275	3.29862	Up	1.09576e-15	1.75457e-14
CL4287.Contig2_CKA	1294	8	74	1.4354	14.1239	3.29862	Up	1.09576e-15	1.75569e-14
gi|161566747|gb|EY937922.1|EY937922	792	8	74	2.34521	23.0762	3.29862	Up	1.09576e-15	1.75402e-14
CL1462.Contig4_CKA	1128	113	1044	23.2587	228.586	3.29689	Up	2.53228e-202	6.90409e-200
CL1755.Contig1_CKA	1461	214	1975	34.008	333.868	3.29533	Up	0	0
Unigene13415_CKA	755	9	83	2.76766	27.1512	3.29428	Up	2.0298e-17	3.62668e-16
Unigene7267_CKA	254	5	46	4.57039	44.7282	3.2908	Up	3.40054e-10	3.58378e-09
Unigene24533_CKA	1227	5	46	0.946112	9.25914	3.2908	Up	3.40054e-10	3.58453e-09
CL2774.Contig3_CKA	1008	15	138	3.455	33.8124	3.2908	Up	4.81434e-28	1.41923e-26
CL3774.Contig1_CKA	1387	78	715	13.0568	127.317	3.28556	Up	1.0877e-138	1.98777e-136
gi|161576117|gb|EY947445.1|EY947445	719	6	55	1.93749	18.8926	3.28556	Up	6.11434e-12	7.4529e-11
CL2873.Contig1_CKA	1100	203	1860	42.847	417.616	3.28491	Up	0	0
gnl|UG|Rsa#S41979243	721	7	64	2.25413	21.9231	3.28181	Up	1.11333e-13	1.55684e-12
gnl|UG|Rsa#S41979062	670	20	182	6.93062	67.0894	3.27503	Up	2.25166e-36	8.6762e-35
CL8889.Contig1_CKA	854	28	254	7.61232	73.457	3.27049	Up	4.144e-50	2.30451e-48
CL839.Contig1_CKA	425	2	18	1.09259	10.4602	3.25909	Up	0.000128769	0.000656587
CL12241.Contig1_CKA	224	3	27	3.1095	29.7696	3.25909	Up	2.10224e-06	1.42885e-05
gi|332777704|gb|FY440907.1|FY440907	794	2	18	0.584826	5.59899	3.25909	Up	0.000128769	0.000656322
Unigene5562_CKA	450	2	18	1.03189	9.8791	3.25909	Up	0.000128769	0.000656255
gi|167437160|gb|FD942775.1|FD942775	622	2	18	0.746546	7.14726	3.25909	Up	0.000128769	0.000656521
gi|167449037|gb|FD956686.1|FD956686	734	2	18	0.632632	6.05667	3.25909	Up	0.000128769	0.000656454
CL7109.Contig1_CKA	768	27	243	8.16243	78.1452	3.25909	Up	7.45072e-48	3.92693e-46
CL10215.Contig1_CKA	1311	3	27	0.531295	5.08649	3.25909	Up	2.10224e-06	1.42904e-05
Unigene2699_CKA	705	2	18	0.658655	6.30581	3.25909	Up	0.000128769	0.000656388
Unigene13168_CKA	1065	3	27	0.654016	6.2614	3.25909	Up	2.10224e-06	1.42866e-05
Unigene2609_CKA	969	6	54	1.43762	13.7635	3.25909	Up	1.14188e-11	1.36255e-10
gnl|UG|Rsa#S42565414	792	39	349	11.4329	108.832	3.25084	Up	6.8583e-68	5.28131e-66
Unigene29719_CKA	857	230	2058	62.3109	593.092	3.2507	Up	0	0
CL12777.Contig1_CKA	631	33	295	12.1423	115.465	3.24934	Up	1.31763e-57	8.64241e-56
gi|332788342|gb|FY441148.1|FY441148	862	10	89	2.69345	25.5	3.24297	Up	2.44752e-18	4.6098e-17
gnl|UG|Rsa#S41980738	822	74	657	20.9015	197.402	3.23946	Up	6.33206e-126	1.04033e-123
gnl|UG|Rsa#S42028335	792	7	62	2.05206	19.3341	3.236	Up	3.8716e-13	5.20329e-12
CL8242.Contig1_CKA	2351	37	326	3.65398	34.247	3.22844	Up	4.04308e-63	2.88851e-61
Unigene15019_CKA	552	5	44	2.10304	19.6866	3.22667	Up	1.18603e-09	1.18577e-08
Unigene13927_CKA	343	10	88	6.76897	63.3645	3.22667	Up	4.55164e-18	8.44666e-17
Unigene28845_CKA	1202	122	1073	23.5653	220.472	3.22586	Up	1.016e-203	2.80034e-201
gi|332778070|gb|FY442477.1|FY442477	873	4	35	1.06381	9.90173	3.21844	Up	6.73184e-08	5.56909e-07
gi|332785730|gb|FY444662.1|FY444662	926	4	35	1.00292	9.335	3.21844	Up	6.73184e-08	5.57366e-07
CL8762.Contig1_CKA	1051	4	35	0.883638	8.22475	3.21844	Up	6.73184e-08	5.56817e-07
CL4157.Contig1_CKA	427	4	35	2.17495	20.2441	3.21844	Up	6.73184e-08	5.57092e-07
Unigene6102_CKA	304	4	35	3.05494	28.4349	3.21844	Up	6.73184e-08	5.57e-07
gi|156171055|gb|EW731201.1|EW731201	800	4	35	1.16088	10.8053	3.21844	Up	6.73184e-08	5.57183e-07
Unigene30941_CKA	490	4	35	1.89531	17.6412	3.21844	Up	6.73184e-08	5.57274e-07
gi|332780380|gb|FY440755.1|FY440755	829	11	96	3.08074	28.6005	3.21469	Up	1.5809e-19	3.19723e-18
gi|167446246|gb|FD951645.1|FD951645	702	3	26	0.992204	9.14731	3.20464	Up	3.93258e-06	2.58007e-05
Unigene6870_CKA	373	3	26	1.86737	17.2156	3.20464	Up	3.93258e-06	2.5804e-05
Unigene22276_CKA	478	3	26	1.45717	13.4339	3.20464	Up	3.93258e-06	2.58074e-05
gi|166138658|gb|FD572344.1|FD572344	710	3	26	0.981025	9.04425	3.20464	Up	3.93258e-06	2.58141e-05
gi|332795247|gb|FY454108.1|FY454108	807	3	26	0.863107	7.95714	3.20464	Up	3.93258e-06	2.57973e-05
CL12184.Contig2_CKA	1541	3	26	0.451997	4.16704	3.20464	Up	3.93258e-06	2.58107e-05
CL5196.Contig1_CKA	1434	545	4722	88.2398	813.269	3.20423	Up	0	0
CL14526.Contig1_CKA	1504	14	121	2.16121	19.8699	3.20067	Up	3.63464e-24	9.15265e-23
gi|161574356|gb|EY946121.1|EY946121	683	5	43	1.69968	15.5491	3.1935	Up	2.2082e-09	2.15143e-08
CL13499.Contig1_CKA	1695	9	77	1.23279	11.2196	3.18602	Up	8.4313e-16	1.35955e-14
CL11710.Contig2_CKA	796	4	34	1.16671	10.5493	3.17662	Up	1.25405e-07	1.00481e-06
Unigene14430_CKA	374	14	119	8.69107	78.5837	3.17662	Up	1.24707e-23	3.049e-22
CL2809.Contig1_CKA	354	4	34	2.62346	23.721	3.17662	Up	1.25405e-07	1.00465e-06
CL4902.Contig2_CKA	1821	219	1859	27.9223	252.131	3.17469	Up	0	0
CL3276.Contig3_CKA	2105	28	237	3.08832	27.807	3.17055	Up	1.50323e-45	7.42619e-44
Unigene1744_CKA	678	34	286	11.643	104.182	3.16157	Up	1.67318e-54	1.03933e-52
gi|156176798|gb|EW736944.1|EW736944	878	32	269	8.46199	75.6685	3.16062	Up	2.42556e-51	1.39502e-49
Unigene20991_CKA	808	23	192	6.60896	58.6877	3.15056	Up	5.70084e-37	2.23076e-35
Unigene19598_CKA	524	3	25	1.32925	11.7833	3.14806	Up	7.33224e-06	4.61308e-05
CL10883.Contig1_CKA	611	3	25	1.13998	10.1055	3.14806	Up	7.33224e-06	4.61251e-05
gi|161574514|gb|EY945873.1|EY945873	695	9	75	3.00659	26.6522	3.14806	Up	2.89126e-15	4.501e-14
Unigene30526_CKA	777	6	50	1.79286	15.893	3.14806	Up	1.36493e-10	1.49114e-09
gi|161568377|gb|EY939788.1|EY939788	615	24	200	9.06052	80.3179	3.14806	Up	2.0218e-38	8.30436e-37
gi|332790448|gb|FY454513.1|FY454513	867	6	50	1.60675	14.2432	3.14806	Up	1.36493e-10	1.49081e-09
Unigene24279_CKA	568	3	25	1.22628	10.8705	3.14806	Up	7.33224e-06	4.61366e-05
CL1434.Contig2_CKA	732	33	275	10.4669	92.7853	3.14806	Up	2.94656e-52	1.72615e-50
Unigene2776_CKA	1692	31	258	4.25381	37.6597	3.14619	Up	4.27512e-49	2.32363e-47
gi|332789751|gb|FY447658.1|FY447658	767	36	299	10.8974	96.2794	3.14324	Up	1.33975e-56	8.6414e-55
gi|167441215|gb|FD948717.1|FD948717	664	7	58	2.44764	21.5733	3.13979	Up	4.59622e-12	5.66541e-11
Unigene1783_CKA	1527	7	58	1.06433	9.38094	3.13979	Up	4.59622e-12	5.6668e-11
gi|332795265|gb|FY454126.1|FY454126	849	21	173	5.74286	50.3264	3.13147	Up	2.85398e-33	1.00455e-31
CL1049.Contig1_CKA	1484	13	107	2.03389	17.8077	3.13019	Up	4.16164e-21	9.08697e-20
CL13882.Contig1_CKA	1462	10	82	1.58807	13.8524	3.12479	Up	1.83854e-16	3.10043e-15
CL576.Contig1_CKA	814	20	164	5.70457	49.7596	3.12479	Up	1.48847e-31	4.95883e-30
gi|158943577|gb|EX905743.1|EX905743	767	5	41	1.51353	13.2022	3.12479	Up	7.60446e-09	6.99802e-08
Unigene21411_CKA	572	18	147	7.30623	63.4715	3.11891	Up	2.20492e-28	6.59632e-27
Unigene26063_CKA	675	20	162	6.87928	59.2746	3.10708	Up	5.04728e-31	1.6499e-29
Unigene372_CKA	1755	45	364	5.95323	51.225	3.1051	Up	9.14286e-68	6.99783e-66
Unigene30005_CKA	879	23	186	6.07513	52.2614	3.10476	Up	2.23132e-35	8.39892e-34
Unigene21081_CKA	430	3	24	1.61983	13.7848	3.08916	Up	1.36225e-05	8.20913e-05
Unigene5430_CKA	949	11	88	2.69118	22.902	3.08916	Up	2.15758e-17	3.84002e-16
gnl|UG|Rsa#S41974452	882	3	24	0.789714	6.72048	3.08916	Up	1.36225e-05	8.21109e-05
gnl|UG|Rsa#S42026850	691	15	120	5.04	42.8904	3.08916	Up	3.17474e-23	7.62164e-22
Unigene11173_CKA	254	3	24	2.74223	23.3365	3.08916	Up	1.36225e-05	8.21011e-05
gi|158925476|gb|EX897330.1|EX897330	685	3	24	1.01683	8.65323	3.08916	Up	1.36225e-05	8.20619e-05
CL8489.Contig1_CKA	2038	3	24	0.34177	2.90847	3.08916	Up	1.36225e-05	8.20717e-05
CL1340.Contig1_CKA	2173	6	48	0.641074	5.45555	3.08916	Up	4.66572e-10	4.86027e-09
CL11521.Contig2_CKA	479	4	32	1.93884	16.4995	3.08916	Up	4.31634e-07	3.22441e-06
Unigene21663_CKA	605	3	24	1.15128	9.79745	3.08916	Up	1.36225e-05	8.20815e-05
Unigene23222_CKA	978	177	1413	42.0195	356.829	3.0861	Up	1.65502e-256	5.92038e-254
gnl|UG|Rsa#S43005902	789	23	183	6.76812	57.2838	3.0813	Up	1.38527e-34	5.07789e-33
CL12250.Contig1_CKA	371	76	603	47.5616	401.422	3.07725	Up	3.40348e-110	4.63968e-108
CL11384.Contig1_CKA	1364	49	387	8.34063	70.0735	3.07064	Up	3.55132e-71	2.88446e-69
Unigene22120_CKA	812	9	71	2.57338	21.5953	3.06898	Up	3.34506e-14	4.8525e-13
CL10723.Contig5_CKA	341	8	63	5.44694	45.6293	3.06644	Up	9.79234e-13	1.27396e-11
CL11567.Contig2_CKA	798	6	47	1.74568	14.5463	3.05879	Up	8.59964e-10	8.72751e-09
gi|158942135|gb|EX904584.1|EX904584	695	6	47	2.0044	16.7021	3.05879	Up	8.59964e-10	8.724e-09
CL90.Contig21_CKA	1812	6	47	0.768794	6.40615	3.05879	Up	8.59964e-10	8.72927e-09
CL3477.Contig1_CKA	982	6	47	1.41859	11.8207	3.05879	Up	8.59964e-10	8.72575e-09
Unigene18501_CKA	645	5	39	1.79981	14.9335	3.05264	Up	2.59428e-08	2.25143e-07
Unigene11682_CKA	321	5	39	3.61645	30.0066	3.05264	Up	2.59428e-08	2.25181e-07
CL7549.Contig3_CKA	3321	58	452	4.05486	33.6145	3.05136	Up	2.3971e-82	2.34317e-80
CL3177.Contig1_CKA	1373	9	70	1.52191	12.5917	3.04852	Up	6.1471e-14	8.7339e-13
CL7808.Contig1_CKA	710	4	31	1.30803	10.7835	3.04336	Up	7.97276e-07	5.75881e-06
gi|166147556|gb|FD580530.1|FD580530	725	11	85	3.52267	28.956	3.03912	Up	1.33771e-16	2.27487e-15
CL11139.Contig1_CKA	1752	18	139	2.38537	19.5947	3.03818	Up	2.8562e-26	7.87234e-25
gi|158940932|gb|EX903264.1|EX903264	683	3	23	1.01981	8.31696	3.02776	Up	2.52132e-05	0.000145707
Unigene15123_CKA	775	9	69	2.69624	21.989	3.02776	Up	1.12793e-13	1.57682e-12
CL6628.Contig1_CKA	866	6	46	1.60861	13.1189	3.02776	Up	1.58162e-09	1.56239e-08
gnl|UG|Rsa#S43007335	733	3	23	0.950242	7.74963	3.02776	Up	2.52132e-05	0.000145723
Unigene557_CKA	725	6	46	1.92145	15.6703	3.02776	Up	1.58162e-09	1.56269e-08
CL6845.Contig1_CKA	1050	3	23	0.663359	5.40998	3.02776	Up	2.52132e-05	0.00014569
gi|332791533|gb|FY452357.1|FY452357	860	64	489	17.2782	140.433	3.02285	Up	3.9074e-88	4.07201e-86
Unigene6558_CKA	224	16	122	16.584	134.515	3.0199	Up	4.23246e-23	1.0108e-21
CL11405.Contig1_CKA	704	13	99	4.28734	34.7312	3.01808	Up	5.41044e-19	1.06021e-17
Unigene23544_CKA	643	20	152	7.22164	58.3835	3.01516	Up	2.17268e-28	6.51533e-27
Unigene28583_CKA	698	70	529	23.2841	187.179	3.007	Up	1.03542e-94	1.17891e-92
CL6226.Contig1_CKA	895	9	68	2.33473	18.7648	3.0067	Up	2.06642e-13	2.8346e-12
CL7969.Contig1_CKA	1545	63	475	9.46736	75.9316	3.00367	Up	4.0144e-85	4.09055e-83
CL2232.Contig4_CKA	207	4	30	4.48649	35.7938	2.99605	Up	1.46803e-06	1.02386e-05
gi|332785319|gb|FY442260.1|FY442260	922	6	45	1.51091	12.0542	2.99605	Up	2.90234e-09	2.78734e-08
Unigene24873_CKA	1501	44	329	6.80595	54.1343	2.99167	Up	3.13208e-59	2.11485e-57
CL11990.Contig1_CKA	1332	19	142	3.31182	26.3294	2.99098	Up	2.05228e-26	5.69076e-25
gnl|UG|Rsa#S42566969	593	9	67	3.52375	27.9047	2.98533	Up	3.77976e-13	5.08257e-12
Unigene7708_CKA	1445	409	3043	65.7162	520.106	2.98448	Up	0	0
CL3056.Contig1_CKA	2001	375	2787	43.5112	343.991	2.98291	Up	0	0
CL9341.Contig2_CKA	1279	28	208	5.08282	40.1652	2.98225	Up	6.67138e-38	2.69198e-36
CL1483.Contig1_CKA	1265	106	786	19.455	153.458	2.97963	Up	1.33885e-138	2.42915e-136
Unigene6093_CKA	1635	34	252	4.82812	38.0663	2.97898	Up	1.50941e-45	7.44943e-44
Unigene21866_CKA	481	34	251	16.4116	128.88	2.97324	Up	2.74756e-45	1.33898e-43
CL11023.Contig2_CKA	2737	181	1331	15.354	120.105	2.96761	Up	1.81114e-232	5.67404e-230
Unigene14937_CKA	955	169	1240	41.0866	320.683	2.96441	Up	1.81604e-216	5.32554e-214
CL11460.Contig1_CKA	358	3	22	1.94561	15.1774	2.96363	Up	4.64754e-05	0.000257121
Unigene30664_CKA	316	3	22	2.2042	17.1946	2.96363	Up	4.64754e-05	0.000257149
Unigene7912_CKA	692	12	88	4.02617	31.4075	2.96363	Up	9.47014e-17	1.6236e-15
Unigene16565_CKA	269	3	22	2.58932	20.1989	2.96363	Up	4.64754e-05	0.000257177
CL8986.Contig1_CKA	1257	20	146	3.69413	28.6863	2.95706	Up	7.98338e-27	2.24331e-25
CL7020.Contig1_CKA	1541	4	29	0.602663	4.64786	2.94714	Up	2.69408e-06	1.80989e-05
CL4701.Contig1_CKA	740	4	29	1.255	9.67885	2.94714	Up	2.69408e-06	1.80965e-05
CL7737.Contig1_CKA	1548	37	268	5.54942	42.7584	2.9458	Up	8.24632e-48	4.34171e-46
CL2706.Contig2_CKA	870	9	65	2.40182	18.4523	2.9416	Up	1.25835e-12	1.62369e-11
gi|156173005|gb|EW733151.1|EW733151	790	5	36	1.46947	11.2547	2.93716	Up	1.60304e-07	1.26397e-06
Unigene27675_CKA	1096	5	36	1.0592	8.1124	2.93716	Up	1.60304e-07	1.26377e-06
Unigene25811_CKA	663	749	5375	262.292	2002.27	2.93239	Up	0	0
Unigene21962_CKA	1281	6	43	1.08747	8.29042	2.93046	Up	9.70406e-09	8.83826e-08
gi|332782520|gb|FY443539.1|FY443539	863	6	43	1.6142	12.3059	2.93046	Up	9.70406e-09	8.83667e-08
Unigene28415_CKA	536	6	43	2.59898	19.8135	2.93046	Up	9.70406e-09	8.83986e-08
Unigene11792_CKA	613	6	43	2.27252	17.3247	2.93046	Up	9.70406e-09	8.84146e-08
CL6669.Contig2_CKA	2152	315	2257	33.9848	259.028	2.93014	Up	0	0
gi|158940651|gb|EX902983.1|EX902983	764	8	57	2.43116	18.4263	2.92205	Up	3.67728e-11	4.203e-10
gi|156170513|gb|EW730659.1|EW730659	835	11	78	3.0586	23.071	2.91513	Up	9.02422e-15	1.35913e-13
CL4560.Contig2_CKA	1674	22	156	3.05129	23.0158	2.91513	Up	3.5967e-28	1.06714e-26
CL962.Contig3_CKA	1376	33	234	5.56817	42.0005	2.91513	Up	1.64704e-41	7.3779e-40
CL6574.Contig1_CKA	1344	19	134	3.28225	24.6242	2.90732	Up	2.45082e-24	6.21503e-23
Unigene24703_CKA	365	19	134	12.0859	90.6712	2.90732	Up	2.45082e-24	6.21191e-23
gnl|UG|Rsa#S42027562	754	5	35	1.53963	11.4645	2.89652	Up	2.92486e-07	2.22918e-06
CL4525.Contig1_CKA	843	5	35	1.37708	10.2541	2.89652	Up	2.92486e-07	2.22884e-06
gnl|UG|Rsa#S42006949	821	7	49	1.97957	14.7404	2.89652	Up	1.08202e-09	1.08652e-08
Unigene13496_CKA	723	5	35	1.60564	11.956	2.89652	Up	2.92486e-07	2.22952e-06
CL2448.Contig1_CKA	263	3	21	2.64839	19.7206	2.89652	Up	8.52926e-05	0.000450102
CL7789.Contig2_CKA	1646	6	42	0.846327	6.30198	2.89652	Up	1.76778e-08	1.55965e-07
CL12907.Contig2_CKA	542	3	21	1.28511	9.56924	2.89652	Up	8.52926e-05	0.000450149
Unigene9773_CKA	256	4	28	3.62775	27.0132	2.89652	Up	4.9267e-06	3.19365e-05
CL2302.Contig7_CKA	518	7	49	3.13751	23.3627	2.89652	Up	1.08202e-09	1.08673e-08
gi|332785756|gb|FY444688.1|FY444688	788	3	21	0.883918	6.58189	2.89652	Up	8.52926e-05	0.000450243
gi|166151676|gb|FD581361.1|FD581361	776	6	42	1.79517	13.3673	2.89652	Up	1.76778e-08	1.55992e-07
CL7024.Contig2_CKA	852	19	133	5.17763	38.554	2.89652	Up	4.43874e-24	1.11165e-22
CL3513.Contig1_CKA	955	3	21	0.729348	5.43092	2.89652	Up	8.52926e-05	0.000450196
gnl|UG|Rsa#S41976838	776	4	28	1.19678	8.91156	2.89652	Up	4.9267e-06	3.19324e-05
gi|332776796|gb|FY436318.1|FY436318	872	4	28	1.06503	7.93047	2.89652	Up	4.9267e-06	3.19406e-05
Unigene20988_CKA	902	4	28	1.0296	7.66671	2.89652	Up	4.9267e-06	3.19447e-05
Unigene2374_CKA	2556	15	105	1.36253	10.1458	2.89652	Up	2.64914e-19	5.29188e-18
gi|167438684|gb|FD946033.1|FD946033	804	59	412	17.0378	126.561	2.89302	Up	2.54316e-71	2.08238e-69
Unigene1912_CKA	1083	45	314	9.64719	71.6075	2.89193	Up	1.00761e-54	6.2667e-53
CL9219.Contig1_CKA	1006	60	416	13.8475	102.13	2.88271	Up	9.78228e-72	8.06223e-70
Unigene25392_CKA	570	9	62	3.66593	26.8642	2.87343	Up	7.54444e-12	9.1277e-11
gi|161574765|gb|EY946005.1|EY946005	788	7	48	2.06248	15.0443	2.86677	Up	1.9643e-09	1.91862e-08
Unigene1820_CKA	1583	78	533	11.4401	83.1579	2.86175	Up	9.40794e-91	1.0183e-88
CL8011.Contig1_CKA	1555	172	1173	25.6812	186.305	2.85888	Up	2.28464e-197	6.09709e-195
Unigene8058_CKA	1482	8108	55158	1270.23	9192.16	2.85531	Up	0	0
gi|166136898|gb|FD568884.1|FD568884	646	15	102	5.39108	38.9964	2.8547	Up	1.56656e-18	2.98624e-17
Unigene21648_CKA	484	5	34	2.39851	17.3497	2.8547	Up	5.32008e-07	3.92884e-06
Unigene4626_CKA	275	5	34	4.22138	30.5354	2.8547	Up	5.32008e-07	3.92941e-06
CL2202.Contig5_CKA	2925	24	163	1.90503	13.7632	2.85293	Up	9.42056e-29	2.86416e-27
Unigene26992_CKA	1258	28	190	5.16766	37.3018	2.85166	Up	2.96036e-33	1.04127e-31
CL9697.Contig3_CKA	1063	9	61	1.96574	14.1727	2.84997	Up	1.36552e-11	1.62022e-10
gi|332776926|gb|FY436448.1|FY436448	399	17	115	9.8922	71.184	2.84719	Up	1.15257e-20	2.45086e-19
Unigene23794_CKA	1552	34	230	5.08633	36.601	2.84719	Up	7.12492e-40	3.0533e-38
CL8667.Contig1_CKA	931	40	270	9.97533	71.6261	2.84405	Up	1.74067e-46	8.83276e-45
CL5128.Contig1_CKA	1496	4	27	0.620791	4.45748	2.84405	Up	8.97574e-06	5.58992e-05
CL3826.Contig1_CKA	610	4	27	1.52246	10.9318	2.84405	Up	8.97574e-06	5.59061e-05
gi|167447527|gb|FD951831.1|FD951831	692	40	270	13.4206	96.364	2.84405	Up	1.74067e-46	8.84166e-45
gi|158922858|gb|EX895386.1|EX895386	797	11	74	3.20443	22.9314	2.83918	Up	9.69878e-14	1.36457e-12
CL5145.Contig1_CKA	1541	25	168	3.76664	26.9255	2.83762	Up	1.97334e-29	6.14025e-28
CL3288.Contig1_CKA	637	210	1410	76.5415	546.685	2.8364	Up	6.64316e-235	2.10739e-232
CL7020.Contig2_CKA	1324	17	114	2.98111	21.2654	2.83459	Up	2.07734e-20	4.37125e-19
CL2993.Contig2_CKA	1510	13	87	1.99886	14.2298	2.83167	Up	6.9905e-16	1.1363e-14
CL1568.Contig1_CKA	1300	12	80	2.14316	15.1986	2.82613	Up	1.10392e-14	1.6542e-13
gi|167452100|gb|FD954230.1|FD954230	583	3	20	1.19473	8.47264	2.82613	Up	0.000155789	0.00078063
CL8181.Contig1_CKA	1092	6	40	1.27569	9.04679	2.82613	Up	5.81956e-08	4.8566e-07
gi|156176979|gb|EW737125.1|EW737125	875	24	160	6.36825	45.1616	2.82613	Up	5.49966e-28	1.61559e-26
gi|332794461|gb|FY451134.1|FY451134	841	3	20	0.828213	5.87342	2.82613	Up	0.000155789	0.000780397
CL11892.Contig1_CKA	241	3	20	2.89016	20.4961	2.82613	Up	0.000155789	0.000780552
gi|167442154|gb|FD946296.1|FD946296	767	3	20	0.908119	6.44009	2.82613	Up	0.000155789	0.000780475
CL1967.Contig1_CKA	1441	26	173	4.18915	29.651	2.82335	Up	4.12652e-30	1.30822e-28
CL1459.Contig1_CKA	965	37	246	8.90208	62.9601	2.82222	Up	3.67778e-42	1.68181e-40
Unigene20094_CKA	1504	24	159	3.70493	26.11	2.81708	Up	9.88728e-28	2.87936e-26
Unigene14748_CKA	283	18	119	14.7674	103.853	2.81405	Up	4.30892e-21	9.40042e-20
gnl|UG|Rsa#S42003104	663	61	403	21.3616	150.124	2.81306	Up	8.11412e-68	6.21988e-66
Unigene15865_CKA	349	5	33	3.3263	23.3532	2.81163	Up	9.64532e-07	6.87147e-06
gi|332775452|gb|FY435954.1|FY435954	886	1523	10022	399.101	2793.69	2.80734	Up	0	0
CL8328.Contig1_CKA	475	11	72	5.3767	37.4366	2.79966	Up	3.14914e-13	4.26415e-12
CL3527.Contig1_CKA	211	209	1367	229.975	1600.09	2.7986	Up	1.37639e-224	4.15712e-222
gi|166140355|gb|FD570703.1|FD570703	804	4	26	1.1551	7.98683	2.7896	Up	1.62875e-05	9.71412e-05
Unigene27135_CKA	530	6	39	2.62841	18.1738	2.7896	Up	1.05142e-07	8.48657e-07
Unigene15060_CKA	315	4	26	2.94826	20.3854	2.7896	Up	1.62875e-05	9.70953e-05
Unigene11532_CKA	202	4	26	4.59754	31.7892	2.7896	Up	1.62875e-05	9.71297e-05
CL6399.Contig3_CKA	808	14	91	4.02285	27.8155	2.7896	Up	2.58558e-16	4.31978e-15
Unigene5069_CKA	455	4	26	2.04111	14.113	2.7896	Up	1.62875e-05	9.71182e-05
CL5076.Contig2_CKA	361	14	91	9.00405	62.2575	2.7896	Up	2.58558e-16	4.31835e-15
Unigene30212_CKA	260	4	26	3.57194	24.6977	2.7896	Up	1.62875e-05	9.70838e-05
gi|166148452|gb|FD579311.1|FD579311	655	4	26	1.41787	9.80369	2.7896	Up	1.62875e-05	9.71068e-05
Unigene17958_CKA	993	12	78	2.80575	19.4	2.7896	Up	3.57462e-14	5.17658e-13
gi|156166778|gb|EW726924.1|EW726924	545	35	226	14.9104	102.416	2.78006	Up	2.89138e-38	1.18279e-36
Unigene8831_CKA	863	9	58	2.4213	16.5987	2.77722	Up	8.00144e-11	8.88561e-10
CL2581.Contig2_CKA	1906	68	438	8.28329	56.7556	2.77649	Up	1.46107e-72	1.22621e-70
CL452.Contig4_CKA	200	28	180	32.5046	222.28	2.77366	Up	1.0329e-30	3.34392e-29
CL12814.Contig1_CKA	1794	14	90	1.81185	12.3902	2.77366	Up	4.63928e-16	7.62714e-15
gi|332788324|gb|FY441130.1|FY441130	809	40	257	11.4796	78.4589	2.77286	Up	3.47452e-43	1.62722e-41
Unigene480_CKA	868	156	1000	41.7274	284.536	2.76954	Up	5.60174e-163	1.20232e-160
Unigene14773_CKA	1041	5	32	1.11516	7.59201	2.76723	Up	1.74272e-06	1.20313e-05
CL5848.Contig1_CKA	566	15	96	6.15307	41.8902	2.76723	Up	5.30124e-17	9.24902e-16
CL10966.Contig1_CKA	975	5	32	1.19065	8.10593	2.76723	Up	1.74272e-06	1.2033e-05
gi|332788823|gb|FY441401.1|FY441401	812	34	217	9.72165	66.0026	2.76325	Up	1.42133e-36	5.49353e-35
CL11205.Contig1_CKA	827	95	606	26.6707	180.977	2.76248	Up	3.33224e-99	4.04026e-97
gi|332782655|gb|FY443674.1|FY443674	855	8	51	2.17241	14.732	2.76159	Up	1.28584e-09	1.28124e-08
CL14515.Contig2_CKA	1487	26	165	4.05956	27.405	2.75504	Up	4.39534e-28	1.29875e-26
CL19.Contig2_CKA	1277	6	38	1.09088	7.34937	2.75213	Up	1.8939e-07	1.47966e-06
Unigene30564_CKA	326	6	38	4.27317	28.7888	2.75213	Up	1.8939e-07	1.48012e-06
CL592.Contig12_CKA	1178	6	38	1.18256	7.96702	2.75213	Up	1.8939e-07	1.47989e-06
gnl|UG|Rsa#S43007561	766	9	57	2.72791	18.3782	2.75213	Up	1.43655e-10	1.56734e-09
Unigene23878_CKA	874	22	139	5.84424	39.279	2.74867	Up	7.85514e-24	1.94314e-22
CL14033.Contig1_CKA	769	13	82	3.92495	26.3357	2.74627	Up	1.30628e-14	1.94818e-13
Unigene18011_CKA	935	33	208	8.19444	54.9426	2.74521	Up	6.96256e-35	2.56714e-33
CL4761.Contig1_CKA	1776	1206	7591	157.66	1055.63	2.74322	Up	0	0
gi|332778548|gb|FY442955.1|FY442955	765	218	1372	66.1625	442.945	2.74304	Up	1.31163e-220	3.93792e-218
gnl|UG|Rsa#S41974797	935	7	44	1.73821	11.6225	2.74124	Up	2.08136e-08	1.82292e-07
gi|332794953|gb|FY452026.1|FY452026	834	14	88	3.89744	26.06	2.74124	Up	1.48727e-15	2.36049e-14
gnl|UG|Rsa#S43006391	810	7	44	2.00646	13.4161	2.74124	Up	2.08136e-08	1.8226e-07
CL452.Contig3_CKA	295	89	559	70.0463	468.001	2.74013	Up	7.425e-91	8.05397e-89
CL245.Contig1_CKA	2417	26	163	2.49755	16.6559	2.73745	Up	1.40105e-27	4.05668e-26
Unigene27466_CKA	348	4	25	2.66869	17.7426	2.73302	Up	2.943e-05	0.00016855
gi|167450215|gb|FD954460.1|FD954460	687	16	100	5.4073	35.9501	2.73302	Up	1.93986e-17	3.46967e-16
Unigene33752_CKA	349	4	25	2.66104	17.6918	2.73302	Up	2.943e-05	0.000168531
gi|332780102|gb|FY440078.1|FY440078	837	21	131	5.8252	38.6548	2.73027	Up	2.17108e-22	5.02096e-21
Unigene26871_CKA	844	18	112	4.95162	32.7743	2.72659	Up	2.54726e-19	5.10049e-18
CL7610.Contig1_CKA	782	55	342	16.3295	108.013	2.72565	Up	6.36788e-56	4.04012e-54
gi|156175459|gb|EW735605.1|EW735605	644	88	546	31.7259	209.394	2.72249	Up	3.5873e-88	3.74617e-86
CL10736.Contig1_CKA	1542	5	31	0.75284	4.96518	2.72143	Up	3.13738e-06	2.08961e-05
Unigene17460_CKA	1037	45	278	10.0751	66.21	2.71625	Up	1.36457e-45	6.76772e-44
CL7509.Contig1_CKA	1445	42	259	6.74836	44.2679	2.71365	Up	1.53494e-42	7.09634e-41
CL9676.Contig1_CKA	1013	6	37	1.37518	9.0209	2.71365	Up	3.40076e-07	2.57399e-06
CL100.Contig1_CKA	726	8	49	2.55841	16.6693	2.70387	Up	4.12806e-09	3.89916e-08
gi|332786306|gb|FY441834.1|FY441834	885	16	98	4.19753	27.3489	2.70387	Up	6.16914e-17	1.06893e-15
Unigene16495_CKA	897	21	128	5.43555	35.2432	2.69684	Up	1.22641e-21	2.7432e-20
gi|166140447|gb|FD570068.1|FD570068	730	23	140	7.31513	47.3655	2.69488	Up	1.62774e-23	3.9567e-22
CL4321.Contig1_CKA	1132	36	219	7.38368	47.781	2.69402	Up	6.17854e-36	2.35912e-34
Unigene18601_CKA	641	43	261	15.575	100.563	2.6908	Up	1.77993e-42	8.20637e-41
CL1242.Contig8_CKA	1919	44	267	5.32347	34.3632	2.69043	Up	2.07272e-43	9.77065e-42
Unigene609_CKA	446	30	182	15.6172	100.785	2.69007	Up	4.49424e-30	1.4239e-28
CL10636.Contig1_CKA	885	136	824	35.679	229.954	2.6882	Up	2.32668e-130	3.99168e-128
CL9642.Contig1_CKA	998	38	229	8.84036	56.6712	2.68044	Up	2.62704e-37	1.03926e-35
CL6068.Contig1_CKA	304	196	1181	149.692	959.475	2.68025	Up	1.96977e-185	4.91848e-183
gi|332786440|gb|FY444964.1|FY444964	921	4	24	1.00836	6.4359	2.67412	Up	5.29366e-05	0.00028969
gi|167447565|gb|FD952919.1|FD952919	663	4	24	1.40076	8.94036	2.67412	Up	5.29366e-05	0.000289658
gi|167450975|gb|FD957110.1|FD957110	736	5	30	1.57728	10.067	2.67412	Up	5.62668e-06	3.6158e-05
Unigene20267_CKA	491	7	42	3.31004	21.1264	2.67412	Up	6.66594e-08	5.52726e-07
gi|167438458|gb|FD944328.1|FD944328	867	4	24	1.07117	6.83675	2.67412	Up	5.29366e-05	0.000289595
Unigene21268_CKA	345	7	42	4.71081	30.0668	2.67412	Up	6.66594e-08	5.52817e-07
gi|166147427|gb|FD579456.1|FD579456	807	9	54	2.58932	16.5264	2.67412	Up	8.20302e-10	8.35694e-09
CL6102.Contig2_CKA	908	13	78	3.3241	21.2161	2.67412	Up	1.32162e-13	1.83944e-12
Unigene18459_CKA	1340	4	24	0.693062	4.42348	2.67412	Up	5.29366e-05	0.000289627
CL5940.Contig1_CKA	2018	11	66	1.26558	8.07756	2.67412	Up	1.03311e-11	1.23716e-10
CL6219.Contig1_CKA	942	5	30	1.23236	7.86553	2.67412	Up	5.62668e-06	3.61626e-05
CL9259.Contig1_CKA	328	6	36	4.24712	27.1073	2.67412	Up	6.08646e-07	4.45631e-06
CL11065.Contig1_CKA	656	6	36	2.12356	13.5536	2.67412	Up	6.08646e-07	4.45566e-06
CL7457.Contig2_CKA	997	6	36	1.39725	8.91794	2.67412	Up	6.08646e-07	4.45695e-06
gnl|UG|Rsa#S41981799	696	6	36	2.00152	12.7747	2.67412	Up	6.08646e-07	4.4576e-06
Unigene11133_CKA	415	99	593	55.3865	352.91	2.67169	Up	1.10042e-93	1.23342e-91
CL5076.Contig1_CKA	2262	42	251	4.31096	27.4055	2.66839	Up	1.50968e-40	6.59851e-39
gi|156178553|gb|EW738699.1|EW738699	721	19	113	6.11836	38.708	2.66141	Up	5.19804e-19	1.02017e-17
CL211.Contig4_CKA	1136	16	95	3.27008	20.6539	2.65902	Up	3.46306e-16	5.73451e-15
Unigene13408_CKA	694	155	920	51.8548	327.405	2.65853	Up	1.40977e-143	2.69347e-141
gi|158941067|gb|EX903399.1|EX903399	757	23	136	7.05422	44.3711	2.65306	Up	1.61176e-22	3.75499e-21
CL13440.Contig1_CKA	994	22	130	5.1387	32.3009	2.6521	Up	1.39904e-21	3.11826e-20
CL3393.Contig6_CKA	812	8	47	2.28745	14.2955	2.64375	Up	1.31168e-08	1.17806e-07
Unigene17119_CKA	1162	36	211	7.19305	44.847	2.64034	Up	5.97838e-34	2.15388e-32
gi|332785585|gb|FY444517.1|FY444517	894	7	41	1.81793	11.3267	2.63936	Up	1.18764e-07	9.53722e-07
Unigene30871_CKA	657	7	41	2.47371	15.4126	2.63936	Up	1.18764e-07	9.53874e-07
gi|158945310|gb|EX908330.1|EX908330	753	24	140	7.40003	45.9188	2.63348	Up	5.813e-23	1.37912e-21
gi|156172399|gb|EW732545.1|EW732545	771	17	99	5.11931	31.7131	2.63106	Up	1.24135e-16	2.11601e-15
CL1543.Contig11_CKA	451	11	64	5.66282	35.0478	2.62973	Up	3.25656e-11	3.73908e-10
Unigene18802_CKA	671	5	29	1.73007	10.6741	2.62521	Up	1.00505e-05	6.18666e-05
Unigene17419_CKA	395	10	58	5.87787	36.265	2.62521	Up	2.8971e-10	3.07441e-09
gi|158942452|gb|EX904901.1|EX904901	530	10	58	4.38068	27.0277	2.62521	Up	2.8971e-10	3.07377e-09
gi|158939944|gb|EX902371.1|EX902371	575	5	29	2.01892	12.4563	2.62521	Up	1.00505e-05	6.18742e-05
CL11642.Contig1_CKA	286	4	23	3.24721	19.8618	2.61272	Up	9.47568e-05	0.000494408
gi|167451503|gb|FD957518.1|FD957518	680	4	23	1.36574	8.35365	2.61272	Up	9.47568e-05	0.000494459
Unigene25988_CKA	969	4	23	0.958414	5.86221	2.61272	Up	9.47568e-05	0.000494305
Unigene20213_CKA	483	12	69	5.76834	35.2825	2.61272	Up	6.5044e-12	7.91306e-11
Unigene33051_CKA	438	4	23	2.12033	12.9691	2.61272	Up	9.47568e-05	0.000494356
gi|332794227|gb|FY453883.1|FY453883	900	11	63	2.8377	17.2884	2.60701	Up	5.76372e-11	6.47908e-10
gi|166140894|gb|FD575870.1|FD575870	536	11	63	4.7648	29.0291	2.60701	Up	5.76372e-11	6.48052e-10
gi|156165632|gb|EW725778.1|EW725778	644	20	114	7.21043	43.7196	2.60012	Up	1.02924e-18	1.9807e-17
CL1202.Contig12_CKA	1525	53	302	8.06906	48.9096	2.59965	Up	4.05888e-47	2.09545e-45
CL861.Contig1_CKA	1451	932	5308	149.13	903.485	2.59893	Up	0	0
gi|332791600|gb|FY452424.1|FY452424	865	6	34	1.61047	9.70779	2.59166	Up	1.92922e-06	1.32068e-05
CL4929.Contig1_CKA	789	9	51	2.64839	15.9643	2.59166	Up	4.58384e-09	4.31512e-08
gi|166142831|gb|FD575647.1|FD575647	838	12	68	3.32471	20.0411	2.59166	Up	1.14887e-11	1.37058e-10
CL7593.Contig1_CKA	1181	15	85	2.94889	17.7757	2.59166	Up	2.96716e-14	4.32545e-13
Unigene12049_CKA	739	6	34	1.88505	11.363	2.59166	Up	1.92922e-06	1.32086e-05
CL6821.Contig1_CKA	1261	54	305	9.9425	59.7368	2.58694	Up	2.5706e-47	1.33531e-45
Unigene626_CKA	661	63	355	22.1287	132.643	2.58356	Up	9.95386e-55	6.19831e-53
Unigene33894_CKA	282	79	445	65.0422	389.734	2.58304	Up	3.62798e-68	2.81093e-66
gnl|UG|Rsa#S41980290	844	32	180	8.80287	52.6729	2.58102	Up	1.73174e-28	5.21788e-27
Unigene17021_CKA	714	32	180	10.4056	62.2632	2.58102	Up	1.73174e-28	5.21477e-27
CL12275.Contig1_CKA	892	29	163	7.54832	45.1315	2.57991	Up	6.31938e-26	1.70816e-24
Unigene21261_CKA	1232	44	247	8.29199	49.5158	2.5781	Up	1.77876e-38	7.32998e-37
CL1876.Contig2_CKA	440	5	28	2.63836	15.7167	2.57459	Up	1.78758e-05	0.000105863
gi|161566807|gb|EY937952.1|EY937952	656	5	28	1.76963	10.5417	2.57459	Up	1.78758e-05	0.000105851
gi|166147973|gb|FD578937.1|FD578937	699	10	56	3.32154	19.7865	2.57459	Up	9.05424e-10	9.17042e-09
Unigene29725_CKA	615	17	95	6.41787	38.151	2.57155	Up	1.20001e-15	1.91421e-14
Unigene26806_CKA	1079	12	67	2.58212	15.336	2.57029	Up	2.02512e-11	2.36886e-10
CL13358.Contig1_CKA	985	52	290	12.257	72.7142	2.56863	Up	1.01654e-44	4.91122e-43
CL3041.Contig2_CKA	1061	68	379	14.8803	88.2229	2.56775	Up	6.35482e-58	4.18994e-56
Unigene24835_CKA	587	42	234	16.6122	98.4544	2.56721	Up	2.29514e-36	8.83699e-35
gi|166144941|gb|FD576454.1|FD576454	772	7	39	2.10522	12.4768	2.56721	Up	3.73406e-07	2.81612e-06
CL666.Contig1_CKA	1767	21	117	2.7593	16.3533	2.56721	Up	6.4433e-19	1.25577e-17
CL10161.Contig1_CKA	1184	40	221	7.84378	46.0997	2.55514	Up	2.95914e-34	1.07611e-32
CL1557.Contig1_CKA	1974	80	441	9.40935	55.1758	2.55187	Up	1.15546e-66	8.75082e-65
gi|161577619|gb|EY949020.1|EY949020	656	4	22	1.41571	8.28278	2.54859	Up	0.000168734	0.000839245
CL11703.Contig1_CKA	1019	8	44	1.82277	10.6644	2.54859	Up	7.27454e-08	5.98858e-07
gi|332789513|gb|FY446626.1|FY446626	769	6	33	1.81151	10.5985	2.54859	Up	3.4155e-06	2.26379e-05
CL5405.Contig2_CKA	1147	4	22	0.80968	4.73714	2.54859	Up	0.000168734	0.000839162
Unigene11344_CKA	627	4	22	1.48119	8.66588	2.54859	Up	0.000168734	0.00083908
Unigene29800_CKA	576	4	22	1.61233	9.43317	2.54859	Up	0.000168734	0.000838914
CL9415.Contig1_CKA	418	4	22	2.22178	12.9988	2.54859	Up	0.000168734	0.000838997
CL882.Contig14_CKA	1199	57	313	11.0375	64.4737	2.54629	Up	1.11966e-47	5.88276e-46
gi|166150840|gb|FD582793.1|FD582793	743	235	1290	73.4338	428.803	2.5458	Up	4.6938e-191	1.22036e-188
gnl|UG|Rsa#S42002366	800	197	1080	57.1733	333.42	2.54393	Up	3.9678e-160	8.26991e-158
gnl|UG|Rsa#S41974587	918	48	263	12.1399	70.7572	2.54312	Up	2.92318e-40	1.26778e-38
gi|161576538|gb|EY947950.1|EY947950	720	13	71	4.19206	24.3547	2.53847	Up	7.0903e-12	8.58856e-11
CL14660.Contig3_CKA	1682	11	60	1.51839	8.81014	2.53662	Up	3.15338e-10	3.33655e-09
CL157.Contig3_CKA	1442	839	4575	135.087	783.58	2.53619	Up	0	0
CL1251.Contig6_CKA	897	9	49	2.32952	13.4915	2.53395	Up	1.42463e-08	1.27203e-07
gnl|UG|Rsa#S41976181	777	16	87	4.78097	27.6539	2.53211	Up	3.2293e-14	4.68997e-13
Unigene14981_CKA	1041	14	76	3.12244	18.031	2.52973	Up	1.414e-12	1.81524e-11
CL12211.Contig1_CKA	708	14	76	4.59105	26.5117	2.52973	Up	1.414e-12	1.81477e-11
Unigene6319_CKA	723	7	38	2.2479	12.9808	2.52973	Up	6.58774e-07	4.80658e-06
CL103.Contig1_CKA	2777	12	65	1.00328	5.78089	2.52657	Up	6.2526e-11	7.00833e-10
CL12283.Contig1_CKA	591	5	27	1.96426	11.2832	2.52212	Up	3.16504e-05	0.000180386
gnl|UG|Rsa#S42571074	778	10	54	2.98426	17.1424	2.52212	Up	2.80198e-09	2.69712e-08
CL13220.Contig1_CKA	988	10	54	2.34996	13.4988	2.52212	Up	2.80198e-09	2.69661e-08
Unigene29869_CKA	691	5	27	1.68	9.65035	2.52212	Up	3.16504e-05	0.000180365
CL5463.Contig1_CKA	1921	10	54	1.20862	6.94263	2.52212	Up	2.80198e-09	2.69609e-08
CL2044.Contig2_CKA	1043	58	312	12.911	73.8801	2.51658	Up	6.47544e-47	3.31926e-45
gnl|UG|Rsa#S41974482	567	8	43	3.27585	18.7302	2.51543	Up	1.27988e-07	1.02113e-06
CL12748.Contig1_CKA	1041	16	86	3.5685	20.4035	2.51543	Up	5.65176e-14	8.08019e-13
CL11698.Contig1_CKA	475	19	102	9.28703	53.0352	2.51366	Up	2.61328e-16	4.36028e-15
CL1069.Contig2_CKA	1315	11	59	1.94216	11.0811	2.51237	Up	5.5308e-10	5.72947e-09
CL1747.Contig1_CKA	1583	90	482	13.2001	75.201	2.5102	Up	2.26926e-71	1.86416e-69
CL747.Contig1_CKA	2491	15	80	1.39809	7.93183	2.5042	Up	4.93998e-13	6.58477e-12
gnl|UG|Rsa#S43013531	789	6	32	1.7656	10.0168	2.5042	Up	6.02274e-06	3.83998e-05
CL12475.Contig1_CKA	654	6	32	2.13005	12.0845	2.5042	Up	6.02274e-06	3.83804e-05
gi|156162903|gb|EW723049.1|EW723049	556	6	32	2.50549	14.2145	2.5042	Up	6.02274e-06	3.84144e-05
CL13242.Contig2_CKA	316	6	32	4.4084	25.0104	2.5042	Up	6.02274e-06	3.84095e-05
Unigene19275_CKA	648	6	32	2.14978	12.1964	2.5042	Up	6.02274e-06	3.83756e-05
gi|167448735|gb|FD958049.1|FD958049	710	6	32	1.96205	11.1314	2.5042	Up	6.02274e-06	3.83901e-05
Unigene24434_CKA	1029	6	32	1.35379	7.68054	2.5042	Up	6.02274e-06	3.84047e-05
Unigene21715_CKA	693	6	32	2.01018	11.4044	2.5042	Up	6.02274e-06	3.83853e-05
CL4298.Contig7_CKA	735	6	32	1.89531	10.7528	2.5042	Up	6.02274e-06	3.8395e-05
gi|332783751|gb|FY433887.1|FY433887	881	95	505	25.036	141.571	2.49945	Up	2.479e-74	2.13741e-72
Unigene16813_CKA	599	26	138	10.0777	56.8997	2.49725	Up	2.03504e-21	4.51585e-20
gi|166144517|gb|FD577695.1|FD577695	782	10	53	2.969	16.7389	2.49515	Up	4.90998e-09	4.60153e-08
Unigene33721_CKA	396	10	53	5.86303	33.0551	2.49515	Up	4.90998e-09	4.60068e-08
CL2029.Contig1_CKA	1422	10	53	1.63274	9.20521	2.49515	Up	4.90998e-09	4.59982e-08
CL12417.Contig2_CKA	1161	158	836	31.5967	177.841	2.49274	Up	1.60692e-121	2.47108e-119
Unigene18476_CKA	365	7	37	4.45269	25.0361	2.49126	Up	1.15808e-06	8.16387e-06
gi|332784846|gb|FY450205.1|FY450205	831	18	95	5.02908	28.2345	2.48909	Up	3.96248e-15	6.1289e-14
CL878.Contig7_CKA	1360	29	153	4.95081	27.785	2.48857	Up	1.68659e-23	4.09581e-22
gi|166144090|gb|FD573668.1|FD573668	754	22	116	6.77436	37.9965	2.48771	Up	3.71728e-18	6.93402e-17
gi|167442246|gb|FD945383.1|FD945383	792	66	347	19.348	108.209	2.48356	Up	3.13244e-51	1.79951e-49
CL6399.Contig6_CKA	739	8	42	2.51341	14.0366	2.48148	Up	2.24456e-07	1.74335e-06
Unigene12136_CKA	257	8	42	7.22726	40.3621	2.48148	Up	2.24456e-07	1.74308e-06
gi|332786482|gb|FY445006.1|FY445006	792	21	110	6.15618	34.3024	2.4782	Up	3.21346e-17	5.67321e-16
Unigene22346_CKA	595	47	246	18.3399	102.112	2.47709	Up	1.11992e-36	4.34853e-35
Unigene21251_CKA	531	129	675	56.4043	313.954	2.47668	Up	9.74026e-98	1.15597e-95
CL1656.Contig4_CKA	1308	69	361	12.2478	68.1643	2.47649	Up	4.63676e-53	2.7809e-51
Unigene16445_CKA	347	9	47	6.02185	33.4523	2.47383	Up	4.37754e-08	3.70033e-07
CL9266.Contig1_CKA	2366	681	3551	66.8266	370.675	2.47166	Up	0	0
Unigene24435_CKA	893	5	26	1.29998	7.19083	2.46767	Up	5.57708e-05	0.000303586
gi|156165494|gb|EW725640.1|EW725640	577	5	26	2.01192	11.129	2.46767	Up	5.57708e-05	0.000303455
CL5070.Contig1_CKA	384	10	52	6.04624	33.4449	2.46767	Up	8.58062e-09	7.86191e-08
Unigene29798_CKA	210	5	26	5.528	30.5782	2.46767	Up	5.57708e-05	0.00030352
gi|332788289|gb|FY445613.1|FY445613	871	5	26	1.33281	7.37246	2.46767	Up	5.57708e-05	0.000303389
gi|167440072|gb|FD948864.1|FD948864	654	5	26	1.77504	9.81868	2.46767	Up	5.57708e-05	0.000303487
CL8105.Contig1_CKA	389	5	26	2.98426	16.5075	2.46767	Up	5.57708e-05	0.000303553
gi|166148041|gb|FD581015.1|FD581015	574	5	26	2.02244	11.1871	2.46767	Up	5.57708e-05	0.000303422
CL5999.Contig1_CKA	1114	48	249	10.004	55.2041	2.4642	Up	6.86284e-37	2.67922e-35
CL6253.Contig5_CKA	1132	11	57	2.25613	12.4361	2.46262	Up	1.68893e-09	1.66058e-08
Unigene4990_CKA	348	6	31	4.00303	22.0009	2.4584	Up	1.05756e-05	6.49171e-05
gi|161564426|gb|EY935806.1|EY935806	786	6	31	1.77233	9.74084	2.4584	Up	1.05756e-05	6.49092e-05
Unigene33872_CKA	226	19	98	19.5192	107.096	2.45594	Up	2.40548e-15	3.76918e-14
CL1927.Contig6_CKA	2171	13	67	1.39027	7.62206	2.45481	Up	6.6086e-11	7.37948e-10
Unigene8026_CKA	1536	8	41	1.20925	6.5925	2.44671	Up	3.92312e-07	2.94637e-06
CL5156.Contig1_CKA	2210	8	41	0.840455	4.58194	2.44671	Up	3.92312e-07	2.94681e-06
Unigene23402_CKA	765	49	251	14.8714	81.0344	2.446	Up	7.25554e-37	2.83033e-35
CL7803.Contig1_CKA	991	50	256	11.7142	63.8004	2.44531	Up	1.47734e-37	5.91864e-36
Unigene16327_CKA	329	9	46	6.35131	34.5318	2.4428	Up	7.63886e-08	6.27212e-07
Unigene29761_CKA	222	9	46	9.41253	51.1755	2.4428	Up	7.63886e-08	6.2711e-07
gnl|UG|Rsa#S41974521	839	49	250	13.5597	73.5928	2.44024	Up	1.2547e-36	4.8644e-35
gi|161568781|gb|EY940330.1|EY940330	751	10	51	3.09156	16.7721	2.43966	Up	1.49535e-08	1.33211e-07
CL10723.Contig6_CKA	339	10	51	6.84884	37.1559	2.43966	Up	1.49535e-08	1.33187e-07
Unigene31109_CKA	692	100	508	33.5514	181.307	2.43399	Up	1.58099e-72	1.32465e-70
CL9914.Contig1_CKA	1534	34	172	5.14601	27.6924	2.42796	Up	1.56145e-25	4.1539e-24
Unigene8614_CKA	6009	150	758	5.7957	31.1548	2.4264	Up	5.77442e-107	7.58479e-105
CL3757.Contig1_CKA	746	45	227	14.0052	75.1527	2.42386	Up	3.77352e-33	1.31992e-31
Unigene26418_CKA	268	29	146	25.1235	134.547	2.42101	Up	7.93912e-22	1.79249e-20
gnl|UG|Rsa#S42002057	757	30	151	9.20115	49.265	2.42068	Up	1.60527e-22	3.7416e-21
Unigene25483_CKA	1088	35	176	7.46889	39.9522	2.41931	Up	5.46524e-26	1.48364e-24
Unigene187_CKA	2066	506	2544	56.864	304.119	2.41905	Up	0	0
gi|156174741|gb|EW734887.1|EW734887	707	74	371	24.3013	129.602	2.41498	Up	6.06258e-53	3.62741e-51
Unigene21551_CKA	1014	6	30	1.37382	7.30703	2.41109	Up	1.8488e-05	0.000109003
Unigene10132_CKA	432	6	30	3.22466	17.1512	2.41109	Up	1.8488e-05	0.000109015
gi|156175237|gb|EW735383.1|EW735383	621	8	40	2.99099	15.9084	2.41109	Up	6.83298e-07	4.9776e-06
gi|158945799|gb|EX908594.1|EX908594	861	8	40	2.15727	11.474	2.41109	Up	6.83298e-07	4.97831e-06
gi|332790852|gb|FY451335.1|FY451335	866	10	50	2.68101	14.2597	2.41109	Up	2.59842e-08	2.25424e-07
gi|332776224|gb|FY428308.1|FY428308	834	6	30	1.67033	8.88408	2.41109	Up	1.8488e-05	0.00010899
CL4616.Contig1_CKA	391	10	50	5.938	31.5828	2.41109	Up	2.59842e-08	2.25463e-07
CL4687.Contig3_CKA	1430	5	25	0.811804	4.31779	2.41109	Up	9.77712e-05	0.00050725
Unigene28601_CKA	278	6	30	5.01099	26.6522	2.41109	Up	1.8488e-05	0.000108977
CL10210.Contig2_CKA	1967	5	25	0.590177	3.13901	2.41109	Up	9.77712e-05	0.000507302
CL7715.Contig1_CKA	257	7	35	6.32385	33.6351	2.41109	Up	3.53832e-06	2.33752e-05
CL7717.Contig1_CKA	1848	7	35	0.879454	4.6776	2.41109	Up	3.53832e-06	2.33721e-05
Unigene29929_CKA	324	7	35	5.01614	26.6797	2.41109	Up	3.53832e-06	2.33782e-05
gnl|UG|Rsa#S42024576	673	8	40	2.75989	14.6792	2.41109	Up	6.83298e-07	4.97688e-06
CL13550.Contig1_CKA	372	8	40	4.99303	26.5567	2.41109	Up	6.83298e-07	4.97903e-06
CL9479.Contig2_CKA	298	5	25	3.89557	20.7196	2.41109	Up	9.77712e-05	0.000507198
CL1602.Contig1_CKA	1660	669	3342	93.5696	497.228	2.4098	Up	0	0
CL4050.Contig1_CKA	2196	43	214	4.54625	24.0679	2.40436	Up	4.6801e-31	1.53385e-29
Unigene26206_CKA	1031	35	174	7.88182	41.6819	2.40282	Up	1.62514e-25	4.31423e-24
CL6381.Contig2_CKA	1854	274	1358	34.3129	180.904	2.3984	Up	1.4125e-187	3.6165e-185
CL9209.Contig1_CKA	1166	447	2214	89.0074	468.961	2.39747	Up	1.8e-304	7.75985e-302
CL4982.Contig1_CKA	706	20	99	6.57722	34.6328	2.39659	Up	4.32872e-15	6.67899e-14
Unigene8620_CKA	1029	17	84	3.83575	20.1614	2.39402	Up	5.39608e-13	7.16056e-12
gi|332786249|gb|FY441777.1|FY441777	800	187	922	54.2711	284.642	2.39089	Up	1.73638e-127	2.89047e-125
Unigene26797_CKA	716	42	206	13.6193	71.0578	2.38335	Up	1.17266e-29	3.66695e-28
CL661.Contig1_CKA	1027	10	49	2.26072	11.7837	2.38194	Up	4.5017e-08	3.80273e-07
gi|332791613|gb|FY452437.1|FY452437	852	19	93	5.17763	26.9588	2.38039	Up	3.72236e-14	5.38126e-13
Unigene30074_CKA	271	9	44	7.71064	40.0997	2.37867	Up	2.3038e-07	1.78606e-06
Unigene24834_CKA	337	17	83	11.7121	60.8283	2.37674	Up	9.30416e-13	1.21139e-11
CL14652.Contig1_CKA	807	8	39	2.30162	11.9357	2.37456	Up	1.18578e-06	8.34978e-06
CL14720.Contig2_CKA	1129	30	146	6.16942	31.9386	2.3721	Up	2.43306e-21	5.3825e-20
Unigene6574_CKA	1076	105	510	22.6566	117.062	2.36927	Up	1.46985e-70	1.18242e-68
gi|156165969|gb|EW726115.1|EW726115	721	7	34	2.25413	11.6466	2.36927	Up	6.14746e-06	3.9111e-05
CL2498.Contig1_CKA	1859	54	262	6.74421	34.808	2.3677	Up	5.11582e-37	2.00807e-35
CL10285.Contig2_CKA	464	20	97	10.0076	51.6311	2.36715	Up	1.28388e-14	1.91591e-13
CL2634.Contig2_CKA	994	38	184	8.87594	45.7182	2.3648	Up	2.03348e-26	5.64173e-25
CL4554.Contig1_CKA	1229	17	82	3.21154	16.4786	2.35925	Up	1.60119e-12	2.04773e-11
Unigene2298_CKA	1109	11	53	2.30292	11.8033	2.35765	Up	1.52584e-08	1.35663e-07
Unigene6452_CKA	253	11	53	10.0946	51.7384	2.35765	Up	1.52584e-08	1.35687e-07
gi|332784525|gb|FY449884.1|FY449884	827	73	351	20.4944	104.824	2.35466	Up	9.85764e-49	5.3064e-47
CL5948.Contig1_CKA	2190	46	221	4.87675	24.9233	2.3535	Up	2.9714e-31	9.81496e-30
Unigene9866_CKA	359	5	24	3.23365	16.511	2.3522	Up	0.000170469	0.000846789
CL1119.Contig1_CKA	293	5	24	3.96204	20.2302	2.3522	Up	0.000170469	0.000846956
gi|332785651|gb|FY444583.1|FY444583	401	5	24	2.89496	14.7817	2.3522	Up	0.000170469	0.000846872
gi|332794670|gb|FY451743.1|FY451743	831	5	24	1.39697	7.13292	2.3522	Up	0.000170469	0.000846706
CL1434.Contig1_CKA	2354	167	800	16.4713	83.9346	2.34931	Up	1.39259e-108	1.85822e-106
CL12103.Contig5_CKA	681	84	402	28.6384	145.793	2.3479	Up	2.1885e-55	1.37125e-53
CL3809.Contig4_CKA	1190	22	105	4.29233	21.7921	2.34398	Up	1.52558e-15	2.41977e-14
gi|332790274|gb|FY454339.1|FY454339	912	13	62	3.30952	16.7901	2.34292	Up	1.02291e-09	1.03045e-08
Unigene3045_CKA	294	17	81	13.4251	68.0448	2.34155	Up	2.75018e-12	3.46185e-11
CL100.Contig3_CKA	2225	89	424	9.28703	47.0645	2.34135	Up	3.90474e-58	2.58806e-56
CL5620.Contig2_CKA	1589	37	176	5.40623	27.3556	2.33914	Up	5.03338e-25	1.31203e-23
gi|332790772|gb|FY448260.1|FY448260	814	8	38	2.28183	11.5297	2.33709	Up	2.04994e-06	1.39858e-05
Unigene28838_CKA	793	16	76	4.68451	23.67	2.33709	Up	1.37823e-11	1.63491e-10
CL5668.Contig1_CKA	1416	12	57	1.96759	9.94189	2.33709	Up	5.17482e-09	4.83446e-08
Unigene32022_CKA	326	8	38	5.69757	28.7888	2.33709	Up	2.04994e-06	1.39839e-05
CL7531.Contig2_CKA	1941	12	57	1.4354	7.25282	2.33709	Up	5.17482e-09	4.83536e-08
CL3512.Contig1_CKA	1727	121	574	16.2671	82.0875	2.33521	Up	7.46516e-78	6.85856e-76
CL7882.Contig1_CKA	730	70	332	22.2634	112.324	2.33492	Up	9.86566e-46	4.91228e-44
gi|161564280|gb|EY935660.1|EY935660	725	42	199	13.4502	67.7911	2.33347	Up	5.08266e-28	1.49658e-26
Unigene15120_CKA	207	58	274	65.0541	326.917	2.32921	Up	6.46522e-38	2.61088e-36
gi|166146517|gb|FD580811.1|FD580811	761	25	118	7.62733	38.2961	2.32795	Up	3.64992e-17	6.42129e-16
gi|166143466|gb|FD575112.1|FD575112	523	7	33	3.10752	15.5837	2.3262	Up	1.06346e-05	6.52475e-05
Unigene18587_CKA	489	7	33	3.32358	16.6672	2.3262	Up	1.06346e-05	6.52634e-05
gi|332791570|gb|FY452394.1|FY452394	842	7	33	1.9302	9.67964	2.3262	Up	1.06346e-05	6.52396e-05
CL4637.Contig1_CKA	1120	7	33	1.4511	7.27702	2.3262	Up	1.06346e-05	6.52554e-05
Unigene13517_CKA	731	204	961	64.7932	324.686	2.32513	Up	1.82517e-128	3.06865e-126
Unigene21395_CKA	695	17	80	5.67912	28.4291	2.32363	Up	4.71422e-12	5.80519e-11
CL5267.Contig1_CKA	867	296	1392	79.2665	396.531	2.32265	Up	5.408e-185	1.34371e-182
CL8598.Contig1_CKA	374	26	122	16.1406	80.5648	2.31946	Up	1.25842e-17	2.27258e-16
gi|332783230|gb|FY440538.1|FY440538	822	13	61	3.67188	18.328	2.31946	Up	1.75617e-09	1.72334e-08
gi|332795099|gb|FY453163.1|FY453163	865	29	136	7.78393	38.8311	2.31864	Up	1.77244e-19	3.57743e-18
CL12907.Contig6_CKA	2432	12	56	1.1456	5.68698	2.31155	Up	8.88296e-09	8.12711e-08
gnl|UG|Rsa#S43011043	822	6	28	1.69471	8.41286	2.31155	Up	5.56984e-05	0.000303257
gi|156171011|gb|EW731157.1|EW731157	824	6	28	1.6906	8.39244	2.31155	Up	5.56984e-05	0.000303224
Unigene26340_CKA	1617	9	42	1.29226	6.415	2.31155	Up	6.85356e-07	4.98539e-06
CL12907.Contig3_CKA	3480	101	469	6.73844	33.2852	2.30439	Up	6.2708e-63	4.45483e-61
CL4729.Contig1_CKA	1206	14	65	2.69524	13.3114	2.30417	Up	5.9639e-10	6.15789e-09
CL10057.Contig1_CKA	1837	14	65	1.76944	8.739	2.30417	Up	5.9639e-10	6.15916e-09
gi|332785287|gb|FY442228.1|FY442228	658	11	51	3.88136	19.1426	2.30216	Up	4.50798e-08	3.8074e-07
CL2373.Contig1_CKA	1544	38	176	5.71417	28.1529	2.30067	Up	1.47747e-24	3.77902e-23
gi|332787217|gb|FY452941.1|FY452941	880	8	37	2.11069	10.3843	2.29862	Up	3.5298e-06	2.3325e-05
Unigene5280_CKA	526	21	97	9.26938	45.5453	2.29676	Up	3.79354e-14	5.48259e-13
CL13706.Contig1_CKA	1034	91	420	20.4333	100.32	2.29561	Up	2.82512e-56	1.80604e-54
CL11111.Contig1_CKA	608	86	396	32.8407	160.86	2.29225	Up	4.60798e-53	2.76693e-51
Unigene5323_CKA	844	79	363	21.7321	106.224	2.28921	Up	1.05727e-48	5.68526e-47
gi|332790813|gb|FY451296.1|FY451296	819	54	248	15.3083	74.7868	2.28847	Up	9.07796e-34	3.2405e-32
Unigene7975_CKA	817	38	174	10.7989	52.5999	2.28418	Up	4.27252e-24	1.07161e-22
gi|332787971|gb|FY445373.1|FY445373	830	19	87	5.31487	25.888	2.28418	Up	9.40914e-13	1.22443e-11
gnl|UG|Rsa#S42565992	782	7	32	2.0783	10.1065	2.28181	Up	1.8314e-05	0.000108242
gi|167446849|gb|FD951003.1|FD951003	577	28	128	11.2668	54.7888	2.28181	Up	4.33322e-18	8.05318e-17
gi|167443783|gb|FD949730.1|FD949730	800	7	32	2.03154	9.8791	2.28181	Up	1.8314e-05	0.000108255
CL2803.Contig4_CKA	1252	7	32	1.29811	6.31252	2.28181	Up	1.8314e-05	0.00010828
Unigene15540_CKA	250	7	32	6.50092	31.6131	2.28181	Up	1.8314e-05	0.000108267
Unigene24779_CKA	591	7	32	2.74997	13.3727	2.28181	Up	1.8314e-05	0.000108293
Unigene8207_CKA	1711	56	255	7.59897	36.8085	2.27616	Up	1.85035e-34	6.74834e-33
gi|332795148|gb|FY453212.1|FY453212	873	29	132	7.7126	37.3437	2.27558	Up	1.49071e-18	2.8438e-17
Unigene25589_CKA	760	11	50	3.36044	16.2485	2.27359	Up	7.71268e-08	6.32758e-07
Unigene20893_CKA	401	11	50	6.36891	30.7952	2.27359	Up	7.71268e-08	6.32655e-07
Unigene23943_CKA	549	13	59	5.49779	26.5422	2.27137	Up	5.1353e-09	4.80377e-08
Unigene19104_CKA	1350	137	621	23.5615	113.61	2.26958	Up	2.91136e-81	2.79175e-79
Unigene27714_CKA	1771	38	172	4.98175	23.9865	2.2675	Up	1.2306e-23	3.0102e-22
gi|332794296|gb|FY453952.1|FY453952	919	19	86	4.80015	23.1121	2.2675	Up	1.60139e-12	2.04747e-11
Unigene1377_CKA	281	125	565	103.281	496.592	2.26548	Up	6.2413e-74	5.33568e-72
CL5025.Contig1_CKA	2190	47	212	4.98277	23.9083	2.26249	Up	1.04288e-28	3.16498e-27
gi|166136104|gb|FD568976.1|FD568976	534	6	27	2.60872	12.4876	2.25909	Up	9.59322e-05	0.000500127
CL4494.Contig1_CKA	2205	6	27	0.631771	3.02421	2.25909	Up	9.59322e-05	0.000500178
gi|332776498|gb|FY428582.1|FY428582	372	8	36	4.99303	23.901	2.25909	Up	6.0527e-06	3.85519e-05
CL6844.Contig1_CKA	555	8	36	3.34668	16.0202	2.25909	Up	6.0527e-06	3.8547e-05
gi|158925229|gb|EX897203.1|EX897203	702	14	63	4.63029	22.1646	2.25909	Up	1.73659e-09	1.70545e-08
Unigene5754_CKA	362	6	27	3.84822	18.421	2.25909	Up	9.59322e-05	0.000500075
CL10842.Contig1_CKA	758	14	63	4.28821	20.5272	2.25909	Up	1.73659e-09	1.70511e-08
gi|156179372|gb|EW739518.1|EW739518	812	20	90	5.71862	27.3744	2.25909	Up	5.46544e-13	7.24879e-12
Unigene26421_CKA	1015	14	63	3.20242	15.3296	2.25909	Up	1.73659e-09	1.70578e-08
CL6213.Contig2_CKA	951	54	243	13.1835	63.1078	2.25909	Up	1.271e-32	4.38797e-31
Unigene1790_CKA	1124	285	1277	58.8702	280.596	2.25289	Up	1.09783e-163	2.3868e-161
Unigene1821_CKA	606	23	103	8.81195	41.978	2.2521	Up	1.28581e-14	1.91821e-13
gnl|UG|Rsa#S42568498	714	36	161	11.7063	55.691	2.25015	Up	5.03336e-22	1.14669e-20
gnl|UG|Rsa#S41976981	838	81	362	22.4418	106.69	2.24916	Up	1.45623e-47	7.62729e-46
Unigene32359_CKA	306	13	58	9.86368	46.8127	2.2467	Up	8.74514e-09	8.00392e-08
gi|161575645|gb|EY947049.1|EY947049	760	11	49	3.36044	15.9235	2.24444	Up	1.3153e-07	1.0479e-06
CL6189.Contig1_CKA	1308	11	49	1.95255	9.25221	2.24444	Up	1.3153e-07	1.04773e-06
gnl|UG|Rsa#S42025594	850	11	49	3.00463	14.2375	2.24444	Up	1.3153e-07	1.04757e-06
Unigene21902_CKA	889	18	80	4.70097	22.2252	2.24117	Up	1.35524e-11	1.6084e-10
CL9694.Contig1_CKA	1396	9	40	1.49684	7.07672	2.24117	Up	2.0089e-06	1.37169e-05
Unigene8386_CKA	1556	25	111	3.73033	17.6186	2.23972	Up	1.50595e-15	2.38938e-14
Unigene25736_CKA	679	41	182	14.0195	66.2002	2.2394	Up	1.44467e-24	3.69698e-23
CL90.Contig1_CKA	2056	16	71	1.80682	8.52889	2.23891	Up	1.99261e-10	2.13978e-09
Unigene32333_CKA	200	7	31	8.12615	38.2815	2.236	Up	3.13888e-05	0.000178996
gi|332783029|gb|FY444246.1|FY444246	646	7	31	2.51584	11.8519	2.236	Up	3.13888e-05	0.000178976
CL2963.Contig1_CKA	598	7	31	2.71778	12.8032	2.236	Up	3.13888e-05	0.000178956
Unigene21270_CKA	956	536	2370	130.174	612.277	2.23374	Up	6.33726e-299	2.68609e-296
gnl|UG|Rsa#S41982140	851	48	212	13.0957	61.5267	2.23212	Up	2.93902e-28	8.74064e-27
gi|161569711|gb|EY940946.1|EY940946	822	116	512	32.7645	153.835	2.23118	Up	6.23322e-66	4.65774e-64
CL6938.Contig3_CKA	209	29	128	32.2158	151.259	2.23118	Up	1.22783e-17	2.22292e-16
Unigene19522_CKA	770	59	260	17.7901	83.395	2.22889	Up	3.02362e-34	1.09876e-32
CL10391.Contig3_CKA	1138	35	154	7.14073	33.4223	2.22667	Up	7.05896e-21	1.52222e-19
gnl|UG|Rsa#S43010919	834	25	110	6.95971	32.575	2.22667	Up	2.54654e-15	3.98155e-14
CL5507.Contig3_CKA	1158	31	136	6.21541	29.006	2.22243	Up	1.44475e-18	2.7582e-17
CL5857.Contig1_CKA	402	13	57	7.50817	35.0192	2.22161	Up	1.48499e-08	1.32334e-07
gi|332786598|gb|FY445122.1|FY445122	748	34	149	10.5534	49.1974	2.22087	Up	3.46542e-20	7.18718e-19
CL338.Contig1_CKA	4137	66	288	3.70404	17.1935	2.21469	Up	1.77811e-37	7.08423e-36
Unigene12012_CKA	482	14	61	6.7437	31.2565	2.21254	Up	5.00348e-09	4.68481e-08
CL14408.Contig1_CKA	782	122	531	36.2218	167.705	2.21099	Up	1.45767e-67	1.1123e-65
gnl|UG|Rsa#S43006602	840	6	26	1.6584	7.64454	2.20464	Up	0.000164312	0.000818138
CL8214.Contig2_CKA	645	6	26	2.15977	9.95568	2.20464	Up	0.000164312	0.000818057
CL1020.Contig1_CKA	1002	18	78	4.17082	19.2258	2.20464	Up	3.8793e-11	4.42888e-10
Unigene15461_CKA	366	24	104	15.2246	70.1794	2.20464	Up	2.12244e-14	3.12748e-13
CL11357.Contig1_CKA	861	12	52	3.2359	14.9162	2.20464	Up	7.48856e-08	6.15473e-07
CL9223.Contig1_CKA	1528	182	788	27.6544	127.368	2.20342	Up	5.47236e-99	6.5876e-97
CL744.Contig1_CKA	1642	228	987	32.2388	148.457	2.20318	Up	1.65994e-123	2.63288e-121
gi|166149696|gb|FD584304.1|FD584304	720	25	108	8.06166	37.0466	2.20019	Up	7.24672e-15	1.09963e-13
CL13794.Contig2_CKA	718	16	69	5.17383	23.7346	2.19769	Up	5.70634e-10	5.90647e-09
CL4756.Contig1_CKA	1187	125	539	24.4499	112.149	2.19752	Up	4.81102e-68	3.71613e-66
CL3687.Contig1_CKA	927	13	56	3.25597	14.9199	2.19608	Up	2.51418e-08	2.1853e-07
CL4186.Contig6_CKA	2324	43	185	4.29585	19.6604	2.19428	Up	2.32106e-24	5.89189e-23
gi|332780296|gb|FY440272.1|FY440272	810	17	73	4.87283	22.2585	2.19152	Up	1.93092e-10	2.07662e-09
Unigene24702_CKA	1159	244	1047	48.8791	223.111	2.19047	Up	5.77436e-130	9.87298e-128
CL10241.Contig1_CKA	1710	482	2067	65.4437	298.539	2.1896	Up	1.45809e-254	5.03731e-252
gi|332787338|gb|FY453262.1|FY453262	805	115	493	33.168	151.255	2.18912	Up	4.30674e-62	3.02967e-60
Unigene3280_CKA	236	7	30	6.88657	31.3954	2.1887	Up	5.35288e-05	0.000292613
Unigene1048_CKA	547	7	30	2.97117	13.5454	2.1887	Up	5.35288e-05	0.000292708
Unigene10799_CKA	288	7	30	5.64316	25.7268	2.1887	Up	5.35288e-05	0.000292645
CL11708.Contig1_CKA	794	28	120	8.18756	37.3266	2.1887	Up	2.89226e-16	4.81143e-15
gi|156175248|gb|EW735394.1|EW735394	628	7	30	2.58795	11.7983	2.1887	Up	5.35288e-05	0.000292676
Unigene12836_CKA	544	7	30	2.98756	13.6201	2.1887	Up	5.35288e-05	0.00029274
CL1742.Contig2_CKA	1415	81	346	13.2906	60.3917	2.18394	Up	5.97716e-44	2.83614e-42
Unigene22453_CKA	1089	26	111	5.54322	25.174	2.18314	Up	4.16282e-15	6.42892e-14
CL8003.Contig1_CKA	685	49	209	16.6082	75.3552	2.18181	Up	3.8513e-27	1.09378e-25
gnl|UG|Rsa#S42002712	728	92	392	29.3409	132.988	2.18031	Up	1.79019e-49	9.82541e-48
CL8813.Contig1_CKA	3309	154	655	10.8054	48.888	2.17773	Up	2.12882e-81	2.04915e-79
Unigene24057_CKA	937	16	68	3.96458	17.9237	2.17662	Up	9.62058e-10	9.71476e-09
CL4854.Contig6_CKA	661	8	34	2.80999	12.7038	2.17662	Up	1.75624e-05	0.000104154
CL1007.Contig3_CKA	539	8	34	3.44602	15.5793	2.17662	Up	1.75624e-05	0.000104191
Unigene272_CKA	326	8	34	5.69757	25.7584	2.17662	Up	1.75624e-05	0.000104178
gi|332780945|gb|FY445906.1|FY445906	461	8	34	4.02908	18.2153	2.17662	Up	1.75624e-05	0.000104166
Unigene2979_CKA	1531	48	204	7.27919	32.9088	2.17662	Up	1.8754e-26	5.20887e-25
Unigene18042_CKA	249	8	34	7.45946	33.7238	2.17662	Up	1.75624e-05	0.000104203
gi|167439478|gb|FD948222.1|FD948222	742	8	34	2.50324	11.317	2.17662	Up	1.75624e-05	0.000104142
CL14338.Contig1_CKA	2602	132	560	11.7783	53.1543	2.17405	Up	1.05867e-69	8.36963e-68
CL2196.Contig1_CKA	3112	570	2408	42.5258	191.106	2.16796	Up	1.49963e-292	6.19999e-290
Unigene20456_CKA	1570	76	321	11.2391	50.4967	2.16766	Up	1.5969e-40	6.96764e-39
gnl|UG|Rsa#S42028339	274	9	38	7.62621	34.2524	2.16716	Up	5.79464e-06	3.71333e-05
gi|166146023|gb|FD579073.1|FD579073	784	18	76	5.33057	23.9417	2.16716	Up	1.10054e-10	1.21122e-09
CL626.Contig2_CKA	1801	9	38	1.16023	5.21107	2.16716	Up	5.79464e-06	3.71285e-05
CL5664.Contig1_CKA	1779	37	156	4.82884	21.6574	2.16511	Up	1.875e-20	3.95041e-19
Unigene29821_CKA	734	14	59	4.42842	19.8524	2.16445	Up	1.4256e-08	1.27199e-07
gi|156172745|gb|EW732891.1|EW732891	401	14	59	8.10589	36.3383	2.16445	Up	1.4256e-08	1.27222e-07
Unigene21002_CKA	1154	200	841	40.2384	179.99	2.16127	Up	5.02598e-103	6.3061e-101
Unigene8649_CKA	312	15	63	11.1623	49.8705	2.15955	Up	4.79832e-09	4.50358e-08
Unigene1581_CKA	503	10	42	4.61582	20.6224	2.15955	Up	1.92071e-06	1.3154e-05
gi|332791604|gb|FY452428.1|FY452428	786	52	218	15.3602	68.5001	2.15691	Up	7.35426e-28	2.15039e-26
CL5748.Contig1_CKA	1047	96	402	21.2883	94.828	2.15525	Up	5.55804e-50	3.0773e-48
CL12101.Contig1_CKA	252	11	46	10.1347	45.0832	2.15329	Up	6.3908e-07	4.66694e-06
CL14710.Contig2_CKA	1588	29	121	4.23999	18.8188	2.15004	Up	4.659e-16	7.65706e-15
CL11632.Contig2_CKA	2342	218	908	21.6116	95.7539	2.14753	Up	3.32796e-110	4.54902e-108
CL1016.Contig4_CKA	1025	100	416	22.6513	100.237	2.14575	Up	2.19994e-51	1.2696e-49
CL1390.Contig2_CKA	1550	282	1173	42.241	186.906	2.1456	Up	1.15965e-141	2.18253e-139
Unigene23234_CKA	884	819	3402	215.104	950.472	2.14361	Up	0	0
Unigene25946_CKA	886	998	4144	261.525	1155.16	2.14307	Up	0	0
Unigene26884_CKA	315	40	166	29.4826	130.153	2.14227	Up	2.11286e-21	4.68236e-20
gi|167449334|gb|FD958318.1|FD958318	531	41	170	17.9269	79.07	2.141	Up	7.24792e-22	1.64157e-20
gi|332787806|gb|FY446479.1|FY446479	690	123	510	41.3879	182.549	2.141	Up	1.93196e-62	1.3667e-60
gi|332791651|gb|FY452475.1|FY452475	841	48	199	13.2514	58.4406	2.14082	Up	2.446e-25	6.46952e-24
Unigene29450_CKA	1027	7	29	1.5825	6.97405	2.13979	Up	9.08034e-05	0.000476243
Unigene5438_CKA	202	7	29	8.0457	35.4572	2.13979	Up	9.08034e-05	0.000476144
Unigene21662_CKA	695	7	29	2.33846	10.3055	2.13979	Up	9.08034e-05	0.000476095
CL6233.Contig1_CKA	1147	7	29	1.41694	6.24442	2.13979	Up	9.08034e-05	0.000476194
CL12152.Contig2_CKA	1330	7	29	1.22198	5.38522	2.13979	Up	9.08034e-05	0.000476293
CL6056.Contig1_CKA	1355	30	124	5.14042	22.6016	2.13647	Up	2.65926e-16	4.4326e-15
CL4409.Contig1_CKA	360	8	33	5.15946	22.6396	2.13356	Up	2.9705e-05	0.000170048
Unigene2918_CKA	1054	8	33	1.76225	7.73269	2.13356	Up	2.9705e-05	0.000170067
CL4924.Contig1_CKA	1419	8	33	1.30895	5.74366	2.13356	Up	2.9705e-05	0.000170028
Unigene29868_CKA	585	8	33	3.17505	13.9321	2.13356	Up	2.9705e-05	0.000170086
Unigene34239_CKA	327	9	37	6.39016	27.9455	2.12869	Up	9.77806e-06	6.04332e-05
CL192.Contig2_CKA	867	58	238	15.5319	67.7977	2.126	Up	9.42094e-30	2.95512e-28
CL1818.Contig1_CKA	1229	150	615	28.3372	123.589	2.12479	Up	3.1302e-74	2.68968e-72
CL7011.Contig1_CKA	1298	238	975	42.5715	185.519	2.1236	Up	1.51553e-116	2.2157e-114
CL4244.Contig2_CKA	2956	52	213	4.08428	17.7964	2.12343	Up	9.4665e-27	2.65562e-25
CL14517.Contig1_CKA	297	42	172	32.8329	143.031	2.12311	Up	6.9034e-22	1.56565e-20
Unigene669_CKA	1090	13	53	2.76907	12.009	2.11664	Up	1.1976e-07	9.61107e-07
CL2234.Contig2_CKA	1051	49	199	10.8246	46.7636	2.11108	Up	6.44518e-25	1.67744e-23
CL8081.Contig1_CKA	678	17	69	5.82152	25.1349	2.11022	Up	1.53012e-09	1.51388e-08
Unigene27592_CKA	1379	52	211	8.755	37.7899	2.10982	Up	2.61426e-26	7.21733e-25
CL2361.Contig3_CKA	435	18	73	9.60727	41.4468	2.10906	Up	5.16674e-10	5.36335e-09
Unigene21032_CKA	987	20	81	4.70468	20.2687	2.10708	Up	5.91466e-11	6.64431e-10
Unigene24664_CKA	1279	201	814	36.4874	157.185	2.107	Up	1.21116e-96	1.424e-94
Unigene23285_CKA	1376	42	170	7.08676	30.5132	2.10624	Up	1.90788e-21	4.24114e-20
Unigene12094_CKA	300	22	89	17.0262	73.27	2.10546	Up	6.80152e-12	8.26058e-11
gi|166151752|gb|FD581437.1|FD581437	842	22	89	6.06635	26.1057	2.10546	Up	6.80152e-12	8.25859e-11
gi|332781159|gb|FY446120.1|FY446120	837	95	384	26.3521	113.309	2.10427	Up	1.9872e-46	1.00635e-44
gi|332786489|gb|FY445013.1|FY445013	847	91	367	24.9445	107.014	2.101	Up	2.32236e-44	1.11031e-42
gi|156166463|gb|EW726609.1|EW726609	482	8	32	3.85354	16.3968	2.08916	Up	4.99912e-05	0.000274704
Unigene313_CKA	1817	7	28	0.894458	3.80593	2.08916	Up	0.000153176	0.000768835
CL4965.Contig4_CKA	375	7	28	4.33395	18.441	2.08916	Up	0.000153176	0.000768988
gnl|UG|Rsa#S42005898	777	18	72	5.37859	22.8859	2.08916	Up	8.60884e-10	8.73158e-09
Unigene31080_CKA	312	7	28	5.20907	22.1646	2.08916	Up	0.000153176	0.000768912
CL7077.Contig2_CKA	936	12	48	2.97661	12.6655	2.08916	Up	5.9934e-07	4.39263e-06
Unigene5396_CKA	230	7	28	7.06622	30.0668	2.08916	Up	0.000153176	0.000768759
CL8901.Contig5_CKA	498	14	56	6.52703	27.7726	2.08916	Up	6.70442e-08	5.55187e-07
Unigene25894_CKA	1467	13	52	2.05745	8.75448	2.08916	Up	2.00188e-07	1.56015e-06
CL8190.Contig2_CKA	1292	9	36	1.61732	6.88173	2.08916	Up	1.64247e-05	9.78439e-05
gnl|UG|Rsa#S42569566	638	7	28	2.54738	10.8391	2.08916	Up	0.000153176	0.000769065
gi|332783284|gb|FY440592.1|FY440592	677	21	84	7.20191	30.6442	2.08916	Up	3.33608e-11	3.82515e-10
CL11004.Contig1_CKA	790	7	28	2.05725	8.75363	2.08916	Up	0.000153176	0.000768682
Unigene28350_CKA	2673	188	751	16.3296	69.3902	2.08724	Up	3.01742e-88	3.15759e-86
Unigene29982_CKA	291	39	155	31.1163	131.552	2.07988	Up	2.1602e-19	4.34443e-18
CL6549.Contig2_CKA	845	91	361	25.0035	105.513	2.07722	Up	4.74998e-43	2.21837e-41
CL12169.Contig1_CKA	1734	156	615	20.8878	87.5958	2.0682	Up	9.4315e-72	7.78585e-70
Unigene19455_CKA	390	15	59	8.92984	37.3633	2.06491	Up	3.74486e-08	3.19714e-07
gi|332782419|gb|FY443438.1|FY443438	826	15	59	4.21627	17.6412	2.06491	Up	3.74486e-08	3.19768e-07
Unigene1604_CKA	973	14	55	3.34066	13.9607	2.06317	Up	1.11618e-07	8.99489e-07
gi|161574797|gb|EY946635.1|EY946635	280	66	259	54.7272	228.454	2.06158	Up	4.75224e-31	1.55547e-29
Unigene29691_CKA	995	1050	4116	245.01	1021.67	2.06002	Up	0	0
CL2314.Contig1_CKA	736	23	90	7.25549	30.2011	2.05745	Up	1.0559e-11	1.26355e-10
CL442.Contig4_CKA	2291	4354	17031	441.246	1836	2.05691	Up	0	0
Unigene22799_CKA	540	191	747	82.1214	341.652	2.0567	Up	3.71266e-86	3.80616e-84
CL13986.Contig1_CKA	1589	11	43	1.60726	6.68347	2.056	Up	3.0028e-06	2.00527e-05
CL2453.Contig1_CKA	2400	21	82	2.03154	8.4384	2.0544	Up	9.1771e-11	1.01398e-09
Unigene1548_CKA	2117	21	82	2.30311	9.56644	2.0544	Up	9.1771e-11	1.01421e-09
Unigene24940_CKA	229	10	39	10.1387	42.0617	2.05264	Up	9.05948e-06	5.63442e-05
Unigene13994_CKA	347	10	39	6.69095	27.7583	2.05264	Up	9.05948e-06	5.63372e-05
gi|161574848|gb|EY946686.1|EY946686	468	18	70	8.92984	36.9411	2.04852	Up	2.37156e-09	2.30302e-08
gi|332787201|gb|FY452925.1|FY452925	874	18	70	4.78165	19.7808	2.04852	Up	2.37156e-09	2.30347e-08
gnl|UG|Rsa#S42003042	614	27	105	10.2097	42.2356	2.04852	Up	2.33418e-13	3.18889e-12
Unigene29702_CKA	844	27	105	7.42743	30.7259	2.04852	Up	2.33418e-13	3.18802e-12
gi|332789059|gb|FY441523.1|FY441523	893	26	101	6.75988	27.9336	2.04693	Up	6.85584e-13	9.02641e-12
Unigene16418_CKA	1047	8	31	1.77403	7.31261	2.04336	Up	8.3688e-05	0.000442143
Unigene14844_CKA	1071	8	31	1.73427	7.14874	2.04336	Up	8.3688e-05	0.000442189
CL2328.Contig1_CKA	2929	566	2191	44.8657	184.748	2.04188	Up	1.01055e-246	3.37558e-244
CL13848.Contig2_CKA	1026	61	236	13.8038	56.8096	2.04107	Up	4.3906e-28	1.29811e-26
CL1637.Contig1_CKA	1720	38	147	5.12947	21.108	2.04091	Up	4.6868e-18	8.69428e-17
Unigene8040_CKA	1518	87	336	13.3065	54.667	2.03854	Up	2.98742e-39	1.25673e-37
Unigene23658_CKA	1855	49	189	6.13295	25.1637	2.03669	Up	9.79468e-23	2.30426e-21
gi|158924320|gb|EX896581.1|EX896581	771	41	158	12.3466	50.6128	2.03539	Up	3.10106e-19	6.17994e-18
CL8195.Contig1_CKA	1441	1062	4084	171.111	699.97	2.03236	Up	0	0
gi|161569004|gb|EY940224.1|EY940224	619	12	46	4.50098	18.3537	2.02776	Up	1.65905e-06	1.14883e-05
CL7696.Contig5_CKA	866	78	299	20.9119	85.2728	2.02776	Up	7.1004e-35	2.61605e-33
Unigene28448_CKA	1903	172	657	20.9849	85.2676	2.02265	Up	2.17974e-74	1.8826e-72
CL11324.Contig2_CKA	1283	16	61	2.89541	11.7425	2.0199	Up	3.4521e-08	2.95671e-07
Unigene23555_CKA	992	69	263	16.1493	65.4789	2.01956	Up	1.03379e-30	3.34251e-29
gnl|UG|Rsa#S42006626	881	21	80	5.53427	22.427	2.01877	Up	2.50124e-10	2.66949e-09
CL8989.Contig1_CKA	1266	21	80	3.85126	15.6068	2.01877	Up	2.50124e-10	2.66892e-09
CL12711.Contig1_CKA	1159	41	156	8.21329	33.2429	2.01701	Up	8.36948e-19	1.62053e-17
Unigene6260_CKA	1039	30	114	6.70382	27.0986	2.01516	Up	4.1302e-14	5.94699e-13
CL9556.Contig3_CKA	1259	10	38	1.84413	7.45444	2.01516	Up	1.50595e-05	9.01588e-05
CL12566.Contig1_CKA	1100	49	186	10.3424	41.7616	2.01361	Up	4.33282e-22	9.90227e-21
Unigene11210_CKA	1072	92	349	19.9255	80.4059	2.01268	Up	4.6514e-40	2.00181e-38
Unigene14459_CKA	1356	24	91	4.10931	16.5744	2.01199	Up	1.6089e-11	1.89961e-10
CL7988.Contig1_CKA	1308	24	91	4.26011	17.1827	2.01199	Up	1.6089e-11	1.89917e-10
gi|156176425|gb|EW736571.1|EW736571	840	9	34	2.4876	9.99671	2.0067	Up	4.56738e-05	0.000252964
Unigene18243_CKA	3170	9	34	0.659174	2.64897	2.0067	Up	4.56738e-05	0.000252992
gi|161565077|gb|EY936422.1|EY936422	701	13	49	4.30569	17.2638	2.00343	Up	9.1545e-07	6.55979e-06
CL129.Contig5_CKA	232	13	49	13.0099	52.1633	2.00343	Up	9.1545e-07	6.55886e-06
CL10470.Contig1_CKA	1145	13	49	2.63606	10.5693	2.00343	Up	9.1545e-07	6.55793e-06
gi|332786352|gb|FY441880.1|FY441880	644	17	64	6.12886	24.5443	2.0017	Up	1.91611e-08	1.68697e-07
Unigene27423_CKA	2146	25	94	2.70475	10.8182	1.99989	Up	8.9859e-12	1.07991e-10
CL12175.Contig1_CKA	1547	124	466	18.6101	74.3966	1.99915	Up	1.77226e-52	1.04919e-50
Unigene17117_CKA	935	12	45	2.9798	11.8866	1.99605	Up	2.74404e-06	1.84002e-05
gnl|UG|Rsa#S43007286	611	8	30	3.03995	12.1266	1.99605	Up	0.000139321	0.000704908
Unigene19751_CKA	263	8	30	7.06238	28.1723	1.99605	Up	0.000139321	0.000704838
CL7683.Contig4_CKA	1659	20	75	2.79898	11.1653	1.99605	Up	1.21467e-09	1.21369e-08
gi|332785146|gb|FY441678.1|FY441678	833	125	468	34.8403	138.758	1.99374	Up	1.63219e-52	9.68544e-51
gi|332793844|gb|FY453499.1|FY453499	872	45	168	11.9815	47.5828	1.98963	Up	8.33612e-20	1.7106e-18
CL6048.Contig2_CKA	314	11	41	8.13355	32.2487	1.98728	Up	8.25236e-06	5.16236e-05
Unigene7191_CKA	396	22	82	12.8987	51.1418	1.98728	Up	2.29012e-10	2.45039e-09
gi|332793384|gb|FY448714.1|FY448714	649	11	41	3.93518	15.6026	1.98728	Up	8.25236e-06	5.16364e-05
CL229.Contig5_CKA	1148	11	41	2.22468	8.82062	1.98728	Up	8.25236e-06	5.163e-05
CL3205.Contig5_CKA	1537	36	134	5.43808	21.5322	1.98533	Up	4.75256e-16	7.80574e-15
CL421.Contig2_CKA	1501	157	584	24.2849	96.0925	1.98437	Up	1.03832e-64	7.63439e-63
CL5531.Contig1_CKA	1384	14	52	2.3486	9.2795	1.98225	Up	5.04668e-07	3.73843e-06
gnl|UG|Rsa#S41975759	855	14	52	3.80171	15.0209	1.98225	Up	5.04668e-07	3.73788e-06
Unigene18532_CKA	934	21	78	5.22023	20.6255	1.98225	Up	6.75162e-10	6.93574e-09
Unigene19687_CKA	576	66	245	26.6035	105.051	1.98141	Up	4.81428e-28	1.42004e-26
CL6999.Contig1_CKA	1298	151	560	27.0097	106.554	1.98004	Up	6.00898e-62	4.20954e-60
CL6269.Contig1_CKA	970	96	356	22.9782	90.6433	1.97993	Up	5.44936e-40	2.33725e-38
CL6987.Contig1_CKA	1118	17	63	3.5304	13.9173	1.97898	Up	3.14912e-08	2.70871e-07
Unigene9425_CKA	301	17	63	13.1129	51.693	1.97898	Up	3.14912e-08	2.70824e-07
gi|332784480|gb|FY449839.1|FY449839	663	34	126	11.9065	46.9369	1.97898	Up	4.0548e-15	6.26785e-14
gi|332794305|gb|FY453961.1|FY453961	911	262	970	66.7728	262.973	1.97758	Up	8.0041e-106	1.04051e-103
CL4522.Contig2_CKA	1290	47	174	8.45912	33.3132	1.97752	Up	2.62204e-20	5.4968e-19
gi|332776556|gb|FY428640.1|FY428640	626	10	37	3.70888	14.5977	1.97669	Up	2.49152e-05	0.000144084
CL9307.Contig1_CKA	517	10	37	4.49083	17.6754	1.97669	Up	2.49152e-05	0.0001441
Unigene21795_CKA	1352	10	37	1.71728	6.759	1.97669	Up	2.49152e-05	0.000144067
CL5289.Contig4_CKA	2715	1110	4098	94.9227	372.786	1.97352	Up	0	0
Unigene23719_CKA	1293	71	262	12.749	50.0449	1.97284	Up	1.01636e-29	3.18411e-28
CL2440.Contig3_CKA	1667	1115	4114	155.295	609.517	1.97266	Up	0	0
Unigene1140_CKA	1404	32	118	5.29176	20.7574	1.9718	Up	3.4644e-14	5.01985e-13
Unigene25009_CKA	411	28	103	15.8173	61.8946	1.96831	Up	1.55821e-12	1.9958e-11
CL10625.Contig1_CKA	666	46	169	16.0362	62.6715	1.96648	Up	1.24304e-19	2.52712e-18
CL1920.Contig2_CKA	547	73	268	30.9851	121.005	1.96543	Up	3.20528e-30	1.02065e-28
gi|161574212|gb|EY945692.1|EY945692	719	15	55	4.84372	18.8926	1.96363	Up	2.78028e-07	2.12444e-06
CL12280.Contig1_CKA	542	9	33	3.85532	15.0374	1.96363	Up	7.55772e-05	0.000402666
Unigene16818_CKA	966	9	33	2.16313	8.43712	1.96363	Up	7.55772e-05	0.000402751
Unigene20894_CKA	511	39	143	17.7199	69.115	1.96363	Up	8.31358e-17	1.42969e-15
Unigene27154_CKA	945	42	154	10.3189	40.2482	1.96363	Up	5.47628e-18	1.01253e-16
CL7533.Contig1_CKA	438	15	55	7.95123	31.0132	1.96363	Up	2.78028e-07	2.12477e-06
CL7722.Contig1_CKA	960	9	33	2.17665	8.48985	1.96363	Up	7.55772e-05	0.000402708
CL4648.Contig2_CKA	476	15	55	7.31646	28.5373	1.96363	Up	2.78028e-07	2.12509e-06
gi|332780200|gb|FY440176.1|FY440176	555	15	55	6.27502	24.4752	1.96363	Up	2.78028e-07	2.12541e-06
CL736.Contig7_CKA	2313	190	696	19.0719	74.3175	1.96225	Up	1.12982e-75	9.96278e-74
CL8200.Contig2_CKA	947	70	256	17.1619	66.7648	1.95988	Up	7.78728e-29	2.37188e-27
CL279.Contig1_CKA	862	43	157	11.5819	44.9831	1.95752	Up	3.06172e-18	5.73237e-17
CL5579.Contig1_CKA	229	14	51	14.1942	55.0037	1.95423	Up	8.2856e-07	5.97281e-06
Unigene4793_CKA	309	14	51	10.5193	40.7633	1.95423	Up	8.2856e-07	5.97195e-06
Unigene22552_CKA	862	11	40	2.9628	11.4607	1.95166	Up	1.35898e-05	8.19235e-05
CL5374.Contig1_CKA	970	22	80	5.26584	20.3693	1.95166	Up	6.12554e-10	6.31833e-09
CL11468.Contig1_CKA	1360	63	229	10.7552	41.5867	1.95109	Up	8.21324e-26	2.20943e-24
gi|166140561|gb|FD569687.1|FD569687	770	63	229	18.9962	73.4517	1.95109	Up	8.21324e-26	2.21061e-24
gi|166138400|gb|FD571606.1|FD571606	756	154	559	47.2951	182.62	1.94908	Up	1.3642e-60	9.36175e-59
Unigene2521_CKA	1024	35	127	7.9357	30.631	1.94856	Up	6.01136e-15	9.19088e-14
Unigene21390_CKA	1450	45	163	7.20546	27.7637	1.94604	Up	9.55856e-19	1.84439e-17
Unigene1589_CKA	1848	79	286	9.92526	38.2227	1.94525	Up	9.984e-32	3.34163e-30
gi|156168801|gb|EW728947.1|EW728947	876	76	275	20.1431	77.5329	1.94452	Up	1.49018e-30	4.78748e-29
CL10433.Contig1_CKA	450	13	47	6.7073	25.7954	1.94331	Up	2.47504e-06	1.66941e-05
CL8803.Contig2_CKA	1501	274	988	42.3825	162.567	1.9395	Up	4.8767e-105	6.27489e-103
gi|332785684|gb|FY444616.1|FY444616	869	115	414	30.7252	117.662	1.93716	Up	5.87006e-45	2.85241e-43
CL3626.Contig1_CKA	822	10	36	2.82452	10.8165	1.93716	Up	4.10172e-05	0.000228781
gi|158924062|gb|EX895888.1|EX895888	748	15	54	4.65593	17.8299	1.93716	Up	4.55046e-07	3.39176e-06
Unigene10211_CKA	730	10	36	3.18049	12.1797	1.93716	Up	4.10172e-05	0.00022873
CL4780.Contig2_CKA	956	10	36	2.42862	9.30041	1.93716	Up	4.10172e-05	0.000228756
CL5414.Contig1_CKA	566	57	205	23.3817	89.453	1.93575	Up	4.86572e-23	1.1582e-21
CL12420.Contig1_CKA	231	59	212	59.3003	226.663	1.93444	Up	9.38608e-24	2.31164e-22
CL6344.Contig1_CKA	1787	12	43	1.5591	5.94294	1.93046	Up	7.41332e-06	4.66003e-05
Unigene20542_CKA	351	24	86	15.8753	60.513	1.93046	Up	1.8794e-10	2.02423e-09
CL6860.Contig2_CKA	904	14	50	3.59564	13.6603	1.92566	Up	1.3552e-06	9.48455e-06
CL13484.Contig1_CKA	1606	14	50	2.02395	7.68921	1.92566	Up	1.3552e-06	9.48323e-06
CL12854.Contig2_CKA	845	9	32	2.47288	9.35299	1.91924	Up	0.000124374	0.000635915
Unigene845_CKA	1029	9	32	2.03069	7.68054	1.91924	Up	0.000124374	0.000635979
gi|156167581|gb|EW727727.1|EW727727	781	29	103	8.62112	32.5719	1.91768	Up	3.72686e-12	4.62889e-11
Unigene16435_CKA	745	20	71	6.23291	23.5375	1.91698	Up	8.65466e-09	7.92686e-08
gi|332783221|gb|FY440529.1|FY440529	847	11	39	3.01527	11.372	1.91513	Up	2.22748e-05	0.000129842
gi|156165806|gb|EW725952.1|EW725952	588	11	39	4.34342	16.3812	1.91513	Up	2.22748e-05	0.000129857
gi|332782713|gb|FY443732.1|FY443732	891	43	152	11.2049	42.1331	1.91082	Up	3.42984e-17	6.03831e-16
Unigene118_CKA	2823	15	53	1.23367	4.63684	1.91019	Up	7.42084e-07	5.37942e-06
gi|332791572|gb|FY452396.1|FY452396	831	19	67	5.30847	19.9127	1.90732	Up	2.55206e-08	2.21669e-07
gi|161565059|gb|EY936164.1|EY936164	292	19	67	15.1073	56.6695	1.90732	Up	2.55206e-08	2.21631e-07
gi|332777940|gb|FY442347.1|FY442347	868	509	1794	136.149	510.458	1.9066	Up	6.64584e-185	1.64318e-182
Unigene16991_CKA	2105	25	88	2.75743	10.3249	1.90474	Up	1.68664e-10	1.82716e-09
gnl|UG|Rsa#S42563430	725	116	408	37.1481	138.989	1.90361	Up	2.4391e-43	1.14549e-41
CL6627.Contig2_CKA	1444	29	102	4.66281	17.4458	1.90361	Up	6.03376e-12	7.36358e-11
CL702.Contig1_CKA	1184	53	186	10.393	38.7988	1.9004	Up	1.44577e-20	3.06142e-19
CL1603.Contig1_CKA	1184	181	634	35.4931	132.25	1.89766	Up	3.96062e-66	2.97276e-64
CL1909.Contig1_CKA	1069	18	63	3.90941	14.5553	1.89652	Up	7.53318e-08	6.19039e-07
gnl|UG|Rsa#S42007030	807	12	42	3.45243	12.8538	1.89652	Up	1.2105e-05	7.36243e-05
gi|161564794|gb|EY936240.1|EY936240	570	10	35	4.07326	15.1653	1.89652	Up	6.71774e-05	0.000361194
Unigene13887_CKA	304	10	35	7.63736	28.4349	1.89652	Up	6.71774e-05	0.000361155
Unigene581_CKA	644	18	63	6.48939	24.1608	1.89652	Up	7.53318e-08	6.18938e-07
Unigene8436_CKA	618	108	378	40.5744	151.064	1.89652	Up	4.43378e-40	1.90978e-38
CL9246.Contig2_CKA	1127	14	49	2.88417	10.7382	1.89652	Up	2.20798e-06	1.49769e-05
Unigene18230_CKA	1037	110	384	24.6281	91.4555	1.89276	Up	1.38419e-40	6.05526e-39
CL5456.Contig1_CKA	1260	51	178	9.39759	34.8905	1.89247	Up	1.21122e-19	2.46341e-18
CL11244.Contig1_CKA	1348	33	115	5.68383	21.07	1.89026	Up	3.51582e-13	4.74791e-12
gi|332776938|gb|FY436460.1|FY436460	898	54	188	13.9616	51.7058	1.88886	Up	1.29617e-20	2.74926e-19
gi|332780591|gb|FY443174.1|FY443174	814	27	94	7.70116	28.5207	1.88886	Up	5.1501e-11	5.81262e-10
CL5908.Contig1_CKA	610	23	80	8.75417	32.3905	1.88753	Up	1.44915e-09	1.43744e-08
CL6767.Contig1_CKA	331	19	66	13.3273	49.2463	1.88563	Up	4.13656e-08	3.50839e-07
CL13524.Contig1_CKA	1167	85	295	16.9108	62.4322	1.88434	Up	2.25534e-31	7.45948e-30
CL13835.Contig1_CKA	949	13	45	3.18049	11.7113	1.88058	Up	6.58324e-06	4.17623e-05
CL14289.Contig1_CKA	1429	13	45	2.11217	7.77746	1.88058	Up	6.58324e-06	4.1757e-05
gi|161574132|gb|EY945657.1|EY945657	392	13	45	7.69971	28.352	1.88058	Up	6.58324e-06	4.17518e-05
gi|332789545|gb|FY446658.1|FY446658	755	20	69	6.15035	22.5715	1.87576	Up	2.27166e-08	1.98304e-07
CL3632.Contig1_CKA	1194	348	1200	67.6693	248.219	1.87504	Up	1.40904e-121	2.17341e-119
CL598.Contig1_CKA	2003	67	231	7.76624	28.4832	1.87482	Up	9.55748e-25	2.46457e-23
CL871.Contig3_CKA	805	38	131	10.9599	40.1914	1.87466	Up	1.13988e-14	1.70556e-13
gi|332783948|gb|FY434084.1|FY434084	843	9	31	2.47875	9.08221	1.87343	Up	0.000203498	0.000995754
gi|156166709|gb|EW726855.1|EW726855	668	9	31	3.12812	11.4615	1.87343	Up	0.000203498	0.000995851
gnl|UG|Rsa#S42025705	718	9	31	2.91028	10.6634	1.87343	Up	0.000203498	0.000995658
Unigene11397_CKA	398	25	86	14.5839	53.367	1.87157	Up	4.40108e-10	4.59503e-09
gi|167452650|gb|FD958394.1|FD958394	615	16	55	6.04035	22.0874	1.87052	Up	6.58654e-07	4.8064e-06
CL393.Contig2_CKA	3189	16	55	1.16488	4.25957	1.87052	Up	6.58654e-07	4.8071e-06
Unigene7306_CKA	1475	19	65	2.99074	10.8838	1.8636	Up	6.68412e-08	5.54051e-07
Unigene30428_CKA	365	19	65	12.0859	43.9823	1.8636	Up	6.68412e-08	5.54143e-07
CL13361.Contig1_CKA	1227	70	239	13.2456	48.1073	1.86075	Up	2.6386e-25	6.96433e-24
gnl|UG|Rsa#S42049255	1333	224	764	39.0153	141.553	1.85924	Up	3.39002e-77	3.08645e-75
CL3756.Contig1_CKA	1779	1069	3645	139.514	506.033	1.85882	Up	0	0
CL1709.Contig3_CKA	1169	47	160	9.3347	33.8036	1.8565	Up	2.1864e-17	3.88994e-16
gi|14329241|gb|T25174.1|T25174	419	15	51	8.31178	30.0617	1.8547	Up	1.95139e-06	1.33477e-05
[truncated: 5,910 more rows]

## Sheet: NAU-DY13_7DAP-VS-NAU-DY13_15DAP
Supplementary Table S2: The up- and down-regulated transcripts based on pairwise comparison among DGE libraries.
GeneID	Gene_length	NAU-DY13_0DAP-Expression	NAU-DY13_15DAP-Expression	NAU-DY13_0DAP-RPKM	NAU-DY13_15DAP-RPKM	log2 Ratio(NAU-DY13_15DAP/NAU-DY13_0DAP)	Up-Down-Regulation(NAU-DY13_15DAP/NAU-DY13_0DAP)	P-value	FDR
Unigene12903_CKA	313	0	746	0.01	588.643	15.8451	Up	2.2793e-233	1.64848e-230
gi|332776302|gb|FY428386.1|FY428386	831	0	1539	0.01	457.399	15.4812	Up	0	0
CL11818.Contig1_CKA	890	0	1173	0.01	325.511	14.9904	Up	0	0
Unigene34859_CKA	270	0	205	0.01	187.52	14.1948	Up	1.15435e-64	1.85219e-62
gnl|UG|Rsa#S42049266	877	0	406	0.01	114.336	13.481	Up	2.41454e-127	8.12509e-125
gnl|UG|Rsa#S43009947	629	0	273	0.01	107.194	13.3879	Up	7.19996e-86	1.51034e-83
gnl|UG|Rsa#S42049263	549	0	175	0.01	78.7269	12.9426	Up	2.61508e-55	3.50052e-53
CL6587.Contig2_CKA	277	0	71	0.01	63.3047	12.6281	Up	7.05782e-23	3.86442e-21
CL8900.Contig1_CKA	327	0	79	0.01	59.6673	12.5427	Up	2.25924e-25	1.36164e-23
Unigene4777_CKA	286	0	66	0.01	56.9948	12.4766	Up	2.55778e-21	1.28571e-19
CL4767.Contig1_CKA	1328	0	301	0.01	55.9791	12.4507	Up	1.33615e-94	3.22119e-92
gi|156175004|gb|EW735150.1|EW735150	635	0	120	0.01	46.6729	12.1884	Up	3.70334e-38	3.41815e-36
Unigene17970_CKA	675	0	126	0.01	46.1025	12.1706	Up	4.98382e-40	4.86897e-38
Unigene33839_CKA	359	0	60	0.01	41.2776	12.0111	Up	1.90061e-19	8.77958e-18
Unigene13049_CKA	264	0	42	0.01	39.2919	11.94	Up	7.79798e-14	2.59881e-12
gi|332780046|gb|FY440022.1|FY440022	849	0	114	0.01	33.1631	11.6954	Up	2.75184e-36	2.39831e-34
CL5020.Contig1_CKA	782	0	104	0.01	32.8461	11.6815	Up	3.61414e-33	2.90914e-31
CL4954.Contig1_CKA	925	0	122	0.01	32.5743	11.6695	Up	8.8088e-39	8.28831e-37
Unigene32803_CKA	244	0	32	0.01	32.3905	11.6614	Up	1.02415e-10	2.64116e-09
Unigene3394_CKA	345	0	45	0.01	32.2145	11.6535	Up	9.04622e-15	3.23508e-13
Unigene16788_CKA	577	0	75	0.01	32.1028	11.6485	Up	3.99316e-24	2.29261e-22
gi|332787857|gb|FY446530.1|FY446530	162	0	21	0.01	32.0156	11.6446	Up	2.75796e-07	4.71901e-06
gi|332795346|gb|FY449251.1|FY449251	814	0	98	0.01	29.7344	11.5379	Up	2.68556e-31	2.01446e-29
gnl|UG|Rsa#S42049353	653	3	8472	1.08022	3204.28	11.5345	Up	0	0
Unigene16789_CKA	530	0	60	0.01	27.9597	11.4491	Up	1.90061e-19	8.78795e-18
gi|332781186|gb|FY446147.1|FY446147	135	0	15	0.01	27.4419	11.4222	Up	2.04936e-05	0.000253914
Unigene15020_CKA	1086	0	117	0.01	26.6081	11.3776	Up	3.19234e-37	2.86465e-35
CL1621.Contig2_CKA	721	0	74	0.01	25.3486	11.3077	Up	8.18758e-24	4.65664e-22
gi|332780200|gb|FY440176.1|FY440176	555	0	55	0.01	24.4752	11.2571	Up	6.88786e-18	2.94325e-16
gi|161574604|gb|EY945484.1|EY945484	719	0	71	0.01	24.3886	11.252	Up	7.05782e-23	3.86005e-21
Unigene11173_CKA	254	0	24	0.01	23.3365	11.1884	Up	3.19942e-08	6.25138e-07
gi|332776586|gb|FY428670.1|FY428670	419	6	13313	3.36698	7847.28	11.1865	Up	0	0
gi|167443524|gb|FD949967.1|FD949967	829	0	78	0.01	23.2379	11.1823	Up	4.63236e-25	2.75762e-23
gi|332782696|gb|FY443715.1|FY443715	225	0	20	0.01	21.9536	11.1002	Up	5.6549e-07	9.21074e-06
Unigene19657_CKA	307	0	27	0.01	21.7211	11.0849	Up	3.71156e-09	8.12702e-08
CL11244.Contig1_CKA	1348	0	115	0.01	21.07	11.041	Up	1.3421e-36	1.1911e-34
Unigene4323_CKA	315	0	26	0.01	20.3854	10.9933	Up	7.61018e-09	1.61245e-07
CL2448.Contig1_CKA	263	0	21	0.01	19.7206	10.9455	Up	2.75796e-07	4.7107e-06
Unigene21158_CKA	644	0	51	0.01	19.5588	10.9336	Up	1.21741e-16	4.85932e-15
Unigene3253_CKA	243	0	19	0.01	19.311	10.9152	Up	1.15948e-06	1.81066e-05
CL226.Contig1_CKA	328	0	24	0.01	18.0715	10.8195	Up	3.19942e-08	6.24886e-07
gi|167448718|gb|FD955677.1|FD955677	583	0	42	0.01	17.7925	10.7971	Up	7.79798e-14	2.59524e-12
Unigene12964_CKA	505	0	36	0.01	17.6063	10.7819	Up	5.79444e-12	1.65653e-10
Unigene5985_CKA	330	0	23	0.01	17.2136	10.7493	Up	6.5601e-08	1.22593e-06
Unigene3752_CKA	235	0	16	0.01	16.8155	10.7156	Up	9.9949e-06	0.000131324
gi|166147427|gb|FD579456.1|FD579456	807	0	54	0.01	16.5264	10.6906	Up	1.41228e-17	5.93025e-16
Unigene21159_CKA	685	0	45	0.01	16.2248	10.664	Up	9.04622e-15	3.23269e-13
Unigene10798_CKA	275	0	18	0.01	16.1658	10.6587	Up	2.3774e-06	3.49944e-05
gnl|UG|Rsa#S42049355	623	4	6092	1.50965	2415.07	10.6436	Up	0	0
Unigene10797_CKA	527	0	34	0.01	15.934	10.6379	Up	2.43606e-11	6.63169e-10
gi|167436780|gb|FD942035.1|FD942035	360	0	23	0.01	15.7791	10.6238	Up	6.5601e-08	1.2264e-06
Unigene26220_CKA	301	0	19	0.01	15.5899	10.6064	Up	1.15948e-06	1.81125e-05
Unigene28719_CKA	658	0	41	0.01	15.3892	10.5877	Up	1.5989e-13	5.19288e-12
gi|166136681|gb|FD568817.1|FD568817	781	0	47	0.01	14.8629	10.5375	Up	2.15174e-15	7.99593e-14
CL6735.Contig1_CKA	334	0	20	0.01	14.7891	10.5303	Up	5.6549e-07	9.22314e-06
gi|156165364|gb|EW725510.1|EW725510	759	0	45	0.01	14.6429	10.516	Up	9.04622e-15	3.23031e-13
gi|332776402|gb|FY428486.1|FY428486	824	8	11065	2.28279	3316.51	10.5047	Up	0	0
Unigene33069_CKA	222	0	13	0.01	14.4626	10.4981	Up	8.61576e-05	0.000932947
Unigene12110_CKA	433	0	25	0.01	14.2597	10.4777	Up	1.56039e-08	3.18903e-07
gi|167442093|gb|FD946280.1|FD946280	506	0	29	0.01	14.1548	10.4671	Up	8.82836e-10	2.06965e-08
gnl|UG|Rsa#S43005933	838	0	48	0.01	14.1467	10.4662	Up	1.04943e-15	3.98527e-14
Unigene29766_CKA	546	0	31	0.01	14.0225	10.4535	Up	2.09992e-10	5.23705e-09
Unigene28097_CKA	407	0	23	0.01	13.957	10.4468	Up	6.5601e-08	1.22687e-06
gnl|UG|Rsa#S41977593	745	0	42	0.01	13.9236	10.4433	Up	7.79798e-14	2.59702e-12
Unigene26437_CKA	357	0	20	0.01	13.8363	10.4342	Up	5.6549e-07	9.21694e-06
Unigene17645_CKA	765	0	42	0.01	13.5595	10.4051	Up	7.79798e-14	2.6006e-12
CL10143.Contig2_CKA	661	0	36	0.01	13.4511	10.3935	Up	5.79444e-12	1.65555e-10
Unigene33203_CKA	331	0	18	0.01	13.4308	10.3913	Up	2.3774e-06	3.50157e-05
Unigene4981_CKA	276	0	15	0.01	13.4227	10.3905	Up	2.04936e-05	0.000253784
gnl|UG|Rsa#S43006391	810	0	44	0.01	13.4161	10.3897	Up	1.85484e-14	6.5036e-13
CL5465.Contig1_CKA	241	0	13	0.01	13.3224	10.3796	Up	8.61576e-05	0.000932739
CL6628.Contig1_CKA	866	0	46	0.01	13.1189	10.3574	Up	4.41194e-15	1.60986e-13
Unigene9718_CKA	284	0	15	0.01	13.0446	10.3492	Up	2.04936e-05	0.00025372
Unigene13823_CKA	248	0	13	0.01	12.9464	10.3383	Up	8.61576e-05	0.00093149
gi|332788410|gb|FY441216.1|FY441216	842	0	44	0.01	12.9062	10.3338	Up	1.85484e-14	6.50831e-13
Unigene33146_CKA	288	0	15	0.01	12.8634	10.3291	Up	2.04936e-05	0.000254109
Unigene18911_CKA	583	0	30	0.01	12.709	10.3116	Up	4.30568e-10	1.04425e-08
Unigene3690_CKA	410	0	21	0.01	12.6501	10.3049	Up	2.75796e-07	4.71402e-06
gnl|UG|Rsa#S43009977	798	0	40	0.01	12.3798	10.2738	Up	3.27838e-13	1.04103e-11
Unigene20917_CKA	554	0	27	0.01	12.0368	10.2332	Up	3.71156e-09	8.12335e-08
CL564.Contig2_CKA	967	0	47	0.01	12.0041	10.2293	Up	2.15174e-15	7.9898e-14
gi|161562716|gb|EY934291.1|EY934291	672	0	32	0.01	11.7608	10.1998	Up	1.02415e-10	2.64257e-09
gi|166144560|gb|FD577738.1|FD577738	763	0	34	0.01	11.0055	10.104	Up	2.43606e-11	6.63542e-10
gi|332793648|gb|FY450965.1|FY450965	656	0	29	0.01	10.9182	10.0925	Up	8.82836e-10	2.06865e-08
gnl|UG|Rsa#S43012655	720	0	31	0.01	10.6338	10.0544	Up	2.09992e-10	5.23435e-09
gi|166144482|gb|FD577660.1|FD577660	600	0	25	0.01	10.2907	10.0071	Up	1.56039e-08	3.18769e-07
Unigene19252_CKA	640	0	26	0.01	10.0335	9.9706	Up	7.61018e-09	1.61174e-07
Unigene10246_CKA	345	0	14	0.01	10.0223	9.96899	Up	4.202e-05	0.000489933
Unigene8042_CKA	322	0	13	0.01	9.97114	9.96161	Up	8.61576e-05	0.000933364
gi|158922063|gb|EX894486.1|EX894486	674	0	27	0.01	9.89376	9.95037	Up	3.71156e-09	8.11969e-08
CL1182.Contig1_CKA	782	0	31	0.01	9.79067	9.93526	Up	2.09992e-10	5.23974e-09
Unigene27494_CKA	608	0	24	0.01	9.74911	9.92913	Up	3.19942e-08	6.25643e-07
Unigene11716_CKA	361	0	14	0.01	9.57807	9.90359	Up	4.202e-05	0.000489227
gi|161569503|gb|EY940798.1|EY940798	748	0	29	0.01	9.57533	9.90318	Up	8.82836e-10	2.07065e-08
Unigene31468_CKA	372	0	14	0.01	9.29485	9.86029	Up	4.202e-05	0.000489816
CL12538.Contig1_CKA	537	0	20	0.01	9.19842	9.84524	Up	5.6549e-07	9.20764e-06
gi|158926185|gb|EX898504.1|EX898504	794	0	29	0.01	9.02059	9.81708	Up	8.82836e-10	2.07165e-08
gi|161578116|gb|EY949429.1|EY949429	721	0	26	0.01	8.90626	9.79868	Up	7.61018e-09	1.61315e-07
Unigene19159_CKA	500	0	18	0.01	8.89119	9.79623	Up	2.3774e-06	3.5037e-05
CL1798.Contig2_CKA	1639	0	57	0.01	8.58921	9.74638	Up	1.63835e-18	7.21068e-17
Unigene9784_CKA	469	0	16	0.01	8.42567	9.71865	Up	9.9949e-06	0.000131182
gi|167451503|gb|FD957518.1|FD957518	680	0	23	0.01	8.35365	9.70626	Up	6.5601e-08	1.2283e-06
gi|167449994|gb|FD954089.1|FD954089	741	0	25	0.01	8.33257	9.70262	Up	1.56039e-08	3.185e-07
Unigene25317_CKA	1443	0	48	0.01	8.21547	9.6822	Up	1.04943e-15	3.98215e-14
CL3660.Contig1_CKA	401	0	13	0.01	8.00675	9.64507	Up	8.61576e-05	0.000932322
CL12642.Contig1_CKA	1144	0	35	0.01	7.55613	9.5615	Up	1.18809e-11	3.3068e-10
Unigene1505_CKA	699	0	21	0.01	7.41992	9.53526	Up	2.75796e-07	4.71568e-06
gi|156178321|gb|EW738467.1|EW738467	569	0	17	0.01	7.37894	9.52727	Up	4.87462e-06	6.77789e-05
gi|158943710|gb|EX905876.1|EX905876	706	0	21	0.01	7.34636	9.52088	Up	2.75796e-07	4.71735e-06
gi|332782770|gb|FY443789.1|FY443789	776	0	23	0.01	7.32021	9.51574	Up	6.5601e-08	1.22735e-06
gi|156168764|gb|EW728910.1|EW728910	815	0	24	0.01	7.27296	9.5064	Up	3.19942e-08	6.2539e-07
gi|167452626|gb|FD958281.1|FD958281	451	0	13	0.01	7.11909	9.47555	Up	8.61576e-05	0.000931906
Unigene30701_CKA	591	0	17	0.01	7.10426	9.47254	Up	4.87462e-06	6.774e-05
gi|332784226|gb|FY434959.1|FY434959	875	0	25	0.01	7.0565	9.46281	Up	1.56039e-08	3.18634e-07
gnl|UG|Rsa#S43007382	503	0	14	0.01	6.87412	9.42503	Up	4.202e-05	0.000490169
gi|156177213|gb|EW737359.1|EW737359	792	0	22	0.01	6.86049	9.42217	Up	1.34508e-07	2.423e-06
gnl|UG|Rsa#S42569993	634	0	17	0.01	6.62242	9.37122	Up	4.87462e-06	6.77206e-05
Unigene24373_CKA	864	0	23	0.01	6.57463	9.36077	Up	6.5601e-08	1.22782e-06
gi|156162972|gb|EW723118.1|EW723118	724	0	19	0.01	6.48145	9.34017	Up	1.15948e-06	1.80775e-05
gi|158942953|gb|EX905414.1|EX905414	551	0	14	0.01	6.27529	9.29354	Up	4.202e-05	0.000490287
gi|332790312|gb|FY454377.1|FY454377	870	0	22	0.01	6.24541	9.28665	Up	1.34508e-07	2.4248e-06
gi|167452699|gb|FD958443.1|FD958443	771	0	19	0.01	6.08635	9.24943	Up	1.15948e-06	1.81008e-05
CL8267.Contig1_CKA	531	0	13	0.01	6.04653	9.23996	Up	8.61576e-05	0.000933156
gi|166143914|gb|FD574017.1|FD574017	613	0	15	0.01	6.04349	9.23924	Up	2.04936e-05	0.000254174
gi|332794486|gb|FY451159.1|FY451159	871	0	21	0.01	5.95468	9.21788	Up	2.75796e-07	4.71236e-06
gi|332783052|gb|FY444269.1|FY444269	830	0	20	0.01	5.95126	9.21705	Up	5.6549e-07	9.22004e-06
CL974.Contig1_CKA	793	0	19	0.01	5.91749	9.20884	Up	1.15948e-06	1.8095e-05
gi|166148655|gb|FD580309.1|FD580309	796	0	19	0.01	5.89519	9.20339	Up	1.15948e-06	1.80833e-05
CL1628.Contig1_CKA	1124	0	25	0.01	5.49327	9.10152	Up	1.56039e-08	3.19038e-07
CL8535.Contig2_CKA	1008	0	22	0.01	5.39038	9.07424	Up	1.34508e-07	2.4239e-06
gnl|UG|Rsa#S42049349	744	0	16	0.01	5.31134	9.05293	Up	9.9949e-06	0.000131288
gnl|UG|Rsa#S42026445	744	0	16	0.01	5.31134	9.05293	Up	9.9949e-06	0.000131146
gi|156162679|gb|EW722825.1|EW722825	704	0	15	0.01	5.2623	9.03955	Up	2.04936e-05	0.000253979
gi|167441262|gb|FD946844.1|FD946844	708	0	15	0.01	5.23257	9.03138	Up	2.04936e-05	0.000254044
CL2988.Contig1_CKA	668	0	14	0.01	5.17617	9.01574	Up	4.202e-05	0.000489345
gi|332789665|gb|FY447572.1|FY447572	863	0	18	0.01	5.15133	9.0088	Up	2.3774e-06	3.50051e-05
Unigene30216_CKA	818	0	17	0.01	5.13278	9.0036	Up	4.87462e-06	6.77012e-05
gnl|UG|Rsa#S42049261	699	1	483	0.336377	170.658	8.98682	Up	5.85318e-149	2.36356e-146
gnl|UG|Rsa#S43010894	784	0	16	0.01	5.04036	8.97738	Up	9.9949e-06	0.000131075
gnl|UG|Rsa#S42567079	785	0	16	0.01	5.03394	8.97554	Up	9.9949e-06	0.000131217
gi|332780464|gb|FY443047.1|FY443047	887	0	18	0.01	5.01194	8.96923	Up	2.3774e-06	3.50264e-05
Unigene27772_CKA	729	0	14	0.01	4.74305	8.88967	Up	4.202e-05	0.000489698
CL11831.Contig2_CKA	889	0	17	0.01	4.72285	8.88352	Up	4.87462e-06	6.77595e-05
gi|156170183|gb|EW730329.1|EW730329	846	0	16	0.01	4.67097	8.86758	Up	9.9949e-06	0.000131253
gi|332784803|gb|FY450162.1|FY450162	847	0	16	0.01	4.66545	8.86587	Up	9.9949e-06	0.000131395
gnl|UG|Rsa#S42568136	854	0	16	0.01	4.62721	8.854	Up	9.9949e-06	0.00013136
Unigene13060_CKA	855	0	16	0.01	4.6218	8.85231	Up	9.9949e-06	0.000131111
CL3994.Contig2_CKA	1125	0	20	0.01	4.39071	8.77831	Up	5.6549e-07	9.21384e-06
Unigene9906_CKA	297	3	1253	2.37502	1041.96	8.77715	Up	0	0
gi|332792043|gb|FY447825.1|FY447825	819	0	14	0.01	4.22184	8.72173	Up	4.202e-05	0.000490051
gi|156165326|gb|EW725472.1|EW725472	779	0	13	0.01	4.12158	8.68705	Up	8.61576e-05	0.000931698
gi|332791452|gb|FY452276.1|FY452276	842	0	14	0.01	4.10651	8.68177	Up	4.202e-05	0.000489462
CL9920.Contig1_CKA	1190	0	19	0.01	3.94334	8.62327	Up	1.15948e-06	1.80892e-05
gi|332782043|gb|FY438110.1|FY438110	886	0	14	0.01	3.90258	8.60828	Up	4.202e-05	0.00048911
Unigene19803_CKA	1020	0	13	0.01	3.14775	8.29818	Up	8.61576e-05	0.000932114
CL2013.Contig2_CKA	1155	0	14	0.01	2.99367	8.22577	Up	4.202e-05	0.00048958
Unigene28597_CKA	1890	3	786	0.373218	102.711	8.10436	Up	8.46198e-239	6.21276e-236
CL9728.Contig1_CKA	1298	0	13	0.01	2.47358	7.95046	Up	8.61576e-05	0.00093253
CL3288.Contig1_CKA	637	6	1410	2.2147	546.685	7.94745	Up	0	0
CL12347.Contig3_CKA	1554	0	15	0.01	2.38395	7.89721	Up	2.04936e-05	0.000253849
CL8924.Contig2_CKA	1078	1	216	0.218114	49.4871	7.82582	Up	4.80816e-66	7.95184e-64
CL3095.Contig1_CKA	1328	7	1394	1.23938	259.252	7.7086	Up	0	0
CL2665.Contig1_CKA	1898	0	15	0.01	1.95188	7.60872	Up	2.04936e-05	0.000254239
gnl|UG|Rsa#S42569329	821	1	177	0.286391	53.2461	7.53854	Up	5.73432e-54	7.50994e-52
CL2211.Contig1_CKA	1615	3	502	0.436769	76.7695	7.45752	Up	8.11122e-151	3.33089e-148
gi|167451805|gb|FD954160.1|FD954160	753	1	150	0.312254	49.1987	7.29976	Up	1.2809e-45	1.43015e-43
CL11321.Contig1_CKA	295	16	1790	12.7527	1498.61	6.87668	Up	0	0
Unigene17644_CKA	286	1	103	0.822124	88.9464	6.75744	Up	4.02226e-31	2.99856e-29
Unigene10517_CKA	764	11	1112	3.38534	359.475	6.73045	Up	0	0
gi|167444562|gb|FD951130.1|FD951130	672	1	101	0.349892	37.1201	6.72915	Up	1.65909e-30	1.21076e-28
Unigene34274_CKA	261	1	98	0.900871	92.7348	6.68565	Up	1.38889e-29	9.88272e-28
gi|166136574|gb|FD569175.1|FD569175	671	2	195	0.700827	71.7744	6.67827	Up	7.83518e-58	1.11014e-55
gnl|UG|Rsa#S42008342	681	1	89	0.345268	32.2775	6.54667	Up	8.10322e-27	5.18702e-25
Unigene12363_CKA	277	1	84	0.848835	74.8957	6.46325	Up	2.77696e-25	1.66745e-23
CL428.Contig2_CKA	1017	1	84	0.231197	20.3993	6.46325	Up	2.77696e-25	1.66952e-23
Unigene19411_CKA	935	1	76	0.251473	20.0752	6.31886	Up	7.87696e-23	4.3032e-21
CL13045.Contig1_CKA	1039	3	228	0.678905	54.1972	6.31886	Up	2.17112e-66	3.60294e-64
Unigene28974_CKA	1679	4	297	0.560161	43.6881	6.28526	Up	5.59728e-86	1.17925e-83
gi|332795536|gb|FY449441.1|FY449441	827	2	148	0.568627	44.1991	6.28039	Up	2.06872e-43	2.19833e-41
CL8739.Contig2_CKA	1925	1	74	0.122144	9.4942	6.28039	Up	3.22768e-22	1.70189e-20
Unigene22657_CKA	1483	1	74	0.158548	12.3239	6.28039	Up	3.22768e-22	1.70004e-20
Unigene11590_CKA	1232	4	291	0.763401	58.3364	6.25581	Up	3.8378e-84	7.84676e-82
gi|332787201|gb|FY452925.1|FY452925	874	1	70	0.269024	19.7808	6.20022	Up	5.40832e-21	2.6824e-19
Unigene2095_CKA	661	1	69	0.355715	25.7813	6.17946	Up	1.09372e-20	5.33183e-19
CL1077.Contig3_CKA	2276	1	68	0.103307	7.37894	6.1584	Up	2.2114e-20	1.06413e-18
gi|161567298|gb|EY938842.1|EY938842	752	1	67	0.312669	22.0046	6.13703	Up	4.47034e-20	2.1258e-18
gi|332787177|gb|FY452901.1|FY452901	893	1	65	0.263301	17.9771	6.0933	Up	1.82566e-19	8.46563e-18
CL202.Contig1_CKA	1384	21	1351	3.56768	241.089	6.07843	Up	0	0
CL6345.Contig2_CKA	285	1	64	0.825008	55.4616	6.07094	Up	3.68824e-19	1.67499e-17
gi|332782988|gb|FY444205.1|FY444205	605	1	61	0.38864	24.9019	6.00167	Up	3.03686e-18	1.31743e-16
CL9501.Contig2_CKA	830	8	485	2.26629	144.318	5.99278	Up	2.23932e-137	8.03783e-135
gi|156175365|gb|EW735511.1|EW735511	596	2	117	0.789018	48.4838	5.9413	Up	6.07836e-34	5.05213e-32
Unigene31731_CKA	215	2	116	2.18723	133.253	5.92892	Up	1.2257e-33	1.00497e-31
CL611.Contig1_CKA	202	1	58	1.164	70.9143	5.92892	Up	2.49502e-17	1.036e-15
CL5596.Contig1_CKA	1160	1	57	0.202696	12.136	5.90383	Up	5.03184e-17	2.05242e-15
CL1902.Contig1_CKA	2322	3	168	0.303782	17.8692	5.87829	Up	4.53982e-48	5.35246e-46
Unigene2938_CKA	674	2	111	0.697707	40.6743	5.86535	Up	4.07794e-32	3.14157e-30
CL4274.Contig1_CKA	674	2	110	0.697707	40.3079	5.8523	Up	8.21592e-32	6.26959e-30
Unigene24101_CKA	1780	1	54	0.132094	7.49258	5.82582	Up	4.12048e-16	1.59478e-14
gi|166149367|gb|FD583479.1|FD583479	750	8	432	2.50803	142.259	5.82582	Up	3.02754e-121	9.3443e-119
gi|332784167|gb|FY434900.1|FY434900	828	9	454	2.55573	135.42	5.72756	Up	1.63475e-126	5.38879e-124
gi|332782041|gb|FY438108.1|FY438108	795	7	343	2.0703	106.558	5.68565	Up	1.23674e-95	3.0115e-93
gi|156178012|gb|EW738158.1|EW738158	802	3	147	0.879529	45.2689	5.68565	Up	1.08632e-41	1.11055e-39
gi|332782119|gb|FY438186.1|FY438186	836	1	49	0.281253	14.476	5.68565	Up	1.36217e-14	4.81801e-13
CL2811.Contig2_CKA	993	1	49	0.236785	12.1872	5.68565	Up	1.36217e-14	4.82153e-13
Unigene19253_CKA	523	1	48	0.449574	22.6672	5.6559	Up	2.73924e-14	9.47433e-13
CL2682.Contig1_CKA	1344	7	329	1.22462	60.458	5.62553	Up	2.15546e-91	4.90362e-89
CL5053.Contig1_CKA	1367	2	93	0.344005	16.8024	5.6101	Up	1.1883e-26	7.57652e-25
Unigene7267_CKA	254	1	46	0.925698	44.7282	5.5945	Up	1.10641e-13	3.63479e-12
CL11627.Contig1_CKA	1176	1	45	0.199938	9.45067	5.56279	Up	2.22224e-13	7.13133e-12
CL9181.Contig2_CKA	1136	1	44	0.206978	9.56603	5.53037	Up	4.46144e-13	1.40473e-11
Unigene6914_CKA	283	3	131	2.49252	114.325	5.5194	Up	7.57558e-37	6.74798e-35
CL2993.Contig2_CKA	1510	2	87	0.311427	14.2298	5.51388	Up	7.76572e-25	4.57234e-23
Unigene27226_CKA	1334	2	87	0.352515	16.1072	5.51388	Up	7.76572e-25	4.56679e-23
CL13986.Contig1_CKA	1589	1	43	0.147972	6.68347	5.4972	Up	8.95292e-13	2.74925e-11
CL6863.Contig1_CKA	845	1	42	0.278257	12.2758	5.46325	Up	1.79576e-12	5.3681e-11
CL7414.Contig1_CKA	1156	7	284	1.42378	60.6761	5.41333	Up	8.4665e-78	1.65428e-75
CL847.Contig2_CKA	1316	4	162	0.714673	30.403	5.41079	Up	6.52424e-45	7.20148e-43
CL6516.Contig1_CKA	396	1	39	0.593756	24.3235	5.35634	Up	1.44466e-11	3.98429e-10
gi|161571082|gb|EY943025.1|EY943025	760	2	77	0.618756	25.0227	5.33772	Up	8.06908e-22	4.16848e-20
gi|332776938|gb|FY436460.1|FY436460	898	5	188	1.30917	51.7058	5.3036	Up	1.81716e-51	2.2636e-49
gi|156163484|gb|EW723630.1|EW723630	758	1	37	0.310194	12.0556	5.28039	Up	5.784e-11	1.52989e-09
gi|156173574|gb|EW733720.1|EW733720	663	2	74	0.709283	27.5661	5.28039	Up	6.44672e-21	3.17791e-19
gnl|UG|Rsa#S43005902	789	5	183	1.49003	57.2838	5.26471	Up	5.7754e-50	7.03162e-48
CL7175.Contig1_CKA	862	12	434	3.27323	124.348	5.24753	Up	1.72079e-116	5.05358e-114
CL4633.Contig1_CKA	1971	1	36	0.119293	4.511	5.24086	Up	1.15627e-10	2.96294e-09
CL7334.Contig1_CKA	2149	1	35	0.109412	4.02243	5.20022	Up	2.30994e-10	5.72546e-09
CL13637.Contig1_CKA	258	1	35	0.911346	33.5047	5.20022	Up	2.30994e-10	5.73132e-09
Unigene29974_CKA	797	1	35	0.295016	10.8459	5.20022	Up	2.30994e-10	5.72839e-09
Unigene21528_CKA	986	5	170	1.19233	42.5823	5.1584	Up	4.56948e-46	5.18556e-44
Unigene7090_CKA	449	1	34	0.523669	18.7021	5.1584	Up	4.6115e-10	1.11285e-08
Unigene18042_CKA	249	1	34	0.944287	33.7238	5.1584	Up	4.6115e-10	1.11229e-08
gi|167443550|gb|FD949993.1|FD949993	784	1	34	0.299907	10.7108	5.1584	Up	4.6115e-10	1.11174e-08
CL7737.Contig1_CKA	1548	8	268	1.21513	42.7584	5.13703	Up	9.88654e-72	1.75484e-69
gi|332789513|gb|FY446626.1|FY446626	769	1	33	0.305757	10.5985	5.11533	Up	9.19954e-10	2.14938e-08
CL3435.Contig1_CKA	755	1	32	0.311427	10.4679	5.07094	Up	1.83381e-09	4.1582e-08
gi|156176979|gb|EW737125.1|EW737125	875	5	160	1.34358	45.1616	5.07094	Up	4.47166e-43	4.69011e-41
gi|167448735|gb|FD958049.1|FD958049	710	1	32	0.331165	11.1314	5.07094	Up	1.83381e-09	4.16015e-08
gi|332780380|gb|FY440755.1|FY440755	829	3	96	0.850883	28.6005	5.07094	Up	2.52746e-26	1.58439e-24
CL3314.Contig2_CKA	1676	2	64	0.280582	9.43112	5.07094	Up	6.4222e-18	2.7467e-16
CL2843.Contig1_CKA	433	3	94	1.62906	53.6164	5.04056	Up	1.00008e-25	6.14987e-24
CL13551.Contig2_CKA	828	1	31	0.28397	9.24674	5.02513	Up	3.65246e-09	8.01573e-08
Unigene9117_CKA	748	1	31	0.314341	10.2357	5.02513	Up	3.65246e-09	8.0121e-08
Unigene28601_CKA	278	1	30	0.845782	26.6522	4.97783	Up	7.26842e-09	1.54341e-07
CL14358.Contig1_CKA	837	1	30	0.280917	8.85224	4.97783	Up	7.26842e-09	1.54409e-07
CL5620.Contig2_CKA	1589	6	176	0.887831	27.3556	4.94541	Up	1.14351e-46	1.31618e-44
Unigene27269_CKA	620	7	204	2.65466	81.2636	4.93601	Up	7.82438e-54	1.01921e-51
CL2803.Contig8_CKA	1171	1	29	0.200792	6.11644	4.92892	Up	1.44509e-08	2.97218e-07
CL12907.Contig6_CKA	2432	2	56	0.193361	5.68698	4.87829	Up	1.55876e-15	5.85979e-14
CL4250.Contig2_CKA	1428	1	28	0.164655	4.8427	4.87829	Up	2.87028e-08	5.64928e-07
Unigene13414_CKA	479	1	28	0.490871	14.4371	4.87829	Up	2.87028e-08	5.65157e-07
CL2401.Contig1_CKA	1493	10	279	1.57487	46.1532	4.87313	Up	1.23723e-72	2.22872e-70
Unigene32906_CKA	228	1	27	1.03126	29.2473	4.82582	Up	5.69506e-08	1.07589e-06
CL9863.Contig2_CKA	1439	1	27	0.163396	4.63405	4.82582	Up	5.69506e-08	1.07631e-06
Unigene20986_CKA	817	3	81	0.863381	24.4861	4.82582	Up	7.38728e-22	3.82034e-20
gi|161563566|gb|EY934871.1|EY934871	692	1	27	0.339779	9.6364	4.82582	Up	5.69506e-08	1.07547e-06
gi|167452248|gb|FD954888.1|FD954888	729	1	27	0.322534	9.14731	4.82582	Up	5.69506e-08	1.07505e-06
Unigene1893_CKA	686	7	188	2.39926	67.6848	4.81817	Up	4.38458e-49	5.24601e-47
CL4270.Contig1_CKA	1585	3	80	0.445036	12.4657	4.8079	Up	1.46185e-21	7.47222e-20
Unigene18485_CKA	1040	1	26	0.226084	6.17444	4.77138	Up	1.12873e-07	2.05157e-06
gi|156177086|gb|EW737232.1|EW737232	751	1	26	0.313086	8.55049	4.77138	Up	1.12873e-07	2.05234e-06
CL11869.Contig1_CKA	2733	28	710	2.40892	64.1617	4.73526	Up	1.20206e-179	6.00499e-177
gi|167448336|gb|FD954320.1|FD954320	775	2	50	0.60678	15.934	4.71479	Up	9.36376e-14	3.08877e-12
Unigene4819_CKA	226	2	50	2.08077	54.641	4.71479	Up	9.36376e-14	3.09087e-12
gnl|UG|Rsa#S41980637	892	1	25	0.263596	6.92201	4.71479	Up	2.2344e-07	3.87934e-06
Unigene31505_CKA	747	1	25	0.314762	8.26565	4.71479	Up	2.2344e-07	3.87795e-06
gi|156175666|gb|EW735812.1|EW735812	569	2	50	0.826458	21.7028	4.71479	Up	9.36376e-14	3.08666e-12
CL14315.Contig1_CKA	1131	4	98	0.831573	21.4003	4.68565	Up	8.4984e-26	5.23927e-24
CL9246.Contig2_CKA	1127	2	49	0.417262	10.7382	4.68565	Up	1.84882e-13	5.96856e-12
Unigene20636_CKA	1389	7	169	1.18495	30.0498	4.66446	Up	1.79266e-43	1.91337e-41
CL10985.Contig1_CKA	1304	10	241	1.80312	45.6454	4.6619	Up	2.11006e-61	3.18527e-59
CL8328.Contig1_CKA	475	3	72	1.48501	37.4366	4.6559	Up	3.38218e-19	1.54032e-17
gi|167447701|gb|FD955875.1|FD955875	601	1	24	0.391227	9.86266	4.6559	Up	4.41752e-07	7.34339e-06
CL4840.Contig3_CKA	593	1	24	0.396505	9.99572	4.6559	Up	4.41752e-07	7.34087e-06
CL3867.Contig1_CKA	1443	33	779	5.37713	133.33	4.63202	Up	2.02948e-194	1.14352e-191
CL10767.Contig1_CKA	1296	2	47	0.362851	8.95675	4.62553	Up	7.19156e-13	2.231e-11
gi|156165787|gb|EW725933.1|EW725933	665	2	47	0.70715	17.4556	4.62553	Up	7.19156e-13	2.22957e-11
Unigene20492_CKA	205	5	116	5.73481	139.753	4.60699	Up	4.98686e-30	3.59061e-28
Unigene23051_CKA	715	1	23	0.328849	7.94473	4.5945	Up	8.72162e-07	1.38429e-05
CL2814.Contig1_CKA	1106	1	23	0.212593	5.13606	4.5945	Up	8.72162e-07	1.3852e-05
gnl|UG|Rsa#S41980861	651	5	115	1.80589	43.6289	4.5945	Up	9.80944e-30	7.00053e-28
Unigene33051_CKA	438	1	23	0.53682	12.9691	4.5945	Up	8.72162e-07	1.38474e-05
Unigene25237_CKA	583	14	322	5.64628	136.41	4.5945	Up	7.18122e-81	1.43202e-78
Unigene25519_CKA	1092	3	68	0.645954	15.3796	4.57344	Up	5.08278e-18	2.18348e-16
Unigene1315_CKA	359	8	181	5.23961	124.521	4.57078	Up	6.3181e-46	7.08695e-44
Unigene9196_CKA	251	24	535	22.4823	526.426	4.54937	Up	1.4113e-132	4.99178e-130
Unigene20073_CKA	424	6	133	3.32727	77.4717	4.54126	Up	5.79034e-34	4.82101e-32
gnl|UG|Rsa#S42001404	760	7	155	2.16565	50.3704	4.53971	Up	2.32138e-39	2.22307e-37
Unigene3972_CKA	379	1	22	0.620389	14.3364	4.53037	Up	1.71937e-06	2.60524e-05
Unigene32309_CKA	487	1	22	0.482808	11.1571	4.53037	Up	1.71937e-06	2.60606e-05
CL13942.Contig1_CKA	698	1	22	0.336859	7.78439	4.53037	Up	1.71937e-06	2.60362e-05
CL2416.Contig1_CKA	686	1	22	0.342751	7.92056	4.53037	Up	1.71937e-06	2.6028e-05
gnl|UG|Rsa#S42008236	762	1	22	0.308566	7.13058	4.53037	Up	1.71937e-06	2.60118e-05
gi|332787919|gb|FY445321.1|FY445321	868	1	22	0.270884	6.2598	4.53037	Up	1.71937e-06	2.60443e-05
CL9415.Contig1_CKA	418	1	22	0.562506	12.9988	4.53037	Up	1.71937e-06	2.60199e-05
Unigene18601_CKA	641	12	261	4.40176	100.563	4.51388	Up	3.97516e-65	6.44229e-63
Unigene6840_CKA	239	2	43	1.96759	44.4353	4.4972	Up	1.07765e-11	3.00286e-10
Unigene1413_CKA	290	4	85	3.24314	72.39	4.48033	Up	5.5928e-22	2.91096e-20
gi|167440683|gb|FD946490.1|FD946490	564	1	21	0.416893	9.19597	4.46325	Up	3.38412e-06	4.85448e-05
CL3163.Contig1_CKA	849	6	126	1.66168	36.6539	4.46325	Up	6.46296e-32	4.95531e-30
CL4210.Contig1_CKA	1453	1	21	0.161822	3.56953	4.46325	Up	3.38412e-06	4.84874e-05
gi|158921637|gb|EX894585.1|EX894585	777	1	21	0.302609	6.67507	4.46325	Up	3.38412e-06	4.85304e-05
gi|156178390|gb|EW738536.1|EW738536	733	1	21	0.320774	7.07575	4.46325	Up	3.38412e-06	4.85161e-05
CL489.Contig1_CKA	781	1	21	0.301059	6.64088	4.46325	Up	3.38412e-06	4.85017e-05
gi|156173502|gb|EW733648.1|EW733648	670	1	21	0.350936	7.74109	4.46325	Up	3.38412e-06	4.8473e-05
CL10086.Contig1_CKA	558	5	103	2.10688	45.589	4.43551	Up	3.19832e-26	1.99975e-24
gi|167449390|gb|FD958374.1|FD958374	706	1	20	0.333042	6.99653	4.39287	Up	6.64908e-06	9.02758e-05
Unigene14859_CKA	261	1	20	0.900871	18.9255	4.39287	Up	6.64908e-06	9.03011e-05
Unigene25991_CKA	725	1	20	0.324314	6.81317	4.39287	Up	6.64908e-06	9.02506e-05
gnl|UG|Rsa#S42049258	972	1	20	0.241901	5.08184	4.39287	Up	6.64908e-06	9.03518e-05
gi|332784694|gb|FY450053.1|FY450053	910	1	20	0.258382	5.42808	4.39287	Up	6.64908e-06	9.03265e-05
gnl|UG|Rsa#S42024576	673	2	40	0.698744	14.6792	4.39287	Up	8.12924e-11	2.1247e-09
CL14729.Contig1_CKA	2355	22	439	2.19652	46.0395	4.38958	Up	1.18402e-106	3.22326e-104
Unigene14430_CKA	374	6	119	3.7721	78.5837	4.38079	Up	7.09196e-30	5.09119e-28
gi|332792210|gb|FY448390.1|FY448390	649	3	59	1.08688	22.4525	4.36862	Up	2.18106e-15	8.09247e-14
Unigene29893_CKA	774	21	408	6.37942	130.19	4.35104	Up	1.14706e-98	2.85042e-96
gi|158923392|gb|EX896714.1|EX896714	757	36	697	11.1818	227.402	4.34603	Up	2.61732e-167	1.20788e-164
gi|332789297|gb|FY441647.1|FY441647	494	25	484	11.8992	241.978	4.34594	Up	1.14301e-116	3.39795e-114
CL6159.Contig1_CKA	544	6	115	2.59332	52.2103	4.33146	Up	1.03046e-28	7.06267e-27
gi|332776006|gb|FY428090.1|FY428090	796	1	19	0.295386	5.89519	4.31886	Up	1.30393e-05	0.000167554
CL9729.Contig1_CKA	1500	2	38	0.313503	6.25676	4.31886	Up	3.11054e-10	7.62405e-09
CL13903.Contig1_CKA	724	1	19	0.324762	6.48145	4.31886	Up	1.30393e-05	0.000167687
CL13811.Contig1_CKA	893	1	19	0.263301	5.25484	4.31886	Up	1.30393e-05	0.000167509
Unigene13419_CKA	538	1	19	0.43704	8.72225	4.31886	Up	1.30393e-05	0.000167731
Unigene7784_CKA	277	1	19	0.848835	16.9407	4.31886	Up	1.30393e-05	0.000167642
Unigene29747_CKA	825	2	38	0.570006	11.3759	4.31886	Up	3.11054e-10	7.62791e-09
CL5620.Contig3_CKA	1459	1	19	0.161157	3.21629	4.31886	Up	1.30393e-05	0.000167598
CL7962.Contig3_CKA	1161	4	75	0.810086	15.9546	4.29976	Up	4.57302e-19	2.06519e-17
gi|332780102|gb|FY440078.1|FY440078	837	7	131	1.96642	38.6548	4.29701	Up	2.28636e-32	1.78119e-30
gi|158940990|gb|EX903322.1|EX903322	816	3	56	0.864439	16.9494	4.29333	Up	1.62411e-14	5.72361e-13
Unigene20493_CKA	452	10	184	5.20193	100.54	4.27257	Up	9.27852e-45	1.01036e-42
gi|167446813|gb|FD953142.1|FD953142	636	1	18	0.369697	6.98993	4.24086	Up	2.55178e-05	0.000310604
CL9640.Contig1_CKA	490	1	18	0.479852	9.07264	4.24086	Up	2.55178e-05	0.000310682
Unigene23299_CKA	1474	2	36	0.319033	6.03201	4.24086	Up	1.18468e-09	2.73753e-08
Unigene2699_CKA	705	1	18	0.333514	6.30581	4.24086	Up	2.55178e-05	0.000310526
CL3723.Contig2_CKA	1183	3	54	0.596266	11.2737	4.24086	Up	6.16776e-14	2.07262e-12
gnl|UG|Rsa#S42570546	851	1	18	0.276295	5.22397	4.24086	Up	2.55178e-05	0.000310448
CL4954.Contig3_CKA	749	98	1734	30.7643	571.774	4.21612	Up	0	0
CL2029.Contig1_CKA	1422	3	53	0.496049	9.20521	4.2139	Up	1.20035e-13	3.93809e-12
Unigene18991_CKA	282	2	35	1.66757	30.6532	4.20022	Up	2.30762e-09	5.17447e-08
Unigene23420_CKA	1646	2	35	0.285695	5.25165	4.20022	Up	2.30762e-09	5.17208e-08
CL12644.Contig1_CKA	730	2	35	0.644185	11.8414	4.20022	Up	2.30762e-09	5.17687e-08
CL9392.Contig1_CKA	891	19	326	5.01394	90.3644	4.17174	Up	5.94344e-77	1.14742e-74
CL1228.Contig2_CKA	1287	7	120	1.27886	23.0282	4.17047	Up	3.42718e-29	2.40334e-27
gi|332795159|gb|FY453223.1|FY453223	806	15	257	4.37582	78.7509	4.16967	Up	5.88672e-61	8.8041e-59
CL9082.Contig1_CKA	743	2	34	0.632914	11.3018	4.1584	Up	4.48888e-09	9.72798e-08
CL6021.Contig2_CKA	615	2	34	0.764642	13.654	4.1584	Up	4.48888e-09	9.73233e-08
Unigene24503_CKA	735	1	17	0.319901	5.7124	4.1584	Up	4.98244e-05	0.000571442
Unigene23052_CKA	659	1	17	0.356794	6.37119	4.1584	Up	4.98244e-05	0.000571848
gi|167440406|gb|FD945748.1|FD945748	778	1	17	0.30222	5.39668	4.1584	Up	4.98244e-05	0.000571306
gi|332787068|gb|FY452792.1|FY452792	859	3	51	0.821167	14.6634	4.1584	Up	4.53374e-13	1.42564e-11
gi|167444045|gb|FD949392.1|FD949392	732	4	68	1.28485	22.9433	4.1584	Up	4.81926e-17	1.97236e-15
gi|167449748|gb|FD957443.1|FD957443	691	1	17	0.340271	6.07615	4.1584	Up	4.98244e-05	0.000571171
CL12712.Contig1_CKA	1143	3	51	0.617132	11.02	4.1584	Up	4.53374e-13	1.42472e-11
Unigene14749_CKA	431	1	17	0.545539	9.74157	4.1584	Up	4.98244e-05	0.000571036
CL4164.Contig1_CKA	1786	1	17	0.13165	2.35085	4.1584	Up	4.98244e-05	0.000571712
gi|332788755|gb|FY441333.1|FY441333	897	4	68	1.04851	18.7229	4.1584	Up	4.81926e-17	1.97402e-15
Unigene26064_CKA	385	1	17	0.61072	10.9055	4.1584	Up	4.98244e-05	0.000571577
CL12234.Contig1_CKA	971	2	33	0.484299	8.39367	4.11533	Up	8.71962e-09	1.83627e-07
Unigene723_CKA	340	14	229	9.68172	166.347	4.10279	Up	7.16362e-54	9.35654e-52
CL8986.Contig1_CKA	1257	9	146	1.68349	28.6863	4.09084	Up	8.88006e-35	7.50962e-33
CL471.Contig2_CKA	1880	34	549	4.2523	72.1227	4.08414	Up	1.26532e-126	4.19956e-124
CL6779.Contig1_CKA	1624	2	32	0.289566	4.86655	4.07094	Up	1.69124e-08	3.43615e-07
gi|167448901|gb|FD956310.1|FD956310	765	3	47	0.922068	15.1738	4.04056	Up	6.3893e-12	1.81694e-10
CL5686.Contig1_CKA	1175	5	78	1.00054	16.3951	4.03441	Up	5.36086e-19	2.40529e-17
CL10736.Contig1_CKA	1542	2	31	0.304964	4.96518	4.02513	Up	3.27508e-08	6.38377e-07
gi|332783948|gb|FY434084.1|FY434084	843	2	31	0.557835	9.08221	4.02513	Up	3.27508e-08	6.37352e-07
CL10744.Contig1_CKA	1608	2	31	0.292447	4.76138	4.02513	Up	3.27508e-08	6.37096e-07
gi|161564426|gb|EY935806.1|EY935806	786	2	31	0.598288	9.74084	4.02513	Up	3.27508e-08	6.37864e-07
Unigene8894_CKA	322	2	31	1.46042	23.7773	4.02513	Up	3.27508e-08	6.37608e-07
gi|166140083|gb|FD571069.1|FD571069	713	2	31	0.659544	10.7382	4.02513	Up	3.27508e-08	6.3812e-07
gi|156169354|gb|EW729500.1|EW729500	737	10	154	3.19033	51.6072	4.0158	Up	3.82558e-36	3.32215e-34
Unigene4726_CKA	695	3	46	1.01494	16.3467	4.00954	Up	1.23452e-11	3.42815e-10
CL6644.Contig1_CKA	1132	3	46	0.623129	10.0362	4.00954	Up	1.23452e-11	3.43012e-10
CL2843.Contig2_CKA	549	7	107	2.99798	48.1359	4.00505	Up	1.81067e-25	1.0995e-23
gi|332795176|gb|FY453240.1|FY453240	856	4	61	1.09873	17.6	4.00167	Up	4.89224e-15	1.77975e-13
Unigene17577_CKA	544	5	76	2.1611	34.5042	3.99694	Up	1.99508e-18	8.74101e-17
gi|332786965|gb|FY442103.1|FY442103	904	6	91	1.56058	24.8617	3.99377	Up	8.2886e-22	4.27732e-20
gnl|UG|Rsa#S41979010	776	77	1165	23.3309	370.785	3.99026	Up	2.67184e-262	2.05507e-259
gi|332791284|gb|FY452108.1|FY452108	846	35	527	9.72749	153.85	3.98331	Up	1.9795e-119	5.99503e-117
Unigene25238_CKA	291	6	90	4.84799	76.3848	3.97783	Up	1.59655e-21	8.14358e-20
CL9838.Contig3_CKA	768	2	30	0.612311	9.64756	3.97783	Up	6.33158e-08	1.18826e-06
CL11304.Contig2_CKA	909	2	30	0.517332	8.15107	3.97783	Up	6.33158e-08	1.1878e-06
Unigene19944_CKA	429	4	60	2.19233	34.5423	3.97783	Up	9.43256e-15	3.36331e-13
Unigene5587_CKA	373	16	240	10.0859	158.913	3.97783	Up	3.62808e-55	4.84314e-53
gnl|UG|Rsa#S42565546	543	8	119	3.46412	54.1258	3.96575	Up	5.49268e-28	3.67623e-26
Unigene31859_CKA	213	5	74	5.51942	85.8044	3.95846	Up	7.40226e-18	3.15472e-16
CL1519.Contig4_CKA	1088	2	29	0.432219	6.58304	3.92892	Up	1.22188e-07	2.21341e-06
CL11182.Contig1_CKA	734	3	43	0.961011	14.4687	3.91224	Up	8.83946e-11	2.3004e-09
gi|161574356|gb|EY946121.1|EY946121	683	3	43	1.03277	15.5491	3.91224	Up	8.83946e-11	2.30163e-09
CL3443.Contig4_CKA	1669	41	581	5.77605	85.976	3.89578	Up	2.49154e-129	8.56259e-127
gi|156163413|gb|EW723559.1|EW723559	747	3	42	0.944287	13.8863	3.87829	Up	1.69925e-10	4.27298e-09
gnl|UG|Rsa#S41976462	797	2	28	0.590031	8.67675	3.87829	Up	2.35354e-07	4.06869e-06
Unigene1191_CKA	300	5	70	3.91879	57.6281	3.87829	Up	1.00909e-16	4.03445e-15
CL2638.Contig1_CKA	495	2	28	0.95001	13.9704	3.87829	Up	2.35354e-07	4.06724e-06
CL4348.Contig2_CKA	1021	3	42	0.690874	10.1597	3.87829	Up	1.69925e-10	4.27077e-09
gnl|UG|Rsa#S42049272	2181	10	137	1.07807	15.5139	3.84704	Up	2.5174e-31	1.89125e-29
Unigene20343_CKA	1217	19	260	3.67085	52.7643	3.84538	Up	3.6526e-58	5.22106e-56
Unigene18751_CKA	537	3	41	1.31356	18.8568	3.84353	Up	3.26192e-10	7.97894e-09
Unigene24776_CKA	2491	51	695	4.81393	68.9078	3.83938	Up	1.17037e-152	4.84722e-150
CL4494.Contig1_CKA	2205	2	27	0.213267	3.02421	3.82582	Up	4.52422e-07	7.50018e-06
CL10215.Contig1_CKA	1311	2	27	0.358699	5.08649	3.82582	Up	4.52422e-07	7.50788e-06
Unigene22269_CKA	1714	4	54	0.548722	7.78109	3.82582	Up	4.74372e-13	1.48781e-11
CL4144.Contig3_CKA	242	4	54	3.8864	55.1107	3.82582	Up	4.74372e-13	1.48685e-11
CL12228.Contig2_CKA	1228	2	27	0.382944	5.43029	3.82582	Up	4.52422e-07	7.50531e-06
gi|166141766|gb|FD574492.1|FD574492	758	2	27	0.620389	8.79735	3.82582	Up	4.52422e-07	7.50274e-06
gi|166136796|gb|FD568452.1|FD568452	750	5	67	1.56752	22.0633	3.8151	Up	7.09316e-16	2.7171e-14
CL13550.Contig1_CKA	372	3	40	1.89619	26.5567	3.8079	Up	6.2524e-10	1.49101e-08
Unigene29702_CKA	844	8	105	2.2287	30.7259	3.78518	Up	4.95064e-24	2.83227e-22
CL6854.Contig1_CKA	1207	2	26	0.389606	5.32014	3.77138	Up	8.67824e-07	1.37966e-05
CL12044.Contig2_CKA	616	2	26	0.763401	10.4244	3.77138	Up	8.67824e-07	1.37921e-05
Unigene30372_CKA	710	4	51	1.32466	17.7406	3.74336	Up	3.3131e-12	9.67126e-11
CL746.Contig1_CKA	2779	59	751	4.99191	66.7435	3.74096	Up	1.75695e-161	7.88303e-159
Unigene23878_CKA	874	11	139	2.95927	39.279	3.73045	Up	4.86624e-31	3.62217e-29
Unigene25156_CKA	1397	12	151	2.01971	26.6955	3.72438	Up	1.4724e-33	1.20115e-31
Unigene20985_CKA	399	2	25	1.17858	15.4748	3.71479	Up	1.66082e-06	2.52126e-05
Unigene25589_CKA	760	4	50	1.23751	16.2485	3.71479	Up	6.31696e-12	1.79848e-10
Unigene7142_CKA	358	2	25	1.31356	17.247	3.71479	Up	1.66082e-06	2.52205e-05
CL10638.Contig2_CKA	755	58	725	18.0628	237.164	3.71479	Up	4.49594e-155	1.91105e-152
CL4759.Contig1_CKA	698	3	37	1.01058	13.0919	3.69543	Up	4.36128e-09	9.45992e-08
gi|332787338|gb|FY453262.1|FY453262	805	40	493	11.6833	151.255	3.69445	Up	1.61292e-105	4.29437e-103
gnl|UG|Rsa#S42003983	540	75	901	32.6566	412.087	3.6575	Up	7.13864e-190	3.93088e-187
CL2378.Contig1_CKA	1400	5	60	0.839741	10.5847	3.6559	Up	6.48244e-14	2.17384e-12
gi|158943457|gb|EX905143.1|EX905143	758	3	36	0.930583	11.7298	3.6559	Up	8.30432e-09	1.75186e-07
CL2099.Contig1_CKA	1676	2	24	0.280582	3.53667	3.6559	Up	3.17064e-06	4.57261e-05
Unigene31147_CKA	386	10	120	6.09138	76.7806	3.6559	Up	1.44123e-26	9.14103e-25
Unigene14030_CKA	1033	2	24	0.455232	5.7381	3.6559	Up	3.17064e-06	4.57397e-05
gi|156173413|gb|EW733559.1|EW733559	792	2	24	0.593756	7.48417	3.6559	Up	3.17064e-06	4.57533e-05
CL1314.Contig3_CKA	253	2	24	1.85871	23.4287	3.6559	Up	3.17064e-06	4.57125e-05
gnl|UG|Rsa#S42568121	762	4	47	1.23426	15.2335	3.62553	Up	4.3425e-11	1.16e-09
Unigene25196_CKA	819	52	610	14.9287	183.951	3.62316	Up	4.16162e-128	1.42014e-125
Unigene33028_CKA	220	3	35	3.20628	39.2919	3.61526	Up	1.57828e-08	3.2188e-07
CL8182.Contig1_CKA	1571	5	58	0.748337	9.1182	3.60699	Up	2.3313e-13	7.47636e-12
CL4274.Contig2_CKA	226	2	23	2.08077	25.1349	3.5945	Up	6.03708e-06	8.26147e-05
gi|158941865|gb|EX904197.1|EX904197	710	2	23	0.662331	8.00068	3.5945	Up	6.03708e-06	8.26614e-05
gi|158922871|gb|EX895399.1|EX895399	756	2	23	0.62203	7.51387	3.5945	Up	6.03708e-06	8.26381e-05
Unigene30138_CKA	841	23	264	6.43036	77.5292	3.59177	Up	6.04726e-56	8.25442e-54
gi|332776484|gb|FY428568.1|FY428568	853	26	297	7.16684	85.9933	3.58482	Up	1.19956e-62	1.87506e-60
gi|156172901|gb|EW733047.1|EW733047	509	3	34	1.38582	16.4975	3.57344	Up	2.99372e-08	5.88267e-07
CL736.Contig7_CKA	2313	62	696	6.30259	74.3175	3.55968	Up	8.76228e-144	3.31714e-141
Unigene23454_CKA	1317	19	212	3.39212	39.7564	3.55093	Up	8.4844e-45	9.28055e-43
gnl|UG|Rsa#S41982140	851	19	212	5.24961	61.5267	3.55093	Up	8.4844e-45	9.30155e-43
Unigene12094_CKA	300	8	89	6.27006	73.27	3.54667	Up	1.39993e-19	6.529e-18
CL12099.Contig2_CKA	1869	118	1301	14.8449	171.92	3.5337	Up	1.50278e-265	1.19378e-262
CL5.Contig1_CKA	1031	4	44	0.91223	10.5403	3.53037	Up	2.94502e-10	7.23665e-09
CL7962.Contig2_CKA	1238	3	33	0.569776	6.58341	3.53037	Up	5.66678e-08	1.07222e-06
Unigene30010_CKA	435	3	33	1.62157	18.7362	3.53037	Up	5.66678e-08	1.0718e-06
CL10699.Contig2_CKA	443	2	22	1.06152	12.2652	3.53037	Up	1.14623e-05	0.000148749
CL11552.Contig1_CKA	999	4	44	0.941451	10.8779	3.53037	Up	2.94502e-10	7.23299e-09
gi|158939922|gb|EX902349.1|EX902349	749	27	295	8.47589	97.2742	3.52062	Up	2.62454e-61	3.94961e-59
CL8600.Contig1_CKA	1059	8	87	1.77622	20.2899	3.51388	Up	4.96918e-19	2.23784e-17
CL5142.Contig1_CKA	711	8	87	2.6456	30.2209	3.51388	Up	4.96918e-19	2.23576e-17
gi|332785656|gb|FY444588.1|FY444588	819	83	898	23.8285	270.801	3.50647	Up	1.22517e-182	6.38364e-180
CL559.Contig1_CKA	1717	99	1071	13.5571	154.055	3.50632	Up	1.80983e-217	1.18512e-214
gi|161578794|gb|EY949919.1|EY949919	700	23	248	7.72561	87.5006	3.50157	Up	1.50933e-51	1.88498e-49
gi|158943101|gb|EX905562.1|EX905562	793	4	43	1.18601	13.3922	3.4972	Up	5.5561e-10	1.33151e-08
CL6249.Contig2_CKA	1614	26	279	3.78768	42.6931	3.49462	Up	1.05219e-57	1.48647e-55
gi|332792673|gb|FY450854.1|FY450854	616	3	32	1.1451	12.83	3.48597	Up	1.07033e-07	1.95201e-06
gi|167438684|gb|FD946033.1|FD946033	804	39	412	11.4054	126.561	3.47204	Up	5.38678e-84	1.09675e-81
gi|166136386|gb|FD568313.1|FD568313	700	6	63	2.01538	22.228	3.46325	Up	5.7198e-14	1.92609e-12
Unigene26421_CKA	1015	6	63	1.38992	15.3296	3.46325	Up	5.7198e-14	1.92743e-12
gi|332784549|gb|FY449908.1|FY449908	827	2	21	0.568627	6.2715	3.46325	Up	2.16962e-05	0.000266836
gi|156169049|gb|EW729195.1|EW729195	752	12	126	3.75203	41.3819	3.46325	Up	1.19037e-26	7.57971e-25
CL12322.Contig1_CKA	1269	2	21	0.370571	4.0871	3.46325	Up	2.16962e-05	0.000266903
CL9020.Contig1_CKA	1295	2	21	0.363131	4.00504	3.46325	Up	2.16962e-05	0.000266971
CL3698.Contig1_CKA	296	2	21	1.5887	17.5221	3.46325	Up	2.16962e-05	0.000266768
gnl|UG|Rsa#S41980071	853	100	1037	27.5648	300.253	3.44528	Up	2.01226e-207	1.283e-204
gi|161577571|gb|EY948972.1|EY948972	776	3	31	0.908998	9.86637	3.44017	Up	2.01694e-07	3.52579e-06
Unigene16418_CKA	1047	3	31	0.673717	7.31261	3.44017	Up	2.01694e-07	3.52452e-06
gi|158940942|gb|EX903274.1|EX903274	164	3	31	4.30111	46.6848	3.44017	Up	2.01694e-07	3.52325e-06
CL8580.Contig3_CKA	959	28	288	6.86503	74.1705	3.43351	Up	1.25862e-58	1.82057e-56
Unigene17600_CKA	796	22	226	6.4985	70.1217	3.43168	Up	2.60198e-46	2.96669e-44
gi|332793384|gb|FY448714.1|FY448714	649	4	41	1.44917	15.6026	3.42849	Up	1.96699e-09	4.45395e-08
Unigene30061_CKA	589	4	41	1.59679	17.192	3.42849	Up	1.96699e-09	4.45187e-08
Unigene12621_CKA	723	16	164	5.20337	56.0226	3.42849	Up	5.58704e-34	4.65975e-32
Unigene13259_CKA	461	4	41	2.04015	21.9655	3.42849	Up	1.96699e-09	4.44979e-08
Unigene25379_CKA	489	5	51	2.40417	25.7584	3.42143	Up	1.97212e-11	5.40516e-10
CL2835.Contig1_CKA	1351	40	406	6.96158	74.2212	3.41434	Up	1.33462e-81	2.68348e-79
gi|166144826|gb|FD576744.1|FD576744	775	7	71	2.12373	22.6263	3.41333	Up	2.08168e-15	7.74746e-14
CL2920.Contig2_CKA	1506	58	587	9.05537	96.2655	3.41017	Up	4.08498e-117	1.22189e-114
Unigene25378_CKA	1048	23	232	5.16024	54.6744	3.40536	Up	3.45684e-47	4.03634e-45
CL4266.Contig1_CKA	1030	19	191	4.3373	45.7987	3.40044	Up	4.6227e-39	4.3836e-37
CL3529.Contig1_CKA	1226	7	70	1.34249	14.1015	3.39287	Up	3.89532e-15	1.42565e-13
gnl|UG|Rsa#S42026442	339	2	20	1.38718	14.5709	3.39287	Up	4.09314e-05	0.000478854
gi|167450975|gb|FD957110.1|FD957110	736	3	30	0.9584	10.067	3.39287	Up	3.79154e-07	6.35732e-06
CL3508.Contig3_CKA	1326	4	40	0.709283	7.4503	3.39287	Up	3.69048e-09	8.08452e-08
Unigene28223_CKA	552	2	20	0.851911	8.94846	3.39287	Up	4.09314e-05	0.000478507
gi|332776224|gb|FY428308.1|FY428308	834	3	30	0.845782	8.88408	3.39287	Up	3.79154e-07	6.35512e-06
CL8695.Contig1_CKA	1119	3	30	0.630368	6.62138	3.39287	Up	3.79154e-07	6.35952e-06
Unigene18480_CKA	338	2	20	1.39129	14.6141	3.39287	Up	4.09314e-05	0.000478738
Unigene17667_CKA	276	2	20	1.70382	17.8969	3.39287	Up	4.09314e-05	0.000478623
Unigene3831_CKA	218	5	49	5.39283	55.5133	3.36372	Up	6.91398e-11	1.81687e-09
CL995.Contig1_CKA	570	4	39	1.65002	16.8985	3.35634	Up	6.91022e-09	1.47057e-07
Unigene11589_CKA	517	4	39	1.81917	18.6308	3.35634	Up	6.91022e-09	1.46992e-07
Unigene17601_CKA	248	4	39	3.79238	38.8392	3.35634	Up	6.91022e-09	1.47186e-07
CL11707.Contig2_CKA	911	4	39	1.03239	10.5731	3.35634	Up	6.91022e-09	1.47121e-07
CL7605.Contig3_CKA	1315	68	662	12.1587	124.334	3.35416	Up	6.28952e-130	2.1926e-127
Unigene11133_CKA	415	61	593	34.5609	352.91	3.35209	Up	1.68539e-116	4.97983e-114
Unigene32569_CKA	892	3	29	0.790787	8.02954	3.34396	Up	7.1091e-07	1.14485e-05
Unigene11410_CKA	377	6	58	3.74208	37.9965	3.34396	Up	1.316e-12	3.98062e-11
gi|167441215|gb|FD948717.1|FD948717	664	6	58	2.12464	21.5733	3.34396	Up	1.316e-12	3.97814e-11
gi|166140233|gb|FD572794.1|FD572794	559	8	77	3.36497	34.0202	3.33772	Up	2.6419e-16	1.03827e-14
CL445.Contig1_CKA	1645	10	96	1.42935	14.4133	3.33397	Up	5.46372e-20	2.5855e-18
CL1242.Contig8_CKA	1919	28	267	3.43073	34.3632	3.32428	Up	6.0162e-53	7.69201e-51
CL11361.Contig1_CKA	1176	2	19	0.399876	3.99028	3.31886	Up	7.69414e-05	0.000843518
gi|158942501|gb|EX904950.1|EX904950	680	2	19	0.691551	6.90084	3.31886	Up	7.69414e-05	0.000842946
Unigene18292_CKA	1462	2	19	0.321652	3.20969	3.31886	Up	7.69414e-05	0.000843327
CL13908.Contig2_CKA	579	2	19	0.812184	8.10462	3.31886	Up	7.69414e-05	0.000842755
CL8869.Contig1_CKA	1383	2	19	0.340025	3.39304	3.31886	Up	7.69414e-05	0.000843136
gi|158945692|gb|EX908007.1|EX908007	762	5	47	1.54283	15.2335	3.3036	Up	2.40744e-10	5.96408e-09
Unigene20672_CKA	731	3	28	0.964955	9.46015	3.29333	Up	1.3293e-06	2.05009e-05
gnl|UG|Rsa#S42567924	795	3	28	0.887273	8.69858	3.29333	Up	1.3293e-06	2.05074e-05
Unigene29882_CKA	427	3	28	1.65195	16.1952	3.29333	Up	1.3293e-06	2.0514e-05
Unigene18476_CKA	365	4	37	2.57674	25.0361	3.28039	Up	2.40726e-08	4.79246e-07
gi|332784037|gb|FY434770.1|FY434770	883	16	146	4.26052	40.8366	3.26076	Up	4.01648e-29	2.80442e-27
CL3940.Contig1_CKA	1369	34	308	5.83954	55.5654	3.25026	Up	1.28654e-59	1.87776e-57
gi|166144426|gb|FD576644.1|FD576644	703	4	36	1.33785	12.6475	3.24086	Up	4.47776e-08	8.58302e-07
gi|332792444|gb|FY450624.1|FY450624	657	7	63	2.50516	23.6828	3.24086	Up	3.0195e-13	9.60709e-12
CL12814.Contig1_CKA	1794	10	90	1.31063	12.3902	3.24086	Up	2.23516e-18	9.76638e-17
gnl|UG|Rsa#S42004791	879	5	45	1.33747	12.6439	3.24086	Up	8.32118e-10	1.95738e-08
Unigene9682_CKA	312	5	45	3.76807	35.6218	3.24086	Up	8.32118e-10	1.95833e-08
CL7457.Contig2_CKA	997	4	36	0.94334	8.91794	3.24086	Up	4.47776e-08	8.57963e-07
gi|332782371|gb|FY443390.1|FY443390	868	12	108	3.25061	30.7299	3.24086	Up	8.7149e-22	4.49253e-20
Unigene13168_CKA	1065	3	27	0.662331	6.2614	3.24086	Up	2.47838e-06	3.63593e-05
Unigene18001_CKA	1217	13	116	2.51163	23.541	3.22848	Up	3.19822e-23	1.77725e-21
CL2811.Contig1_CKA	909	12	107	3.10399	29.0722	3.22744	Up	1.61136e-21	8.21048e-20
CL2855.Contig2_CKA	2135	114	1015	12.5548	117.416	3.22531	Up	3.0886e-191	1.72028e-188
gi|332790201|gb|FY454266.1|FY454266	903	4	35	1.04154	9.57277	3.20022	Up	8.3089e-08	1.53206e-06
CL4698.Contig1_CKA	1650	4	35	0.570006	5.23892	3.20022	Up	8.3089e-08	1.53264e-06
gi|167444954|gb|FD950847.1|FD950847	783	75	650	22.5218	205.026	3.18641	Up	1.03272e-121	3.20786e-119
CL12184.Contig2_CKA	1541	3	26	0.457743	4.16704	3.18641	Up	4.60644e-06	6.4364e-05
Unigene30445_CKA	700	5	43	1.67948	15.1715	3.17527	Up	2.85336e-09	6.33083e-08
CL2275.Contig1_CKA	2105	5	43	0.558497	5.04515	3.17527	Up	2.85336e-09	6.33373e-08
gnl|UG|Rsa#S42024864	766	21	180	6.44605	58.0365	3.17047	Up	1.10856e-34	9.35848e-33
CL4339.Contig1_CKA	940	4	34	1.00054	8.93323	3.1584	Up	1.53787e-07	2.74175e-06
gnl|UG|Rsa#S42569180	765	6	51	1.84414	16.4652	3.1584	Up	9.95756e-11	2.57478e-09
CL12211.Contig1_CKA	708	9	76	2.98891	26.5117	3.14894	Up	2.44062e-15	9.02787e-14
Unigene14145_CKA	877	7	59	1.87673	16.6154	3.14623	Up	3.5152e-12	1.0255e-10
Unigene13963_CKA	1526	20	168	3.08162	27.1902	3.14133	Up	3.40848e-32	2.63841e-30
Unigene11_CKA	1260	10	84	1.86609	16.4652	3.14133	Up	8.80436e-17	3.53466e-15
CL3232.Contig1_CKA	2062	26	217	2.96475	25.9913	3.13205	Up	4.85572e-41	4.88161e-39
gi|166147727|gb|FD578571.1|FD578571	723	3	25	0.975632	8.54002	3.12983	Up	8.53348e-06	0.00011298
Unigene13415_CKA	755	10	83	3.11427	27.1512	3.12405	Up	1.61752e-16	6.41933e-15
CL4805.Contig3_CKA	1894	7	58	0.869003	7.5632	3.12156	Up	6.4672e-12	1.83586e-10
Unigene13837_CKA	1030	1457	12054	332.603	2890.36	3.11938	Up	0	0
CL5195.Contig2_CKA	1782	30	244	3.95837	33.8173	3.09478	Up	1.91783e-45	2.13638e-43
CL4766.Contig1_CKA	1332	3	24	0.529566	4.45004	3.07094	Up	1.57525e-05	0.000199665
CL7296.Contig1_CKA	364	5	40	3.22977	27.1404	3.07094	Up	1.78231e-08	3.60759e-07
gi|158947316|gb|EX909712.1|EX909712	770	3	24	0.916081	7.698	3.07094	Up	1.57525e-05	0.00019977
gi|166148925|gb|FD578374.1|FD578374	774	3	24	0.911346	7.65822	3.07094	Up	1.57525e-05	0.000199717
Unigene5323_CKA	844	46	363	12.815	106.224	3.0512	Up	6.21032e-66	1.02011e-63
CL3205.Contig5_CKA	1537	17	134	2.60063	21.5322	3.04956	Up	2.85732e-25	1.71358e-23
Unigene8293_CKA	602	26	204	10.155	83.6934	3.04292	Up	1.23111e-37	1.12135e-35
CL11532.Contig1_CKA	339	5	39	3.46796	28.4133	3.03441	Up	3.2668e-08	6.37019e-07
CL7808.Contig1_CKA	710	4	31	1.32466	10.7835	3.02513	Up	9.58992e-07	1.51072e-05
CL7919.Contig1_CKA	405	4	31	2.32225	18.9044	3.02513	Up	9.58992e-07	1.51171e-05
Unigene3130_CKA	483	4	31	1.94722	15.8516	3.02513	Up	9.58992e-07	1.51122e-05
Unigene30082_CKA	877	16	123	4.28967	34.6388	3.01345	Up	4.697e-23	2.59228e-21
gi|167449273|gb|FD953367.1|FD953367	632	3	23	1.11611	8.9881	3.00954	Up	2.89686e-05	0.000348753
gnl|UG|Rsa#S42025188	799	6	46	1.76566	14.219	3.00954	Up	2.07158e-09	4.68202e-08
Unigene31133_CKA	237	3	23	2.9763	23.9683	3.00954	Up	2.89686e-05	0.000348667
CL3235.Contig1_CKA	2004	6	46	0.703974	5.66914	3.00954	Up	2.07158e-09	4.67984e-08
gi|166138414|gb|FD571620.1|FD571620	703	26	199	8.69603	69.9125	3.00712	Up	2.4504e-36	2.14718e-34
gi|156172933|gb|EW733079.1|EW733079	802	102	780	29.904	240.203	3.00584	Up	1.12703e-137	4.07557e-135
CL1605.Contig2_CKA	795	110	837	32.5333	260.025	2.99866	Up	2.98094e-147	1.1649e-144
Unigene9536_CKA	257	5	38	4.57446	36.5181	2.99694	Up	5.9724e-08	1.1239e-06
Unigene1633_CKA	1545	5	38	0.76093	6.07453	2.99694	Up	5.9724e-08	1.12434e-06
gi|156165453|gb|EW725599.1|EW725599	560	5	38	2.09935	16.7592	2.99694	Up	5.9724e-08	1.12477e-06
gi|332793977|gb|FY453632.1|FY453632	871	9	68	2.42956	19.2818	2.98847	Up	3.0653e-13	9.74641e-12
gnl|UG|Rsa#S42049333	1658	27	204	3.82897	30.3881	2.98847	Up	5.4476e-37	4.86141e-35
Unigene27325_CKA	1436	79	595	12.9353	102.334	2.9839	Up	1.13472e-104	2.98832e-102
CL811.Contig3_CKA	1666	71	534	10.0204	79.1633	2.98189	Up	4.7116e-94	1.13025e-91
gi|332792279|gb|FY448459.1|FY448459	738	20	150	6.37202	50.1987	2.97783	Up	1.71071e-27	1.12784e-25
gi|332787547|gb|FY446220.1|FY446220	286	4	30	3.28849	25.9067	2.97783	Up	1.75446e-06	2.64435e-05
gi|156171821|gb|EW731967.1|EW731967	729	22	165	7.09575	55.9003	2.97783	Up	4.25064e-30	3.06965e-28
Unigene13465_CKA	1064	10	74	2.20984	17.177	2.95846	Up	3.6384e-14	1.24072e-12
Unigene20091_CKA	611	5	37	1.92412	14.9561	2.95846	Up	1.08896e-07	1.983e-06
CL12628.Contig1_CKA	300	3	22	2.35127	18.1117	2.94541	Up	5.30556e-05	0.000602794
CL5895.Contig1_CKA	547	3	22	1.28955	9.93328	2.94541	Up	5.30556e-05	0.000603501
CL2367.Contig1_CKA	1242	3	22	0.567941	4.3748	2.94541	Up	5.30556e-05	0.000603218
gnl|UG|Rsa#S42567133	722	3	22	0.976984	7.52563	2.94541	Up	5.30556e-05	0.000602935
CL5452.Contig2_CKA	736	3	22	0.9584	7.38248	2.94541	Up	5.30556e-05	0.00060336
Unigene7912_CKA	692	12	88	4.07735	31.4075	2.94541	Up	1.57047e-16	6.23772e-15
gi|332785099|gb|FY450461.1|FY450461	670	3	22	1.05281	8.10971	2.94541	Up	5.30556e-05	0.000603077
Unigene24935_CKA	922	30	219	7.65057	58.6639	2.93883	Up	5.8759e-39	5.55026e-37
Unigene4709_CKA	717	7	51	2.29553	17.5674	2.93601	Up	4.38532e-10	1.06197e-08
Unigene2838_CKA	1199	7	51	1.37272	10.5053	2.93601	Up	4.38532e-10	1.0625e-08
Unigene17021_CKA	714	25	180	8.23275	62.2632	2.91893	Up	4.50306e-32	3.46357e-30
Unigene31841_CKA	272	11	79	9.50883	71.7324	2.91529	Up	7.81478e-15	2.80712e-13
Unigene17918_CKA	528	13	93	5.78912	43.5017	2.90966	Up	3.38652e-17	1.39541e-15
gnl|UG|Rsa#S42027583	782	15	107	4.51012	33.7936	2.90551	Up	1.48368e-19	6.91295e-18
gnl|UG|Rsa#S53111388	898	24	171	6.28403	47.0302	2.90383	Up	2.17838e-30	1.58733e-28
Unigene11274_CKA	1023	33	235	7.58475	56.7348	2.90306	Up	3.44156e-41	3.48886e-39
CL13378.Contig1_CKA	1431	63	448	10.3515	77.3207	2.90101	Up	5.07442e-77	9.83565e-75
gi|166147556|gb|FD580530.1|FD580530	725	12	85	3.89176	28.956	2.89537	Up	9.2703e-16	3.52599e-14
gi|332775452|gb|FY435954.1|FY435954	886	1418	10022	376.31	2793.69	2.89218	Up	0	0
CL3491.Contig2_CKA	1277	121	852	22.2791	164.781	2.88678	Up	3.50814e-144	1.33853e-141
CL661.Contig1_CKA	1027	7	49	1.60262	11.7837	2.87829	Up	1.43649e-09	3.29583e-08
CL6748.Contig1_CKA	682	4	28	1.37905	10.1398	2.87829	Up	5.81264e-06	7.98591e-05
CL2302.Contig7_CKA	518	7	49	3.1774	23.3627	2.87829	Up	1.43649e-09	3.29739e-08
gi|332779028|gb|FY438387.1|FY438387	794	10	70	2.9613	21.7738	2.87829	Up	3.8901e-13	1.23204e-11
CL5406.Contig2_CKA	658	22	153	7.8614	57.4279	2.86889	Up	5.07632e-27	3.28416e-25
gi|332780456|gb|FY443039.1|FY443039	881	10	69	2.66887	19.3433	2.85753	Up	7.00598e-13	2.17761e-11
gi|161577057|gb|EY948400.1|EY948400	394	10	69	5.9677	43.2524	2.85753	Up	7.00598e-13	2.17621e-11
CL9019.Contig1_CKA	1565	8	55	1.20193	8.67972	2.8523	Up	1.66401e-10	4.18872e-09
gi|332778548|gb|FY442955.1|FY442955	765	200	1372	61.4712	442.945	2.84915	Up	6.62642e-228	4.58709e-225
CL13440.Contig1_CKA	994	19	130	4.49439	32.3009	2.84538	Up	5.47284e-23	3.01361e-21
CL3205.Contig7_CKA	970	28	190	6.78718	48.377	2.83344	Up	8.62978e-33	6.8553e-31
CL14001.Contig1_CKA	730	9	61	2.89883	20.6378	2.83175	Up	1.93601e-11	5.31218e-10
CL12383.Contig1_CKA	383	4	27	2.45564	17.4109	2.82582	Up	1.05219e-05	0.000137466
Unigene10734_CKA	1699	4	27	0.553566	3.92489	2.82582	Up	1.05219e-05	0.000137503
gi|332783973|gb|FY434109.1|FY434109	791	4	27	1.18901	8.43033	2.82582	Up	1.05219e-05	0.00013754
gi|161566747|gb|EY937922.1|EY937922	792	11	74	3.26566	23.0762	2.82096	Up	1.47795e-13	4.81944e-12
CL12747.Contig1_CKA	1112	7	47	1.48012	10.4388	2.81817	Up	4.66242e-09	1.0086e-07
CL6159.Contig3_CKA	1441	46	308	7.5058	52.7891	2.81416	Up	7.80674e-52	9.80029e-50
CL1253.Contig2_CKA	557	16	107	6.75411	47.4445	2.8124	Up	5.94944e-19	2.66198e-17
Unigene21395_CKA	695	12	80	4.05975	28.4291	2.8079	Up	1.73836e-14	6.11733e-13
Unigene33721_CKA	396	8	53	4.75005	33.0551	2.79886	Up	5.3726e-10	1.28881e-08
gi|161567430|gb|EY938646.1|EY938646	802	12	79	3.51812	24.3282	2.78976	Up	3.11042e-14	1.06592e-12
CL7985.Contig2_CKA	864	66	434	17.9611	124.06	2.78809	Up	1.13241e-71	1.9954e-69
CL1207.Contig1_CKA	2695	21	138	1.83216	12.6467	2.78714	Up	8.0121e-24	4.56219e-22
gi|332788289|gb|FY445613.1|FY445613	871	4	26	1.0798	7.37246	2.77138	Up	1.89709e-05	0.000237538
Unigene15680_CKA	457	4	26	2.05801	14.0512	2.77138	Up	1.89709e-05	0.000237477
CL10328.Contig1_CKA	982	4	26	0.957749	6.53912	2.77138	Up	1.89709e-05	0.000237661
gnl|UG|Rsa#S42001948	756	4	26	1.24406	8.49393	2.77138	Up	1.89709e-05	0.000237415
gnl|UG|Rsa#S42570516	825	4	26	1.14001	7.78353	2.77138	Up	1.89709e-05	0.000237599
gi|332784525|gb|FY449884.1|FY449884	827	54	351	15.3529	104.824	2.77138	Up	6.45948e-58	9.17909e-56
Unigene19892_CKA	676	18	116	6.26079	42.3808	2.75899	Up	4.7787e-20	2.26799e-18
CL14036.Contig1_CKA	983	21	135	5.02307	33.9186	2.75544	Up	4.53162e-23	2.50386e-21
Unigene14773_CKA	1041	5	32	1.12933	7.59201	2.74901	Up	2.09772e-06	3.11807e-05
Unigene21715_CKA	693	5	32	1.69645	11.4044	2.74901	Up	2.09772e-06	3.11903e-05
Unigene14668_CKA	1076	9	57	1.96668	13.0834	2.7339	Up	1.98479e-10	4.96014e-09
Unigene3010_CKA	571	52	327	21.4127	141.439	2.72364	Up	4.33044e-53	5.55133e-51
Unigene1253_CKA	2211	7	44	0.74441	4.91497	2.72301	Up	2.67556e-08	5.30264e-07
gi|332786258|gb|FY441786.1|FY441786	844	7	44	1.95011	12.8756	2.72301	Up	2.67556e-08	5.30481e-07
CL4687.Contig3_CKA	1430	4	25	0.657699	4.31779	2.71479	Up	3.40592e-05	0.000404412
CL12228.Contig1_CKA	1317	8	50	1.42826	9.37652	2.71479	Up	3.06432e-09	6.78026e-08
gi|167451761|gb|FD954506.1|FD954506	690	4	25	1.36306	8.94846	2.71479	Up	3.40592e-05	0.000404313
CL1795.Contig2_CKA	473	5	31	2.48549	16.1867	2.70321	Up	3.75228e-06	5.33053e-05
CL6056.Contig1_CKA	1355	20	124	3.47051	22.6016	2.70321	Up	6.70998e-21	3.30432e-19
CL7504.Contig1_CKA	1106	15	93	3.18889	20.7675	2.70321	Up	5.0975e-16	1.96507e-14
CL11405.Contig1_CKA	704	16	99	5.3438	34.7312	2.70029	Up	6.0183e-17	2.43633e-15
CL7088.Contig1_CKA	802	18	111	5.27717	34.1827	2.69543	Up	8.43104e-19	3.74466e-17
CL6407.Contig2_CKA	998	66	407	15.5495	100.721	2.69543	Up	5.94366e-65	9.6004e-63
CL4840.Contig4_CKA	944	10	61	2.49076	15.9594	2.67975	Up	7.26454e-11	1.90486e-09
CL11714.Contig1_CKA	1731	12	73	1.63	10.4156	2.6758	Up	9.86478e-13	3.01779e-11
Unigene14459_CKA	1356	15	91	2.60097	16.5744	2.67184	Up	1.59733e-15	5.99087e-14
Unigene21663_CKA	605	4	24	1.55456	9.79745	2.6559	Up	6.08716e-05	0.00068374
CL5951.Contig1_CKA	560	16	96	6.71792	42.339	2.6559	Up	3.32724e-16	1.295e-14
gi|166145835|gb|FD577923.1|FD577923	789	33	198	9.83422	61.9791	2.6559	Up	6.56538e-32	5.02589e-30
Unigene8657_CKA	1408	5	30	0.834969	5.2623	2.6559	Up	6.68634e-06	9.06547e-05
CL6324.Contig1_CKA	972	8	48	1.9352	12.1964	2.6559	Up	9.66266e-09	2.02431e-07
CL2353.Contig2_CKA	484	15	90	7.28701	45.9256	2.6559	Up	2.82142e-15	1.03889e-13
Unigene26332_CKA	1594	7	42	1.03255	6.50756	2.6559	Up	8.45924e-08	1.55741e-06
Unigene24001_CKA	1416	4	24	0.664202	4.18606	2.6559	Up	6.08716e-05	0.000683899
CL5216.Contig3_CKA	1682	21	126	2.9356	18.5013	2.6559	Up	7.77458e-21	3.80923e-19
gi|332794670|gb|FY451743.1|FY451743	831	4	24	1.13178	7.13292	2.6559	Up	6.08716e-05	0.000683582
Unigene18000_CKA	570	5	30	2.06252	12.9988	2.6559	Up	6.68634e-06	9.06294e-05
gi|167449334|gb|FD958318.1|FD958318	531	29	170	12.8412	79.07	2.62235	Up	3.05192e-27	1.9904e-25
CL5414.Contig1_CKA	566	35	205	14.5397	89.453	2.62113	Up	1.58511e-32	1.24894e-30
Unigene11605_CKA	526	13	76	5.81113	35.685	2.61842	Up	6.34816e-13	1.97822e-11
CL9481.Contig2_CKA	628	6	35	2.24644	13.7647	2.61526	Up	1.32456e-06	2.04538e-05
CL4552.Contig2_CKA	2350	18	105	1.80098	11.0352	2.61526	Up	2.53808e-17	1.05298e-15
CL9869.Contig1_CKA	1117	27	157	5.68347	34.7139	2.61067	Up	3.74666e-25	2.23586e-23
Unigene21519_CKA	487	21	122	10.139	61.8712	2.60936	Up	7.44342e-20	3.51203e-18
gi|166146796|gb|FD578840.1|FD578840	813	5	29	1.44605	8.80978	2.60699	Up	1.18668e-05	0.000153669
Unigene4723_CKA	856	23	133	6.31767	38.3738	2.60266	Up	1.84888e-21	9.36168e-20
Unigene24076_CKA	988	30	173	7.1395	43.2461	2.59867	Up	1.96965e-27	1.29679e-25
Unigene29761_CKA	222	8	46	8.47306	51.1755	2.5945	Up	3.01452e-08	5.91874e-07
gi|161565687|gb|EY937148.1|EY937148	731	12	69	3.85982	23.3125	2.5945	Up	9.54e-12	2.67214e-10
CL8011.Contig1_CKA	1555	205	1173	30.9975	186.305	2.58744	Up	9.36296e-176	4.53701e-173
CL9694.Contig1_CKA	1396	7	40	1.17901	7.07672	2.58551	Up	2.64254e-07	4.53594e-06
CL11137.Contig1_CKA	1290	10	57	1.82269	10.913	2.5819	Up	7.04314e-10	1.6689e-08
CL5216.Contig6_CKA	1030	6	34	1.36967	8.15265	2.57344	Up	2.33886e-06	3.449e-05
gi|167443466|gb|FD949669.1|FD949669	734	11	62	3.52371	20.8619	2.5657	Up	1.43547e-10	3.63611e-09
gi|332783751|gb|FY433887.1|FY433887	881	90	505	24.0198	141.571	2.55922	Up	9.35704e-76	1.78509e-73
gi|161572171|gb|EY943363.1|EY943363	667	5	28	1.76257	10.3679	2.55636	Up	2.09714e-05	0.000258973
gnl|UG|Rsa#S42569566	638	5	28	1.84269	10.8391	2.55636	Up	2.09714e-05	0.000258907
gi|332786204|gb|FY441732.1|FY441732	523	5	28	2.24787	13.2225	2.55636	Up	2.09714e-05	0.000258841
gi|158927656|gb|EX900656.1|EX900656	794	12	67	3.55356	20.8407	2.55206	Up	2.93216e-11	7.91994e-10
gi|156165806|gb|EW725952.1|EW725952	588	7	39	2.79914	16.3812	2.54898	Up	4.64802e-07	7.69225e-06
CL4058.Contig2_CKA	1684	7	39	0.97737	5.71979	2.54898	Up	4.64802e-07	7.687e-06
CL12898.Contig1_CKA	851	7	39	1.93407	11.3186	2.54898	Up	4.64802e-07	7.68962e-06
CL6860.Contig2_CKA	904	9	50	2.34087	13.6603	2.54487	Up	1.06869e-08	2.22638e-07
CL13674.Contig1_CKA	1549	114	633	17.3044	100.928	2.54411	Up	6.85872e-94	1.62123e-91
Unigene6860_CKA	930	123	681	31.0975	180.851	2.53993	Up	1.08973e-100	2.79393e-98
gnl|UG|Rsa#S42049326	1126	81	448	16.9141	98.2646	2.53844	Up	8.716e-67	1.45638e-64
CL7251.Contig2_CKA	475	6	33	2.97003	17.1584	2.53037	Up	4.1142e-06	5.79035e-05
gi|167443043|gb|FD949501.1|FD949501	637	6	33	2.2147	12.7948	2.53037	Up	4.1142e-06	5.78867e-05
CL9582.Contig2_CKA	978	10	55	2.40417	13.8893	2.53037	Up	2.16248e-09	4.86478e-08
Unigene20955_CKA	419	6	33	3.36698	19.4517	2.53037	Up	4.1142e-06	5.79203e-05
CL6506.Contig1_CKA	2003	10	55	1.17388	6.78171	2.53037	Up	2.16248e-09	4.86704e-08
Unigene12145_CKA	708	6	33	1.9926	11.5117	2.53037	Up	4.1142e-06	5.78699e-05
CL1969.Contig2_CKA	1510	8	44	1.24571	7.1967	2.53037	Up	9.29712e-08	1.7039e-06
Unigene24792_CKA	2071	13	71	1.47593	8.46712	2.52024	Up	1.04723e-11	2.92145e-10
Unigene20104_CKA	274	13	71	11.1557	63.9978	2.52024	Up	1.04723e-11	2.92313e-10
Unigene25598_CKA	1846	144	782	18.3415	104.624	2.51204	Up	6.40628e-114	1.84779e-111
gi|332790772|gb|FY448260.1|FY448260	814	7	38	2.02198	11.5297	2.51151	Up	8.1476e-07	1.30085e-05
Unigene18719_CKA	1237	7	38	1.33055	7.58702	2.51151	Up	8.1476e-07	1.30128e-05
gi|161567466|gb|EY938682.1|EY938682	715	54	293	17.7579	101.209	2.51081	Up	1.03277e-43	1.10474e-41
gi|166149696|gb|FD584304.1|FD584304	720	20	108	6.53132	37.0466	2.5039	Up	5.41422e-17	2.20283e-15
Unigene19043_CKA	1133	5	27	1.03763	5.88561	2.5039	Up	3.6894e-05	0.000436042
Unigene22466_CKA	327	5	27	3.59522	20.3926	2.5039	Up	3.6894e-05	0.000436148
CL2744.Contig1_CKA	1489	15	80	2.36864	13.2694	2.48597	Up	7.64154e-13	2.36605e-11
Unigene27071_CKA	1586	6	32	0.889511	4.98315	2.48597	Up	7.20838e-06	9.71347e-05
CL4824.Contig1_CKA	516	6	32	2.73404	15.3164	2.48597	Up	7.20838e-06	9.70538e-05
Unigene11424_CKA	555	6	32	2.54192	14.2401	2.48597	Up	7.20838e-06	9.71077e-05
CL10966.Contig1_CKA	975	6	32	1.44694	8.10593	2.48597	Up	7.20838e-06	9.70807e-05
gi|166138731|gb|FD572642.1|FD572642	692	7	37	2.37846	13.2054	2.47304	Up	1.42312e-06	2.18366e-05
Unigene20267_CKA	491	8	42	3.831	21.1264	2.46325	Up	2.83196e-07	4.83028e-06
Unigene7403_CKA	475	13	68	6.43506	35.3568	2.45796	Up	5.49688e-11	1.45633e-09
CL8214.Contig1_CKA	677	9	47	3.12577	17.1461	2.4556	Up	5.67068e-08	1.07212e-06
Unigene14180_CKA	614	5	26	1.91472	10.4583	2.44945	Up	6.45952e-05	0.000720389
CL5531.Contig1_CKA	1384	10	52	1.6989	9.2795	2.44945	Up	1.14122e-08	2.37033e-07
gi|332786125|gb|FY445835.1|FY445835	843	15	78	4.18376	22.852	2.44945	Up	2.29426e-12	6.80373e-11
gnl|UG|Rsa#S42569369	816	10	52	2.88146	15.7388	2.44945	Up	1.14122e-08	2.37135e-07
CL8105.Contig1_CKA	389	5	26	3.0222	16.5075	2.44945	Up	6.45952e-05	0.000720721
CL5759.Contig2_CKA	732	5	26	1.60606	8.77242	2.44945	Up	6.45952e-05	0.000720887
Unigene5914_CKA	371	5	26	3.16883	17.3084	2.44945	Up	6.45952e-05	0.000721053
gi|332780897|gb|FY444473.1|FY444473	899	5	26	1.30772	7.14284	2.44945	Up	6.45952e-05	0.000720555
CL5999.Contig1_CKA	1114	48	249	10.1312	55.2041	2.44598	Up	2.59706e-36	2.26749e-34
gi|167442246|gb|FD945383.1|FD945383	792	67	347	19.8908	108.209	2.44364	Up	6.38338e-50	7.75237e-48
gi|166140345|gb|FD572838.1|FD572838	745	748	3860	236.074	1279.64	2.43843	Up	0	0
gnl|UG|Rsa#S42024743	772	38	196	11.5736	62.7041	2.43772	Up	8.41598e-29	5.81759e-27
CL9259.Contig1_CKA	328	7	36	5.01796	27.1073	2.43351	Up	2.47646e-06	3.63422e-05
CL10952.Contig1_CKA	665	8	41	2.8286	15.2272	2.42849	Up	4.91808e-07	8.08671e-06
gi|156162893|gb|EW723039.1|EW723039	495	20	102	9.5001	50.8923	2.42143	Up	1.44923e-15	5.46074e-14
Unigene2808_CKA	507	24	122	11.1303	59.4305	2.41671	Up	2.63566e-18	1.14544e-16
CL9209.Contig1_CKA	1166	438	2214	88.324	468.961	2.40859	Up	8e-304	7.75312e-301
CL4331.Contig2_CKA	916	20	101	5.13379	27.2322	2.40722	Up	2.49356e-15	9.20262e-14
Unigene26376_CKA	407	22	111	12.7096	67.3575	2.40592	Up	1.06075e-16	4.23751e-15
CL13484.Contig1_CKA	1606	10	50	1.46406	7.68921	2.39287	Up	3.41168e-08	6.62604e-07
CL10706.Contig1_CKA	994	9	45	2.12892	11.1811	2.39287	Up	1.69929e-07	3.0085e-06
gi|161568377|gb|EY939788.1|EY939788	615	40	200	15.2928	80.3179	2.39287	Up	9.37248e-29	6.45117e-27
Unigene12333_CKA	451	7	35	3.64943	19.1668	2.39287	Up	4.29264e-06	6.02051e-05
Unigene31517_CKA	928	6	30	1.52022	7.98419	2.39287	Up	2.18456e-05	0.000268469
CL775.Contig2_CKA	1763	49	245	6.53502	34.3219	2.39287	Up	7.0431e-35	5.97701e-33
Unigene30941_CKA	490	7	35	3.35896	17.6412	2.39287	Up	4.29264e-06	6.02225e-05
Unigene21264_CKA	2096	28	140	3.14101	16.4966	2.39287	Up	1.43044e-20	6.93844e-19
Unigene29648_CKA	1123	12	60	2.51249	13.1956	2.39287	Up	1.39304e-09	3.20373e-08
CL5407.Contig1_CKA	584	22	109	8.85754	46.0968	2.37969	Up	3.12324e-16	1.21756e-14
gnl|UG|Rsa#S42008177	823	17	84	4.85682	25.2079	2.37579	Up	8.46422e-13	2.60579e-11
CL9325.Contig2_CKA	1618	50	247	7.26599	37.703	2.37545	Up	7.36172e-35	6.23648e-33
CL2328.Contig1_CKA	2929	444	2191	35.6424	184.748	2.37389	Up	1.7304e-295	1.58208e-292
CL52.Contig3_CKA	2513	30	148	2.80693	14.5454	2.3735	Up	1.80565e-21	9.15236e-20
gnl|UG|Rsa#S42049283	2125	14	69	1.54907	8.0195	2.37211	Up	9.89874e-11	2.56094e-09
gi|166150840|gb|FD582793.1|FD582793	743	262	1290	82.9117	428.803	2.37067	Up	1.6759e-174	8.0405e-172
gi|332786352|gb|FY441880.1|FY441880	644	13	64	4.74636	24.5443	2.3705	Up	4.86238e-10	1.17106e-08
gi|332782419|gb|FY443438.1|FY443438	826	12	59	3.41589	17.6412	2.36862	Up	2.39516e-09	5.35837e-08
gi|167439978|gb|FD946187.1|FD946187	548	27	132	11.5847	59.4909	2.36044	Up	3.45932e-19	1.57397e-17
gi|161567421|gb|EY938637.1|EY938637	703	18	88	6.02033	30.9161	2.36044	Up	2.9755e-13	9.47331e-12
CL2285.Contig2_CKA	1888	8	39	0.996302	5.10176	2.35634	Up	1.46754e-06	2.24542e-05
CL3222.Contig2_CKA	2009	16	78	1.87259	9.58897	2.35634	Up	7.07838e-12	1.99998e-10
Unigene18532_CKA	934	16	78	4.02788	20.6255	2.35634	Up	7.07838e-12	1.99882e-10
Unigene18346_CKA	1036	13	63	2.95044	15.0189	2.34778	Up	8.33628e-10	1.95998e-08
Unigene9425_CKA	301	13	63	10.155	51.693	2.34778	Up	8.33628e-10	1.95903e-08
gi|167439051|gb|FD947765.1|FD947765	584	6	29	2.41569	12.2643	2.34396	Up	3.7769e-05	0.000445731
Unigene7975_CKA	817	36	174	10.3606	52.5999	2.34396	Up	1.23742e-24	7.19829e-23
CL154.Contig4_CKA	1682	6	29	0.838742	4.25823	2.34396	Up	3.7769e-05	0.000445623
Unigene12918_CKA	339	6	29	4.16155	21.1279	2.34396	Up	3.7769e-05	0.000445514
gi|332788373|gb|FY441179.1|FY441179	351	6	29	4.01927	20.4055	2.34396	Up	3.7769e-05	0.00044584
Unigene32359_CKA	306	12	58	9.22068	46.8127	2.34396	Up	4.10746e-09	8.94138e-08
Unigene21662_CKA	695	6	29	2.02988	10.3055	2.34396	Up	3.7769e-05	0.000445406
CL7696.Contig5_CKA	866	62	299	16.8336	85.2728	2.34074	Up	3.68608e-41	3.72117e-39
CL6969.Contig1_CKA	1641	49	234	7.02087	35.218	2.32659	Up	2.50228e-32	1.94628e-30
gi|161569797|gb|EY941272.1|EY941272	721	8	38	2.6089	13.0168	2.31886	Up	2.5208e-06	3.69258e-05
gnl|UG|Rsa#S42563430	725	86	408	27.891	138.989	2.3171	Up	6.5528e-55	8.69943e-53
Unigene22120_CKA	812	15	71	4.34349	21.5953	2.31379	Up	1.01005e-10	2.60894e-09
Unigene15461_CKA	366	22	104	14.1333	70.1794	2.31195	Up	4.52666e-15	1.64924e-13
gi|158940987|gb|EX903319.1|EX903319	781	18	85	5.41907	26.8798	2.3104	Up	1.47906e-12	4.4516e-11
gi|332789680|gb|FY447587.1|FY447587	761	7	33	2.1628	10.7099	2.30798	Up	1.27374e-05	0.000164284
gnl|UG|Rsa#S42569595	800	9	42	2.64518	12.9663	2.29333	Up	8.59734e-07	1.3677e-05
Unigene27995_CKA	662	15	70	5.32766	26.1154	2.29333	Up	1.71946e-10	4.31933e-09
Unigene13448_CKA	403	20	93	11.6689	56.9948	2.28817	Up	1.80743e-13	5.84272e-12
CL338.Contig1_CKA	4137	62	288	3.52378	17.1935	2.28667	Up	1.2285e-38	1.15367e-36
CL1584.Contig2_CKA	962	30	139	7.33245	35.6859	2.28299	Up	2.15954e-19	9.96617e-18
CL9676.Contig1_CKA	1013	8	37	1.85688	9.0209	2.28039	Up	4.31284e-06	6.04534e-05
gi|156174195|gb|EW734341.1|EW734341	668	169	781	59.4858	288.757	2.27924	Up	1.69707e-101	4.3742e-99
Unigene6685_CKA	1765	85	390	11.3234	54.5729	2.26888	Up	2.8758e-51	3.56401e-49
CL7701.Contig1_CKA	1463	14	64	2.25002	10.8042	2.26358	Up	1.43018e-09	3.28603e-08
CL8324.Contig1_CKA	1642	14	64	2.00474	9.62641	2.26358	Up	1.43018e-09	3.28447e-08
CL13097.Contig1_CKA	1037	16	73	3.62781	17.3861	2.26076	Up	1.01299e-10	2.61516e-09
CL6065.Contig5_CKA	260	44	200	39.7908	189.983	2.25536	Up	7.12906e-27	4.5816e-25
CL6298.Contig1_CKA	1514	15	68	2.32953	11.0928	2.25151	Up	4.9481e-10	1.19111e-08
gi|332785445|gb|FY443977.1|FY443977	845	59	266	16.4172	77.7468	2.24358	Up	5.14662e-35	4.39066e-33
gi|332784585|gb|FY449944.1|FY449944	849	10	45	2.76946	13.0907	2.24086	Up	4.99336e-07	8.19936e-06
Unigene8979_CKA	364	8	36	5.16763	24.4263	2.24086	Up	7.3482e-06	9.86895e-05
CL9527.Contig1_CKA	1034	20	90	4.54792	21.4971	2.24086	Up	8.75388e-13	2.69154e-11
Unigene29352_CKA	779	12	54	3.62199	17.1204	2.24086	Up	3.45532e-08	6.70811e-07
[truncated: 1,935 more rows]
