# Supplementary material for: Transcriptional identification and characterization of differentially expressed genes associated with embryogenesis in radish (Raphanus sativus L.)
Source: Sci Rep. 2016 Feb 23;6:21652. doi: 10.1038/srep21652 (PMC4763228; doi:10.1038/srep21652)
Supplement: Supplementary Table S3 [file srep21652-s4.xls]

## Sheet: Sheet1
Supplementary Table S3: The list of DEGs among three cDNA libraries.
	Gene	log2Ratio(NAU-DY13_0DAP-VS-NAU-DY13_7DAP)	log2Ratio(NAU-DY13_0DAP-VS-NAU-DY13_15DAP)	log2Ratio(NAU-DY13_7DAP-VS-NAU-DY13_15DAP)	Blast nr
A	CL1798.Contig2_CKA	-8.34789	1.39849	9.74638	gi|297851654|ref|XP_002893708.1|/5.31105e-153/hypothetical protein ARALYDRAFT_473401 [Arabidopsis lyrata subsp. lyrata]
	CL1621.Contig2_CKA	-9.76396	1.54373	11.3077	gi|15225180|ref|NP_180766.1|/3.48905e-60/40S ribosomal protein S12-2 [Arabidopsis thaliana]
	CL11244.Contig1_CKA	-9.15072	1.89026	11.041	gi|297810029|ref|XP_002872898.1|/2.8861e-114/WRKY transcription factor 22 [Arabidopsis lyrata subsp. lyrata]
	gi|332780200|gb|FY440176.1|FY440176	-9.29348	1.96363	11.2571	gi|312282073|dbj|BAJ33902.1|/9.61697e-47/unnamed protein product [Thellungiella halophila]
	gnl|UG|Rsa#S43009947	-9.9609	3.42703	13.3879	gi|297808251|ref|XP_002872009.1|/1.08496e-45/hypothetical protein ARALYDRAFT_910252 [Arabidopsis lyrata subsp. lyrata]
	Unigene30216_CKA	-11.2864	-2.28281	9.0036	-
B	CL13067.Contig2_CKA	4.1157	-3.25188	-7.36758	gi|297790798|ref|XP_002863284.1|/9.94841e-87/gamma interferon responsive lysosomal thiol reductase family protein [Arabidopsis lyrata subsp. lyrata]
C	CL11992.Contig1_CKA	-1.01605	-2.03084	-1.01479	gi|8843848|dbj|BAA97374.1|/1.42794e-70/unnamed protein product [Arabidopsis thaliana]
	CL4470.Contig3_CKA	-1.01595	-2.09045	-1.07449	gi|297811421|ref|XP_002873594.1|/4.29427e-170/emsy N terminus domain-containing protein [Arabidopsis lyrata subsp. lyrata]
	Unigene4768_CKA	-1.00952	-2.13323	-1.12371	gi|297828263|ref|XP_002882014.1|/0/forkhead-associated domain-containing protein [Arabidopsis lyrata subsp. lyrata]
	CL10172.Contig1_CKA	-1.44343	-2.47377	-1.03035	gi|18397342|ref|NP_564346.1|/1.70794e-92/calcyclin binding protein [Arabidopsis thaliana]
	CL14570.Contig24_CKA	-1.38387	-2.42841	-1.04454	gi|15241047|ref|NP_200393.1|/1.58623e-16/uncharacterized protein [Arabidopsis thaliana]
	CL7361.Contig7_CKA	-1.29511	-2.42295	-1.12784	gi|297848354|ref|XP_002892058.1|/0/kinase family protein [Arabidopsis lyrata subsp. lyrata]
	CL6093.Contig1_CKA	-1.27217	-2.34459	-1.07243	gi|334182592|ref|NP_001185000.1|/6.89197e-142/protein-protein interaction regulator family protein [Arabidopsis thaliana]
	Unigene7113_CKA	-1.3183	-2.34865	-1.03035	gi|312281619|dbj|BAJ33675.1|/3.54781e-114/unnamed protein product [Thellungiella halophila]
	CL8881.Contig1_CKA	-1.161	-2.25999	-1.09899	gi|297819906|ref|XP_002877836.1|/1.32483e-124/hypothetical protein ARALYDRAFT_485553 [Arabidopsis lyrata subsp. lyrata]
	CL5998.Contig1_CKA	-1.19208	-2.38629	-1.1942	gi|297836478|ref|XP_002886121.1|/2.12561e-39/hypothetical protein ARALYDRAFT_480649 [Arabidopsis lyrata subsp. lyrata]
	Unigene22337_CKA	-1.07624	-2.33266	-1.25642	gi|21592416|gb|AAM64367.1|/2.40193e-110/unknown [Arabidopsis thaliana]
	Unigene22897_CKA	-1.08636	-2.27629	-1.18993	gi|297793043|ref|XP_002864406.1|/9.65823e-29/hypothetical protein ARALYDRAFT_495653 [Arabidopsis lyrata subsp. lyrata]
	CL3281.Contig1_CKA	-1.31601	-2.60442	-1.28841	gi|297799340|ref|XP_002867554.1|/7.43936e-100/hypothetical protein ARALYDRAFT_492144 [Arabidopsis lyrata subsp. lyrata]
	CL6954.Contig1_CKA	-1.39681	-2.6738	-1.27699	gi|297844510|ref|XP_002890136.1|/3.11701e-43/XH/XS domain-containing protein [Arabidopsis lyrata subsp. lyrata]
	CL12309.Contig1_CKA	-1.46604	-2.62291	-1.15687	gi|297799902|ref|XP_002867835.1|/4.79484e-57/hypothetical protein ARALYDRAFT_914502 [Arabidopsis lyrata subsp. lyrata]
	CL9496.Contig2_CKA	-1.34856	-2.52555	-1.17699	gi|297844852|ref|XP_002890307.1|/9.53778e-45/aminoacyl-tRNA synthetase family [Arabidopsis lyrata subsp. lyrata]
	Unigene27281_CKA	-1.39331	-2.58261	-1.1893	gi|297811393|ref|XP_002873580.1|/1.86502e-145/calmodulin-domain protein kinase 7 [Arabidopsis lyrata subsp. lyrata]
	CL7336.Contig2_CKA	-1.15686	-2.4958	-1.33894	gi|297830588|ref|XP_002883176.1|/0/hypothetical protein ARALYDRAFT_318692 [Arabidopsis lyrata subsp. lyrata]
	CL371.Contig1_CKA	-1.19606	-2.54121	-1.34515	gi|297827329|ref|XP_002881547.1|/0/hypothetical protein ARALYDRAFT_482773 [Arabidopsis lyrata subsp. lyrata]
	gnl|UG|Rsa#S42008606	-1.20822	-2.53584	-1.32761	gi|297829170|ref|XP_002882467.1|/1.16207e-104/hypothetical protein ARALYDRAFT_477943 [Arabidopsis lyrata subsp. lyrata]
	CL10452.Contig1_CKA	-1.07422	-2.69843	-1.62421	gi|297822733|ref|XP_002879249.1|/1.08111e-147/ubiquitin family protein [Arabidopsis lyrata subsp. lyrata]
	CL11452.Contig1_CKA	-1.04067	-2.6287	-1.58803	gi|297839055|ref|XP_002887409.1|/6.41171e-150/hypothetical protein ARALYDRAFT_476336 [Arabidopsis lyrata subsp. lyrata]
	CL5470.Contig1_CKA	-1.19436	-2.7296	-1.53524	gi|312282603|dbj|BAJ34167.1|/0/unnamed protein product [Thellungiella halophila]
	CL4292.Contig2_CKA	-1.22037	-2.69806	-1.47768	-
	CL9276.Contig1_CKA	-1.19637	-2.68343	-1.48706	gi|18403854|ref|NP_566737.1|/2.67472e-46/ribosomal protein S1-like RNA-binding domain-containing protein [Arabidopsis thaliana]
	CL13492.Contig1_CKA	-1.28133	-2.82337	-1.54204	gi|297833258|ref|XP_002884511.1|/2.04306e-55/predicted protein [Arabidopsis lyrata subsp. lyrata]
	Unigene1018_CKA	-1.35016	-2.89066	-1.5405	gi|145351606|ref|NP_567903.3|/9.05761e-93/proline-rich receptor-like protein kinase [Arabidopsis thaliana]
	Unigene13493_CKA	-1.33227	-2.9983	-1.66603	gi|15220829|ref|NP_178194.1|/3.55609e-40/XH/XS domain-containing protein [Arabidopsis thaliana]
	CL13153.Contig1_CKA	-1.15709	-2.97693	-1.81983	gi|18410088|ref|NP_565043.1|/2.40705e-88/protein TIFY 11B [Arabidopsis thaliana]
	Unigene17477_CKA	-1.0675	-2.91084	-1.84333	gi|297831924|ref|XP_002883844.1|/2.61888e-62/hypothetical protein ARALYDRAFT_319455 [Arabidopsis lyrata subsp. lyrata]
	CL301.Contig1_CKA	-1.02059	-2.82413	-1.80353	gi|334188608|ref|NP_201175.2|/9.20603e-37/zinc ion binding / DNA binding protein [Arabidopsis thaliana]
	Unigene13623_CKA	-1.03308	-2.8193	-1.78623	gi|15220829|ref|NP_178194.1|/9.78666e-61/XH/XS domain-containing protein [Arabidopsis thaliana]
	gi|332784132|gb|FY434865.1|FY434865	-1.04736	-2.81773	-1.77036	gi|297843460|ref|XP_002889611.1|/1.88005e-123/predicted protein [Arabidopsis lyrata subsp. lyrata]
	CL7286.Contig1_CKA	-1.57513	-3.34129	-1.76616	gi|297795873|ref|XP_002865821.1|/6.3406e-61/hypothetical protein ARALYDRAFT_495136 [Arabidopsis lyrata subsp. lyrata]
	CL10782.Contig1_CKA	-1.47411	-3.11171	-1.6376	gi|297830846|ref|XP_002883305.1|/7.96206e-167/oxidoreductase [Arabidopsis lyrata subsp. lyrata]
	Unigene31527_CKA	-1.48344	-3.16382	-1.68038	gi|297807833|ref|XP_002871800.1|/1.33901e-34/transcriptional factor B3 family protein [Arabidopsis lyrata subsp. lyrata]
	Unigene8777_CKA	-1.43288	-3.14216	-1.70928	gi|9502159|gb|AAF88010.1|/1.37116e-07/Hypothetical protein T10I18.2 [Arabidopsis thaliana]
	CL3732.Contig1_CKA	-1.59686	-2.8297	-1.23284	-
	Unigene6699_CKA	-1.62451	-2.89896	-1.27445	gi|42572635|ref|NP_974413.1|/1.28585e-32/high mobility group protein B1 [Arabidopsis thaliana]
	Unigene25742_CKA	-1.56116	-2.90712	-1.34596	gi|387169525|gb|AFJ66186.1|/1.18091e-07/hypothetical protein 11M19.5 [Arabidopsis halleri]
	CL8174.Contig1_CKA	-1.57099	-2.76564	-1.19465	gi|15227331|ref|NP_181669.1|/4.21144e-130/S-adenosyl-L-methionine-dependent methyltransferase-like protein [Arabidopsis thaliana]
	Unigene30412_CKA	-1.51915	-2.74483	-1.22568	-
	gnl|UG|Rsa#S42006471	-1.48683	-2.7779	-1.29107	gi|297803054|ref|XP_002869411.1|/1.18951e-59/predicted protein [Arabidopsis lyrata subsp. lyrata]
	gnl|UG|Rsa#S42008354	-1.691	-3.07378	-1.38278	gi|297821743|ref|XP_002878754.1|/1.66551e-43/hypothetical protein ARALYDRAFT_481300 [Arabidopsis lyrata subsp. lyrata]
	CL1086.Contig1_CKA	-2.21135	-4.32245	-2.1111	-
	gi|156176794|gb|EW736940.1|EW736940	-2.18171	-4.1503	-1.96859	gi|297803702|ref|XP_002869735.1|/9.03522e-90/hypothetical protein ARALYDRAFT_354358 [Arabidopsis lyrata subsp. lyrata]
	CL13591.Contig1_CKA	-1.90181	-3.69594	-1.79413	gi|297829312|ref|XP_002882538.1|/1.28181e-85/transcription factor jumonji domain-containing protein [Arabidopsis lyrata subsp. lyrata]
	CL10541.Contig2_CKA	-2.18192	-3.91833	-1.73642	gi|42568737|ref|NP_201160.2|/2.61483e-52/DEK domain-containing chromatin associated protein [Arabidopsis thaliana]
	gi|332786723|gb|FY445247.1|FY445247	-2.19422	-3.91684	-1.72261	gi|297845486|ref|XP_002890624.1|/1.34568e-123/kelch repeat-containing F-box family protein [Arabidopsis lyrata subsp. lyrata]
	CL5328.Contig1_CKA	-1.9882	-3.91726	-1.92906	gi|30697007|ref|NP_851210.1|/0/phototropin 2 [Arabidopsis thaliana]
	Unigene16662_CKA	-2.10177	-3.94511	-1.84333	gi|15235312|ref|NP_194578.1|/1.82324e-142/receptor-like protein kinase 5 [Arabidopsis thaliana]
	gi|161571172|gb|EY943115.1|EY943115	-2.14047	-4.03637	-1.8959	gi|297837577|ref|XP_002886670.1|/3.10073e-64/hypothetical protein ARALYDRAFT_893615 [Arabidopsis lyrata subsp. lyrata]
	Unigene24231_CKA	-2.09725	-4.51817	-2.42092	gi|15221327|ref|NP_172704.1|/2.77487e-73/ACT domain repeat 8 protein [Arabidopsis thaliana]
	CL119.Contig1_CKA	-2.975	-4.09671	-1.12171	gi|15221078|ref|NP_175244.1|/0/polygalacturonase [Arabidopsis thaliana]
	CL8484.Contig1_CKA	-2.43049	-3.71973	-1.28924	gi|297803054|ref|XP_002869411.1|/2.17849e-72/predicted protein [Arabidopsis lyrata subsp. lyrata]
	CL14417.Contig1_CKA	-2.49668	-3.76766	-1.27098	gi|15241163|ref|NP_197474.1|/0/pectinesterase [Arabidopsis thaliana]
	Unigene8682_CKA	-2.46637	-3.76467	-1.2983	-
	CL648.Contig3_CKA	-2.49635	-3.87913	-1.38278	gi|53771834|gb|AAU93516.1|/1.34457e-42/chloroplast alpha-glucan water dikinase isoform 3 [Arabidopsis thaliana]
	gi|167436030|gb|FD944037.1|FD944037	-2.55194	-4.00825	-1.45631	gi|2828241|emb|CAA04385.1|/5.60531e-46/Expansin [Brassica napus]
	CL5845.Contig1_CKA	-1.98685	-3.31077	-1.32392	gi|297811737|ref|XP_002873752.1|/0/regulator of chromosome condensation family protein [Arabidopsis lyrata subsp. lyrata]
	CL5536.Contig1_CKA	-1.84685	-3.32023	-1.47338	gi|15229189|ref|NP_190536.1|/7.00936e-50/receptor-like kinase BAM2 [Arabidopsis thaliana]
	CL8919.Contig3_CKA	-1.88264	-3.28814	-1.4055	gi|297806871|ref|XP_002871319.1|/2.23667e-73/hypothetical protein ARALYDRAFT_908782 [Arabidopsis lyrata subsp. lyrata]
	CL11245.Contig1_CKA	-1.93871	-3.45273	-1.51402	gi|14194165|gb|AAK56277.1|AF367289_1/0/AT3g53140/T4D2_70 [Arabidopsis thaliana]
	gi|161570217|gb|EY941694.1|EY941694	-1.86092	-3.50988	-1.64895	gi|460411951|ref|XP_004251367.1|/2.38915e-26/PREDICTED: uncharacterized protein LOC101264401 [Solanum lycopersicum]
	gi|156170320|gb|EW730466.1|EW730466	-2.08644	-3.24257	-1.15613	gi|335954643|gb|AEH76328.1|/1.39464e-52/plasma membrane intrinsic protein 1-4 [Camelina sativa]
	gnl|UG|Rsa#S43008650	-2.01489	-3.17082	-1.15593	gi|76150698|gb|ABA39633.1|/1.27494e-86/Kunitz-type cysteine protease inhibitor [Brassica oleracea var. botrytis]
	CL4324.Contig4_CKA	-1.36029	-3.61128	-2.25099	gi|297814279|ref|XP_002875023.1|/3.0247e-158/predicted protein [Arabidopsis lyrata subsp. lyrata]
	CL5077.Contig2_CKA	-1.17442	-3.4958	-2.32138	gi|297816520|ref|XP_002876143.1|/5.85627e-180/phytoalexin deficient 4 [Arabidopsis lyrata subsp. lyrata]
	Unigene2432_CKA	-1.12407	-3.41068	-2.28661	-
	CL3438.Contig3_CKA	-1.14471	-3.27541	-2.1307	gi|240254055|ref|NP_563875.6|/0/Pectin lyase-like protein [Arabidopsis thaliana]
	CL1695.Contig1_CKA	-1.25492	-3.20926	-1.95434	gi|18420676|ref|NP_568431.1|/1.90119e-61/high-mobility group B6 protein [Arabidopsis thaliana]
	Unigene9747_CKA	-1.20855	-3.23277	-2.02422	gi|5042434|gb|AAD38273.1|AC006193_29/1.29089e-72/Hypothetical protein [Arabidopsis thaliana]
	CL11253.Contig1_CKA	-1.03939	-3.06258	-2.02319	gi|1711296|emb|CAA70587.1|/0/myrosinase binding protein [Brassica napus]
	gi|161562128|gb|EY933808.1|EY933808	-1.0128	-3.05039	-2.03759	gi|334184100|ref|NP_001189497.1|/6.6523e-31/microtubule-associated proteins 70-3 [Arabidopsis thaliana]
	CL13221.Contig1_CKA	-1.09725	-3.80392	-2.70667	gi|297839069|ref|XP_002887416.1|/2.06234e-26/proton-dependent oligopeptide transport family protein [Arabidopsis lyrata subsp. lyrata]
	Unigene6680_CKA	-1.50373	-4.13323	-2.6295	gi|297804350|ref|XP_002870059.1|/9.71972e-22/hypothetical protein ARALYDRAFT_914862 [Arabidopsis lyrata subsp. lyrata]
	Unigene22601_CKA	-1.58381	-3.9983	-2.41449	-
	gi|161578574|gb|EY950059.1|EY950059	-1.60068	-4.01518	-2.41449	gi|15230424|ref|NP_187824.1|/1.01097e-61/chaperone DnaJ-domain containing protein [Arabidopsis thaliana]
	gi|166142410|gb|FD574281.1|FD574281	-1.4672	-3.9592	-2.492	gi|30698715|ref|NP_849872.1|/1.55346e-87/beta carbonic anhydrase 4 [Arabidopsis thaliana]
	CL1624.Contig2_CKA	1.01822	-1.11729	-2.13551	gi|15228881|ref|NP_188308.1|/0/glycoside hydrolase family 28 protein / polygalacturonase (pectinase) family protein [Arabidopsis thaliana]
	gi|167451083|gb|FD954728.1|FD954728	1.01822	-1.4958	-2.51403	-
	gi|167443965|gb|FD950152.1|FD950152	1.13252	-1.45192	-2.58444	gi|312281993|dbj|BAJ33862.1|/8.89784e-106/unnamed protein product [Thellungiella halophila]
	gi|332783408|gb|FY438299.1|FY438299	1.08579	-1.45681	-2.54259	gi|297801956|ref|XP_002868862.1|/9.86376e-61/hypothetical protein ARALYDRAFT_490641 [Arabidopsis lyrata subsp. lyrata]
	gi|156172729|gb|EW732875.1|EW732875	1.56255	-1.44518	-3.00772	gi|15239655|ref|NP_197412.1|/2.73591e-64/Eukaryotic aspartyl protease family protein [Arabidopsis thaliana]
	gi|161563789|gb|EY935520.1|EY935520	1.43559	-1.78975	-3.22533	gi|297824343|ref|XP_002880054.1|/2.03272e-25/hypothetical protein ARALYDRAFT_903747 [Arabidopsis lyrata subsp. lyrata]
	gi|156177579|gb|EW737725.1|EW737725	1.24062	-2.22312	-3.46373	gi|15239655|ref|NP_197412.1|/2.93217e-72/Eukaryotic aspartyl protease family protein [Arabidopsis thaliana]
	gnl|UG|Rsa#S41974839	1.29483	-2.34083	-3.63565	gi|297824343|ref|XP_002880054.1|/1.53425e-23/hypothetical protein ARALYDRAFT_903747 [Arabidopsis lyrata subsp. lyrata]
	gnl|UG|Rsa#S42026904	2.03503	-1.86644	-3.90148	gi|297831168|ref|XP_002883466.1|/5.301e-57/hypothetical protein ARALYDRAFT_479896 [Arabidopsis lyrata subsp. lyrata]
	CL11515.Contig1_CKA	-2.88546	-4.81452	-1.92906	gi|297846302|ref|XP_002891032.1|/0/dehydration-responsive family protein [Arabidopsis lyrata subsp. lyrata]
	CL5786.Contig1_CKA	-3.39008	-5.06638	-1.6763	gi|15227380|ref|NP_181687.1|/5.05133e-128/Ca2+-transporting ATPase [Arabidopsis thaliana]
	Unigene25832_CKA	-3.58883	-5.46543	-1.8766	-
	CL11722.Contig4_CKA	-1.2297	-4.89573	-3.66603	gi|15240531|ref|NP_200365.1|/5.62192e-22/protein tornado 1 [Arabidopsis thaliana]
	Unigene32116_CKA	-1.68222	-4.87431	-3.1921	gi|944916|gb|AAA74430.1|/5.3763e-07/cysteine proteinase [Mesembryanthemum crystallinum]
	Unigene13753_CKA	-2.32913	-5.42811	-3.09899	-
	gi|332789714|gb|FY447621.1|FY447621	-2.29336	-5.44482	-3.15145	gi|297826141|ref|XP_002880953.1|/1.28975e-96/alpha-L-fucosidase 1 [Arabidopsis lyrata subsp. lyrata]
	gi|158921522|gb|EX894185.1|EX894185	-2.40038	-5.40269	-3.00231	-
	Unigene11614_CKA	-1.59475	-5.87431	-4.27956	gi|414870137|tpg|DAA48694.1|/4.36775e-30/TPA: vignain [Zea mays]
	Unigene8110_CKA	-2.20594	-6.40803	-4.20208	gi|297808241|ref|XP_002872004.1|/5.47012e-123/hypothetical protein ARALYDRAFT_910242 [Arabidopsis lyrata subsp. lyrata]
	gi|156173627|gb|EW733773.1|EW733773	-2.10731	-6.08076	-3.97346	gi|297811185|ref|XP_002873476.1|/2.36501e-54/hypothetical protein ARALYDRAFT_325615 [Arabidopsis lyrata subsp. lyrata]
	gi|166148780|gb|FD580689.1|FD580689	-2.64074	-6.81773	-4.17699	gi|24417312|gb|AAN60266.1|/3.89019e-50/unknown [Arabidopsis thaliana]
	gnl|UG|Rsa#S42030129	-2.50493	-6.58218	-4.07725	-
	Unigene22577_CKA	-3.0142	-6.13966	-3.12546	gi|1708577|sp|P26780.2|DEF2_SINAL/4.20909e-47/RecName: Full=Defensin-like protein 2; AltName: Full=MTI-2; AltName: Full=Trypsin inhibitor 2; Flags: Precursor
	gnl|UG|Rsa#S42027662	-3.11693	-6.85335	-3.73642	gi|166198115|gb|ABY84191.1|/1.16537e-101/peroxidase precursor [Raphanus sativus var. niger]
	CL3943.Contig1_CKA	-3.84046	-7.91927	-4.07881	gi|1708577|sp|P26780.2|DEF2_SINAL/3.78765e-34/RecName: Full=Defensin-like protein 2; AltName: Full=MTI-2; AltName: Full=Trypsin inhibitor 2; Flags: Precursor
	Unigene8754_CKA	-1.08455	-6.90236	-5.81781	-
	Unigene6883_CKA	-2.65392	-8.21233	-5.55842	gi|15233901|ref|NP_192687.1|/6.31007e-06/RNase H domain-containing protein [Arabidopsis thaliana]
	gi|332783754|gb|FY433890.1|FY433890	-1.9426	-7.67902	-5.73642	gi|297829808|ref|XP_002882786.1|/9.04726e-112/hypothetical protein ARALYDRAFT_478632 [Arabidopsis lyrata subsp. lyrata]
D	CL14636.Contig1_CKA	-3.82612	-2.77168	1.05445	gi|15228082|ref|NP_181245.1|/0/interactor of constitutive active ROPs 2 [Arabidopsis thaliana]
	CL714.Contig1_CKA	-3.659	-2.62948	1.02952	gi|18394525|ref|NP_564034.1|/0/D-3-phosphoglycerate dehydrogenase [Arabidopsis thaliana]
	CL10749.Contig3_CKA	-2.99935	-1.07727	1.92207	gi|297803602|ref|XP_002869685.1|/6.01879e-61/hypothetical protein ARALYDRAFT_914061 [Arabidopsis lyrata subsp. lyrata]
	CL11082.Contig1_CKA	-2.93772	-1.22163	1.71609	gi|297824371|ref|XP_002880068.1|/0/hypothetical protein ARALYDRAFT_483497 [Arabidopsis lyrata subsp. lyrata]
	CL13477.Contig1_CKA	-2.84268	-1.06479	1.77789	gi|312283403|dbj|BAJ34567.1|/3.15127e-38/unnamed protein product [Thellungiella halophila]
	Unigene32813_CKA	-2.78913	-1.01775	1.77138	gi|227206460|dbj|BAH57285.1|/1.49423e-46/AT5G26850 [Arabidopsis thaliana]
	CL10699.Contig1_CKA	-3.17066	-1.35249	1.81817	gi|297834070|ref|XP_002884917.1|/0/EMB2742 [Arabidopsis lyrata subsp. lyrata]
	CL3495.Contig2_CKA	-3.24051	-1.33307	1.90744	gi|297838729|ref|XP_002887246.1|/1.67213e-75/ATHB29/ZFHD1 [Arabidopsis lyrata subsp. lyrata]
	gnl|UG|Rsa#S42567648	-3.26306	-1.45516	1.8079	gi|297850776|ref|XP_002893269.1|/3.98206e-89/hypothetical protein ARALYDRAFT_472578 [Arabidopsis lyrata subsp. lyrata]
	Unigene8548_CKA	-3.35523	-1.31746	2.03777	-
	gi|158924862|gb|EX897498.1|EX897498	-3.43523	-1.28457	2.15066	gi|297803930|ref|XP_002869849.1|/2.82388e-120/hypothetical protein ARALYDRAFT_914433 [Arabidopsis lyrata subsp. lyrata]
	CL3074.Contig1_CKA	-3.11608	-1.75883	1.35724	gi|79318949|ref|NP_001031115.1|/0/auxin response factor 6 [Arabidopsis thaliana]
	Unigene20372_CKA	-3.15969	-1.73826	1.42143	gi|15233411|ref|NP_193814.1|/0/FAD-binding and BBE domain-containing protein [Arabidopsis thaliana]
	CL3405.Contig3_CKA	-3.25657	-1.7262	1.53037	gi|28393210|gb|AAO42035.1|/1.07458e-169/putative protein kinase [Arabidopsis thaliana]
	Unigene30895_CKA	-3.21976	-1.6063	1.61346	gi|297844186|ref|XP_002889974.1|/1.09988e-31/predicted protein [Arabidopsis lyrata subsp. lyrata]
	Unigene25074_CKA	-3.36783	-1.71193	1.6559	gi|15239082|ref|NP_196716.1|/6.74811e-31/ARM repeat-containing protein-like protein [Arabidopsis thaliana]
	CL10507.Contig2_CKA	-2.79994	-1.3045	1.49544	gi|8778875|gb|AAF79874.1|AC000348_27/5.804e-171/T7N9.16 [Arabidopsis thaliana]
	CL535.Contig1_CKA	-2.88224	-1.47026	1.41197	gi|46849975|gb|AAT02410.1|/0/chloroplast omega-3 fatty acid desaturase [Brassica napus]
	Unigene30126_CKA	-3.00097	-1.58358	1.41739	-
	gi|332779718|gb|FY438688.1|FY438688	-2.96363	-1.54219	1.42143	gi|238480125|ref|NP_001154684.1|/2.18715e-110/Peptidyl-prolyl cis-trans isomerase CYP20-3 [Arabidopsis thaliana]
	Unigene15885_CKA	-3.05009	-1.93627	1.11382	gi|297803930|ref|XP_002869849.1|/0/hypothetical protein ARALYDRAFT_914433 [Arabidopsis lyrata subsp. lyrata]
	CL2559.Contig5_CKA	-2.22654	-1.01264	1.21389	gi|312283357|dbj|BAJ34544.1|/0/unnamed protein product [Thellungiella halophila]
	CL6411.Contig2_CKA	-2.46246	-1.20857	1.25389	gi|75335551|sp|Q9LVI6.1|RLK90_ARATH/0/RecName: Full=Probable inactive receptor kinase RLK902; AltName: Full=Receptor-like kinase 902; Flags: Precursor
	CL3947.Contig1_CKA	-2.49012	-1.14788	1.34224	gi|18397204|ref|NP_564333.1|/0/MAC/Perforin domain-containing protein [Arabidopsis thaliana]
	Unigene2523_CKA	-2.48317	-1.17123	1.31194	gi|15231963|ref|NP_187488.1|/0/protein kinase domain-containing protein [Arabidopsis thaliana]
	gi|332782303|gb|FY443322.1|FY443322	-2.42719	-1.09066	1.33653	gi|297835026|ref|XP_002885395.1|/6.85572e-75/hypothetical protein ARALYDRAFT_479594 [Arabidopsis lyrata subsp. lyrata]
	CL3034.Contig2_CKA	-4.04673	-2.22372	1.82301	gi|18405629|ref|NP_030664.1|/4.40189e-119/transmembrane amino acid transporter-like protein [Arabidopsis thaliana]
	CL6656.Contig1_CKA	-4.44121	-2.4958	1.94541	gi|20340233|gb|AAM19703.1|AF499716_1/8.64636e-58/ethylene responsive element binding factor 4-like protein [Eutrema halophilum]
	Unigene21281_CKA	-4.40804	-2.52975	1.87829	gi|15228530|ref|NP_189534.1|/4.94087e-71/homeobox protein 34 [Arabidopsis thaliana]
	gi|166138731|gb|FD572642.1|FD572642	-4.33429	-1.86126	2.47304	gi|297853056|ref|XP_002894409.1|/1.58977e-51/ANAC019 [Arabidopsis lyrata subsp. lyrata]
	Unigene18000_CKA	-3.80959	-1.15369	2.6559	gi|297816618|ref|XP_002876192.1|/3.53793e-47/hypothetical protein ARALYDRAFT_485694 [Arabidopsis lyrata subsp. lyrata]
	Unigene27071_CKA	-3.6636	-1.17762	2.48597	gi|297797485|ref|XP_002866627.1|/0/U-box domain-containing protein [Arabidopsis lyrata subsp. lyrata]
	Unigene19992_CKA	-3.63609	-2.02458	1.6115	gi|297836967|ref|XP_002886365.1|/2.81988e-74/hypothetical protein ARALYDRAFT_474947 [Arabidopsis lyrata subsp. lyrata]
	CL1314.Contig2_CKA	-3.69798	-1.62705	2.07094	gi|297846900|ref|XP_002891331.1|/6.50107e-146/hypothetical protein ARALYDRAFT_473862 [Arabidopsis lyrata subsp. lyrata]
	gi|313133894|gb|HS107003.1|HS107003	-3.77973	-1.55352	2.22621	gi|18401752|ref|NP_566596.1|/3.96403e-51/uncharacterized protein [Arabidopsis thaliana]
	gnl|UG|Rsa#S41974788	-3.72202	-1.78858	1.93343	gi|297789598|ref|XP_002862747.1|/3.47076e-43/hypothetical protein ARALYDRAFT_333229 [Arabidopsis lyrata subsp. lyrata]
	CL1314.Contig3_CKA	-5.00414	-1.34824	3.6559	gi|297846900|ref|XP_002891331.1|/4.72027e-24/hypothetical protein ARALYDRAFT_473862 [Arabidopsis lyrata subsp. lyrata]
	CL3491.Contig2_CKA	-4.92748	-2.0407	2.88678	gi|79507883|ref|NP_196320.2|/3.12048e-163/aspartyl protease family protein [Arabidopsis thaliana]
	CL4805.Contig3_CKA	-4.79647	-1.67491	3.12156	gi|312281873|dbj|BAJ33802.1|/0/unnamed protein product [Thellungiella halophila]
	Unigene18001_CKA	-5.00585	-1.77737	3.22848	gi|297816618|ref|XP_002876192.1|/0/hypothetical protein ARALYDRAFT_485694 [Arabidopsis lyrata subsp. lyrata]
	CL12747.Contig1_CKA	-4.4873	-1.66913	2.81817	gi|297816960|ref|XP_002876363.1|/1.04271e-71/hypothetical protein ARALYDRAFT_907078 [Arabidopsis lyrata subsp. lyrata]
	Unigene24935_CKA	-4.43244	-1.4936	2.93883	gi|15233320|ref|NP_188245.1|/2.85521e-122/aquaporin TIP2-1 [Arabidopsis thaliana]
	CL2275.Contig1_CKA	-4.41474	-1.23946	3.17527	gi|297798866|ref|XP_002867317.1|/9.43037e-145/hypothetical protein ARALYDRAFT_328615 [Arabidopsis lyrata subsp. lyrata]
	gi|158945692|gb|EX908007.1|EX908007	-4.70424	-1.40064	3.3036	gi|297819688|ref|XP_002877727.1|/7.90292e-90/CYCD3_3 [Arabidopsis lyrata subsp. lyrata]
	Unigene6568_CKA	-4.88063	-2.97962	1.90101	gi|18394049|ref|NP_563934.1|/6.26905e-40/uncharacterized protein [Arabidopsis thaliana]
	Unigene28698_CKA	-4.94884	-2.76551	2.18333	gi|193872612|gb|ACF23034.1|/3.2062e-23/ST225 [Eutrema halophilum]
	gnl|UG|Rsa#S42008177	-5.11106	-2.73527	2.37579	gi|21592859|gb|AAM64809.1|/6.82276e-37/unknown [Arabidopsis thaliana]
	gi|167443466|gb|FD949669.1|FD949669	-4.97767	-2.41197	2.5657	gi|24210533|gb|AAN51933.1|AF337544_1/4.95118e-118/chlorophyllase 1 [Brassica oleracea]
	gi|167449273|gb|FD953367.1|FD953367	-5.3037	-2.29417	3.00954	gi|297813095|ref|XP_002874431.1|/2.5526e-10/hypothetical protein ARALYDRAFT_910943 [Arabidopsis lyrata subsp. lyrata]
	gnl|UG|Rsa#S42570516	-5.26718	-2.4958	2.77138	gi|297849850|ref|XP_002892806.1|/1.96223e-76/ATHB31 [Arabidopsis lyrata subsp. lyrata]
	CL8869.Contig1_CKA	-6.13152	-2.81266	3.31887	gi|15223878|ref|NP_172925.1|/9.80747e-166/xyloglucan:xyloglucosyl transferase [Arabidopsis thaliana]
	gnl|UG|Rsa#S42567133	-6.23602	-3.29061	2.94541	gi|301133568|gb|ADK63406.1|/3.1484e-69/C2H2 type zinc finger protein [Brassica rapa]
	Unigene23299_CKA	-5.97046	-1.7296	4.24086	gi|15222321|ref|NP_177103.1|/0/argonaute-like protein [Arabidopsis thaliana]
	gi|167443550|gb|FD949993.1|FD949993	-6.92429	-1.76589	5.1584	gi|297844186|ref|XP_002889974.1|/1.88115e-65/predicted protein [Arabidopsis lyrata subsp. lyrata]
	CL2211.Contig1_CKA	-4.12473	3.33278	7.45752	gi|297846054|ref|XP_002890908.1|/4.14646e-134/hypothetical protein ARALYDRAFT_473325 [Arabidopsis lyrata subsp. lyrata]
	CL3288.Contig1_CKA	-5.11106	2.8364	7.94745	gi|1209258|gb|AAA91049.1|/9.86717e-26/protease inhibitor II [Brassica rapa]
	CL5596.Contig1_CKA	-4.3037	1.60012	5.90383	gi|297852632|ref|XP_002894197.1|/6.29938e-160/hypothetical protein ARALYDRAFT_474095 [Arabidopsis lyrata subsp. lyrata]
	CL8739.Contig2_CKA	-4.44121	1.83918	6.28039	gi|10197650|gb|AAG14961.1|AF214007_1/0/cytochrome p450-dependent monooxygenase [Brassica napus]
	Unigene19411_CKA	-4.56674	1.75213	6.31886	-
	gi|332787201|gb|FY452925.1|FY452925	-4.1517	2.04852	6.20022	gi|10120421|gb|AAG13046.1|AC011807_5/2.0886e-79/Putative RNA binding protein [Arabidopsis thaliana]
	Unigene2095_CKA	-4.83976	1.3397	6.17946	gi|72255632|gb|AAZ66950.1|/2.05285e-37/117M18_31 [Brassica rapa]
	Unigene22657_CKA	-4.83976	1.44063	6.28039	gi|312282073|dbj|BAJ33902.1|/3.68197e-174/unnamed protein product [Thellungiella halophila]
	CL5620.Contig2_CKA	-2.60627	2.33914	4.94541	gi|229558118|gb|ACQ76809.1|/2.27602e-169/WRKY transcription factor 7 [Brassica napus]
	Unigene18601_CKA	-1.82308	2.6908	4.51388	gi|297831010|ref|XP_002883387.1|/3.51442e-55/hypothetical protein ARALYDRAFT_479804 [Arabidopsis lyrata subsp. lyrata]
	CL7737.Contig1_CKA	-2.19123	2.9458	5.13703	gi|237682454|gb|ACR10274.1|/0/flavin-monooxygenase [Brassica rapa subsp. pekinensis]
	gi|332782041|gb|FY438108.1|FY438108	-2.34435	3.3413	5.68565	gi|312283061|dbj|BAJ34396.1|/5.30386e-132/unnamed protein product [Thellungiella halophila]
	gi|332784167|gb|FY434900.1|FY434900	-2.36644	3.36112	5.72756	gi|297801784|ref|XP_002868776.1|/6.11176e-94/ribulose bisphosphate carboxylase [Arabidopsis lyrata subsp. lyrata]
	CL3867.Contig1_CKA	-3.05112	1.5809	4.63202	gi|297838313|ref|XP_002887038.1|/7.20084e-143/pfkB-type carbohydrate kinase family protein [Arabidopsis lyrata subsp. lyrata]
	gi|332792210|gb|FY448390.1|FY448390	-2.78913	1.57949	4.36862	gi|22331230|ref|NP_188746.2|/2.05482e-87/ABC transporter G family member 15 [Arabidopsis thaliana]
	CL471.Contig2_CKA	-2.33726	1.74688	4.08414	gi|289449233|dbj|BAI77480.1|/0/cinnamate-4-hydroxylase [Brassica rapa]
	gnl|UG|Rsa#S41979010	-2.15378	1.83648	3.99026	gi|297797417|ref|XP_002866593.1|/2.18428e-50/protease inhibitor/seed storage/lipid transfer protein family protein [Arabidopsis lyrata subsp. lyrata]
	CL4270.Contig1_CKA	-3.78913	1.01877	4.8079	gi|18415319|ref|NP_567589.1|/0/UDP-glycosyltransferase-like protein [Arabidopsis thaliana]
	gi|167448336|gb|FD954320.1|FD954320	-3.37409	1.3407	4.71479	gi|401829656|gb|AFQ22739.1|/4.82113e-82/growth-regulating factor 2P, partial [Brassica rapa subsp. pekinensis]
	gi|332776938|gb|FY436460.1|FY436460	-3.41473	1.88886	5.3036	gi|18400774|ref|NP_566513.1|/2.55557e-120/aluminum induced protein with YGL and LRDR motif [Arabidopsis thaliana]
	CL3232.Contig1_CKA	-2.10151	1.03053	3.13205	gi|12667249|gb|AAK01360.1|AF314811_1/0/delta 1-pyrroline-5-carboxylate synthetase A [Brassica napus]
	CL3940.Contig1_CKA	-2.01325	1.23701	3.25026	gi|38564509|gb|AAR23753.1|/7.64593e-62/dehydrin [Brassica napus]
	gi|166144826|gb|FD576744.1|FD576744	-2.08131	1.33202	3.41333	gi|15231646|ref|NP_191479.1|/1.00994e-63/F-box/LRR-repeat protein [Arabidopsis thaliana]
	Unigene25196_CKA	-1.91069	1.71247	3.62316	gi|30696086|ref|NP_849820.1|/1.28712e-11/dormancy/auxin associated protein [Arabidopsis thaliana]
	gi|332784037|gb|FY434770.1|FY434770	-1.76313	1.49763	3.26076	gi|297819782|ref|XP_002877774.1|/7.36218e-149/photosystem II subunit O-2 [Arabidopsis lyrata subsp. lyrata]
	CL7985.Contig2_CKA	-1.41311	1.37498	2.78809	gi|15220530|ref|NP_176940.1|/3.91102e-54/photosystem II protein psbY-2 [Arabidopsis thaliana]
	CL1605.Contig2_CKA	-1.59702	1.40164	2.99866	gi|15236544|ref|NP_194912.1|/2.20387e-53/early nodulin-like protein 15 [Arabidopsis thaliana]
	gi|166138414|gb|FD571620.1|FD571620	-1.65637	1.35075	3.00712	gi|7385217|gb|AAF61738.1|AF244519_1/7.76182e-86/beta-ketoacyl-ACP synthetase 1 [Brassica napus]
	gnl|UG|Rsa#S53111388	-1.5261	1.37773	2.90383	gi|256561133|gb|ACU86966.1|/4.05175e-142/expansin B1 [Raphanus sativus]
	Unigene27325_CKA	-1.37148	1.61242	2.9839	gi|299929214|gb|ADJ58019.1|/0/fatty acid desaturase 3-N1 [Brassica juncea]
	CL736.Contig7_CKA	-1.59743	1.96225	3.55968	gi|312283005|dbj|BAJ34368.1|/0/unnamed protein product [Thellungiella halophila]
	gi|332787338|gb|FY453262.1|FY453262	-1.50534	2.18912	3.69445	gi|25082799|gb|AAN72002.1|/3.03631e-42/expressed protein [Arabidopsis thaliana]
	gnl|UG|Rsa#S41982453	-1.00347	1.07835	2.08182	gi|297802460|ref|XP_002869114.1|/2.97917e-70/actin binding protein [Arabidopsis lyrata subsp. lyrata]
E(I)	CL7605.Contig3_CKA	1.3508	4.70496	3.35416	gi|358248780|ref|NP_001239683.1|/2.43933e-09/uncharacterized protein LOC100786955 [Glycine max]
	Unigene13837_CKA	1.02517	4.14455	3.11938	gi|3114705|gb|AAC15842.1|/1.7519e-94/superoxide dismutase [Raphanus sativus]
	CL2581.Contig2_CKA	1.11067	2.77649	1.66582	gi|240256160|ref|NP_195174.6|/0/glucan endo-1,3-beta-glucosidase 7 [Arabidopsis thaliana]
	CL4560.Contig2_CKA	1.36615	2.91513	1.54898	gi|297845080|ref|XP_002890421.1|/3.80171e-138/zinc-binding family protein [Arabidopsis lyrata subsp. lyrata]
	CL9219.Contig1_CKA	1.36872	2.88271	1.51399	gi|6016696|gb|AAF01523.1|AC009991_19/2.6093e-71/unknown protein [Arabidopsis thaliana]
	CL6669.Contig2_CKA	1.3374	2.93014	1.59274	gi|15235735|ref|NP_195501.1|/1.26042e-160/LisH/CRA/RING-U-box domain-containing protein [Arabidopsis thaliana]
	CL9341.Contig2_CKA	1.40069	2.98225	1.58155	gi|15222015|ref|NP_172716.1|/2.79537e-111/D-isomer specific 2-hydroxyacid dehydrogenase-like protein [Arabidopsis thaliana]
	CL157.Contig3_CKA	1.32042	2.53619	1.21578	gi|297821953|ref|XP_002878859.1|/3.31403e-172/hypothetical protein ARALYDRAFT_901190 [Arabidopsis lyrata subsp. lyrata]
	CL6821.Contig1_CKA	1.26334	2.58694	1.3236	gi|297788385|ref|XP_002862306.1|/5.52681e-104/hydroxyproline-rich glycoprotein family protein [Arabidopsis lyrata subsp. lyrata]
	CL9266.Contig1_CKA	1.18225	2.47166	1.28941	gi|297845142|ref|XP_002890452.1|/0/hypothetical protein ARALYDRAFT_472406 [Arabidopsis lyrata subsp. lyrata]
	CL11698.Contig1_CKA	1.49822	2.51366	1.01544	gi|15234009|ref|NP_193611.1|/2.06053e-37/receptor like protein 51 [Arabidopsis thaliana]
	Unigene24835_CKA	1.4714	2.56721	1.09581	gi|224092190|ref|XP_002309501.1|/1.64122e-50/predicted protein [Populus trichocarpa]
	gi|166140447|gb|FD570068.1|FD570068	1.40155	2.69488	1.29333	gi|297816152|ref|XP_002875959.1|/3.32054e-58/IQ-domain 21 [Arabidopsis lyrata subsp. lyrata]
	gi|332788324|gb|FY441130.1|FY441130	1.56666	2.77286	1.2062	gi|297839855|ref|XP_002887809.1|/1.76756e-90/NRAMP1 [Arabidopsis lyrata subsp. lyrata]
	Unigene13517_CKA	1.03929	2.32513	1.28584	gi|15239337|ref|NP_200854.1|/8.06169e-20/protein transport protein SEC61 subunit beta [Arabidopsis thaliana]
	Unigene19104_CKA	1.02872	2.26958	1.24086	gi|72384493|gb|AAZ67609.1|/1.5324e-06/80A08_24 [Brassica rapa subsp. pekinensis]
	Unigene23285_CKA	1.00095	2.10623	1.10529	gi|312281597|dbj|BAJ33664.1|/0/unnamed protein product [Thellungiella halophila]
	CL4323.Contig2_CKA	2.10569	3.41109	1.3054	gi|297851768|ref|XP_002893765.1|/8.00436e-27/hypothetical protein ARALYDRAFT_890918 [Arabidopsis lyrata subsp. lyrata]
	CL5587.Contig1_CKA	2.06747	3.32012	1.25265	gi|4835904|gb|AAD30292.1|AF139539_1/0/catalase 3 [Raphanus sativus]
	CL90.Contig2_CKA	1.97242	3.36529	1.39287	gi|297797533|ref|XP_002866651.1|/2.6198e-163/hypothetical protein ARALYDRAFT_919840 [Arabidopsis lyrata subsp. lyrata]
	CL3276.Contig3_CKA	2.03105	3.17055	1.1395	gi|5262213|emb|CAB45839.1|/1.5625e-14/putative protein [Arabidopsis thaliana]
	CL1049.Contig1_CKA	1.90275	3.13019	1.22744	gi|297824895|ref|XP_002880330.1|/3.64995e-89/zinc finger (B-box type) family protein [Arabidopsis lyrata subsp. lyrata]
	Unigene26063_CKA	1.94422	3.10708	1.16286	gi|5139348|emb|CAB45522.1|/1.29224e-42/[acyl-carrier protein] S-malonyltransferase [Brassica napus]
	Unigene21866_CKA	1.88496	2.97324	1.08828	gi|7682777|gb|AAF67358.1|/1.50573e-06/Hypothetical protein T32B20.a [Arabidopsis thaliana]
	CL7549.Contig3_CKA	1.85373	3.05136	1.19763	gi|297817794|ref|XP_002876780.1|/0/hypothetical protein ARALYDRAFT_484098 [Arabidopsis lyrata subsp. lyrata]
	gi|332791533|gb|FY452357.1|FY452357	1.78641	3.02285	1.23644	gi|297796879|ref|XP_002866324.1|/3.4193e-151/UDP-glucuronic acid decarboxylase [Arabidopsis lyrata subsp. lyrata]
	CL8889.Contig1_CKA	2.17665	3.27049	1.09384	gi|18400450|ref|NP_566490.1|/1.47602e-13/ribosomal protein L18ae family protein [Arabidopsis thaliana]
	Unigene21411_CKA	2.09623	3.11891	1.02268	gi|297811667|ref|XP_002873717.1|/8.08096e-76/structural constituent of ribosome [Arabidopsis lyrata subsp. lyrata]
	CL10606.Contig1_CKA	1.809	3.36417	1.55517	gi|91694371|gb|ABE41833.1|/3.06442e-137/caffeoyl-CoA 3-O-methyltransferase [Brassica rapa subsp. pekinensis]
	gi|161567807|gb|EY939342.1|EY939342	1.81524	3.30639	1.49116	-
	CL1434.Contig2_CKA	1.67427	3.14806	1.47378	gi|119720804|gb|ABL97972.1|/3.60198e-36/serine-rich protein [Brassica rapa]
	gi|332795265|gb|FY454126.1|FY454126	1.75519	3.13147	1.37628	gi|15238947|ref|NP_196670.1|/9.65819e-74/serine-rich protein-like protein [Arabidopsis thaliana]
	CL13674.Contig1_CKA	1.12319	3.6673	2.54411	gi|312282573|dbj|BAJ34152.1|/2.66691e-98/unnamed protein product [Thellungiella halophila]
	CL521.Contig2_CKA	1.35581	3.52697	2.17116	gi|312282425|dbj|BAJ34078.1|/0/unnamed protein product [Thellungiella halophila]
	Unigene24290_CKA	1.40163	3.4669	2.06527	-
	Unigene29719_CKA	1.21165	3.2507	2.03905	-
	Unigene2776_CKA	1.31196	3.14619	1.83424	gi|357942703|gb|AET95911.1|/0/AVP1-2 [Brassica rapa]
	gi|156176798|gb|EW736944.1|EW736944	1.24704	3.16062	1.91358	gi|15222072|ref|NP_172738.1|/4.03453e-131/UDP-D-glucose/UDP-D-galactose 4-epimerase 1 [Arabidopsis thaliana]
	gi|166147039|gb|FD580253.1|FD580253	1.6963	3.73878	2.04248	gi|397914240|gb|AFO70132.1|/1.23885e-10/putative metallthionein protein type 1 [Brassica napus]
	CL287.Contig1_CKA	2.25526	4.45173	2.19647	gi|297826949|ref|XP_002881357.1|/1.4018e-88/EDA28/MEE23 [Arabidopsis lyrata subsp. lyrata]
	CL1584.Contig2_CKA	2.11776	4.40075	2.28299	gi|15226119|ref|NP_180906.1|/3.87776e-77/NAC domain containing protein 41 [Arabidopsis thaliana]
	CL9325.Contig2_CKA	2.07712	4.45257	2.37545	gi|297839859|ref|XP_002887811.1|/2.50393e-147/hypothetical protein ARALYDRAFT_477170 [Arabidopsis lyrata subsp. lyrata]
	Unigene21267_CKA	2.20937	4.16526	1.9559	gi|18395194|ref|NP_564187.1|/1.5723e-29/hydroxyproline-rich glycoprotein family protein [Arabidopsis thaliana]
	gi|332788560|gb|FY441252.1|FY441252	1.97242	4.00802	2.0356	gi|15222015|ref|NP_172716.1|/1.68483e-32/D-isomer specific 2-hydroxyacid dehydrogenase-like protein [Arabidopsis thaliana]
	Unigene6860_CKA	1.63881	4.17875	2.53993	gi|297852408|ref|XP_002894085.1|/2.57792e-70/hypothetical protein ARALYDRAFT_891603 [Arabidopsis lyrata subsp. lyrata]
	CL14517.Contig2_CKA	2.55428	4.30639	1.75212	-
	CL247.Contig1_CKA	2.6963	4.48148	1.78518	-
	Unigene16866_CKA	2.82558	3.85166	1.02608	gi|297802268|ref|XP_002869018.1|/1.71219e-83/GNS1/SUR4 membrane family protein [Arabidopsis lyrata subsp. lyrata]
	gi|156164122|gb|EW724268.1|EW724268	2.82558	4.03402	1.20844	gi|312281607|dbj|BAJ33669.1|/1.73405e-69/unnamed protein product [Thellungiella halophila]
	Unigene29806_CKA	3.01823	4.20464	1.18641	-
	CL143.Contig1_CKA	2.82558	4.23212	1.40654	gi|297826137|ref|XP_002880951.1|/0/nodulin family protein [Arabidopsis lyrata subsp. lyrata]
	Unigene29192_CKA	2.80672	4.21469	1.40797	gi|1354272|gb|AAC49730.1|/1.28026e-13/aspartic proteinase [Arabidopsis thaliana]
	gi|332781881|gb|FY437948.1|FY437948	2.69142	4.05463	1.36322	gi|18420267|ref|NP_568397.1|/7.08184e-120/polyubiquitin 4 [Arabidopsis thaliana]
	gi|332790565|gb|FY454630.1|FY454630	2.62966	4.05879	1.42913	gi|60686421|gb|AAX35339.1|/1.1578e-86/oxalic acid oxidase [Brassica napus]
	CL12290.Contig1_CKA	2.53358	3.82769	1.29411	gi|82795264|gb|ABB91635.1|/0/flavanone 3-hydroxylase 1 [Brassica napus]
	CL10100.Contig1_CKA	2.46568	3.81955	1.35387	gi|225729031|gb|ACO24483.1|/2.55947e-46/natural resistance associated macrophage protein 6.1 [Brassica juncea]
	gi|156163315|gb|EW723461.1|EW723461	2.45118	3.76723	1.31605	gi|15230987|ref|NP_188627.1|/5.14967e-97/sugar transport protein 4 [Arabidopsis thaliana]
	Unigene28096_CKA	2.38079	3.85166	1.47087	gi|297851768|ref|XP_002893765.1|/3.66939e-35/hypothetical protein ARALYDRAFT_890918 [Arabidopsis lyrata subsp. lyrata]
	Unigene21865_CKA	2.20891	3.7896	1.58069	gi|15226162|ref|NP_178819.1|/1.05105e-20/Zinc knuckle (CCHC-type) family protein [Arabidopsis thaliana]
	gi|166142338|gb|FD574959.1|FD574959	2.16118	3.67412	1.51294	gi|15224592|ref|NP_180654.1|/3.6255e-95/aspartate aminotransferase [Arabidopsis thaliana]
	gi|332779754|gb|FY438726.1|FY438726	2.31909	3.97216	1.65307	gi|357148706|ref|XP_003574865.1|/2.35432e-147/PREDICTED: polyubiquitin-like [Brachypodium distachyon]
	Unigene21867_CKA	2.34015	3.43369	1.09354	gi|7682777|gb|AAF67358.1|/6.57576e-26/Hypothetical protein T32B20.a [Arabidopsis thaliana]
	gi|156165134|gb|EW725280.1|EW725280	2.48583	3.64183	1.156	gi|3420729|gb|AAC31911.1|/3.45324e-85/chalcone synthase A1 [Brassica napus]
	CL2708.Contig1_CKA	3.97242	5.23891	1.26649	gi|18405635|ref|NP_566831.1|/0/EamA domain-containing protein [Arabidopsis thaliana]
	Unigene13958_CKA	4.04059	5.13356	1.09296	gi|312281767|dbj|BAJ33749.1|/8.78692e-26/unnamed protein product [Thellungiella halophila]
	CL3558.Contig1_CKA	4.09351	5.63936	1.54585	gi|297798146|ref|XP_002866957.1|/7.72743e-123/CYP81H1 [Arabidopsis lyrata subsp. lyrata]
	Unigene30053_CKA	4.01823	5.58101	1.56279	-
	Unigene14075_CKA	4.01823	5.50701	1.48879	gi|297796053|ref|XP_002865911.1|/9.23179e-93/hypothetical protein ARALYDRAFT_918281 [Arabidopsis lyrata subsp. lyrata]
	Unigene31545_CKA	3.98785	5.70387	1.71602	-
	CL2120.Contig2_CKA	4.35213	5.7896	1.43748	gi|15222317|ref|NP_177100.1|/6.65719e-77/translation initiation factor eIF-5A [Arabidopsis thaliana]
	Unigene18187_CKA	4.34015	5.84786	1.50771	-
	CL9553.Contig2_CKA	4.63293	6.14444	1.51151	gi|297828425|ref|XP_002882095.1|/0/predicted protein [Arabidopsis lyrata subsp. lyrata]
	Unigene6338_CKA	4.60319	6.04336	1.44017	gi|147742780|gb|ABQ50560.1|/3.05009e-28/hypothetical protein [Brassica rapa]
	CL2304.Contig2_CKA	3.66208	5.76159	2.09951	gi|9294199|dbj|BAB02101.1|/9.84648e-125/unnamed protein product [Arabidopsis thaliana]
	CL157.Contig4_CKA	3.87805	6.0295	2.15146	gi|18420914|ref|NP_568469.1|/6.69845e-90/Nucleotide-sugar transporter family protein [Arabidopsis thaliana]
	CL6065.Contig5_CKA	3.89269	6.14806	2.25536	gi|297837199|ref|XP_002886481.1|/4.51143e-43/aspartyl protease family protein [Arabidopsis lyrata subsp. lyrata]
	CL6418.Contig1_CKA	4.1337	6.1907	2.057	gi|89257532|gb|ABD65022.1|/5.33842e-23/hypothetical protein 26.t00077 [Brassica oleracea]
	Unigene22845_CKA	4.32201	6.17662	1.85462	gi|297813247|ref|XP_002874507.1|/3.31233e-174/arginase [Arabidopsis lyrata subsp. lyrata]
	gi|332777794|gb|FY440997.1|FY440997	4.18815	5.89652	1.70837	gi|387627955|gb|AFJ94635.1|/2.30604e-46/P1B-ATPase 4 [Brassica juncea]
	gi|167441807|gb|FD949069.1|FD949069	4.11776	5.97877	1.86101	-
	gi|332787099|gb|FY452823.1|FY452823	4.10569	5.94714	1.84146	gi|312282893|dbj|BAJ34312.1|/8.8384e-133/unnamed protein product [Thellungiella halophila]
	CL5714.Contig1_CKA	3.50819	4.68469	1.1765	gi|22326716|ref|NP_196638.2|/0/aspartyl protease family protein [Arabidopsis thaliana]
	Unigene8411_CKA	3.50365	4.69797	1.19432	-
	Unigene20463_CKA	3.69923	4.77505	1.07582	gi|15239632|ref|NP_200251.1|/8.33555e-124/S-adenosyl-L-methionine-dependent methyltransferase-like protein [Arabidopsis thaliana]
	Unigene29434_CKA	3.18815	4.5042	1.31605	-
	CL287.Contig3_CKA	3.71867	5.23891	1.52024	gi|15226830|ref|NP_181025.1|/2.23825e-122/FAD-binding and BBE domain-containing protein [Arabidopsis thaliana]
	gi|166145779|gb|FD577627.1|FD577627	3.64272	5.12625	1.48354	gi|18398508|ref|NP_565423.1|/1.30415e-45/uncharacterized protein [Arabidopsis thaliana]
	Unigene18185_CKA	3.51807	5.2081	1.69003	gi|22326823|ref|NP_197030.2|/1.40247e-39/structural constituent of ribosome [Arabidopsis thaliana]
	CL13490.Contig1_CKA	3.47766	5.05879	1.58113	gi|297844846|ref|XP_002890304.1|/0/proton-dependent oligopeptide transport family protein [Arabidopsis lyrata subsp. lyrata]
	gnl|UG|Rsa#S42001124	3.42032	5.03	1.60968	-
	CL10954.Contig3_CKA	3.41054	5.49855	2.08801	gi|15234401|ref|NP_194543.1|/3.06179e-98/ethylene-responsive transcription factor ERF054 [Arabidopsis thaliana]
	CL6065.Contig4_CKA	3.36062	5.40075	2.04013	gi|2160151|gb|AAB60773.1|/8.91205e-63/Strong similarity to Brassica aspartic protease (gb|X77260) [Arabidopsis thaliana]
	gi|161572062|gb|EY943254.1|EY943254	3.26615	5.33709	2.07094	gi|15228564|ref|NP_189545.1|/2.49561e-72/expansin A5 [Arabidopsis thaliana]
	CL2237.Contig1_CKA	3.10569	5.12258	2.0169	gi|18396693|ref|NP_566215.1|/1.1357e-86/uncharacterized protein [Arabidopsis thaliana]
	Unigene19128_CKA	3.24062	5.09666	1.85604	gi|15217443|ref|NP_177892.1|/0/auxin transporter-like protein 3 [Arabidopsis thaliana]
	gnl|UG|Rsa#S42049343	3.29918	5.11064	1.81146	gi|5921782|sp|O22652.1|CHSY_RAPSA/0/RecName: Full=Chalcone synthase; AltName: Full=Naringenin-chalcone synthase
	gi|156179236|gb|EW739382.1|EW739382	3.22768	5.16598	1.9383	gi|8778687|gb|AAF79695.1|AC020889_3/7.25027e-104/T1N15.8 [Arabidopsis thaliana]
	Unigene29191_CKA	3.13924	4.94714	1.8079	gi|297837199|ref|XP_002886481.1|/4.25656e-65/aspartyl protease family protein [Arabidopsis lyrata subsp. lyrata]
	gnl|UG|Rsa#S41980562	3.06262	4.9718	1.90919	gi|297796677|ref|XP_002866223.1|/2.74129e-49/hypothetical protein ARALYDRAFT_495865 [Arabidopsis lyrata subsp. lyrata]
	gi|332792788|gb|FY451566.1|FY451566	2.89958	4.84686	1.94728	gi|297811185|ref|XP_002873476.1|/1.14464e-116/hypothetical protein ARALYDRAFT_325615 [Arabidopsis lyrata subsp. lyrata]
	CL10638.Contig2_CKA	3.55428	7.26907	3.71479	-
	Unigene13963_CKA	3.34015	6.48148	3.14133	gi|22330612|ref|NP_177529.2|/0/UDP-glucosyl transferase 89B1 [Arabidopsis thaliana]
	gi|156171821|gb|EW731967.1|EW731967	3.47766	6.45548	2.97783	gi|116830349|gb|ABK28132.1|/9.33603e-61/unknown [Arabidopsis thaliana]
	Unigene8293_CKA	3.71867	6.76159	3.04292	gi|297826719|ref|XP_002881242.1|/1.0771e-52/hypothetical protein ARALYDRAFT_345035 [Arabidopsis lyrata subsp. lyrata]
	Unigene9196_CKA	2.60319	7.15256	4.54937	gi|297852574|ref|XP_002894168.1|/9.24142e-20/hypothetical protein ARALYDRAFT_314350 [Arabidopsis lyrata subsp. lyrata]
	gi|332791284|gb|FY452108.1|FY452108	2.56255	6.54586	3.98331	gi|110740481|dbj|BAF02134.1|/2.57762e-119/xylosidase [Arabidopsis thaliana]
	CL2855.Contig2_CKA	2.4588	5.68411	3.22531	gi|392311801|pdb|4EPL|A/0/Chain A, Crystal Structure Of Arabidopsis Thaliana Gh3.11 (Jar1) In Complex With Ja-Ile
	gnl|UG|Rsa#S42003983	2.24704	5.90454	3.6575	-
	CL811.Contig3_CKA	2.99805	5.97993	2.98189	gi|297793199|ref|XP_002864484.1|/0/predicted protein [Arabidopsis lyrata subsp. lyrata]
	gnl|UG|Rsa#S42024864	2.82558	5.99605	3.17047	gi|15238180|ref|NP_196067.1|/1.35357e-12/cyclin-dependent protein kinase inhibitor [Arabidopsis thaliana]
	Unigene25598_CKA	2.54429	5.05633	2.51204	gi|15221556|ref|NP_176458.1|/0/vacuolar-processing enzyme beta-isozyme [Arabidopsis thaliana]
	gi|156172933|gb|EW733079.1|EW733079	2.23122	5.23706	3.00584	gi|56130957|gb|AAV80210.1|/6.78814e-135/dihydroflavonol-4-reductase [Brassica rapa subsp. pekinensis]
E(II)	CL12457.Contig1_CKA	5.19614	3.52212	-1.67402	gi|12331173|emb|CAC24691.1|/7.19163e-152/efflux carrier of polar auxin transport [Brassica juncea]
	Unigene16333_CKA	5.20805	3.41109	-1.79696	gi|15240915|ref|NP_195740.1|/2.76643e-112/duplicated SANT DNA-binding domain-containing protein [Arabidopsis thaliana]
	CL10726.Contig2_CKA	5.54179	3.7896	-1.75219	gi|116831281|gb|ABK28594.1|/9.52481e-136/unknown [Arabidopsis thaliana]
	gi|158942001|gb|EX904333.1|EX904333	5.52072	3.75213	-1.7686	gi|169635720|emb|CAP09051.1|/1.78807e-100/flavone synthase [Arabidopsis thaliana]
	CL2627.Contig3_CKA	5.11836	3.7896	-1.32876	gi|15227205|ref|NP_179235.1|/0/purple acid phosphatase 10 [Arabidopsis thaliana]
	Unigene8829_CKA	4.87621	3.62521	-1.25099	gi|15233416|ref|NP_193816.1|/2.28865e-18/FAD-binding and BBE domain-containing protein [Arabidopsis thaliana]
	Unigene29711_CKA	4.67973	3.58184	-1.09789	gi|157849718|gb|ABV89642.1|/2.94709e-78/universal stress protein family protein [Brassica rapa]
	gnl|UG|Rsa#S41981262	4.58808	3.54202	-1.04606	gi|297827093|ref|XP_002881429.1|/2.42111e-111/ATCWINV4 [Arabidopsis lyrata subsp. lyrata]
	CL9911.Contig1_CKA	5.71428	4.17662	-1.53765	gi|297839089|ref|XP_002887426.1|/7.72958e-40/hypothetical protein ARALYDRAFT_895079 [Arabidopsis lyrata subsp. lyrata]
	gi|156169806|gb|EW729952.1|EW729952	5.26615	4.15525	-1.1109	gi|297851962|ref|XP_002893862.1|/9.38381e-60/bet v I allergen family protein [Arabidopsis lyrata subsp. lyrata]
	gi|332775448|gb|FY435950.1|FY435950	5.45118	4.41109	-1.04009	gi|297798718|ref|XP_002867243.1|/9.68331e-114/hypothetical protein ARALYDRAFT_913203 [Arabidopsis lyrata subsp. lyrata]
	CL592.Contig12_CKA	4.42195	2.75213	-1.66982	-
	Unigene1912_CKA	4.4936	2.89193	-1.60167	gi|15237949|ref|NP_197235.1|/0/glutamate decarboxylase 1 [Arabidopsis thaliana]
	gi|158942135|gb|EX904584.1|EX904584	4.88447	3.05879	-1.82569	gi|15229105|ref|NP_190491.1|/8.70188e-90/pectinesterase [Arabidopsis thaliana]
	CL3177.Contig1_CKA	4.17023	3.04852	-1.12171	gi|297803522|ref|XP_002869645.1|/4.79844e-135/aldose 1-epimerase family protein [Arabidopsis lyrata subsp. lyrata]
	Unigene28583_CKA	4.06511	3.007	-1.05811	gi|18401885|ref|NP_565677.1|/1.3737e-42/uncharacterized protein [Arabidopsis thaliana]
	CL6574.Contig1_CKA	3.97975	2.90732	-1.07243	gi|342162524|sp|Q9SHG5.2|C72C1_ARATH/0/RecName: Full=Cytochrome P450 72C1; AltName: Full=Protein CHIBI 2; AltName: Full=Protein DWARFISH WITH LOW FERTILITY; AltName: Full=Protein SHRINK 1; AltName: Full=Protein SUPPRESSOR OF PHYB-4 PROTEIN 7
	Unigene1820_CKA	4.03774	2.86175	-1.17599	gi|15225787|ref|NP_180866.1|/1.86118e-155/Nitrile-specifier protein 2 [Arabidopsis thaliana]
	Unigene20094_CKA	4.00312	2.81708	-1.18604	gi|18412129|ref|NP_565191.1|/0/curculin-like (mannose-binding) lectin-like protein [Arabidopsis thaliana]
	CL7020.Contig1_CKA	4.37578	2.94714	-1.42863	gi|30687381|ref|NP_181344.2|/7.12521e-144/myb/SANT-like DNA-binding domain-containing protein [Arabidopsis thaliana]
	Unigene2374_CKA	4.27121	2.89652	-1.37469	gi|15232873|ref|NP_189435.1|/0/tetratricopeptide repeat domain-containing protein [Arabidopsis thaliana]
	gi|332782520|gb|FY443539.1|FY443539	4.27875	2.93046	-1.34829	gi|297812483|ref|XP_002874125.1|/1.08694e-96/hypothetical protein ARALYDRAFT_910349 [Arabidopsis lyrata subsp. lyrata]
	gi|166136898|gb|FD568884.1|FD568884	4.23546	2.8547	-1.38076	gi|30685518|ref|NP_567633.2|/1.36379e-83/Subtilase family protein [Arabidopsis thaliana]
	gi|332789751|gb|FY447658.1|FY447658	4.30157	3.14324	-1.15833	gi|297790798|ref|XP_002863284.1|/8.61231e-76/gamma interferon responsive lysosomal thiol reductase family protein [Arabidopsis lyrata subsp. lyrata]
	CL5948.Contig1_CKA	3.77311	2.3535	-1.41961	gi|79495718|ref|NP_195059.3|/0/plant glycogenin-like starch initiation protein 3 [Arabidopsis thaliana]
	CL878.Contig7_CKA	3.86068	2.48857	-1.37211	gi|222160692|gb|ACM47495.1|/4.87047e-104/ferritin [Brassica juncea]
	CL13706.Contig1_CKA	3.64486	2.29561	-1.34924	gi|15221201|ref|NP_172673.1|/9.18668e-35/extensin-like protein [Arabidopsis thaliana]
	CL13794.Contig2_CKA	3.64758	2.19769	-1.44989	gi|297839043|ref|XP_002887403.1|/6.92809e-53/hypothetical protein ARALYDRAFT_895043 [Arabidopsis lyrata subsp. lyrata]
	Unigene21902_CKA	3.78494	2.24117	-1.54377	gi|297818158|ref|XP_002876962.1|/3.74886e-100/CYP71B34 [Arabidopsis lyrata subsp. lyrata]
	gnl|UG|Rsa#S42005898	3.52778	2.08916	-1.43862	gi|297798494|ref|XP_002867131.1|/6.92948e-97/cyclase family protein [Arabidopsis lyrata subsp. lyrata]
	Unigene26206_CKA	4.05887	2.40282	-1.65604	gi|297851934|ref|XP_002893848.1|/2.81648e-68/hypothetical protein ARALYDRAFT_473644 [Arabidopsis lyrata subsp. lyrata]
	Unigene26340_CKA	4.11509	2.31155	-1.80353	gi|297835094|ref|XP_002885429.1|/0/hypothetical protein ARALYDRAFT_479643 [Arabidopsis lyrata subsp. lyrata]
	CL6465.Contig2_CKA	3.44113	1.7156	-1.72553	gi|297842041|ref|XP_002888902.1|/3.74683e-142/hypothetical protein ARALYDRAFT_476431 [Arabidopsis lyrata subsp. lyrata]
	Unigene7306_CKA	3.85245	1.8636	-1.98884	gi|297811731|ref|XP_002873749.1|/0/hypothetical protein ARALYDRAFT_488438 [Arabidopsis lyrata subsp. lyrata]
	CL12169.Contig1_CKA	3.23565	2.0682	-1.16745	gi|27372775|gb|AAO03559.1|/0/lipoxygenase 2 [Brassica napus]
	CL8901.Contig5_CKA	3.21087	2.08916	-1.12171	gi|15232290|ref|NP_188687.1|/9.49127e-31/Transmembrane proteins 14C [Arabidopsis thaliana]
	CL7722.Contig1_CKA	3.17023	1.96363	-1.2066	gi|312282725|dbj|BAJ34228.1|/2.18159e-104/unnamed protein product [Thellungiella halophila]
	CL1709.Contig3_CKA	3.02206	1.8565	-1.16556	gi|15239203|ref|NP_196188.1|/1.18756e-139/cytochrome P450 90A1 [Arabidopsis thaliana]
	Unigene28448_CKA	3.05753	2.02265	-1.03488	gi|75309777|sp|Q9FUZ1.1|METK2_BRAJU/0/RecName: Full=S-adenosylmethionine synthase 2; Short=AdoMet synthase 2; AltName: Full=Methionine adenosyltransferase 2; Short=MAT 2
	gi|161574212|gb|EY945692.1|EY945692	3.01823	1.96363	-1.05459	gi|10176803|dbj|BAB09991.1|/7.03609e-29/mutator-like transposase-like [Arabidopsis thaliana]
	gnl|UG|Rsa#S41975759	3.09351	1.98225	-1.11127	gi|21592963|gb|AAM64912.1|/1.5337e-111/unknown [Arabidopsis thaliana]
	CL871.Contig3_CKA	3.19236	1.87466	-1.3177	gi|8778409|gb|AAF79417.1|AC068197_27/7.42712e-41/F16A14.5 [Arabidopsis thaliana]
	gi|332775148|gb|FY433670.1|FY433670	3.17527	1.82035	-1.35492	-
	CL2373.Contig1_CKA	3.42135	2.30067	-1.12068	gi|2944180|gb|AAC39370.1|/5.41928e-176/trehalose-6-phosphate phosphatase [Arabidopsis thaliana]
	CL90.Contig1_CKA	3.35807	2.23891	-1.11917	gi|72384477|gb|AAZ67593.1|/1.96949e-147/80A08_8 [Brassica rapa subsp. pekinensis]
	gi|332787971|gb|FY445373.1|FY445373	3.37021	2.28418	-1.08603	gi|297841499|ref|XP_002888631.1|/1.93919e-47/hypothetical protein ARALYDRAFT_894547 [Arabidopsis lyrata subsp. lyrata]
	CL8081.Contig1_CKA	3.35703	2.11022	-1.2468	gi|297802110|ref|XP_002868939.1|/7.8436e-104/hypothetical protein ARALYDRAFT_353011 [Arabidopsis lyrata subsp. lyrata]
	gi|156175248|gb|EW735394.1|EW735394	3.40069	2.1887	-1.212	gi|297804080|ref|XP_002869924.1|/4.52672e-68/FAD-binding domain-containing protein [Arabidopsis lyrata subsp. lyrata]
	CL11043.Contig1_CKA	2.70674	1.14964	-1.55709	gi|18415308|ref|NP_567585.1|/0/Pectinacetylesterase family protein [Arabidopsis thaliana]
	CL11211.Contig1_CKA	2.58356	1.12764	-1.45592	gi|297810457|ref|XP_002873112.1|/0/ATCSLA09 [Arabidopsis lyrata subsp. lyrata]
	CL2780.Contig1_CKA	2.56684	1.13091	-1.43592	gi|297808655|ref|XP_002872211.1|/6.74594e-154/hypothetical protein ARALYDRAFT_489472 [Arabidopsis lyrata subsp. lyrata]
	gi|158942103|gb|EX904552.1|EX904552	2.58707	1.1935	-1.39357	gi|312281843|dbj|BAJ33787.1|/8.26269e-122/unnamed protein product [Thellungiella halophila]
	gnl|UG|Rsa#S42027645	2.64002	1.18538	-1.45465	gi|5360792|dbj|BAA82151.1|/8.47285e-115/myrosinase binding protein [Arabidopsis thaliana]
	Unigene8639_CKA	2.8025	1.05674	-1.74576	gi|30693130|ref|NP_198582.2|/4.73321e-119/cysteine-rich repeat secretory protein 60 [Arabidopsis thaliana]
	gi|332776680|gb|FY428764.1|FY428764	2.95819	1.00854	-1.94964	gi|226507689|ref|NP_001147103.1|/1.5461e-35/zinc finger homeodomain protein 1 [Zea mays]
	CL5022.Contig1_CKA	2.65734	1.40635	-1.25099	-
	Unigene9816_CKA	2.70104	1.4262	-1.27484	gi|15222715|ref|NP_173968.1|/4.34501e-33/carbohydrate-binding X8 domain-containing protein [Arabidopsis thaliana]
	CL789.Contig3_CKA	2.80482	1.52212	-1.2827	gi|27372775|gb|AAO03559.1|/3.70063e-166/lipoxygenase 2 [Brassica napus]
	Unigene34174_CKA	2.78007	1.45069	-1.32938	gi|297804708|ref|XP_002870238.1|/3.90391e-50/hydroperoxide lyase [Arabidopsis lyrata subsp. lyrata]
	gnl|UG|Rsa#S42027877	2.8615	1.61641	-1.24509	gi|297803704|ref|XP_002869736.1|/1.94068e-72/hypothetical protein ARALYDRAFT_492450 [Arabidopsis lyrata subsp. lyrata]
	CL11171.Contig1_CKA	2.65933	1.62758	-1.03175	-
	CL8167.Contig2_CKA	2.69353	1.64438	-1.04916	gi|75249499|sp|Q940J9.1|PMT8_ARATH/0/RecName: Full=Probable methyltransferase PMT8
	Unigene29698_CKA	2.72224	1.64117	-1.08107	-
	gnl|UG|Rsa#S42007465	2.77118	1.70848	-1.0627	gi|297832826|ref|XP_002884295.1|/2.23812e-66/hypothetical protein ARALYDRAFT_317083 [Arabidopsis lyrata subsp. lyrata]
	Unigene22098_CKA	2.62067	1.55179	-1.06889	gi|297848502|ref|XP_002892132.1|/8.02071e-115/hypothetical protein ARALYDRAFT_470256 [Arabidopsis lyrata subsp. lyrata]
	CL6541.Contig2_CKA	2.57135	1.4782	-1.09315	gi|14148975|emb|CAC39107.1|/1.99393e-152/ACC oxidase [Brassica rapa subsp. rapa]
	gnl|UG|Rsa#S43007566	2.57544	1.43561	-1.13983	gi|79314090|ref|NP_001030803.1|/1.36498e-60/bifunctional inhibitor/lipid-transfer protein/seed storage 2S albumin-like protein [Arabidopsis thaliana]
	gnl|UG|Rsa#S41979081	2.55365	1.37784	-1.17581	gi|297833450|ref|XP_002884607.1|/6.55658e-08/hypothetical protein ARALYDRAFT_477990 [Arabidopsis lyrata subsp. lyrata]
	gi|158942613|gb|EX904474.1|EX904474	2.96308	1.34617	-1.61691	gi|297842109|ref|XP_002888936.1|/4.50653e-71/hypothetical protein ARALYDRAFT_895220 [Arabidopsis lyrata subsp. lyrata]
	gi|332777124|gb|FY436646.1|FY436646	3.06896	1.60691	-1.46205	gi|297804708|ref|XP_002870238.1|/4.86997e-81/hydroperoxide lyase [Arabidopsis lyrata subsp. lyrata]
	CL9673.Contig1_CKA	2.21852	1.07373	-1.14479	gi|18398539|ref|NP_565425.1|/6.14554e-48/Rossmann-fold NAD(P)-binding domain-containing protein [Arabidopsis thaliana]
	gi|332786465|gb|FY444989.1|FY444989	2.25313	1.20734	-1.04579	gi|312281519|dbj|BAJ33625.1|/1.79827e-78/unnamed protein product [Thellungiella halophila]
	CL6890.Contig2_CKA	3.6001	1.12569	-2.47441	gi|297823503|ref|XP_002879634.1|/8.22016e-69/hypothetical protein ARALYDRAFT_482676 [Arabidopsis lyrata subsp. lyrata]
	Unigene27714_CKA	4.42672	2.2675	-2.15922	gi|4033353|emb|CAA11416.1|/0/ATP sulfurylase [Brassica juncea]
	CL4672.Contig3_CKA	4.34697	1.6024	-2.74457	gi|222427551|dbj|BAH20736.1|/0/beta-amylase [Raphanus sativus]
	gi|158940592|gb|EX902929.1|EX902929	4.11246	1.4897	-2.62276	gi|130845790|gb|ABO32545.1|/1.83766e-127/LOX [Brassica oleracea var. gemmifera]
	CL8195.Contig1_CKA	4.59842	2.03236	-2.56606	gi|297851090|ref|XP_002893426.1|/1.18629e-137/predicted protein [Arabidopsis lyrata subsp. lyrata]
	gi|332775200|gb|FY433722.1|FY433722	4.47766	1.81163	-2.66603	gi|186511755|ref|NP_193149.2|/1.11057e-152/xyloglucan:xyloglucosyl transferase [Arabidopsis thaliana]
	gnl|UG|Rsa#S42025705	4.34015	1.87343	-2.46672	gi|297834454|ref|XP_002885109.1|/8.44864e-89/hypothetical protein ARALYDRAFT_897880 [Arabidopsis lyrata subsp. lyrata]
F	CL4263.Contig1_CKA	6.17304	7.97486	1.80181	gi|297833948|ref|XP_002884856.1|/1.25841e-84/predicted protein [Arabidopsis lyrata subsp. lyrata]
	CL4660.Contig1_CKA	6.42762	8.14444	1.71683	gi|297810599|ref|XP_002873183.1|/9.04397e-34/predicted protein [Arabidopsis lyrata subsp. lyrata]
	CL2560.Contig1_CKA	6.37578	7.7896	1.41383	gi|75323650|sp|Q6ICW6.1|WNK11_ARATH/3.0126e-81/RecName: Full=Probable serine/threonine-protein kinase WNK11; Short=AtWNK11; AltName: Full=Protein kinase with no lysine 11
	CL6969.Contig3_CKA	6.42762	7.67162	1.244	gi|15222072|ref|NP_172738.1|/1.23182e-142/UDP-D-glucose/UDP-D-galactose 4-epimerase 1 [Arabidopsis thaliana]
	Unigene34078_CKA	6.11626	7.36993	1.25368	gi|166798283|gb|ABY89687.1|/2.61381e-30/flavonoid 3` hydroxylase 1 protein [Brassica rapa subsp. campestris]
	Unigene34967_CKA	6.15778	7.32278	1.16501	gi|166798283|gb|ABY89687.1|/3.08411e-39/flavonoid 3` hydroxylase 1 protein [Brassica rapa subsp. campestris]
	gi|156163571|gb|EW723717.1|EW723717	5.97242	7.19769	1.22527	gi|15226162|ref|NP_178819.1|/4.86607e-50/Zinc knuckle (CCHC-type) family protein [Arabidopsis thaliana]
	Unigene11751_CKA	7.21462	8.32278	1.10816	-
	Unigene7954_CKA	7.24704	8.46203	1.21498	gi|215512252|gb|ACJ68117.1|/2.73093e-48/putative indole-3-acetic acid-amido synthetase [Brassica napus]
	CL5361.Contig1_CKA	5.41054	7.61272	2.20218	gi|18398508|ref|NP_565423.1|/2.56178e-28/uncharacterized protein [Arabidopsis thaliana]
	CL3529.Contig2_CKA	5.35808	7.36529	2.00721	gi|297797089|ref|XP_002866429.1|/7.76982e-77/hypothetical protein ARALYDRAFT_919377 [Arabidopsis lyrata subsp. lyrata]
	Unigene25551_CKA	5.28501	7.34655	2.06154	-
	Unigene25833_CKA	5.74312	7.53303	1.78991	gi|297809619|ref|XP_002872693.1|/0/aspartyl protease family protein [Arabidopsis lyrata subsp. lyrata]
	CL13357.Contig1_CKA	5.14062	6.85293	1.71231	gi|15237803|ref|NP_197755.1|/9.24934e-136/MTN3-like protein [Arabidopsis thaliana]
	CL5538.Contig3_CKA	4.94106	6.74975	1.80869	gi|297799896|ref|XP_002867832.1|/0/proton-dependent oligopeptide transport family protein [Arabidopsis lyrata subsp. lyrata]
	CL85.Contig1_CKA	4.69065	6.68535	1.9947	gi|297833492|ref|XP_002884628.1|/3.25783e-109/ATPAP15/PAP15 [Arabidopsis lyrata subsp. lyrata]
	Unigene179_CKA	4.82558	6.77566	1.95008	-
	CL52.Contig10_CKA	4.79959	6.49004	1.69046	gi|297829560|ref|XP_002882662.1|/0/hypothetical protein ARALYDRAFT_897210 [Arabidopsis lyrata subsp. lyrata]
	gi|158927613|gb|EX900613.1|EX900613	4.77311	6.29861	1.5255	gi|297806393|ref|XP_002871080.1|/2.74645e-87/hypothetical protein ARALYDRAFT_908304 [Arabidopsis lyrata subsp. lyrata]
	CL11748.Contig1_CKA	5.14751	6.44671	1.29921	gi|297825065|ref|XP_002880415.1|/3.38148e-38/hypothetical protein ARALYDRAFT_481069 [Arabidopsis lyrata subsp. lyrata]
	CL811.Contig2_CKA	5.23546	6.47459	1.23914	gi|297793199|ref|XP_002864484.1|/2.4114e-44/predicted protein [Arabidopsis lyrata subsp. lyrata]
	Unigene29696_CKA	5.34015	6.41109	1.07094	gi|297793017|ref|XP_002864393.1|/3.45989e-06/protease inhibitor/seed storage/lipid transfer protein family protein [Arabidopsis lyrata subsp. lyrata]
	CL4865.Contig2_CKA	5.60319	6.81708	1.21389	gi|297802218|ref|XP_002868993.1|/0/hypothetical protein ARALYDRAFT_490882 [Arabidopsis lyrata subsp. lyrata]
	gi|332779990|gb|FY439966.1|FY439966	5.66208	6.85735	1.19527	gi|297827665|ref|XP_002881715.1|/1.04055e-96/bet v I allergen family protein [Arabidopsis lyrata subsp. lyrata]
	gi|166147198|gb|FD579812.1|FD579812	5.39326	6.94714	1.55388	gi|297842151|ref|XP_002888957.1|/2.68529e-94/strictosidine synthase family protein [Arabidopsis lyrata subsp. lyrata]
	gnl|UG|Rsa#S42564254	5.26615	6.81708	1.55093	gi|15228564|ref|NP_189545.1|/2.42195e-87/expansin A5 [Arabidopsis thaliana]
	CL2920.Contig2_CKA	5.87621	9.28638	3.41017	gi|297852228|ref|XP_002893995.1|/0/nodulin MtN21 family protein [Arabidopsis lyrata subsp. lyrata]
	CL4954.Contig3_CKA	4.63293	8.84905	4.21612	gi|312282829|dbj|BAJ34280.1|/3.73455e-36/unnamed protein product [Thellungiella halophila]
	gi|332776484|gb|FY428568.1|FY428568	4.71866	8.30348	3.58482	gi|297795695|ref|XP_002865732.1|/3.37734e-151/beta-xylosidase 1 [Arabidopsis lyrata subsp. lyrata]
	gnl|UG|Rsa#S41980071	5.07712	8.5224	3.44528	gi|18417181|ref|NP_567806.1|/2.06015e-57/early nodulin-like protein 3 [Arabidopsis thaliana]
	gi|156174195|gb|EW734341.1|EW734341	7.4191	9.69834	2.27924	gi|15224208|ref|NP_181834.1|/5.67585e-51/ILI1 binding bHLH 1 protein [Arabidopsis thaliana]
	gnl|UG|Rsa#S42049283	7.27526	9.64737	2.37211	gi|21102|emb|CAA48610.1|/0/hydroxymethylglutaryl-CoA reductase (NADPH) [Raphanus sativus]
	CL476.Contig1_CKA	6.58047	4.17662	-2.40384	gi|312283419|dbj|BAJ34575.1|/2.22317e-77/unnamed protein product [Thellungiella halophila]
	Unigene15945_CKA	6.66928	4.51543	-2.15385	gi|297851090|ref|XP_002893426.1|/3.55559e-27/predicted protein [Arabidopsis lyrata subsp. lyrata]
	Unigene15944_CKA	6.40481	4.61272	-1.79208	gi|297851090|ref|XP_002893426.1|/4.93929e-37/predicted protein [Arabidopsis lyrata subsp. lyrata]
	gi|332788782|gb|FY441360.1|FY441360	6.13717	4.44671	-1.69045	gi|297849384|ref|XP_002892573.1|/9.58721e-84/hypothetical protein ARALYDRAFT_888316 [Arabidopsis lyrata subsp. lyrata]
	CL7162.Contig1_CKA	6.78984	5.73569	-1.05415	gi|15228090|ref|NP_181250.1|/7.29407e-178/peroxidase [Arabidopsis thaliana]
	gnl|UG|Rsa#S42565886	6.76567	5.44671	-1.31896	gi|297829992|ref|XP_002882878.1|/1.79536e-16/hypothetical protein ARALYDRAFT_478858 [Arabidopsis lyrata subsp. lyrata]
	gi|161566295|gb|EY937839.1|EY937839	6.39272	5.24777	-1.14495	gi|18418018|ref|NP_567894.1|/8.03332e-104/uncharacterized protein [Arabidopsis thaliana]
	CL2843.Contig6_CKA	8.21574	6.80555	-1.41019	gi|4432807|gb|AAD20658.1|/0/putative retroelement pol polyprotein [Arabidopsis thaliana]
	Unigene22088_CKA	8.25902	6.60486	-1.65415	gi|297803066|ref|XP_002869417.1|/4.37103e-17/hypothetical protein ARALYDRAFT_913531 [Arabidopsis lyrata subsp. lyrata]
	Unigene9067_CKA	8.36695	6.61272	-1.75423	gi|297793807|ref|XP_002864788.1|/3.53088e-19/invertase/pectin methylesterase inhibitor family protein [Arabidopsis lyrata subsp. lyrata]
	CL8195.Contig3_CKA	7.87931	6.22871	-1.6506	gi|297830718|ref|XP_002883241.1|/3.577e-76/hypothetical protein ARALYDRAFT_479561 [Arabidopsis lyrata subsp. lyrata]
	gi|156175019|gb|EW735165.1|EW735165	7.86372	6.51543	-1.34829	gi|297827093|ref|XP_002881429.1|/3.30052e-105/ATCWINV4 [Arabidopsis lyrata subsp. lyrata]
	gi|166146072|gb|FD579692.1|FD579692	7.61068	5.51543	-2.09525	gi|297839475|ref|XP_002887619.1|/2.19544e-94/T4O12.13 [Arabidopsis lyrata subsp. lyrata]
	gi|166151301|gb|FD583626.1|FD583626	7.42762	5.70387	-1.72374	gi|8778808|gb|AAF79815.1|AC007396_8/4.00489e-66/T4O12.13 [Arabidopsis thaliana]
	gnl|UG|Rsa#S41974812	8.42032	5.84405	-2.57627	gi|18410924|ref|NP_565116.1|/1.55959e-37/gibberellin-regulated protein 1 [Arabidopsis thaliana]
	gi|158928921|gb|EX901153.1|EX901153	6.8435	3.3522	-3.49131	gi|15234648|ref|NP_194746.1|/2.76232e-104/peroxidase 45 [Arabidopsis thaliana]
	gnl|UG|Rsa#S42570740	7.24704	4.08916	-3.15788	gi|15224803|ref|NP_179549.1|/3.34022e-66/aminocyclopropanecarboxylate oxidase [Arabidopsis thaliana]
G	CL202.Contig1_CKA	4.41054	10.489	6.07843	gi|253762016|gb|ACT35472.1|/2.57139e-156/peroxidase 30, partial [Brassica rapa]
	CL11321.Contig1_CKA	10.3166	17.1933	6.87668	gi|297799136|ref|XP_002867452.1|/6.13449e-24/hypothetical protein ARALYDRAFT_913685 [Arabidopsis lyrata subsp. lyrata]
	CL5406.Contig2_CKA	9.61864	12.4875	2.86889	gi|297811629|ref|XP_002873698.1|/9.27546e-80/proton-dependent oligopeptide transport family protein [Arabidopsis lyrata subsp. lyrata]
	CL3205.Contig7_CKA	9.40667	12.2401	2.83344	gi|297815282|ref|XP_002875524.1|/2.52273e-116/transferase family protein [Arabidopsis lyrata subsp. lyrata]
	Unigene17918_CKA	9.1772	12.0869	2.90966	gi|297796995|ref|XP_002866382.1|/3.09668e-20/predicted protein [Arabidopsis lyrata subsp. lyrata]
	Unigene11605_CKA	9.18268	11.8011	2.61842	gi|30693725|ref|NP_568587.2|/7.8478e-93/omega-hydroxypalmitate O-feruloyl transferase [Arabidopsis thaliana]
	Unigene17600_CKA	9.34396	12.7756	3.43168	gi|297837785|ref|XP_002886774.1|/1.74229e-82/hypothetical protein ARALYDRAFT_893811 [Arabidopsis lyrata subsp. lyrata]
	CL5407.Contig1_CKA	9.79076	12.1705	2.37969	gi|42573251|ref|NP_974722.1|/4.15778e-22/uncharacterized protein [Arabidopsis thaliana]
	Unigene20104_CKA	10.1236	12.6438	2.52024	gi|297802254|ref|XP_002869011.1|/4.63299e-35/hypothetical protein ARALYDRAFT_490932 [Arabidopsis lyrata subsp. lyrata]
	gnl|UG|Rsa#S42024743	10.1766	12.6143	2.43772	gi|42565909|ref|NP_190964.2|/8.0839e-90/major facilitator protein [Arabidopsis thaliana]
	Unigene17799_CKA	9.40043	11.0057	1.60527	gi|297818436|ref|XP_002877101.1|/4.82046e-174/abc transporter family protein [Arabidopsis lyrata subsp. lyrata]
	CL4851.Contig1_CKA	9.83383	11.2658	1.43193	gi|18409879|ref|NP_565020.1|/4.1586e-126/uncharacterized protein [Arabidopsis thaliana]
	Unigene11270_CKA	9.69038	11.3261	1.63572	gi|356530375|ref|XP_003533757.1|/2.47119e-50/PREDICTED: tryptophan aminotransferase-related protein 4-like [Glycine max]
	gnl|UG|Rsa#S41981882	9.56502	11.3364	1.77138	gi|297848506|ref|XP_002892134.1|/6.05878e-39/hypothetical protein ARALYDRAFT_470261 [Arabidopsis lyrata subsp. lyrata]
	CL403.Contig1_CKA	9.37395	11.3991	2.02513	gi|297820132|ref|XP_002877949.1|/6.19626e-89/proton-dependent oligopeptide transport family protein [Arabidopsis lyrata subsp. lyrata]
	gi|161564652|gb|EY936076.1|EY936076	9.42734	11.5162	2.08886	gi|18420859|ref|NP_568463.1|/7.44509e-86/cytochrome P450, family 714, subfamily A, polypeptide 1 [Arabidopsis thaliana]
	Unigene27995_CKA	9.05736	11.3507	2.29333	gi|15228269|ref|NP_187645.1|/2.32168e-73/phenylalanine ammonia-lyase 4 [Arabidopsis thaliana]
	gi|161567421|gb|EY938637.1|EY938637	9.2337	11.5941	2.36044	gi|390981208|pdb|4EWV|A/1.28484e-104/Chain A, Crystal Structure Of Gh3.12 In Complex With Ampcpp
	CL1389.Contig1_CKA	8.43794	10.4907	2.05279	gi|297795355|ref|XP_002865562.1|/7.0762e-161/peroxidase 64 [Arabidopsis lyrata subsp. lyrata]
	gnl|UG|Rsa#S42569157	8.43043	10.2928	1.86235	gi|297838997|ref|XP_002887380.1|/1.08378e-06/hypothetical protein ARALYDRAFT_316133 [Arabidopsis lyrata subsp. lyrata]
	gi|156174807|gb|EW734953.1|EW734953	8.84121	10.8879	2.04669	gi|166798287|gb|ABY89689.1|/2.48063e-82/flavanone 3-hydroxylase 1 protein [Brassica rapa subsp. campestris]
	CL6407.Contig2_CKA	10.6027	13.2981	2.69543	gi|15224208|ref|NP_181834.1|/1.74153e-51/ILI1 binding bHLH 1 protein [Arabidopsis thaliana]
	Unigene3010_CKA	11.0642	13.7879	2.72364	gi|15219703|ref|NP_171928.1|/6.82461e-35/uncharacterized protein [Arabidopsis thaliana]
	Unigene18186_CKA	11.4318	13.2963	1.86449	-
	Unigene20105_CKA	11.2691	13.4413	2.17222	gi|297802254|ref|XP_002869011.1|/2.58615e-64/hypothetical protein ARALYDRAFT_490932 [Arabidopsis lyrata subsp. lyrata]
	Unigene13182_CKA	11.2235	12.7755	1.55206	gi|297852118|ref|XP_002893940.1|/2.81346e-32/predicted protein [Arabidopsis lyrata subsp. lyrata]
	CL5261.Contig1_CKA	10.801	12.694	1.89294	gi|50261255|gb|AAT72298.1|/8.51444e-167/CBRCI35 [Capsella bursa-pastoris]
	gi|161572999|gb|EY945186.1|EY945186	10.6143	12.8072	2.19293	-
	gi|161568748|gb|EY940297.1|EY940297	10.9317	13.082	2.15037	gi|18420859|ref|NP_568463.1|/2.32686e-59/cytochrome P450, family 714, subfamily A, polypeptide 1 [Arabidopsis thaliana]
	Unigene7389_CKA	11.6998	13.0238	1.32406	gi|116830555|gb|ABK28235.1|/6.02645e-71/unknown [Arabidopsis thaliana]
	gi|332787927|gb|FY445329.1|FY445329	11.9435	13.3451	1.40158	-
	Unigene5587_CKA	9.97812	13.956	3.97783	gi|15230488|ref|NP_190712.1|/3.65571e-24/strictosidine synthase family protein [Arabidopsis thaliana]
	gi|167438291|gb|FD947041.1|FD947041	13.1226	14.6324	1.50978	gi|30315953|sp|Q9SUS9.1|CPR4_ARATH/7.70175e-102/RecName: Full=Probable cysteine proteinase At4g11320; Flags: Precursor
	CL9136.Contig1_CKA	11.2518	9.80247	-1.44932	gi|83032262|gb|ABB97042.1|/5.22826e-86/unknown [Brassica rapa]
	gi|161566190|gb|EY937734.1|EY937734	11.0897	9.16067	-1.92906	gi|297800118|ref|XP_002867943.1|/7.60447e-87/hypothetical protein ARALYDRAFT_914728 [Arabidopsis lyrata subsp. lyrata]
	CL5548.Contig6_CKA	12.7642	10.3388	-2.42549	gi|15229105|ref|NP_190491.1|/4.06236e-39/pectinesterase [Arabidopsis thaliana]
	Unigene12300_CKA	13.2722	11.0306	-2.24165	gi|297846304|ref|XP_002891033.1|/1.76986e-18/predicted protein [Arabidopsis lyrata subsp. lyrata]
	Unigene6330_CKA	13.342	11.9859	-1.35607	gi|297852118|ref|XP_002893940.1|/2.82381e-16/predicted protein [Arabidopsis lyrata subsp. lyrata]
	gi|156171548|gb|EW731694.1|EW731694	12.8546	11.2316	-1.62296	-
	gi|156163898|gb|EW724044.1|EW724044	12.4461	11.0818	-1.36428	gi|297806385|ref|XP_002871076.1|/1.07483e-79/phosphoglycerate/bisphosphoglycerate mutase family protein [Arabidopsis lyrata subsp. lyrata]
	gnl|UG|Rsa#S42007755	12.6396	11.235	-1.40457	gi|297844644|ref|XP_002890203.1|/5.47277e-72/soul heme-binding family protein [Arabidopsis lyrata subsp. lyrata]
	gnl|UG|Rsa#S42568023	14.2517	12.8105	-1.44123	gi|297793807|ref|XP_002864788.1|/2.92384e-65/invertase/pectin methylesterase inhibitor family protein [Arabidopsis lyrata subsp. lyrata]
	gi|161577270|gb|EY948674.1|EY948674	13.2647	9.60467	-3.66	gi|887939|gb|AAB06310.1|/3.66969e-36/GAST1 protein homolog [Arabidopsis thaliana]
H	Unigene16543_CKA	-5.16168	-14.2893	-9.12761	-
	gi|158924926|gb|EX897562.1|EX897562	-3.63385	-13.6807	-10.0468	gi|24417312|gb|AAN60266.1|/1.0577e-44/unknown [Arabidopsis thaliana]
	Unigene29700_CKA	-1.80728	-12.0901	-10.2829	gi|148908697|gb|ABR17456.1|/1.1283e-13/unknown [Picea sitchensis]
	Unigene7254_CKA	-1.561	-11.9122	-10.3512	gi|79325093|ref|NP_001031631.1|/4.47977e-42/uncharacterized protein [Arabidopsis thaliana]
	Unigene8072_CKA	-2.22689	-10.7691	-8.54218	gi|294461532|gb|ADE76327.1|/2.27037e-146/unknown [Picea sitchensis]
