# Supplementary material for: Transcriptional identification and characterization of differentially expressed genes associated with embryogenesis in radish (Raphanus sativus L.)
Source: Sci Rep. 2016 Feb 23;6:21652. doi: 10.1038/srep21652 (PMC4763228; doi:10.1038/srep21652)
Supplement: Supplementary Table S4 [file srep21652-s5.xls]

## Sheet: Sheet1
Supplementary Table S4: GO functional enrichment analysis at early stage of embryogenesis.
Terms for NAU-DY13_0DAP-VS-NAU-DY13_7DAP_C	Terms from the Process Ontology with p-value as good or better than 1
Gene Ontology term	Cluster frequency	Genome frequency of use	Corrected P-value
chromosome	93 out of 3404 genes, 2.7%	1176 out of 106889 genes, 1.1%	4.69e-13
cell wall	172 out of 3404 genes, 5.1%	3153 out of 106889 genes, 2.9%	1.85e-09
chromosomal part	68 out of 3404 genes, 2.0%	898 out of 106889 genes, 0.8%	1.58e-08
microtubule cytoskeleton	69 out of 3404 genes, 2.0%	1088 out of 106889 genes, 1.0%	1.48e-05
anchored to membrane	53 out of 3404 genes, 1.6%	793 out of 106889 genes, 0.7%	9.36e-05
cytoskeleton	75 out of 3404 genes, 2.2%	1410 out of 106889 genes, 1.3%	0.00277
cytoplasmic chromosome	14 out of 3404 genes, 0.4%	159 out of 106889 genes, 0.1%	0.10752
chromatin	31 out of 3404 genes, 0.9%	521 out of 106889 genes, 0.5%	0.13976
intrinsic to membrane	420 out of 3404 genes, 12.3%	11397 out of 106889 genes, 10.7%	0.15353
mismatch repair complex	2 out of 3404 genes, 0.1%	2 out of 106889 genes, 0.0%	0.17945
chromosome, centromeric region	6 out of 3404 genes, 0.2%	45 out of 106889 genes, 0.0%	0.51634
cell periphery	353 out of 3404 genes, 10.4%	9688 out of 106889 genes, 9.1%	0.76978
external encapsulating structure	323 out of 3404 genes, 9.5%	8962 out of 106889 genes, 8.4%	1
nuclear chromosome	10 out of 3404 genes, 0.3%	136 out of 106889 genes, 0.1%	1
spindle microtubule	2 out of 3404 genes, 0.1%	6 out of 106889 genes, 0.0%	1
kinesin complex	2 out of 3404 genes, 0.1%	8 out of 106889 genes, 0.0%	1
condensed chromosome	5 out of 3404 genes, 0.1%	53 out of 106889 genes, 0.0%	1
nucleolus	3 out of 3404 genes, 0.1%	21 out of 106889 genes, 0.0%	1
nucleolar part	3 out of 3404 genes, 0.1%	21 out of 106889 genes, 0.0%	1
cytoskeletal part	12 out of 3404 genes, 0.4%	228 out of 106889 genes, 0.2%	1
cell surface	3 out of 3404 genes, 0.1%	32 out of 106889 genes, 0.0%	1
nuclear chromatin	5 out of 3404 genes, 0.1%	76 out of 106889 genes, 0.1%	1
nuclear chromosome part	5 out of 3404 genes, 0.1%	76 out of 106889 genes, 0.1%	1
microtubule	8 out of 3404 genes, 0.2%	148 out of 106889 genes, 0.1%	1
replication fork	3 out of 3404 genes, 0.1%	36 out of 106889 genes, 0.0%	1
microtubule associated complex	2 out of 3404 genes, 0.1%	21 out of 106889 genes, 0.0%	1
spindle	5 out of 3404 genes, 0.1%	87 out of 106889 genes, 0.1%	1
SWI/SNF superfamily-type complex	2 out of 3404 genes, 0.1%	22 out of 106889 genes, 0.0%	1
integral to membrane	23 out of 3404 genes, 0.7%	582 out of 106889 genes, 0.5%	1
preribosome	2 out of 3404 genes, 0.1%	24 out of 106889 genes, 0.0%	1
cell projection	14 out of 3404 genes, 0.4%	335 out of 106889 genes, 0.3%	1
endocytic vesicle	2 out of 3404 genes, 0.1%	30 out of 106889 genes, 0.0%	1
plasma membrane part	23 out of 3404 genes, 0.7%	619 out of 106889 genes, 0.6%	1
plasma membrane	23 out of 3404 genes, 0.7%	623 out of 106889 genes, 0.6%	1
cytoplasmic microtubule	6 out of 3404 genes, 0.2%	139 out of 106889 genes, 0.1%	1
basolateral plasma membrane	2 out of 3404 genes, 0.1%	34 out of 106889 genes, 0.0%	1
pyrophosphate-dependent phosphofructokinase complex	2 out of 3404 genes, 0.1%	36 out of 106889 genes, 0.0%	1
nuclear body	9 out of 3404 genes, 0.3%	233 out of 106889 genes, 0.2%	1
signal recognition particle	3 out of 3404 genes, 0.1%	70 out of 106889 genes, 0.1%	1
cell-cell junction	8 out of 3404 genes, 0.2%	218 out of 106889 genes, 0.2%	1
cell junction	8 out of 3404 genes, 0.2%	223 out of 106889 genes, 0.2%	1
cell projection part	2 out of 3404 genes, 0.1%	45 out of 106889 genes, 0.0%	1
cell cortex	4 out of 3404 genes, 0.1%	116 out of 106889 genes, 0.1%	1
cortical cytoskeleton	4 out of 3404 genes, 0.1%	116 out of 106889 genes, 0.1%	1
cortical microtubule cytoskeleton	4 out of 3404 genes, 0.1%	116 out of 106889 genes, 0.1%	1
cell cortex part	4 out of 3404 genes, 0.1%	116 out of 106889 genes, 0.1%	1
cortical microtubule	4 out of 3404 genes, 0.1%	116 out of 106889 genes, 0.1%	1
organellar large ribosomal subunit	3 out of 3404 genes, 0.1%	85 out of 106889 genes, 0.1%	1
nucleoplasm	23 out of 3404 genes, 0.7%	745 out of 106889 genes, 0.7%	1
plant-type vacuole	24 out of 3404 genes, 0.7%	788 out of 106889 genes, 0.7%	1
nuclear envelope	11 out of 3404 genes, 0.3%	375 out of 106889 genes, 0.4%	1
nucleoplasm part	22 out of 3404 genes, 0.6%	743 out of 106889 genes, 0.7%	1
extrinsic to plasma membrane	12 out of 3404 genes, 0.4%	432 out of 106889 genes, 0.4%	1
extrinsic to internal side of plasma membrane	12 out of 3404 genes, 0.4%	432 out of 106889 genes, 0.4%	1
cullin-RING ubiquitin ligase complex	29 out of 3404 genes, 0.9%	1011 out of 106889 genes, 0.9%	1
extrinsic to membrane	12 out of 3404 genes, 0.4%	442 out of 106889 genes, 0.4%	1
non-membrane-bounded organelle	275 out of 3404 genes, 8.1%	8968 out of 106889 genes, 8.4%	1
intracellular non-membrane-bounded organelle	275 out of 3404 genes, 8.1%	8968 out of 106889 genes, 8.4%	1
internal side of plasma membrane	12 out of 3404 genes, 0.4%	444 out of 106889 genes, 0.4%	1
DNA-directed RNA polymerase complex	6 out of 3404 genes, 0.2%	235 out of 106889 genes, 0.2%	1
RNA polymerase complex	6 out of 3404 genes, 0.2%	235 out of 106889 genes, 0.2%	1
nuclear DNA-directed RNA polymerase complex	6 out of 3404 genes, 0.2%	235 out of 106889 genes, 0.2%	1
extracellular matrix	4 out of 3404 genes, 0.1%	163 out of 106889 genes, 0.2%	1
organellar ribosome	6 out of 3404 genes, 0.2%	240 out of 106889 genes, 0.2%	1
chloroplast inner membrane	2 out of 3404 genes, 0.1%	91 out of 106889 genes, 0.1%	1
DNA-directed RNA polymerase II, holoenzyme	4 out of 3404 genes, 0.1%	174 out of 106889 genes, 0.2%	1
chloroplast envelope	13 out of 3404 genes, 0.4%	502 out of 106889 genes, 0.5%	1
mitochondrial proton-transporting ATP synthase complex	4 out of 3404 genes, 0.1%	177 out of 106889 genes, 0.2%	1
proton-transporting ATP synthase complex	4 out of 3404 genes, 0.1%	179 out of 106889 genes, 0.2%	1
late endosome	3 out of 3404 genes, 0.1%	141 out of 106889 genes, 0.1%	1
intrinsic to endoplasmic reticulum membrane	2 out of 3404 genes, 0.1%	100 out of 106889 genes, 0.1%	1
ubiquitin ligase complex	29 out of 3404 genes, 0.9%	1074 out of 106889 genes, 1.0%	1
vacuolar proton-transporting V-type ATPase complex	2 out of 3404 genes, 0.1%	103 out of 106889 genes, 0.1%	1
actin cytoskeleton	5 out of 3404 genes, 0.1%	236 out of 106889 genes, 0.2%	1
chloroplast outer membrane	2 out of 3404 genes, 0.1%	118 out of 106889 genes, 0.1%	1
chloroplast membrane	4 out of 3404 genes, 0.1%	209 out of 106889 genes, 0.2%	1
nucleus	214 out of 3404 genes, 6.3%	7304 out of 106889 genes, 6.8%	1
membrane part	467 out of 3404 genes, 13.7%	15542 out of 106889 genes, 14.5%	1
vacuolar membrane	2 out of 3404 genes, 0.1%	131 out of 106889 genes, 0.1%	1
photosystem I	6 out of 3404 genes, 0.2%	306 out of 106889 genes, 0.3%	1
organellar small ribosomal subunit	2 out of 3404 genes, 0.1%	133 out of 106889 genes, 0.1%	1
plastid inner membrane	10 out of 3404 genes, 0.3%	468 out of 106889 genes, 0.4%	1
storage vacuole	3 out of 3404 genes, 0.1%	185 out of 106889 genes, 0.2%	1
endopeptidase Clp complex	2 out of 3404 genes, 0.1%	138 out of 106889 genes, 0.1%	1
nuclear part	208 out of 3404 genes, 6.1%	7207 out of 106889 genes, 6.7%	1
extracellular region part	6 out of 3404 genes, 0.2%	319 out of 106889 genes, 0.3%	1
proton-transporting two-sector ATPase complex, catalytic domain	5 out of 3404 genes, 0.1%	282 out of 106889 genes, 0.3%	1
nuclear lumen	195 out of 3404 genes, 5.7%	6818 out of 106889 genes, 6.4%	1
organelle lumen	195 out of 3404 genes, 5.7%	6818 out of 106889 genes, 6.4%	1
intracellular organelle lumen	195 out of 3404 genes, 5.7%	6818 out of 106889 genes, 6.4%	1
vesicle coat	2 out of 3404 genes, 0.1%	150 out of 106889 genes, 0.1%	1
membrane-enclosed lumen	195 out of 3404 genes, 5.7%	6879 out of 106889 genes, 6.4%	1
plastid outer membrane	4 out of 3404 genes, 0.1%	256 out of 106889 genes, 0.2%	1
endosome membrane	2 out of 3404 genes, 0.1%	163 out of 106889 genes, 0.2%	1
endosomal part	2 out of 3404 genes, 0.1%	163 out of 106889 genes, 0.2%	1
vacuole	35 out of 3404 genes, 1.0%	1499 out of 106889 genes, 1.4%	1
vacuolar part	2 out of 3404 genes, 0.1%	181 out of 106889 genes, 0.2%	1
photosystem II	8 out of 3404 genes, 0.2%	463 out of 106889 genes, 0.4%	1
proton-transporting V-type ATPase complex	5 out of 3404 genes, 0.1%	335 out of 106889 genes, 0.3%	1
Golgi-associated vesicle	2 out of 3404 genes, 0.1%	187 out of 106889 genes, 0.2%	1
plastid membrane	14 out of 3404 genes, 0.4%	725 out of 106889 genes, 0.7%	1
endosome	10 out of 3404 genes, 0.3%	563 out of 106889 genes, 0.5%	1
chloroplast stroma	24 out of 3404 genes, 0.7%	1171 out of 106889 genes, 1.1%	1
outer membrane	5 out of 3404 genes, 0.1%	384 out of 106889 genes, 0.4%	1
organelle outer membrane	5 out of 3404 genes, 0.1%	384 out of 106889 genes, 0.4%	1
vesicle membrane	4 out of 3404 genes, 0.1%	336 out of 106889 genes, 0.3%	1
coated vesicle membrane	3 out of 3404 genes, 0.1%	284 out of 106889 genes, 0.3%	1
cytoplasmic vesicle	68 out of 3404 genes, 2.0%	2888 out of 106889 genes, 2.7%	1
cytoplasmic vesicle membrane	3 out of 3404 genes, 0.1%	308 out of 106889 genes, 0.3%	1
cytoplasmic vesicle part	3 out of 3404 genes, 0.1%	308 out of 106889 genes, 0.3%	1
membrane-bounded vesicle	12 out of 3404 genes, 0.4%	739 out of 106889 genes, 0.7%	1
vesicle	73 out of 3404 genes, 2.1%	3088 out of 106889 genes, 2.9%	1
endoplasmic reticulum	8 out of 3404 genes, 0.2%	569 out of 106889 genes, 0.5%	1
endoplasmic reticulum part	7 out of 3404 genes, 0.2%	522 out of 106889 genes, 0.5%	1
endoplasmic reticulum membrane	3 out of 3404 genes, 0.1%	319 out of 106889 genes, 0.3%	1
nuclear outer membrane-endoplasmic reticulum membrane network	3 out of 3404 genes, 0.1%	319 out of 106889 genes, 0.3%	1
coated vesicle	3 out of 3404 genes, 0.1%	324 out of 106889 genes, 0.3%	1
cytoplasmic membrane-bounded vesicle	7 out of 3404 genes, 0.2%	539 out of 106889 genes, 0.5%	1
endomembrane system	36 out of 3404 genes, 1.1%	1772 out of 106889 genes, 1.7%	1
intrinsic to organelle membrane	2 out of 3404 genes, 0.1%	289 out of 106889 genes, 0.3%	1
extracellular region	151 out of 3404 genes, 4.4%	6198 out of 106889 genes, 5.8%	1
proteasome regulatory particle	2 out of 3404 genes, 0.1%	359 out of 106889 genes, 0.3%	1
proteasome accessory complex	2 out of 3404 genes, 0.1%	359 out of 106889 genes, 0.3%	1
peroxisome	3 out of 3404 genes, 0.1%	430 out of 106889 genes, 0.4%	1
Golgi apparatus part	11 out of 3404 genes, 0.3%	877 out of 106889 genes, 0.8%	1
Golgi apparatus	11 out of 3404 genes, 0.3%	880 out of 106889 genes, 0.8%	1
plastid stroma	192 out of 3404 genes, 5.6%	7748 out of 106889 genes, 7.2%	1
proton-transporting two-sector ATPase complex	11 out of 3404 genes, 0.3%	907 out of 106889 genes, 0.8%	1
plastid envelope	179 out of 3404 genes, 5.3%	7387 out of 106889 genes, 6.9%	1
photosystem	17 out of 3404 genes, 0.5%	1233 out of 106889 genes, 1.2%	1
membrane coat	2 out of 3404 genes, 0.1%	424 out of 106889 genes, 0.4%	1
coated membrane	2 out of 3404 genes, 0.1%	424 out of 106889 genes, 0.4%	1
photosynthetic membrane	22 out of 3404 genes, 0.6%	1521 out of 106889 genes, 1.4%	1
thylakoid part	32 out of 3404 genes, 0.9%	2127 out of 106889 genes, 2.0%	1
thylakoid	131 out of 3404 genes, 3.8%	6197 out of 106889 genes, 5.8%	1
NADH dehydrogenase complex	3 out of 3404 genes, 0.1%	687 out of 106889 genes, 0.6%	1
plastid thylakoid	123 out of 3404 genes, 3.6%	5944 out of 106889 genes, 5.6%	1
chloroplast part	134 out of 3404 genes, 3.9%	6397 out of 106889 genes, 6.0%	1
chloroplast	135 out of 3404 genes, 4.0%	6440 out of 106889 genes, 6.0%	1
organelle subcompartment	123 out of 3404 genes, 3.6%	5993 out of 106889 genes, 5.6%	1
small ribosomal subunit	23 out of 3404 genes, 0.7%	1840 out of 106889 genes, 1.7%	1
chloroplast thylakoid	113 out of 3404 genes, 3.3%	5636 out of 106889 genes, 5.3%	1
mitochondrial membrane	17 out of 3404 genes, 0.5%	1560 out of 106889 genes, 1.5%	1
microbody	39 out of 3404 genes, 1.1%	2594 out of 106889 genes, 2.4%	1
mitochondrial inner membrane	13 out of 3404 genes, 0.4%	1360 out of 106889 genes, 1.3%	1
ribosome	82 out of 3404 genes, 2.4%	5940 out of 106889 genes, 5.6%	1
intracellular membrane-bounded organelle	1987 out of 3404 genes, 58.4%	70066 out of 106889 genes, 65.6%	1
ribosomal subunit	50 out of 3404 genes, 1.5%	4129 out of 106889 genes, 3.9%	1
mitochondrial envelope	17 out of 3404 genes, 0.5%	1658 out of 106889 genes, 1.6%	1
organelle inner membrane	36 out of 3404 genes, 1.1%	2816 out of 106889 genes, 2.6%	1
large ribosomal subunit	27 out of 3404 genes, 0.8%	2289 out of 106889 genes, 2.1%	1
mitochondrion	21 out of 3404 genes, 0.6%	2164 out of 106889 genes, 2.0%	1
mitochondrial part	21 out of 3404 genes, 0.6%	2137 out of 106889 genes, 2.0%	1
plastid	792 out of 3404 genes, 23.3%	30726 out of 106889 genes, 28.7%	1
intracellular organelle part	679 out of 3404 genes, 19.9%	28442 out of 106889 genes, 26.6%	1
ribonucleoprotein complex	140 out of 3404 genes, 4.1%	7711 out of 106889 genes, 7.2%	1
mitochondrial membrane part	8 out of 3404 genes, 0.2%	1198 out of 106889 genes, 1.1%	1
membrane	1123 out of 3404 genes, 33.0%	40462 out of 106889 genes, 37.9%	1
organelle envelope	218 out of 3404 genes, 6.4%	10251 out of 106889 genes, 9.6%	1
organelle	2150 out of 3404 genes, 63.2%	74968 out of 106889 genes, 70.1%	1
plastid part	356 out of 3404 genes, 10.5%	14716 out of 106889 genes, 13.8%	1
envelope	219 out of 3404 genes, 6.4%	10305 out of 106889 genes, 9.6%	1
macromolecular complex	345 out of 3404 genes, 10.1%	17695 out of 106889 genes, 16.6%	1
proteasome complex	2 out of 3404 genes, 0.1%	800 out of 106889 genes, 0.7%	1
intracellular	2313 out of 3404 genes, 67.9%	80732 out of 106889 genes, 75.5%	1
cell	2844 out of 3404 genes, 83.5%	93342 out of 106889 genes, 87.3%	1
cytoplasm	1134 out of 3404 genes, 33.3%	46242 out of 106889 genes, 43.3%	1
mitochondrial respiratory chain	4 out of 3404 genes, 0.1%	1059 out of 106889 genes, 1.0%	1
organelle membrane	235 out of 3404 genes, 6.9%	13433 out of 106889 genes, 12.6%	1
membrane-bounded organelle	2025 out of 3404 genes, 59.5%	71708 out of 106889 genes, 67.1%	1
intracellular organelle	2117 out of 3404 genes, 62.2%	73675 out of 106889 genes, 68.9%	1
protein complex	192 out of 3404 genes, 5.6%	9955 out of 106889 genes, 9.3%	1
organelle part	797 out of 3404 genes, 23.4%	33754 out of 106889 genes, 31.6%	1
intracellular part	2302 out of 3404 genes, 67.6%	80592 out of 106889 genes, 75.4%	1
cytoplasmic part	1132 out of 3404 genes, 33.3%	46165 out of 106889 genes, 43.2%	1
cell part	2844 out of 3404 genes, 83.5%	93342 out of 106889 genes, 87.3%	1
respiratory chain	4 out of 3404 genes, 0.1%	1060 out of 106889 genes, 1.0%	1
Terms for NAU-DY13_0DAP-VS-NAU-DY13_7DAP_F
Gene Ontology term	Cluster frequency	Genome frequency of use	Corrected P-value
motor activity	52 out of 3507 genes, 1.5%	406 out of 104964 genes, 0.4%	8.98e-14
hydrolase activity, acting on glycosyl bonds	153 out of 3507 genes, 4.4%	2660 out of 104964 genes, 2.5%	4.66e-08
hydrolase activity, hydrolyzing O-glycosyl compounds	112 out of 3507 genes, 3.2%	1780 out of 104964 genes, 1.7%	1.11e-07
nucleic acid binding	581 out of 3507 genes, 16.6%	14252 out of 104964 genes, 13.6%	8.03e-05
nucleoside-triphosphatase activity	245 out of 3507 genes, 7.0%	5446 out of 104964 genes, 5.2%	0.00083
DNA topoisomerase activity	12 out of 3507 genes, 0.3%	76 out of 104964 genes, 0.1%	0.00371
protein kinase regulator activity	15 out of 3507 genes, 0.4%	117 out of 104964 genes, 0.1%	0.00409
efflux transmembrane transporter activity	11 out of 3507 genes, 0.3%	68 out of 104964 genes, 0.1%	0.00693
nucleic acid binding transcription factor activity	275 out of 3507 genes, 7.8%	6430 out of 104964 genes, 6.1%	0.00859
carbon-oxygen lyase activity, acting on polysaccharides	16 out of 3507 genes, 0.5%	140 out of 104964 genes, 0.1%	0.00912
hydrolase activity, acting on acid anhydrides	272 out of 3507 genes, 7.8%	6393 out of 104964 genes, 6.1%	0.01363
hydrolase activity	797 out of 3507 genes, 22.7%	21003 out of 104964 genes, 20.0%	0.01395
peptide transporter activity	12 out of 3507 genes, 0.3%	89 out of 104964 genes, 0.1%	0.01905
hydrolase activity, acting on acid anhydrides, in phosphorus-containing anhydrides	267 out of 3507 genes, 7.6%	6309 out of 104964 genes, 6.0%	0.02295
glucosidase activity	33 out of 3507 genes, 0.9%	465 out of 104964 genes, 0.4%	0.02407
pyrophosphatase activity	264 out of 3507 genes, 7.5%	6257 out of 104964 genes, 6.0%	0.03073
guanyl-nucleotide exchange factor activity	7 out of 3507 genes, 0.2%	34 out of 104964 genes, 0.0%	0.05156
Ras guanyl-nucleotide exchange factor activity	7 out of 3507 genes, 0.2%	34 out of 104964 genes, 0.0%	0.05156
carboxypeptidase activity	20 out of 3507 genes, 0.6%	237 out of 104964 genes, 0.2%	0.07325
carboxylic ester hydrolase activity	66 out of 3507 genes, 1.9%	1249 out of 104964 genes, 1.2%	0.10328
DNA binding	127 out of 3507 genes, 3.6%	2768 out of 104964 genes, 2.6%	0.11576
alpha-glucosidase activity	11 out of 3507 genes, 0.3%	93 out of 104964 genes, 0.1%	0.12871
carboxylesterase activity	65 out of 3507 genes, 1.9%	1243 out of 104964 genes, 1.2%	0.1512
acidic amino acid transmembrane transporter activity	4 out of 3507 genes, 0.1%	11 out of 104964 genes, 0.0%	0.15602
intracellular cyclic nucleotide activated cation channel activity	3 out of 3507 genes, 0.1%	5 out of 104964 genes, 0.0%	0.1626
cyclic nucleotide-gated ion channel activity	3 out of 3507 genes, 0.1%	5 out of 104964 genes, 0.0%	0.1626
heterocyclic compound binding	1170 out of 3507 genes, 33.4%	32286 out of 104964 genes, 30.8%	0.18115
chromatin binding	5 out of 3507 genes, 0.1%	20 out of 104964 genes, 0.0%	0.19405
basic amino acid transmembrane transporter activity	4 out of 3507 genes, 0.1%	12 out of 104964 genes, 0.0%	0.22784
histone kinase activity	4 out of 3507 genes, 0.1%	12 out of 104964 genes, 0.0%	0.22784
histone serine kinase activity	4 out of 3507 genes, 0.1%	12 out of 104964 genes, 0.0%	0.22784
organic cyclic compound binding	1171 out of 3507 genes, 33.4%	32369 out of 104964 genes, 30.8%	0.23058
adenyl ribonucleotide binding	536 out of 3507 genes, 15.3%	14118 out of 104964 genes, 13.5%	0.36037
adenyl nucleotide binding	536 out of 3507 genes, 15.3%	14136 out of 104964 genes, 13.5%	0.40047
enzyme inhibitor activity	36 out of 3507 genes, 1.0%	637 out of 104964 genes, 0.6%	0.83294
kinase regulator activity	15 out of 3507 genes, 0.4%	190 out of 104964 genes, 0.2%	0.8891
metal ion transmembrane transporter activity	43 out of 3507 genes, 1.2%	803 out of 104964 genes, 0.8%	0.90499
double-stranded DNA binding	14 out of 3507 genes, 0.4%	175 out of 104964 genes, 0.2%	1
arginine N-methyltransferase activity	8 out of 3507 genes, 0.2%	72 out of 104964 genes, 0.1%	1
protein-arginine N-methyltransferase activity	8 out of 3507 genes, 0.2%	72 out of 104964 genes, 0.1%	1
ligase activity, forming nitrogen-metal bonds	7 out of 3507 genes, 0.2%	57 out of 104964 genes, 0.1%	1
ligase activity, forming nitrogen-metal bonds, forming coordination complexes	7 out of 3507 genes, 0.2%	57 out of 104964 genes, 0.1%	1
calcium channel activity	2 out of 3507 genes, 0.1%	3 out of 104964 genes, 0.0%	1
hexosaminidase activity	4 out of 3507 genes, 0.1%	20 out of 104964 genes, 0.0%	1
structure-specific DNA binding	22 out of 3507 genes, 0.6%	351 out of 104964 genes, 0.3%	1
oxidoreductase activity, acting on NAD(P)H, oxygen as acceptor	6 out of 3507 genes, 0.2%	46 out of 104964 genes, 0.0%	1
ATPase activity, coupled	109 out of 3507 genes, 3.1%	2518 out of 104964 genes, 2.4%	1
protein serine/threonine phosphatase activity	9 out of 3507 genes, 0.3%	94 out of 104964 genes, 0.1%	1
protein kinase activity	230 out of 3507 genes, 6.6%	5801 out of 104964 genes, 5.5%	1
ATPase activity	111 out of 3507 genes, 3.2%	2582 out of 104964 genes, 2.5%	1
oxidoreductase activity, acting on X-H and Y-H to form an X-Y bond	4 out of 3507 genes, 0.1%	21 out of 104964 genes, 0.0%	1
oxidoreductase activity, acting on X-H and Y-H to form an X-Y bond, with oxygen as acceptor	4 out of 3507 genes, 0.1%	21 out of 104964 genes, 0.0%	1
intracellular ligand-gated ion channel activity	3 out of 3507 genes, 0.1%	11 out of 104964 genes, 0.0%	1
chloride channel activity	5 out of 3507 genes, 0.1%	34 out of 104964 genes, 0.0%	1
anion channel activity	5 out of 3507 genes, 0.1%	35 out of 104964 genes, 0.0%	1
oxidoreductase activity, acting on diphenols and related substances as donors	15 out of 3507 genes, 0.4%	219 out of 104964 genes, 0.2%	1
phosphotransferase activity, alcohol group as acceptor	242 out of 3507 genes, 6.9%	6222 out of 104964 genes, 5.9%	1
trehalase activity	3 out of 3507 genes, 0.1%	13 out of 104964 genes, 0.0%	1
oxidoreductase activity, acting on diphenols and related substances as donors, oxygen as acceptor	13 out of 3507 genes, 0.4%	183 out of 104964 genes, 0.2%	1
solute:cation symporter activity	19 out of 3507 genes, 0.5%	314 out of 104964 genes, 0.3%	1
kinase activity	292 out of 3507 genes, 8.3%	7667 out of 104964 genes, 7.3%	1
symporter activity	19 out of 3507 genes, 0.5%	320 out of 104964 genes, 0.3%	1
geranyltranstransferase activity	3 out of 3507 genes, 0.1%	15 out of 104964 genes, 0.0%	1
Rho GTPase activator activity	4 out of 3507 genes, 0.1%	28 out of 104964 genes, 0.0%	1
beta-glucosidase activity	14 out of 3507 genes, 0.4%	215 out of 104964 genes, 0.2%	1
galactosidase activity	13 out of 3507 genes, 0.4%	194 out of 104964 genes, 0.2%	1
protein serine/threonine kinase activity	80 out of 3507 genes, 2.3%	1866 out of 104964 genes, 1.8%	1
voltage-gated potassium channel activity	6 out of 3507 genes, 0.2%	61 out of 104964 genes, 0.1%	1
voltage-gated cation channel activity	6 out of 3507 genes, 0.2%	61 out of 104964 genes, 0.1%	1
monooxygenase activity	42 out of 3507 genes, 1.2%	890 out of 104964 genes, 0.8%	1
iron ion transmembrane transporter activity	3 out of 3507 genes, 0.1%	17 out of 104964 genes, 0.0%	1
secondary active transmembrane transporter activity	50 out of 3507 genes, 1.4%	1096 out of 104964 genes, 1.0%	1
N-methyltransferase activity	19 out of 3507 genes, 0.5%	337 out of 104964 genes, 0.3%	1
chloride transmembrane transporter activity	5 out of 3507 genes, 0.1%	47 out of 104964 genes, 0.0%	1
enzyme regulator activity	94 out of 3507 genes, 2.7%	2269 out of 104964 genes, 2.2%	1
iron chelate transmembrane transporter activity	2 out of 3507 genes, 0.1%	7 out of 104964 genes, 0.0%	1
transferase activity, transferring phosphorus-containing groups	378 out of 3507 genes, 10.8%	10267 out of 104964 genes, 9.8%	1
cation channel activity	11 out of 3507 genes, 0.3%	168 out of 104964 genes, 0.2%	1
DNA polymerase activity	12 out of 3507 genes, 0.3%	193 out of 104964 genes, 0.2%	1
homogentisate prenyltransferase activity	4 out of 3507 genes, 0.1%	36 out of 104964 genes, 0.0%	1
demethylase activity	3 out of 3507 genes, 0.1%	21 out of 104964 genes, 0.0%	1
histone demethylase activity	3 out of 3507 genes, 0.1%	21 out of 104964 genes, 0.0%	1
alcohol binding	6 out of 3507 genes, 0.2%	72 out of 104964 genes, 0.1%	1
calcium ion transmembrane transporter activity	5 out of 3507 genes, 0.1%	54 out of 104964 genes, 0.1%	1
disaccharide transmembrane transporter activity	6 out of 3507 genes, 0.2%	73 out of 104964 genes, 0.1%	1
oligosaccharide transmembrane transporter activity	6 out of 3507 genes, 0.2%	73 out of 104964 genes, 0.1%	1
protein methyltransferase activity	15 out of 3507 genes, 0.4%	268 out of 104964 genes, 0.3%	1
beta-1,4-mannosyltransferase activity	4 out of 3507 genes, 0.1%	38 out of 104964 genes, 0.0%	1
active transmembrane transporter activity	114 out of 3507 genes, 3.3%	2884 out of 104964 genes, 2.7%	1
ion channel activity	19 out of 3507 genes, 0.5%	364 out of 104964 genes, 0.3%	1
substrate-specific channel activity	19 out of 3507 genes, 0.5%	364 out of 104964 genes, 0.3%	1
carbohydrate binding	35 out of 3507 genes, 1.0%	767 out of 104964 genes, 0.7%	1
phospholipid transporter activity	9 out of 3507 genes, 0.3%	139 out of 104964 genes, 0.1%	1
fucosidase activity	3 out of 3507 genes, 0.1%	25 out of 104964 genes, 0.0%	1
receptor binding	15 out of 3507 genes, 0.4%	279 out of 104964 genes, 0.3%	1
ATP-dependent DNA helicase activity	2 out of 3507 genes, 0.1%	11 out of 104964 genes, 0.0%	1
DNA-dependent ATPase activity	2 out of 3507 genes, 0.1%	11 out of 104964 genes, 0.0%	1
L-amino acid transmembrane transporter activity	2 out of 3507 genes, 0.1%	11 out of 104964 genes, 0.0%	1
dioxygenase activity	35 out of 3507 genes, 1.0%	782 out of 104964 genes, 0.7%	1
channel activity	19 out of 3507 genes, 0.5%	378 out of 104964 genes, 0.4%	1
passive transmembrane transporter activity	19 out of 3507 genes, 0.5%	378 out of 104964 genes, 0.4%	1
oligopeptide transporter activity	4 out of 3507 genes, 0.1%	43 out of 104964 genes, 0.0%	1
carbon-nitrogen lyase activity	13 out of 3507 genes, 0.4%	237 out of 104964 genes, 0.2%	1
histone binding	9 out of 3507 genes, 0.3%	146 out of 104964 genes, 0.1%	1
microtubule motor activity	3 out of 3507 genes, 0.1%	27 out of 104964 genes, 0.0%	1
small molecule binding	690 out of 3507 genes, 19.7%	19580 out of 104964 genes, 18.7%	1
oxidoreductase activity, acting on paired donors, with incorporation or reduction of molecular oxygen, NAD(P)H as one donor, and incorporation of one atom of oxygen	20 out of 3507 genes, 0.6%	411 out of 104964 genes, 0.4%	1
divalent inorganic cation transmembrane transporter activity	5 out of 3507 genes, 0.1%	64 out of 104964 genes, 0.1%	1
oxidoreductase activity, acting on single donors with incorporation of molecular oxygen, incorporation of two atoms of oxygen	14 out of 3507 genes, 0.4%	272 out of 104964 genes, 0.3%	1
glucosyltransferase activity	45 out of 3507 genes, 1.3%	1075 out of 104964 genes, 1.0%	1
nucleotide binding	668 out of 3507 genes, 19.0%	19018 out of 104964 genes, 18.1%	1
nucleoside phosphate binding	668 out of 3507 genes, 19.0%	19018 out of 104964 genes, 18.1%	1
racemase and epimerase activity	22 out of 3507 genes, 0.6%	481 out of 104964 genes, 0.5%	1
potassium channel activity	7 out of 3507 genes, 0.2%	115 out of 104964 genes, 0.1%	1
helicase activity	13 out of 3507 genes, 0.4%	257 out of 104964 genes, 0.2%	1
sequence-specific DNA binding	9 out of 3507 genes, 0.3%	163 out of 104964 genes, 0.2%	1
ATP-dependent helicase activity	2 out of 3507 genes, 0.1%	16 out of 104964 genes, 0.0%	1
purine NTP-dependent helicase activity	2 out of 3507 genes, 0.1%	16 out of 104964 genes, 0.0%	1
ligand-gated ion channel activity	4 out of 3507 genes, 0.1%	53 out of 104964 genes, 0.1%	1
ligand-gated channel activity	4 out of 3507 genes, 0.1%	53 out of 104964 genes, 0.1%	1
core RNA polymerase binding transcription factor activity	3 out of 3507 genes, 0.1%	34 out of 104964 genes, 0.0%	1
core DNA-dependent RNA polymerase binding promoter specificity activity	3 out of 3507 genes, 0.1%	34 out of 104964 genes, 0.0%	1
hexose phosphate transmembrane transporter activity	3 out of 3507 genes, 0.1%	34 out of 104964 genes, 0.0%	1
ribonucleotide binding	574 out of 3507 genes, 16.4%	16377 out of 104964 genes, 15.6%	1
purine ribonucleotide binding	574 out of 3507 genes, 16.4%	16377 out of 104964 genes, 15.6%	1
binding	2383 out of 3507 genes, 67.9%	70298 out of 104964 genes, 67.0%	1
glycoprotein binding	2 out of 3507 genes, 0.1%	17 out of 104964 genes, 0.0%	1
histone deacetylase activity	3 out of 3507 genes, 0.1%	35 out of 104964 genes, 0.0%	1
NAD-dependent histone deacetylase activity	3 out of 3507 genes, 0.1%	35 out of 104964 genes, 0.0%	1
deacetylase activity	3 out of 3507 genes, 0.1%	35 out of 104964 genes, 0.0%	1
protein deacetylase activity	3 out of 3507 genes, 0.1%	35 out of 104964 genes, 0.0%	1
NAD-dependent protein deacetylase activity	3 out of 3507 genes, 0.1%	35 out of 104964 genes, 0.0%	1
potassium ion transmembrane transporter activity	7 out of 3507 genes, 0.2%	121 out of 104964 genes, 0.1%	1
purine nucleotide binding	574 out of 3507 genes, 16.4%	16403 out of 104964 genes, 15.6%	1
amylase activity	7 out of 3507 genes, 0.2%	122 out of 104964 genes, 0.1%	1
phospholipase C activity	5 out of 3507 genes, 0.1%	78 out of 104964 genes, 0.1%	1
oxo-acid-lyase activity	6 out of 3507 genes, 0.2%	103 out of 104964 genes, 0.1%	1
oxidoreductase activity, acting on the CH-NH2 group of donors, oxygen as acceptor	17 out of 3507 genes, 0.5%	377 out of 104964 genes, 0.4%	1
amine-lyase activity	8 out of 3507 genes, 0.2%	151 out of 104964 genes, 0.1%	1
sugar:hydrogen symporter activity	6 out of 3507 genes, 0.2%	104 out of 104964 genes, 0.1%	1
solute:hydrogen symporter activity	6 out of 3507 genes, 0.2%	104 out of 104964 genes, 0.1%	1
receptor serine/threonine kinase binding	6 out of 3507 genes, 0.2%	105 out of 104964 genes, 0.1%	1
oxidoreductase activity, acting on the aldehyde or oxo group of donors, NAD or NADP as acceptor	24 out of 3507 genes, 0.7%	568 out of 104964 genes, 0.5%	1
UDP-glycosyltransferase activity	54 out of 3507 genes, 1.5%	1392 out of 104964 genes, 1.3%	1
translation release factor activity	3 out of 3507 genes, 0.1%	40 out of 104964 genes, 0.0%	1
phosphoenolpyruvate carboxykinase activity	4 out of 3507 genes, 0.1%	62 out of 104964 genes, 0.1%	1
hydrolase activity, acting on carbon-nitrogen (but not peptide) bonds, in linear amidines	4 out of 3507 genes, 0.1%	62 out of 104964 genes, 0.1%	1
catalytic activity	2097 out of 3507 genes, 59.8%	61871 out of 104964 genes, 58.9%	1
oxidoreductase activity, acting on single donors with incorporation of molecular oxygen	26 out of 3507 genes, 0.7%	626 out of 104964 genes, 0.6%	1
carbon-nitrogen ligase activity, with glutamine as amido-N-donor	4 out of 3507 genes, 0.1%	63 out of 104964 genes, 0.1%	1
lipid transporter activity	10 out of 3507 genes, 0.3%	208 out of 104964 genes, 0.2%	1
ammonia ligase activity	7 out of 3507 genes, 0.2%	134 out of 104964 genes, 0.1%	1
acid-ammonia (or amide) ligase activity	7 out of 3507 genes, 0.2%	134 out of 104964 genes, 0.1%	1
cation:sugar symporter activity	11 out of 3507 genes, 0.3%	234 out of 104964 genes, 0.2%	1
cation:cation antiporter activity	7 out of 3507 genes, 0.2%	135 out of 104964 genes, 0.1%	1
ATPase activity, coupled to transmembrane movement of ions, phosphorylative mechanism	10 out of 3507 genes, 0.3%	210 out of 104964 genes, 0.2%	1
nucleoside binding	4 out of 3507 genes, 0.1%	65 out of 104964 genes, 0.1%	1
UDP-glucosyltransferase activity	29 out of 3507 genes, 0.8%	720 out of 104964 genes, 0.7%	1
oxidoreductase activity, acting on the CH-CH group of donors, NAD or NADP as acceptor	56 out of 3507 genes, 1.6%	1473 out of 104964 genes, 1.4%	1
transcription cofactor activity	7 out of 3507 genes, 0.2%	138 out of 104964 genes, 0.1%	1
endoribonuclease activity, producing 5'-phosphomonoesters	7 out of 3507 genes, 0.2%	138 out of 104964 genes, 0.1%	1
aldehyde oxidase activity	3 out of 3507 genes, 0.1%	44 out of 104964 genes, 0.0%	1
aryl-aldehyde oxidase activity	3 out of 3507 genes, 0.1%	44 out of 104964 genes, 0.0%	1
isoprenoid binding	5 out of 3507 genes, 0.1%	90 out of 104964 genes, 0.1%	1
3'-5' exonuclease activity	7 out of 3507 genes, 0.2%	139 out of 104964 genes, 0.1%	1
protein dimerization activity	19 out of 3507 genes, 0.5%	454 out of 104964 genes, 0.4%	1
oxidoreductase activity, acting on paired donors, with incorporation or reduction of molecular oxygen, 2-oxoglutarate as one donor, and incorporation of one atom each of oxygen into both donors	21 out of 3507 genes, 0.6%	510 out of 104964 genes, 0.5%	1
adenylyltransferase activity	9 out of 3507 genes, 0.3%	194 out of 104964 genes, 0.2%	1
endonuclease activity, active with either ribo- or deoxyribonucleic acids and producing 5'-phosphomonoesters	7 out of 3507 genes, 0.2%	143 out of 104964 genes, 0.1%	1
hydrolase activity, acting on acid carbon-carbon bonds	2 out of 3507 genes, 0.1%	26 out of 104964 genes, 0.0%	1
hydrolase activity, acting on acid carbon-carbon bonds, in ketonic substances	2 out of 3507 genes, 0.1%	26 out of 104964 genes, 0.0%	1
protein serine/threonine/tyrosine kinase activity	3 out of 3507 genes, 0.1%	48 out of 104964 genes, 0.0%	1
transition metal ion transmembrane transporter activity	11 out of 3507 genes, 0.3%	250 out of 104964 genes, 0.2%	1
translation termination factor activity	4 out of 3507 genes, 0.1%	72 out of 104964 genes, 0.1%	1
racemase and epimerase activity, acting on carbohydrates and derivatives	17 out of 3507 genes, 0.5%	412 out of 104964 genes, 0.4%	1
procollagen-proline dioxygenase activity	4 out of 3507 genes, 0.1%	73 out of 104964 genes, 0.1%	1
peptidyl-proline dioxygenase activity	4 out of 3507 genes, 0.1%	73 out of 104964 genes, 0.1%	1
oxidoreductase activity, acting on the CH-OH group of donors, oxygen as acceptor	6 out of 3507 genes, 0.2%	123 out of 104964 genes, 0.1%	1
transferase activity, transferring hexosyl groups	79 out of 3507 genes, 2.3%	2173 out of 104964 genes, 2.1%	1
S-acetyltransferase activity	2 out of 3507 genes, 0.1%	28 out of 104964 genes, 0.0%	1
pattern binding	8 out of 3507 genes, 0.2%	177 out of 104964 genes, 0.2%	1
calcium:cation antiporter activity	3 out of 3507 genes, 0.1%	51 out of 104964 genes, 0.0%	1
sulfotransferase activity	5 out of 3507 genes, 0.1%	100 out of 104964 genes, 0.1%	1
voltage-gated ion channel activity	8 out of 3507 genes, 0.2%	179 out of 104964 genes, 0.2%	1
voltage-gated channel activity	8 out of 3507 genes, 0.2%	179 out of 104964 genes, 0.2%	1
iron ion binding	82 out of 3507 genes, 2.3%	2277 out of 104964 genes, 2.2%	1
oxidoreductase activity, acting on paired donors, with incorporation or reduction of molecular oxygen, reduced flavin or flavoprotein as one donor, and incorporation of one atom of oxygen	4 out of 3507 genes, 0.1%	80 out of 104964 genes, 0.1%	1
exopeptidase activity	25 out of 3507 genes, 0.7%	656 out of 104964 genes, 0.6%	1
primary active transmembrane transporter activity	55 out of 3507 genes, 1.6%	1514 out of 104964 genes, 1.4%	1
P-P-bond-hydrolysis-driven transmembrane transporter activity	55 out of 3507 genes, 1.6%	1514 out of 104964 genes, 1.4%	1
transferase activity, transferring one-carbon groups	82 out of 3507 genes, 2.3%	2295 out of 104964 genes, 2.2%	1
receptor signaling protein serine/threonine kinase activity	24 out of 3507 genes, 0.7%	632 out of 104964 genes, 0.6%	1
receptor signaling protein activity	24 out of 3507 genes, 0.7%	632 out of 104964 genes, 0.6%	1
polyol transmembrane transporter activity	2 out of 3507 genes, 0.1%	32 out of 104964 genes, 0.0%	1
alcohol transmembrane transporter activity	2 out of 3507 genes, 0.1%	32 out of 104964 genes, 0.0%	1
organic hydroxy compound transmembrane transporter activity	2 out of 3507 genes, 0.1%	32 out of 104964 genes, 0.0%	1
oxidoreductase activity, acting on the CH-NH2 group of donors	18 out of 3507 genes, 0.5%	465 out of 104964 genes, 0.4%	1
signal transducer activity	78 out of 3507 genes, 2.2%	2193 out of 104964 genes, 2.1%	1
hydrolase activity, acting on carbon-nitrogen (but not peptide) bonds, in linear amides	14 out of 3507 genes, 0.4%	355 out of 104964 genes, 0.3%	1
racemase and epimerase activity, acting on amino acids and derivatives	2 out of 3507 genes, 0.1%	33 out of 104964 genes, 0.0%	1
solute:cation antiporter activity	8 out of 3507 genes, 0.2%	190 out of 104964 genes, 0.2%	1
molecular transducer activity	89 out of 3507 genes, 2.5%	2516 out of 104964 genes, 2.4%	1
O-acyltransferase activity	13 out of 3507 genes, 0.4%	329 out of 104964 genes, 0.3%	1
monovalent cation:hydrogen antiporter activity	4 out of 3507 genes, 0.1%	84 out of 104964 genes, 0.1%	1
hormone binding	4 out of 3507 genes, 0.1%	84 out of 104964 genes, 0.1%	1
transferase activity, transferring glycosyl groups	108 out of 3507 genes, 3.1%	3075 out of 104964 genes, 2.9%	1
mannosyltransferase activity	5 out of 3507 genes, 0.1%	111 out of 104964 genes, 0.1%	1
phosphatase binding	2 out of 3507 genes, 0.1%	34 out of 104964 genes, 0.0%	1
transferase activity	697 out of 3507 genes, 19.9%	20522 out of 104964 genes, 19.6%	1
ATPase activity, coupled to transmembrane movement of ions	40 out of 3507 genes, 1.1%	1102 out of 104964 genes, 1.0%	1
cellulose synthase activity	11 out of 3507 genes, 0.3%	276 out of 104964 genes, 0.3%	1
UDP-galactosyltransferase activity	5 out of 3507 genes, 0.1%	112 out of 104964 genes, 0.1%	1
gated channel activity	9 out of 3507 genes, 0.3%	221 out of 104964 genes, 0.2%	1
ion gated channel activity	9 out of 3507 genes, 0.3%	221 out of 104964 genes, 0.2%	1
racemase and epimerase activity, acting on hydroxy acids and derivatives	2 out of 3507 genes, 0.1%	35 out of 104964 genes, 0.0%	1
carbon-oxygen lyase activity	53 out of 3507 genes, 1.5%	1485 out of 104964 genes, 1.4%	1
branched-chain-amino-acid transaminase activity	4 out of 3507 genes, 0.1%	87 out of 104964 genes, 0.1%	1
ADP-sugar diphosphatase activity	3 out of 3507 genes, 0.1%	61 out of 104964 genes, 0.1%	1
intramolecular transferase activity	17 out of 3507 genes, 0.5%	449 out of 104964 genes, 0.4%	1
nuclease activity	34 out of 3507 genes, 1.0%	939 out of 104964 genes, 0.9%	1
sodium ion transmembrane transporter activity	3 out of 3507 genes, 0.1%	62 out of 104964 genes, 0.1%	1
S-adenosylmethionine-dependent methyltransferase activity	20 out of 3507 genes, 0.6%	539 out of 104964 genes, 0.5%	1
intramolecular transferase activity, transferring hydroxy groups	2 out of 3507 genes, 0.1%	37 out of 104964 genes, 0.0%	1
hydrolase activity, acting on acid anhydrides, catalyzing transmembrane movement of substances	45 out of 3507 genes, 1.3%	1264 out of 104964 genes, 1.2%	1
cation transmembrane transporter activity	91 out of 3507 genes, 2.6%	2612 out of 104964 genes, 2.5%	1
carbohydrate transmembrane transporter activity	19 out of 3507 genes, 0.5%	513 out of 104964 genes, 0.5%	1
carbohydrate transporter activity	19 out of 3507 genes, 0.5%	513 out of 104964 genes, 0.5%	1
xylosyltransferase activity	3 out of 3507 genes, 0.1%	64 out of 104964 genes, 0.1%	1
ribonuclease inhibitor activity	2 out of 3507 genes, 0.1%	38 out of 104964 genes, 0.0%	1
ammonia-lyase activity	3 out of 3507 genes, 0.1%	65 out of 104964 genes, 0.1%	1
methyltransferase activity	49 out of 3507 genes, 1.4%	1392 out of 104964 genes, 1.3%	1
(S)-2-hydroxy-acid oxidase activity	3 out of 3507 genes, 0.1%	66 out of 104964 genes, 0.1%	1
diphosphotransferase activity	4 out of 3507 genes, 0.1%	94 out of 104964 genes, 0.1%	1
tubulin binding	14 out of 3507 genes, 0.4%	378 out of 104964 genes, 0.4%	1
transferase activity, transferring sulfur-containing groups	8 out of 3507 genes, 0.2%	207 out of 104964 genes, 0.2%	1
sulfate adenylyltransferase activity	3 out of 3507 genes, 0.1%	67 out of 104964 genes, 0.1%	1
phospholipase activity	13 out of 3507 genes, 0.4%	351 out of 104964 genes, 0.3%	1
protein kinase binding	11 out of 3507 genes, 0.3%	295 out of 104964 genes, 0.3%	1
serine O-acyltransferase activity	2 out of 3507 genes, 0.1%	41 out of 104964 genes, 0.0%	1
water transmembrane transporter activity	16 out of 3507 genes, 0.5%	440 out of 104964 genes, 0.4%	1
ATPase activity, coupled to transmembrane movement of substances	44 out of 3507 genes, 1.3%	1259 out of 104964 genes, 1.2%	1
ATPase activity, coupled to movement of substances	44 out of 3507 genes, 1.3%	1260 out of 104964 genes, 1.2%	1
anion binding	13 out of 3507 genes, 0.4%	354 out of 104964 genes, 0.3%	1
purine nucleosidase activity	3 out of 3507 genes, 0.1%	70 out of 104964 genes, 0.1%	1
organic phosphonate transmembrane transporter activity	3 out of 3507 genes, 0.1%	70 out of 104964 genes, 0.1%	1
oxidoreductase activity, acting on a sulfur group of donors, disulfide as acceptor	6 out of 3507 genes, 0.2%	155 out of 104964 genes, 0.1%	1
oxidoreductase activity, acting on paired donors, with incorporation or reduction of molecular oxygen	56 out of 3507 genes, 1.6%	1621 out of 104964 genes, 1.5%	1
solute:hydrogen antiporter activity	4 out of 3507 genes, 0.1%	100 out of 104964 genes, 0.1%	1
oxidoreductase activity, acting on the aldehyde or oxo group of donors	30 out of 3507 genes, 0.9%	860 out of 104964 genes, 0.8%	1
oxidoreductase activity, acting on a sulfur group of donors, oxygen as acceptor	2 out of 3507 genes, 0.1%	44 out of 104964 genes, 0.0%	1
antiporter activity	8 out of 3507 genes, 0.2%	218 out of 104964 genes, 0.2%	1
C-acetyltransferase activity	2 out of 3507 genes, 0.1%	45 out of 104964 genes, 0.0%	1
carboxylic acid binding	12 out of 3507 genes, 0.3%	337 out of 104964 genes, 0.3%	1
coenzyme binding	37 out of 3507 genes, 1.1%	1078 out of 104964 genes, 1.0%	1
protein binding transcription factor activity	13 out of 3507 genes, 0.4%	368 out of 104964 genes, 0.4%	1
desulfoglucosinolate sulfotransferase activity	2 out of 3507 genes, 0.1%	47 out of 104964 genes, 0.0%	1
transferase activity, transferring amino-acyl groups	4 out of 3507 genes, 0.1%	106 out of 104964 genes, 0.1%	1
nucleotidyltransferase activity	41 out of 3507 genes, 1.2%	1206 out of 104964 genes, 1.1%	1
DNA helicase activity	4 out of 3507 genes, 0.1%	107 out of 104964 genes, 0.1%	1
organic acid:sodium symporter activity	2 out of 3507 genes, 0.1%	49 out of 104964 genes, 0.0%	1
solute:sodium symporter activity	2 out of 3507 genes, 0.1%	49 out of 104964 genes, 0.0%	1
actin binding	5 out of 3507 genes, 0.1%	138 out of 104964 genes, 0.1%	1
sugar transmembrane transporter activity	12 out of 3507 genes, 0.3%	347 out of 104964 genes, 0.3%	1
prenyltransferase activity	10 out of 3507 genes, 0.3%	291 out of 104964 genes, 0.3%	1
protein binding	342 out of 3507 genes, 9.8%	10239 out of 104964 genes, 9.8%	1
lipase activity	14 out of 3507 genes, 0.4%	412 out of 104964 genes, 0.4%	1
endonuclease activity	10 out of 3507 genes, 0.3%	292 out of 104964 genes, 0.3%	1
exonuclease activity	11 out of 3507 genes, 0.3%	323 out of 104964 genes, 0.3%	1
lysine N-methyltransferase activity	6 out of 3507 genes, 0.2%	175 out of 104964 genes, 0.2%	1
protein-lysine N-methyltransferase activity	6 out of 3507 genes, 0.2%	175 out of 104964 genes, 0.2%	1
phosphotransferase activity, carboxyl group as acceptor	2 out of 3507 genes, 0.1%	53 out of 104964 genes, 0.1%	1
endoribonuclease activity	8 out of 3507 genes, 0.2%	237 out of 104964 genes, 0.2%	1
amine transmembrane transporter activity	10 out of 3507 genes, 0.3%	298 out of 104964 genes, 0.3%	1
carbohydrate derivative transporter activity	5 out of 3507 genes, 0.1%	146 out of 104964 genes, 0.1%	1
ion transmembrane transporter activity	133 out of 3507 genes, 3.8%	4007 out of 104964 genes, 3.8%	1
signal sequence binding	3 out of 3507 genes, 0.1%	86 out of 104964 genes, 0.1%	1
alanine-oxo-acid transaminase activity	2 out of 3507 genes, 0.1%	55 out of 104964 genes, 0.1%	1
amino acid transmembrane transporter activity	13 out of 3507 genes, 0.4%	393 out of 104964 genes, 0.4%	1
oxidoreductase activity, acting on the aldehyde or oxo group of donors, oxygen as acceptor	5 out of 3507 genes, 0.1%	149 out of 104964 genes, 0.1%	1
phosphofructokinase activity	3 out of 3507 genes, 0.1%	88 out of 104964 genes, 0.1%	1
oxidoreductase activity, acting on the CH-CH group of donors	61 out of 3507 genes, 1.7%	1860 out of 104964 genes, 1.8%	1
mRNA binding	4 out of 3507 genes, 0.1%	121 out of 104964 genes, 0.1%	1
endodeoxyribonuclease activity	2 out of 3507 genes, 0.1%	58 out of 104964 genes, 0.1%	1
oxidoreductase activity, acting on single donors with incorporation of molecular oxygen, incorporation of one atom of oxygen (internal monooxygenases or internal mixed function oxidases)	3 out of 3507 genes, 0.1%	90 out of 104964 genes, 0.1%	1
isomerase activity	77 out of 3507 genes, 2.2%	2350 out of 104964 genes, 2.2%	1
hydroxymethyl-, formyl- and related transferase activity	3 out of 3507 genes, 0.1%	91 out of 104964 genes, 0.1%	1
3'-5'-exoribonuclease activity	2 out of 3507 genes, 0.1%	59 out of 104964 genes, 0.1%	1
exoribonuclease activity	2 out of 3507 genes, 0.1%	59 out of 104964 genes, 0.1%	1
copper ion binding	2 out of 3507 genes, 0.1%	59 out of 104964 genes, 0.1%	1
exoribonuclease activity, producing 5'-phosphomonoesters	2 out of 3507 genes, 0.1%	59 out of 104964 genes, 0.1%	1
deoxyribonuclease activity	2 out of 3507 genes, 0.1%	60 out of 104964 genes, 0.1%	1
transferase activity, transferring pentosyl groups	11 out of 3507 genes, 0.3%	344 out of 104964 genes, 0.3%	1
polysaccharide binding	5 out of 3507 genes, 0.1%	157 out of 104964 genes, 0.1%	1
exonuclease activity, active with either ribo- or deoxyribonucleic acids and producing 5'-phosphomonoesters	2 out of 3507 genes, 0.1%	61 out of 104964 genes, 0.1%	1
galactosyltransferase activity	6 out of 3507 genes, 0.2%	192 out of 104964 genes, 0.2%	1
small conjugating protein binding	3 out of 3507 genes, 0.1%	96 out of 104964 genes, 0.1%	1
acid-amino acid ligase activity	58 out of 3507 genes, 1.7%	1801 out of 104964 genes, 1.7%	1
ribonuclease activity	10 out of 3507 genes, 0.3%	321 out of 104964 genes, 0.3%	1
RNA methyltransferase activity	2 out of 3507 genes, 0.1%	64 out of 104964 genes, 0.1%	1
hydrolase activity, acting on carbon-nitrogen (but not peptide) bonds	24 out of 3507 genes, 0.7%	759 out of 104964 genes, 0.7%	1
transmembrane transporter activity	217 out of 3507 genes, 6.2%	6645 out of 104964 genes, 6.3%	1
aldehyde-lyase activity	8 out of 3507 genes, 0.2%	262 out of 104964 genes, 0.2%	1
lyase activity	113 out of 3507 genes, 3.2%	3494 out of 104964 genes, 3.3%	1
carbohydrate phosphatase activity	7 out of 3507 genes, 0.2%	232 out of 104964 genes, 0.2%	1
phosphoprotein binding	6 out of 3507 genes, 0.2%	200 out of 104964 genes, 0.2%	1
transferase activity, transferring aldehyde or ketonic groups	4 out of 3507 genes, 0.1%	135 out of 104964 genes, 0.1%	1
photoreceptor activity	2 out of 3507 genes, 0.1%	68 out of 104964 genes, 0.1%	1
ligase activity, forming carbon-nitrogen bonds	76 out of 3507 genes, 2.2%	2378 out of 104964 genes, 2.3%	1
phosphate transmembrane transporter activity	5 out of 3507 genes, 0.1%	170 out of 104964 genes, 0.2%	1
inorganic anion transmembrane transporter activity	12 out of 3507 genes, 0.3%	397 out of 104964 genes, 0.4%	1
identical protein binding	28 out of 3507 genes, 0.8%	901 out of 104964 genes, 0.9%	1
Ras GTPase binding	5 out of 3507 genes, 0.1%	171 out of 104964 genes, 0.2%	1
small GTPase binding	5 out of 3507 genes, 0.1%	171 out of 104964 genes, 0.2%	1
GTPase binding	5 out of 3507 genes, 0.1%	171 out of 104964 genes, 0.2%	1
transcription factor binding transcription factor activity	10 out of 3507 genes, 0.3%	334 out of 104964 genes, 0.3%	1
hydrolase activity, hydrolyzing N-glycosyl compounds	5 out of 3507 genes, 0.1%	173 out of 104964 genes, 0.2%	1
phosphoric diester hydrolase activity	6 out of 3507 genes, 0.2%	207 out of 104964 genes, 0.2%	1
RNA polymerase activity	16 out of 3507 genes, 0.5%	531 out of 104964 genes, 0.5%	1
carbohydrate kinase activity	5 out of 3507 genes, 0.1%	175 out of 104964 genes, 0.2%	1
mannosidase activity	2 out of 3507 genes, 0.1%	73 out of 104964 genes, 0.1%	1
calmodulin-dependent protein kinase activity	4 out of 3507 genes, 0.1%	143 out of 104964 genes, 0.1%	1
S-acyltransferase activity	2 out of 3507 genes, 0.1%	74 out of 104964 genes, 0.1%	1
nucleoside kinase activity	5 out of 3507 genes, 0.1%	178 out of 104964 genes, 0.2%	1
substrate-specific transmembrane transporter activity	187 out of 3507 genes, 5.3%	5825 out of 104964 genes, 5.5%	1
nucleobase-containing compound transmembrane transporter activity	8 out of 3507 genes, 0.2%	282 out of 104964 genes, 0.3%	1
cofactor binding	110 out of 3507 genes, 3.1%	3473 out of 104964 genes, 3.3%	1
oxidoreductase activity, acting on the CH-CH group of donors, oxygen as acceptor	3 out of 3507 genes, 0.1%	114 out of 104964 genes, 0.1%	1
small conjugating protein ligase activity	49 out of 3507 genes, 1.4%	1590 out of 104964 genes, 1.5%	1
nucleobase-containing compound kinase activity	7 out of 3507 genes, 0.2%	252 out of 104964 genes, 0.2%	1
acetylglucosaminyltransferase activity	3 out of 3507 genes, 0.1%	115 out of 104964 genes, 0.1%	1
organic acid transmembrane transporter activity	19 out of 3507 genes, 0.5%	646 out of 104964 genes, 0.6%	1
amide transmembrane transporter activity	3 out of 3507 genes, 0.1%	116 out of 104964 genes, 0.1%	1
intramolecular oxidoreductase activity, interconverting aldoses and ketoses	5 out of 3507 genes, 0.1%	187 out of 104964 genes, 0.2%	1
carboxylic acid transmembrane transporter activity	14 out of 3507 genes, 0.4%	488 out of 104964 genes, 0.5%	1
kinase binding	13 out of 3507 genes, 0.4%	456 out of 104964 genes, 0.4%	1
endopeptidase inhibitor activity	4 out of 3507 genes, 0.1%	154 out of 104964 genes, 0.1%	1
rRNA binding	2 out of 3507 genes, 0.1%	82 out of 104964 genes, 0.1%	1
enzyme binding	38 out of 3507 genes, 1.1%	1261 out of 104964 genes, 1.2%	1
hexokinase activity	2 out of 3507 genes, 0.1%	83 out of 104964 genes, 0.1%	1
intramolecular oxidoreductase activity, transposing C=C bonds	2 out of 3507 genes, 0.1%	83 out of 104964 genes, 0.1%	1
vitamin binding	12 out of 3507 genes, 0.3%	429 out of 104964 genes, 0.4%	1
oxidoreductase activity, acting on the CH-NH group of donors	6 out of 3507 genes, 0.2%	227 out of 104964 genes, 0.2%	1
peptidase inhibitor activity	4 out of 3507 genes, 0.1%	158 out of 104964 genes, 0.2%	1
hydro-lyase activity	30 out of 3507 genes, 0.9%	1020 out of 104964 genes, 1.0%	1
nucleobase transmembrane transporter activity	2 out of 3507 genes, 0.1%	86 out of 104964 genes, 0.1%	1
carbon-carbon lyase activity	37 out of 3507 genes, 1.1%	1254 out of 104964 genes, 1.2%	1
protein tyrosine kinase activity	10 out of 3507 genes, 0.3%	375 out of 104964 genes, 0.4%	1
fatty acid binding	2 out of 3507 genes, 0.1%	92 out of 104964 genes, 0.1%	1
sulfurtransferase activity	2 out of 3507 genes, 0.1%	92 out of 104964 genes, 0.1%	1
monocarboxylic acid binding	2 out of 3507 genes, 0.1%	92 out of 104964 genes, 0.1%	1
peptide disulfide oxidoreductase activity	2 out of 3507 genes, 0.1%	93 out of 104964 genes, 0.1%	1
small GTPase regulator activity	13 out of 3507 genes, 0.4%	487 out of 104964 genes, 0.5%	1
hydrolase activity, acting on ester bonds	213 out of 3507 genes, 6.1%	6768 out of 104964 genes, 6.4%	1
organic anion transmembrane transporter activity	14 out of 3507 genes, 0.4%	522 out of 104964 genes, 0.5%	1
metal cluster binding	25 out of 3507 genes, 0.7%	887 out of 104964 genes, 0.8%	1
cytoskeletal protein binding	31 out of 3507 genes, 0.9%	1084 out of 104964 genes, 1.0%	1
oxidoreductase activity, oxidizing metal ions	2 out of 3507 genes, 0.1%	96 out of 104964 genes, 0.1%	1
endopeptidase regulator activity	8 out of 3507 genes, 0.2%	319 out of 104964 genes, 0.3%	1
aldehyde dehydrogenase [NAD(P)+] activity	4 out of 3507 genes, 0.1%	175 out of 104964 genes, 0.2%	1
Ras GTPase activator activity	4 out of 3507 genes, 0.1%	176 out of 104964 genes, 0.2%	1
inorganic cation transmembrane transporter activity	49 out of 3507 genes, 1.4%	1673 out of 104964 genes, 1.6%	1
GTPase activator activity	4 out of 3507 genes, 0.1%	177 out of 104964 genes, 0.2%	1
mannose-phosphate guanylyltransferase activity	2 out of 3507 genes, 0.1%	99 out of 104964 genes, 0.1%	1
peptidase regulator activity	8 out of 3507 genes, 0.2%	323 out of 104964 genes, 0.3%	1
copper ion transmembrane transporter activity	2 out of 3507 genes, 0.1%	102 out of 104964 genes, 0.1%	1
cation-transporting ATPase activity	23 out of 3507 genes, 0.7%	846 out of 104964 genes, 0.8%	1
anion transmembrane transporter activity	26 out of 3507 genes, 0.7%	946 out of 104964 genes, 0.9%	1
heme-copper terminal oxidase activity	5 out of 3507 genes, 0.1%	224 out of 104964 genes, 0.2%	1
hydrolase activity, acting on ether bonds	2 out of 3507 genes, 0.1%	110 out of 104964 genes, 0.1%	1
amide binding	11 out of 3507 genes, 0.3%	450 out of 104964 genes, 0.4%	1
peptide binding	11 out of 3507 genes, 0.3%	450 out of 104964 genes, 0.4%	1
GTPase regulator activity	13 out of 3507 genes, 0.4%	521 out of 104964 genes, 0.5%	1
nucleoside-triphosphatase regulator activity	13 out of 3507 genes, 0.4%	521 out of 104964 genes, 0.5%	1
CoA-ligase activity	5 out of 3507 genes, 0.1%	232 out of 104964 genes, 0.2%	1
cysteine-type peptidase activity	6 out of 3507 genes, 0.2%	271 out of 104964 genes, 0.3%	1
ribonucleoprotein complex binding	2 out of 3507 genes, 0.1%	114 out of 104964 genes, 0.1%	1
lipase activator activity	2 out of 3507 genes, 0.1%	114 out of 104964 genes, 0.1%	1
carbon-sulfur lyase activity	9 out of 3507 genes, 0.3%	386 out of 104964 genes, 0.4%	1
cyclase activity	2 out of 3507 genes, 0.1%	115 out of 104964 genes, 0.1%	1
fatty acid synthase activity	5 out of 3507 genes, 0.1%	243 out of 104964 genes, 0.2%	1
intramolecular transferase activity, phosphotransferases	2 out of 3507 genes, 0.1%	125 out of 104964 genes, 0.1%	1
nucleotide diphosphatase activity	2 out of 3507 genes, 0.1%	126 out of 104964 genes, 0.1%	1
hydrolase activity, acting on carbon-nitrogen (but not peptide) bonds, in cyclic amidines	2 out of 3507 genes, 0.1%	126 out of 104964 genes, 0.1%	1
guanylyltransferase activity	2 out of 3507 genes, 0.1%	126 out of 104964 genes, 0.1%	1
small protein activating enzyme activity	2 out of 3507 genes, 0.1%	127 out of 104964 genes, 0.1%	1
peptidase activity	113 out of 3507 genes, 3.2%	3849 out of 104964 genes, 3.7%	1
metallopeptidase activity	3 out of 3507 genes, 0.1%	175 out of 104964 genes, 0.2%	1
ligase activity	101 out of 3507 genes, 2.9%	3477 out of 104964 genes, 3.3%	1
peptidase activity, acting on L-amino acid peptides	110 out of 3507 genes, 3.1%	3766 out of 104964 genes, 3.6%	1
phospholipid binding	16 out of 3507 genes, 0.5%	674 out of 104964 genes, 0.6%	1
carboxy-lyase activity	19 out of 3507 genes, 0.5%	783 out of 104964 genes, 0.7%	1
nucleotide transmembrane transporter activity	2 out of 3507 genes, 0.1%	136 out of 104964 genes, 0.1%	1
intramolecular lyase activity	2 out of 3507 genes, 0.1%	136 out of 104964 genes, 0.1%	1
phosphotransferase activity, phosphate group as acceptor	4 out of 3507 genes, 0.1%	225 out of 104964 genes, 0.2%	1
acetyltransferase activity	13 out of 3507 genes, 0.4%	572 out of 104964 genes, 0.5%	1
ligase activity, forming carbon-sulfur bonds	6 out of 3507 genes, 0.2%	310 out of 104964 genes, 0.3%	1
endopeptidase activity	66 out of 3507 genes, 1.9%	2380 out of 104964 genes, 2.3%	1
antioxidant activity	40 out of 3507 genes, 1.1%	1517 out of 104964 genes, 1.4%	1
transferase activity, transferring nitrogenous groups	15 out of 3507 genes, 0.4%	656 out of 104964 genes, 0.6%	1
enzyme activator activity	7 out of 3507 genes, 0.2%	358 out of 104964 genes, 0.3%	1
intramolecular oxidoreductase activity	9 out of 3507 genes, 0.3%	441 out of 104964 genes, 0.4%	1
signaling receptor activity	3 out of 3507 genes, 0.1%	195 out of 104964 genes, 0.2%	1
O-methyltransferase activity	4 out of 3507 genes, 0.1%	241 out of 104964 genes, 0.2%	1
iron-sulfur cluster binding	15 out of 3507 genes, 0.4%	670 out of 104964 genes, 0.6%	1
oxidoreductase activity	377 out of 3507 genes, 10.7%	12257 out of 104964 genes, 11.7%	1
transporter activity	240 out of 3507 genes, 6.8%	7983 out of 104964 genes, 7.6%	1
lipid binding	25 out of 3507 genes, 0.7%	1035 out of 104964 genes, 1.0%	1
substrate-specific transporter activity	207 out of 3507 genes, 5.9%	6971 out of 104964 genes, 6.6%	1
transferase activity, transferring acyl groups, acyl groups converted into alkyl on transfer	2 out of 3507 genes, 0.1%	156 out of 104964 genes, 0.1%	1
C-acyltransferase activity	2 out of 3507 genes, 0.1%	157 out of 104964 genes, 0.1%	1
cis-trans isomerase activity	14 out of 3507 genes, 0.4%	651 out of 104964 genes, 0.6%	1
protein transmembrane transporter activity	7 out of 3507 genes, 0.2%	380 out of 104964 genes, 0.4%	1
macromolecule transmembrane transporter activity	7 out of 3507 genes, 0.2%	380 out of 104964 genes, 0.4%	1
small conjugating protein-specific protease activity	4 out of 3507 genes, 0.1%	256 out of 104964 genes, 0.2%	1
intramolecular oxidoreductase activity, interconverting keto- and enol-groups	2 out of 3507 genes, 0.1%	168 out of 104964 genes, 0.2%	1
poly-pyrimidine tract binding	8 out of 3507 genes, 0.2%	434 out of 104964 genes, 0.4%	1
hydrogen ion transmembrane transporter activity	18 out of 3507 genes, 0.5%	818 out of 104964 genes, 0.8%	1
single-stranded RNA binding	8 out of 3507 genes, 0.2%	435 out of 104964 genes, 0.4%	1
transaminase activity	11 out of 3507 genes, 0.3%	554 out of 104964 genes, 0.5%	1
RNA binding	100 out of 3507 genes, 2.9%	3610 out of 104964 genes, 3.4%	1
oxidoreductase activity, acting on the CH-OH group of donors, NAD or NADP as acceptor	33 out of 3507 genes, 0.9%	1367 out of 104964 genes, 1.3%	1
transferase activity, transferring alkyl or aryl (other than methyl) groups	31 out of 3507 genes, 0.9%	1301 out of 104964 genes, 1.2%	1
phosphatidylinositol binding	2 out of 3507 genes, 0.1%	177 out of 104964 genes, 0.2%	1
phosphoric ester hydrolase activity	80 out of 3507 genes, 2.3%	2988 out of 104964 genes, 2.8%	1
monovalent inorganic cation transmembrane transporter activity	32 out of 3507 genes, 0.9%	1357 out of 104964 genes, 1.3%	1
electron carrier activity	2 out of 3507 genes, 0.1%	185 out of 104964 genes, 0.2%	1
receptor activity	8 out of 3507 genes, 0.2%	475 out of 104964 genes, 0.5%	1
transferase activity, transferring acyl groups other than amino-acyl groups	45 out of 3507 genes, 1.3%	1855 out of 104964 genes, 1.8%	1
phosphoprotein phosphatase activity	27 out of 3507 genes, 0.8%	1215 out of 104964 genes, 1.2%	1
translation factor activity, nucleic acid binding	35 out of 3507 genes, 1.0%	1520 out of 104964 genes, 1.4%	1
NADH dehydrogenase (quinone) activity	6 out of 3507 genes, 0.2%	405 out of 104964 genes, 0.4%	1
drug binding	3 out of 3507 genes, 0.1%	266 out of 104964 genes, 0.3%	1
NADH dehydrogenase activity	6 out of 3507 genes, 0.2%	410 out of 104964 genes, 0.4%	1
tetrapyrrole binding	9 out of 3507 genes, 0.3%	541 out of 104964 genes, 0.5%	1
N-acyltransferase activity	7 out of 3507 genes, 0.2%	458 out of 104964 genes, 0.4%	1
metal ion binding	569 out of 3507 genes, 16.2%	18713 out of 104964 genes, 17.8%	1
transferase activity, transferring acyl groups	52 out of 3507 genes, 1.5%	2152 out of 104964 genes, 2.1%	1
macrolide binding	2 out of 3507 genes, 0.1%	223 out of 104964 genes, 0.2%	1
N-acetyltransferase activity	5 out of 3507 genes, 0.1%	378 out of 104964 genes, 0.4%	1
oxidoreductase activity, acting on a sulfur group of donors	23 out of 3507 genes, 0.7%	1124 out of 104964 genes, 1.1%	1
aminoacyl-tRNA ligase activity	7 out of 3507 genes, 0.2%	481 out of 104964 genes, 0.5%	1
transition metal ion binding	435 out of 3507 genes, 12.4%	14623 out of 104964 genes, 13.9%	1
oxidoreductase activity, acting on NAD(P)H, quinone or similar compound as acceptor	8 out of 3507 genes, 0.2%	537 out of 104964 genes, 0.5%	1
phosphatase activity	63 out of 3507 genes, 1.8%	2607 out of 104964 genes, 2.5%	1
oxidoreductase activity, acting on CH-OH group of donors	42 out of 3507 genes, 1.2%	1872 out of 104964 genes, 1.8%	1
lysine N-acetyltransferase activity	3 out of 3507 genes, 0.1%	307 out of 104964 genes, 0.3%	1
ligase activity, forming carbon-oxygen bonds	8 out of 3507 genes, 0.2%	551 out of 104964 genes, 0.5%	1
ligase activity, forming aminoacyl-tRNA and related compounds	8 out of 3507 genes, 0.2%	551 out of 104964 genes, 0.5%	1
peroxidase activity	7 out of 3507 genes, 0.2%	517 out of 104964 genes, 0.5%	1
oxidoreductase activity, acting on peroxide as acceptor	7 out of 3507 genes, 0.2%	517 out of 104964 genes, 0.5%	1
protein transporter activity	7 out of 3507 genes, 0.2%	557 out of 104964 genes, 0.5%	1
disulfide oxidoreductase activity	11 out of 3507 genes, 0.3%	776 out of 104964 genes, 0.7%	1
ion binding	675 out of 3507 genes, 19.2%	22664 out of 104964 genes, 21.6%	1
oxidoreductase activity, acting on NAD(P)H	17 out of 3507 genes, 0.5%	1050 out of 104964 genes, 1.0%	1
thiolester hydrolase activity	5 out of 3507 genes, 0.1%	594 out of 104964 genes, 0.6%	1
cation binding	609 out of 3507 genes, 17.4%	21359 out of 104964 genes, 20.3%	1
guanyl ribonucleotide binding	39 out of 3507 genes, 1.1%	2348 out of 104964 genes, 2.2%	1
guanyl nucleotide binding	39 out of 3507 genes, 1.1%	2354 out of 104964 genes, 2.2%	1
structural molecule activity	91 out of 3507 genes, 2.6%	5439 out of 104964 genes, 5.2%	1
Terms for NAU-DY13_0DAP-VS-NAU-DY13_7DAP_P
Gene Ontology term	Cluster frequency	Genome frequency of use	Corrected P-value
nucleic acid metabolic process	537 out of 3430 genes, 15.7%	12073 out of 103760 genes, 11.6%	5.93e-10
chromosome organization	102 out of 3430 genes, 3.0%	1479 out of 103760 genes, 1.4%	6.74e-09
organic cyclic compound metabolic process	834 out of 3430 genes, 24.3%	20423 out of 103760 genes, 19.7%	9.47e-09
cell cycle	94 out of 3430 genes, 2.7%	1330 out of 103760 genes, 1.3%	1.21e-08
cellular aromatic compound metabolic process	812 out of 3430 genes, 23.7%	19837 out of 103760 genes, 19.1%	1.26e-08
heterocycle metabolic process	774 out of 3430 genes, 22.6%	18795 out of 103760 genes, 18.1%	1.49e-08
chromatin organization	93 out of 3430 genes, 2.7%	1344 out of 103760 genes, 1.3%	4.8e-08
nucleobase-containing compound metabolic process	670 out of 3430 genes, 19.5%	16267 out of 103760 genes, 15.7%	5.88e-07
microtubule-based process	53 out of 3430 genes, 1.5%	637 out of 103760 genes, 0.6%	1.71e-06
methylation-dependent chromatin silencing	8 out of 3430 genes, 0.2%	13 out of 103760 genes, 0.0%	1.91e-06
chromatin remodeling at centromere	8 out of 3430 genes, 0.2%	13 out of 103760 genes, 0.0%	1.91e-06
DNA methylation	14 out of 3430 genes, 0.4%	54 out of 103760 genes, 0.1%	2.07e-06
DNA methylation or demethylation	14 out of 3430 genes, 0.4%	54 out of 103760 genes, 0.1%	2.07e-06
DNA metabolic process	134 out of 3430 genes, 3.9%	2390 out of 103760 genes, 2.3%	4.42e-06
cellular nitrogen compound metabolic process	754 out of 3430 genes, 22.0%	18867 out of 103760 genes, 18.2%	6.92e-06
cell cycle process	61 out of 3430 genes, 1.8%	839 out of 103760 genes, 0.8%	1.75e-05
single-organism process	1342 out of 3430 genes, 39.1%	36262 out of 103760 genes, 34.9%	0.00015
transcription, DNA-dependent	327 out of 3430 genes, 9.5%	7466 out of 103760 genes, 7.2%	0.00017
RNA biosynthetic process	327 out of 3430 genes, 9.5%	7466 out of 103760 genes, 7.2%	0.00017
chromatin remodeling	14 out of 3430 genes, 0.4%	76 out of 103760 genes, 0.1%	0.00022
RNA metabolic process	419 out of 3430 genes, 12.2%	9994 out of 103760 genes, 9.6%	0.00032
DNA methylation on cytosine	11 out of 3430 genes, 0.3%	48 out of 103760 genes, 0.0%	0.00045
nitrogen compound metabolic process	855 out of 3430 genes, 24.9%	22262 out of 103760 genes, 21.5%	0.00049
regulation of gene expression, epigenetic	41 out of 3430 genes, 1.2%	521 out of 103760 genes, 0.5%	0.00051
chromatin modification	48 out of 3430 genes, 1.4%	661 out of 103760 genes, 0.6%	0.00059
cellular component organization	404 out of 3430 genes, 11.8%	9660 out of 103760 genes, 9.3%	0.0007
external encapsulating structure organization	98 out of 3430 genes, 2.9%	1759 out of 103760 genes, 1.7%	0.0007
methylation	38 out of 3430 genes, 1.1%	471 out of 103760 genes, 0.5%	0.00072
macromolecule methylation	37 out of 3430 genes, 1.1%	453 out of 103760 genes, 0.4%	0.00075
single-organism cellular process	1014 out of 3430 genes, 29.6%	26978 out of 103760 genes, 26.0%	0.0012
anatomical structure development	385 out of 3430 genes, 11.2%	9210 out of 103760 genes, 8.9%	0.00139
DNA alkylation	21 out of 3430 genes, 0.6%	187 out of 103760 genes, 0.2%	0.00149
anatomical structure morphogenesis	196 out of 3430 genes, 5.7%	4212 out of 103760 genes, 4.1%	0.00161
aromatic compound biosynthetic process	460 out of 3430 genes, 13.4%	11298 out of 103760 genes, 10.9%	0.00193
heterocycle biosynthetic process	429 out of 3430 genes, 12.5%	10447 out of 103760 genes, 10.1%	0.00197
DNA modification	21 out of 3430 genes, 0.6%	192 out of 103760 genes, 0.2%	0.00229
covalent chromatin modification	39 out of 3430 genes, 1.1%	518 out of 103760 genes, 0.5%	0.00281
organic cyclic compound biosynthetic process	468 out of 3430 genes, 13.6%	11605 out of 103760 genes, 11.2%	0.0042
root morphogenesis	38 out of 3430 genes, 1.1%	509 out of 103760 genes, 0.5%	0.00458
single-organism developmental process	283 out of 3430 genes, 8.3%	6656 out of 103760 genes, 6.4%	0.01205
cell wall organization	60 out of 3430 genes, 1.7%	1001 out of 103760 genes, 1.0%	0.01248
enzyme linked receptor protein signaling pathway	42 out of 3430 genes, 1.2%	617 out of 103760 genes, 0.6%	0.01425
shoot system development	65 out of 3430 genes, 1.9%	1123 out of 103760 genes, 1.1%	0.01642
phyllome development	62 out of 3430 genes, 1.8%	1056 out of 103760 genes, 1.0%	0.01678
nucleobase-containing compound biosynthetic process	372 out of 3430 genes, 10.8%	9127 out of 103760 genes, 8.8%	0.01989
DNA replication	28 out of 3430 genes, 0.8%	347 out of 103760 genes, 0.3%	0.02043
gene silencing by miRNA	12 out of 3430 genes, 0.3%	83 out of 103760 genes, 0.1%	0.02241
cell surface receptor signaling pathway	49 out of 3430 genes, 1.4%	784 out of 103760 genes, 0.8%	0.02707
regulation of reproductive process	11 out of 3430 genes, 0.3%	73 out of 103760 genes, 0.1%	0.03337
plant-type cell wall modification	20 out of 3430 genes, 0.6%	211 out of 103760 genes, 0.2%	0.03363
developmental process	641 out of 3430 genes, 18.7%	16755 out of 103760 genes, 16.1%	0.0363
cellular nitrogen compound biosynthetic process	419 out of 3430 genes, 12.2%	10504 out of 103760 genes, 10.1%	0.03887
M phase	25 out of 3430 genes, 0.7%	304 out of 103760 genes, 0.3%	0.04121
cellularization	9 out of 3430 genes, 0.3%	51 out of 103760 genes, 0.0%	0.04936
floral organ development	21 out of 3430 genes, 0.6%	235 out of 103760 genes, 0.2%	0.05145
plant-type cell wall organization or biogenesis	36 out of 3430 genes, 1.0%	527 out of 103760 genes, 0.5%	0.0535
genetic transfer	26 out of 3430 genes, 0.8%	330 out of 103760 genes, 0.3%	0.05983
negative regulation of macromolecule metabolic process	38 out of 3430 genes, 1.1%	573 out of 103760 genes, 0.6%	0.06283
system development	271 out of 3430 genes, 7.9%	6493 out of 103760 genes, 6.3%	0.06573
regulation of macromolecule metabolic process	119 out of 3430 genes, 3.5%	2498 out of 103760 genes, 2.4%	0.07258
response to ionizing radiation	12 out of 3430 genes, 0.3%	95 out of 103760 genes, 0.1%	0.08786
RNA interference	19 out of 3430 genes, 0.6%	209 out of 103760 genes, 0.2%	0.09274
axis specification	21 out of 3430 genes, 0.6%	245 out of 103760 genes, 0.2%	0.09385
protein demethylation	8 out of 3430 genes, 0.2%	44 out of 103760 genes, 0.0%	0.10575
protein dealkylation	8 out of 3430 genes, 0.2%	44 out of 103760 genes, 0.0%	0.10575
histone demethylation	8 out of 3430 genes, 0.2%	44 out of 103760 genes, 0.0%	0.10575
histone lysine demethylation	8 out of 3430 genes, 0.2%	44 out of 103760 genes, 0.0%	0.10575
demethylation	8 out of 3430 genes, 0.2%	44 out of 103760 genes, 0.0%	0.10575
gene silencing	34 out of 3430 genes, 1.0%	506 out of 103760 genes, 0.5%	0.11759
regulation of gene expression	106 out of 3430 genes, 3.1%	2205 out of 103760 genes, 2.1%	0.12745
negative regulation of macromolecule biosynthetic process	19 out of 3430 genes, 0.6%	216 out of 103760 genes, 0.2%	0.14347
negative regulation of cellular biosynthetic process	19 out of 3430 genes, 0.6%	216 out of 103760 genes, 0.2%	0.14347
negative regulation of cellular macromolecule biosynthetic process	19 out of 3430 genes, 0.6%	216 out of 103760 genes, 0.2%	0.14347
mRNA cleavage	5 out of 3430 genes, 0.1%	16 out of 103760 genes, 0.0%	0.15478
DNA-dependent DNA replication	19 out of 3430 genes, 0.6%	219 out of 103760 genes, 0.2%	0.17181
negative regulation of metabolic process	39 out of 3430 genes, 1.1%	626 out of 103760 genes, 0.6%	0.18666
reproductive structure development	97 out of 3430 genes, 2.8%	2005 out of 103760 genes, 1.9%	0.19619
reproductive system development	97 out of 3430 genes, 2.8%	2005 out of 103760 genes, 1.9%	0.19619
regulation of meiosis	5 out of 3430 genes, 0.1%	17 out of 103760 genes, 0.0%	0.2133
regulation of meiotic cell cycle	5 out of 3430 genes, 0.1%	17 out of 103760 genes, 0.0%	0.2133
plant-type cell wall organization	21 out of 3430 genes, 0.6%	260 out of 103760 genes, 0.3%	0.21561
cellular macromolecule biosynthetic process	427 out of 3430 genes, 12.4%	10963 out of 103760 genes, 10.6%	0.24191
seed maturation	8 out of 3430 genes, 0.2%	50 out of 103760 genes, 0.0%	0.26873
negative regulation of gene expression	34 out of 3430 genes, 1.0%	529 out of 103760 genes, 0.5%	0.27009
multicellular organismal development	420 out of 3430 genes, 12.2%	10783 out of 103760 genes, 10.4%	0.27354
macromolecule biosynthetic process	440 out of 3430 genes, 12.8%	11364 out of 103760 genes, 11.0%	0.31006
post-embryonic morphogenesis	26 out of 3430 genes, 0.8%	366 out of 103760 genes, 0.4%	0.31473
negative regulation of cellular metabolic process	19 out of 3430 genes, 0.6%	230 out of 103760 genes, 0.2%	0.32229
organelle organization	201 out of 3430 genes, 5.9%	4762 out of 103760 genes, 4.6%	0.34071
regulation of cell cycle	25 out of 3430 genes, 0.7%	348 out of 103760 genes, 0.3%	0.34567
multidimensional cell growth	4 out of 3430 genes, 0.1%	11 out of 103760 genes, 0.0%	0.39884
nucleosome organization	32 out of 3430 genes, 0.9%	498 out of 103760 genes, 0.5%	0.40721
cellular component organization or biogenesis	454 out of 3430 genes, 13.2%	11812 out of 103760 genes, 11.4%	0.44407
gene silencing by RNA	20 out of 3430 genes, 0.6%	255 out of 103760 genes, 0.2%	0.44443
posttranscriptional gene silencing by RNA	20 out of 3430 genes, 0.6%	255 out of 103760 genes, 0.2%	0.44443
protein-DNA complex subunit organization	32 out of 3430 genes, 0.9%	501 out of 103760 genes, 0.5%	0.45162
cell wall organization or biogenesis	78 out of 3430 genes, 2.3%	1584 out of 103760 genes, 1.5%	0.48913
G2/M transition of mitotic cell cycle	5 out of 3430 genes, 0.1%	20 out of 103760 genes, 0.0%	0.49198
cell cycle phase transition	5 out of 3430 genes, 0.1%	20 out of 103760 genes, 0.0%	0.49198
mitotic cell cycle phase transition	5 out of 3430 genes, 0.1%	20 out of 103760 genes, 0.0%	0.49198
RNA modification	25 out of 3430 genes, 0.7%	360 out of 103760 genes, 0.3%	0.57064
histone phosphorylation	4 out of 3430 genes, 0.1%	12 out of 103760 genes, 0.0%	0.58258
peptidyl-serine phosphorylation	4 out of 3430 genes, 0.1%	12 out of 103760 genes, 0.0%	0.58258
peptidyl-serine modification	4 out of 3430 genes, 0.1%	12 out of 103760 genes, 0.0%	0.58258
histone-serine phosphorylation	4 out of 3430 genes, 0.1%	12 out of 103760 genes, 0.0%	0.58258
single-multicellular organism process	433 out of 3430 genes, 12.6%	11268 out of 103760 genes, 10.9%	0.62414
chromatin silencing	15 out of 3430 genes, 0.4%	169 out of 103760 genes, 0.2%	0.65097
negative regulation of gene expression, epigenetic	15 out of 3430 genes, 0.4%	169 out of 103760 genes, 0.2%	0.65097
regulation of organelle organization	19 out of 3430 genes, 0.6%	244 out of 103760 genes, 0.2%	0.67129
cell cycle phase	29 out of 3430 genes, 0.8%	454 out of 103760 genes, 0.4%	0.82421
post-embryonic development	187 out of 3430 genes, 5.5%	4474 out of 103760 genes, 4.3%	0.86321
negative regulation of biosynthetic process	20 out of 3430 genes, 0.6%	269 out of 103760 genes, 0.3%	0.873
seed development	25 out of 3430 genes, 0.7%	371 out of 103760 genes, 0.4%	0.8805
fruit development	25 out of 3430 genes, 0.7%	372 out of 103760 genes, 0.4%	0.91484
histone modification	31 out of 3430 genes, 0.9%	505 out of 103760 genes, 0.5%	1
embryonic axis specification	8 out of 3430 genes, 0.2%	61 out of 103760 genes, 0.1%	1
ribosome biogenesis	26 out of 3430 genes, 0.8%	399 out of 103760 genes, 0.4%	1
multicellular organismal process	467 out of 3430 genes, 13.6%	12347 out of 103760 genes, 11.9%	1
regulation of reciprocal meiotic recombination	2 out of 3430 genes, 0.1%	2 out of 103760 genes, 0.0%	1
plant-type spore development	2 out of 3430 genes, 0.1%	2 out of 103760 genes, 0.0%	1
regulation of meiosis I	2 out of 3430 genes, 0.1%	2 out of 103760 genes, 0.0%	1
regulation of cellular component organization	27 out of 3430 genes, 0.8%	429 out of 103760 genes, 0.4%	1
peptidyl-amino acid modification	15 out of 3430 genes, 0.4%	184 out of 103760 genes, 0.2%	1
multicellular organism reproduction	16 out of 3430 genes, 0.5%	203 out of 103760 genes, 0.2%	1
multicellular organismal reproductive process	16 out of 3430 genes, 0.5%	203 out of 103760 genes, 0.2%	1
embryo development	26 out of 3430 genes, 0.8%	409 out of 103760 genes, 0.4%	1
negative regulation of transcription, DNA-dependent	15 out of 3430 genes, 0.4%	186 out of 103760 genes, 0.2%	1
negative regulation of nucleobase-containing compound metabolic process	15 out of 3430 genes, 0.4%	186 out of 103760 genes, 0.2%	1
negative regulation of nitrogen compound metabolic process	15 out of 3430 genes, 0.4%	186 out of 103760 genes, 0.2%	1
negative regulation of RNA metabolic process	15 out of 3430 genes, 0.4%	186 out of 103760 genes, 0.2%	1
mitotic cell cycle	20 out of 3430 genes, 0.6%	285 out of 103760 genes, 0.3%	1
basic amino acid transport	5 out of 3430 genes, 0.1%	26 out of 103760 genes, 0.0%	1
regulation of mitosis	8 out of 3430 genes, 0.2%	66 out of 103760 genes, 0.1%	1
regulation of nuclear division	8 out of 3430 genes, 0.2%	66 out of 103760 genes, 0.1%	1
regulation of post-embryonic development	10 out of 3430 genes, 0.3%	101 out of 103760 genes, 0.1%	1
cell division	20 out of 3430 genes, 0.6%	295 out of 103760 genes, 0.3%	1
peptidyl-arginine modification	7 out of 3430 genes, 0.2%	55 out of 103760 genes, 0.1%	1
peptidyl-arginine methylation	7 out of 3430 genes, 0.2%	55 out of 103760 genes, 0.1%	1
negative regulation of biological process	60 out of 3430 genes, 1.7%	1233 out of 103760 genes, 1.2%	1
posttranscriptional gene silencing	20 out of 3430 genes, 0.6%	297 out of 103760 genes, 0.3%	1
regulation of cellular biosynthetic process	70 out of 3430 genes, 2.0%	1488 out of 103760 genes, 1.4%	1
peptide transport	21 out of 3430 genes, 0.6%	319 out of 103760 genes, 0.3%	1
auxin mediated signaling pathway	12 out of 3430 genes, 0.3%	140 out of 103760 genes, 0.1%	1
regulation of cell cycle process	18 out of 3430 genes, 0.5%	257 out of 103760 genes, 0.2%	1
cell proliferation	16 out of 3430 genes, 0.5%	217 out of 103760 genes, 0.2%	1
regulation of mitotic cell cycle	9 out of 3430 genes, 0.3%	88 out of 103760 genes, 0.1%	1
regulation of molecular function, epigenetic	3 out of 3430 genes, 0.1%	9 out of 103760 genes, 0.0%	1
M phase of mitotic cell cycle	14 out of 3430 genes, 0.4%	180 out of 103760 genes, 0.2%	1
ketone biosynthetic process	33 out of 3430 genes, 1.0%	592 out of 103760 genes, 0.6%	1
regulation of macromolecule biosynthetic process	69 out of 3430 genes, 2.0%	1475 out of 103760 genes, 1.4%	1
regulation of cellular macromolecule biosynthetic process	69 out of 3430 genes, 2.0%	1475 out of 103760 genes, 1.4%	1
cytokinesis by cell plate formation	12 out of 3430 genes, 0.3%	143 out of 103760 genes, 0.1%	1
root system development	57 out of 3430 genes, 1.7%	1174 out of 103760 genes, 1.1%	1
root development	57 out of 3430 genes, 1.7%	1174 out of 103760 genes, 1.1%	1
cellular macromolecule metabolic process	1024 out of 3430 genes, 29.9%	28816 out of 103760 genes, 27.8%	1
calcium ion transport	12 out of 3430 genes, 0.3%	145 out of 103760 genes, 0.1%	1
adaxial/abaxial axis specification	13 out of 3430 genes, 0.4%	166 out of 103760 genes, 0.2%	1
response to organic substance	467 out of 3430 genes, 13.6%	12567 out of 103760 genes, 12.1%	1
regulation of biosynthetic process	71 out of 3430 genes, 2.1%	1542 out of 103760 genes, 1.5%	1
DNA geometric change	6 out of 3430 genes, 0.2%	46 out of 103760 genes, 0.0%	1
DNA conformation change	6 out of 3430 genes, 0.2%	46 out of 103760 genes, 0.0%	1
embryonic pattern specification	9 out of 3430 genes, 0.3%	94 out of 103760 genes, 0.1%	1
flavonoid biosynthetic process	30 out of 3430 genes, 0.9%	536 out of 103760 genes, 0.5%	1
negative regulation of organelle organization	8 out of 3430 genes, 0.2%	78 out of 103760 genes, 0.1%	1
negative regulation of cellular component organization	8 out of 3430 genes, 0.2%	78 out of 103760 genes, 0.1%	1
phosphorelay signal transduction system	26 out of 3430 genes, 0.8%	449 out of 103760 genes, 0.4%	1
regulation of mitotic metaphase/anaphase transition	6 out of 3430 genes, 0.2%	48 out of 103760 genes, 0.0%	1
negative regulation of cell cycle	6 out of 3430 genes, 0.2%	48 out of 103760 genes, 0.0%	1
negative regulation of mitosis	6 out of 3430 genes, 0.2%	48 out of 103760 genes, 0.0%	1
negative regulation of mitotic metaphase/anaphase transition	6 out of 3430 genes, 0.2%	48 out of 103760 genes, 0.0%	1
negative regulation of nuclear division	6 out of 3430 genes, 0.2%	48 out of 103760 genes, 0.0%	1
regulation of cell cycle phase transition	6 out of 3430 genes, 0.2%	48 out of 103760 genes, 0.0%	1
negative regulation of cell cycle phase transition	6 out of 3430 genes, 0.2%	48 out of 103760 genes, 0.0%	1
regulation of mitotic cell cycle phase transition	6 out of 3430 genes, 0.2%	48 out of 103760 genes, 0.0%	1
negative regulation of mitotic cell cycle phase transition	6 out of 3430 genes, 0.2%	48 out of 103760 genes, 0.0%	1
short-day photoperiodism	3 out of 3430 genes, 0.1%	11 out of 103760 genes, 0.0%	1
flower development	64 out of 3430 genes, 1.9%	1384 out of 103760 genes, 1.3%	1
adaxial/abaxial pattern specification	13 out of 3430 genes, 0.4%	173 out of 103760 genes, 0.2%	1
mRNA processing	11 out of 3430 genes, 0.3%	135 out of 103760 genes, 0.1%	1
meiotic cell cycle	13 out of 3430 genes, 0.4%	174 out of 103760 genes, 0.2%	1
multi-organism cellular process	29 out of 3430 genes, 0.8%	528 out of 103760 genes, 0.5%	1
regulation of binding	8 out of 3430 genes, 0.2%	83 out of 103760 genes, 0.1%	1
embryonic morphogenesis	2 out of 3430 genes, 0.1%	4 out of 103760 genes, 0.0%	1
mRNA splicing, via spliceosome	4 out of 3430 genes, 0.1%	23 out of 103760 genes, 0.0%	1
oligosaccharide metabolic process	25 out of 3430 genes, 0.7%	438 out of 103760 genes, 0.4%	1
trehalose metabolic process	11 out of 3430 genes, 0.3%	139 out of 103760 genes, 0.1%	1
regulation of transcription, DNA-dependent	61 out of 3430 genes, 1.8%	1324 out of 103760 genes, 1.3%	1
regulation of RNA metabolic process	61 out of 3430 genes, 1.8%	1324 out of 103760 genes, 1.3%	1
regulation of RNA biosynthetic process	61 out of 3430 genes, 1.8%	1324 out of 103760 genes, 1.3%	1
cell junction organization	5 out of 3430 genes, 0.1%	37 out of 103760 genes, 0.0%	1
auxin transport	29 out of 3430 genes, 0.8%	535 out of 103760 genes, 0.5%	1
biological regulation	593 out of 3430 genes, 17.3%	16360 out of 103760 genes, 15.8%	1
positive regulation of post-embryonic development	3 out of 3430 genes, 0.1%	13 out of 103760 genes, 0.0%	1
positive regulation of developmental process	3 out of 3430 genes, 0.1%	13 out of 103760 genes, 0.0%	1
positive regulation of multicellular organismal process	3 out of 3430 genes, 0.1%	13 out of 103760 genes, 0.0%	1
negative regulation of cellular process	36 out of 3430 genes, 1.0%	709 out of 103760 genes, 0.7%	1
post-embryonic organ development	45 out of 3430 genes, 1.3%	932 out of 103760 genes, 0.9%	1
cellular response to auxin stimulus	13 out of 3430 genes, 0.4%	184 out of 103760 genes, 0.2%	1
glucan metabolic process	63 out of 3430 genes, 1.8%	1395 out of 103760 genes, 1.3%	1
cellular ketone metabolic process	35 out of 3430 genes, 1.0%	689 out of 103760 genes, 0.7%	1
phytosteroid metabolic process	10 out of 3430 genes, 0.3%	127 out of 103760 genes, 0.1%	1
cytokinetic cell separation	2 out of 3430 genes, 0.1%	5 out of 103760 genes, 0.0%	1
flavonoid metabolic process	30 out of 3430 genes, 0.9%	574 out of 103760 genes, 0.6%	1
phosphorylation	27 out of 3430 genes, 0.8%	503 out of 103760 genes, 0.5%	1
meristem structural organization	13 out of 3430 genes, 0.4%	190 out of 103760 genes, 0.2%	1
anatomical structure arrangement	13 out of 3430 genes, 0.4%	190 out of 103760 genes, 0.2%	1
cadmium ion transport	6 out of 3430 genes, 0.2%	57 out of 103760 genes, 0.1%	1
organic substance biosynthetic process	653 out of 3430 genes, 19.0%	18221 out of 103760 genes, 17.6%	1
amide transport	24 out of 3430 genes, 0.7%	437 out of 103760 genes, 0.4%	1
oxylipin metabolic process	5 out of 3430 genes, 0.1%	42 out of 103760 genes, 0.0%	1
developmental process involved in reproduction	252 out of 3430 genes, 7.3%	6633 out of 103760 genes, 6.4%	1
response to endogenous stimulus	395 out of 3430 genes, 11.5%	10728 out of 103760 genes, 10.3%	1
cellular polysaccharide metabolic process	53 out of 3430 genes, 1.5%	1161 out of 103760 genes, 1.1%	1
cellular glucan metabolic process	48 out of 3430 genes, 1.4%	1033 out of 103760 genes, 1.0%	1
protein phosphorylation	24 out of 3430 genes, 0.7%	445 out of 103760 genes, 0.4%	1
cell cycle cytokinesis	12 out of 3430 genes, 0.3%	176 out of 103760 genes, 0.2%	1
response to vitamin	3 out of 3430 genes, 0.1%	16 out of 103760 genes, 0.0%	1
RNA-dependent DNA replication	4 out of 3430 genes, 0.1%	29 out of 103760 genes, 0.0%	1
sodium ion transport	4 out of 3430 genes, 0.1%	29 out of 103760 genes, 0.0%	1
sodium ion transmembrane transport	4 out of 3430 genes, 0.1%	29 out of 103760 genes, 0.0%	1
divalent metal ion transport	20 out of 3430 genes, 0.6%	353 out of 103760 genes, 0.3%	1
divalent inorganic cation transport	20 out of 3430 genes, 0.6%	353 out of 103760 genes, 0.3%	1
regulation of biological process	465 out of 3430 genes, 13.6%	12794 out of 103760 genes, 12.3%	1
acidic amino acid transport	2 out of 3430 genes, 0.1%	6 out of 103760 genes, 0.0%	1
L-amino acid transport	2 out of 3430 genes, 0.1%	6 out of 103760 genes, 0.0%	1
L-glutamate transport	2 out of 3430 genes, 0.1%	6 out of 103760 genes, 0.0%	1
protein methylation	21 out of 3430 genes, 0.6%	377 out of 103760 genes, 0.4%	1
protein alkylation	22 out of 3430 genes, 0.6%	401 out of 103760 genes, 0.4%	1
hormone transport	29 out of 3430 genes, 0.8%	570 out of 103760 genes, 0.5%	1
phenylpropanoid metabolic process	72 out of 3430 genes, 2.1%	1677 out of 103760 genes, 1.6%	1
negative regulation of translation	4 out of 3430 genes, 0.1%	30 out of 103760 genes, 0.0%	1
negative regulation of translation in response to stress	4 out of 3430 genes, 0.1%	30 out of 103760 genes, 0.0%	1
regulation of translation in response to stress	4 out of 3430 genes, 0.1%	30 out of 103760 genes, 0.0%	1
regulation of photoperiodism, flowering	4 out of 3430 genes, 0.1%	30 out of 103760 genes, 0.0%	1
oligopeptide transport	6 out of 3430 genes, 0.2%	62 out of 103760 genes, 0.1%	1
post-embryonic root morphogenesis	15 out of 3430 genes, 0.4%	244 out of 103760 genes, 0.2%	1
response to carbohydrate stimulus	111 out of 3430 genes, 3.2%	2734 out of 103760 genes, 2.6%	1
regulation of developmental process	39 out of 3430 genes, 1.1%	822 out of 103760 genes, 0.8%	1
phenylpropanoid biosynthetic process	63 out of 3430 genes, 1.8%	1443 out of 103760 genes, 1.4%	1
response to biotic stimulus	184 out of 3430 genes, 5.4%	4766 out of 103760 genes, 4.6%	1
meiosis	11 out of 3430 genes, 0.3%	160 out of 103760 genes, 0.2%	1
M phase of meiotic cell cycle	11 out of 3430 genes, 0.3%	160 out of 103760 genes, 0.2%	1
posttranscriptional regulation of gene expression	31 out of 3430 genes, 0.9%	626 out of 103760 genes, 0.6%	1
response to hormone stimulus	360 out of 3430 genes, 10.5%	9798 out of 103760 genes, 9.4%	1
long-day photoperiodism	6 out of 3430 genes, 0.2%	64 out of 103760 genes, 0.1%	1
lateral root morphogenesis	10 out of 3430 genes, 0.3%	141 out of 103760 genes, 0.1%	1
rhythmic process	34 out of 3430 genes, 1.0%	704 out of 103760 genes, 0.7%	1
reproduction	294 out of 3430 genes, 8.6%	7917 out of 103760 genes, 7.6%	1
response to light intensity	39 out of 3430 genes, 1.1%	832 out of 103760 genes, 0.8%	1
regulation of actin nucleation	3 out of 3430 genes, 0.1%	18 out of 103760 genes, 0.0%	1
oligosaccharide biosynthetic process	4 out of 3430 genes, 0.1%	32 out of 103760 genes, 0.0%	1
cell-cell junction organization	2 out of 3430 genes, 0.1%	7 out of 103760 genes, 0.0%	1
gibberellin mediated signaling pathway	17 out of 3430 genes, 0.5%	296 out of 103760 genes, 0.3%	1
cellular response to gibberellin stimulus	17 out of 3430 genes, 0.5%	296 out of 103760 genes, 0.3%	1
meristem development	37 out of 3430 genes, 1.1%	783 out of 103760 genes, 0.8%	1
single organism reproductive process	23 out of 3430 genes, 0.7%	438 out of 103760 genes, 0.4%	1
anatomical structure formation involved in morphogenesis	24 out of 3430 genes, 0.7%	463 out of 103760 genes, 0.4%	1
response to gibberellin stimulus	17 out of 3430 genes, 0.5%	298 out of 103760 genes, 0.3%	1
regulation of cyclin-dependent protein serine/threonine kinase activity	4 out of 3430 genes, 0.1%	33 out of 103760 genes, 0.0%	1
hyperosmotic response	29 out of 3430 genes, 0.8%	588 out of 103760 genes, 0.6%	1
cell morphogenesis	91 out of 3430 genes, 2.7%	2222 out of 103760 genes, 2.1%	1
negative regulation of cellular protein metabolic process	6 out of 3430 genes, 0.2%	67 out of 103760 genes, 0.1%	1
negative regulation of protein metabolic process	6 out of 3430 genes, 0.2%	67 out of 103760 genes, 0.1%	1
regulation of cellular ketone metabolic process	3 out of 3430 genes, 0.1%	19 out of 103760 genes, 0.0%	1
regulation of hormone levels	48 out of 3430 genes, 1.4%	1074 out of 103760 genes, 1.0%	1
cytokinesis	13 out of 3430 genes, 0.4%	211 out of 103760 genes, 0.2%	1
cell wall modification	32 out of 3430 genes, 0.9%	667 out of 103760 genes, 0.6%	1
disaccharide metabolic process	22 out of 3430 genes, 0.6%	421 out of 103760 genes, 0.4%	1
manganese ion transport	4 out of 3430 genes, 0.1%	34 out of 103760 genes, 0.0%	1
apoptotic process	4 out of 3430 genes, 0.1%	34 out of 103760 genes, 0.0%	1
organ development	174 out of 3430 genes, 5.1%	4541 out of 103760 genes, 4.4%	1
primary metabolic process	1662 out of 3430 genes, 48.5%	48569 out of 103760 genes, 46.8%	1
cellular process	2316 out of 3430 genes, 67.5%	68448 out of 103760 genes, 66.0%	1
pigmentation	5 out of 3430 genes, 0.1%	51 out of 103760 genes, 0.0%	1
pigment accumulation	5 out of 3430 genes, 0.1%	51 out of 103760 genes, 0.0%	1
pigment accumulation in response to UV light	5 out of 3430 genes, 0.1%	51 out of 103760 genes, 0.0%	1
pigment accumulation in tissues in response to UV light	5 out of 3430 genes, 0.1%	51 out of 103760 genes, 0.0%	1
pigment accumulation in tissues	5 out of 3430 genes, 0.1%	51 out of 103760 genes, 0.0%	1
spindle assembly involved in male meiosis	2 out of 3430 genes, 0.1%	8 out of 103760 genes, 0.0%	1
behavior	2 out of 3430 genes, 0.1%	8 out of 103760 genes, 0.0%	1
feeding behavior	2 out of 3430 genes, 0.1%	8 out of 103760 genes, 0.0%	1
galacturonate metabolic process	2 out of 3430 genes, 0.1%	8 out of 103760 genes, 0.0%	1
acquisition of nutrients from host	2 out of 3430 genes, 0.1%	8 out of 103760 genes, 0.0%	1
development involved in symbiotic interaction	2 out of 3430 genes, 0.1%	8 out of 103760 genes, 0.0%	1
development of symbiont involved in interaction with host	2 out of 3430 genes, 0.1%	8 out of 103760 genes, 0.0%	1
spindle assembly	2 out of 3430 genes, 0.1%	8 out of 103760 genes, 0.0%	1
acquisition of nutrients from other organism during symbiotic interaction	2 out of 3430 genes, 0.1%	8 out of 103760 genes, 0.0%	1
formation of specialized structure for nutrient acquisition from host	2 out of 3430 genes, 0.1%	8 out of 103760 genes, 0.0%	1
formation of specialized structure for nutrient acquisition from other organism involved in symbiotic interaction	2 out of 3430 genes, 0.1%	8 out of 103760 genes, 0.0%	1
spindle assembly involved in meiosis	2 out of 3430 genes, 0.1%	8 out of 103760 genes, 0.0%	1
regulation of phosphoprotein phosphatase activity	3 out of 3430 genes, 0.1%	20 out of 103760 genes, 0.0%	1
polysaccharide metabolic process	75 out of 3430 genes, 2.2%	1804 out of 103760 genes, 1.7%	1
peptidyl-arginine N-methylation	4 out of 3430 genes, 0.1%	35 out of 103760 genes, 0.0%	1
peptidyl-arginine omega-N-methylation	4 out of 3430 genes, 0.1%	35 out of 103760 genes, 0.0%	1
secondary metabolite biosynthetic process	81 out of 3430 genes, 2.4%	1971 out of 103760 genes, 1.9%	1
thiamine-containing compound metabolic process	10 out of 3430 genes, 0.3%	153 out of 103760 genes, 0.1%	1
production of siRNA involved in RNA interference	7 out of 3430 genes, 0.2%	92 out of 103760 genes, 0.1%	1
floral organ morphogenesis	4 out of 3430 genes, 0.1%	37 out of 103760 genes, 0.0%	1
post-embryonic organ morphogenesis	4 out of 3430 genes, 0.1%	37 out of 103760 genes, 0.0%	1
regulation of cellular protein metabolic process	13 out of 3430 genes, 0.4%	221 out of 103760 genes, 0.2%	1
regulation of protein metabolic process	13 out of 3430 genes, 0.4%	221 out of 103760 genes, 0.2%	1
regulation of cytoskeleton organization	8 out of 3430 genes, 0.2%	113 out of 103760 genes, 0.1%	1
regulation of cellular metabolic process	91 out of 3430 genes, 2.7%	2266 out of 103760 genes, 2.2%	1
chemical homeostasis	47 out of 3430 genes, 1.4%	1078 out of 103760 genes, 1.0%	1
cellular component morphogenesis	99 out of 3430 genes, 2.9%	2489 out of 103760 genes, 2.4%	1
lateral root development	15 out of 3430 genes, 0.4%	270 out of 103760 genes, 0.3%	1
regulation of cellular process	373 out of 3430 genes, 10.9%	10328 out of 103760 genes, 10.0%	1
pyrimidine-containing compound metabolic process	19 out of 3430 genes, 0.6%	366 out of 103760 genes, 0.4%	1
thiamine metabolic process	9 out of 3430 genes, 0.3%	136 out of 103760 genes, 0.1%	1
indole phytoalexin biosynthetic process	8 out of 3430 genes, 0.2%	115 out of 103760 genes, 0.1%	1
indole phytoalexin metabolic process	8 out of 3430 genes, 0.2%	115 out of 103760 genes, 0.1%	1
phytoalexin metabolic process	8 out of 3430 genes, 0.2%	115 out of 103760 genes, 0.1%	1
phytoalexin biosynthetic process	8 out of 3430 genes, 0.2%	115 out of 103760 genes, 0.1%	1
asparagine metabolic process	4 out of 3430 genes, 0.1%	39 out of 103760 genes, 0.0%	1
(1->3)-beta-D-glucan metabolic process	7 out of 3430 genes, 0.2%	96 out of 103760 genes, 0.1%	1
beta-glucan metabolic process	7 out of 3430 genes, 0.2%	96 out of 103760 genes, 0.1%	1
response to hydroperoxide	2 out of 3430 genes, 0.1%	10 out of 103760 genes, 0.0%	1
monovalent inorganic cation homeostasis	4 out of 3430 genes, 0.1%	40 out of 103760 genes, 0.0%	1
regulation of metabolic process	144 out of 3430 genes, 4.2%	3779 out of 103760 genes, 3.6%	1
negative regulation of DNA binding	5 out of 3430 genes, 0.1%	59 out of 103760 genes, 0.1%	1
regulation of DNA binding	5 out of 3430 genes, 0.1%	59 out of 103760 genes, 0.1%	1
cellular developmental process	138 out of 3430 genes, 4.0%	3614 out of 103760 genes, 3.5%	1
regulation of pH	2 out of 3430 genes, 0.1%	11 out of 103760 genes, 0.0%	1
arginine transport	2 out of 3430 genes, 0.1%	11 out of 103760 genes, 0.0%	1
cellular monovalent inorganic cation homeostasis	2 out of 3430 genes, 0.1%	11 out of 103760 genes, 0.0%	1
regulation of cellular pH	2 out of 3430 genes, 0.1%	11 out of 103760 genes, 0.0%	1
water transport	4 out of 3430 genes, 0.1%	42 out of 103760 genes, 0.0%	1
gibberellic acid mediated signaling pathway	4 out of 3430 genes, 0.1%	42 out of 103760 genes, 0.0%	1
production of small RNA involved in gene silencing by RNA	8 out of 3430 genes, 0.2%	122 out of 103760 genes, 0.1%	1
cellular carbohydrate metabolic process	76 out of 3430 genes, 2.2%	1895 out of 103760 genes, 1.8%	1
regulation of primary metabolic process	81 out of 3430 genes, 2.4%	2043 out of 103760 genes, 2.0%	1
embryo development ending in seed dormancy	13 out of 3430 genes, 0.4%	239 out of 103760 genes, 0.2%	1
ion homeostasis	33 out of 3430 genes, 1.0%	743 out of 103760 genes, 0.7%	1
pyrimidine nucleotide metabolic process	6 out of 3430 genes, 0.2%	83 out of 103760 genes, 0.1%	1
negative regulation of binding	5 out of 3430 genes, 0.1%	63 out of 103760 genes, 0.1%	1
dehiscence	7 out of 3430 genes, 0.2%	104 out of 103760 genes, 0.1%	1
regulation of protein binding	2 out of 3430 genes, 0.1%	12 out of 103760 genes, 0.0%	1
histone methylation	16 out of 3430 genes, 0.5%	313 out of 103760 genes, 0.3%	1
regulation of phosphatase activity	3 out of 3430 genes, 0.1%	27 out of 103760 genes, 0.0%	1
regulation of dephosphorylation	3 out of 3430 genes, 0.1%	27 out of 103760 genes, 0.0%	1
maintenance of protein localization in organelle	6 out of 3430 genes, 0.2%	84 out of 103760 genes, 0.1%	1
microtubule cytoskeleton organization	9 out of 3430 genes, 0.3%	149 out of 103760 genes, 0.1%	1
cell adhesion	4 out of 3430 genes, 0.1%	45 out of 103760 genes, 0.0%	1
biological adhesion	4 out of 3430 genes, 0.1%	45 out of 103760 genes, 0.0%	1
nucleic acid phosphodiester bond hydrolysis	8 out of 3430 genes, 0.2%	128 out of 103760 genes, 0.1%	1
intercellular transport	4 out of 3430 genes, 0.1%	46 out of 103760 genes, 0.0%	1
threonine metabolic process	6 out of 3430 genes, 0.2%	86 out of 103760 genes, 0.1%	1
reproductive process	271 out of 3430 genes, 7.9%	7499 out of 103760 genes, 7.2%	1
amino acid transport	16 out of 3430 genes, 0.5%	319 out of 103760 genes, 0.3%	1
male meiosis	2 out of 3430 genes, 0.1%	13 out of 103760 genes, 0.0%	1
microtubule polymerization or depolymerization	2 out of 3430 genes, 0.1%	13 out of 103760 genes, 0.0%	1
pattern specification process	49 out of 3430 genes, 1.4%	1185 out of 103760 genes, 1.1%	1
dsRNA fragmentation	8 out of 3430 genes, 0.2%	131 out of 103760 genes, 0.1%	1
response to dsRNA	8 out of 3430 genes, 0.2%	131 out of 103760 genes, 0.1%	1
cellular response to dsRNA	8 out of 3430 genes, 0.2%	131 out of 103760 genes, 0.1%	1
cellular response to nitrogen compound	8 out of 3430 genes, 0.2%	131 out of 103760 genes, 0.1%	1
cell-substrate junction assembly	3 out of 3430 genes, 0.1%	30 out of 103760 genes, 0.0%	1
cell junction assembly	3 out of 3430 genes, 0.1%	30 out of 103760 genes, 0.0%	1
regulation of nucleobase-containing compound metabolic process	66 out of 3430 genes, 1.9%	1667 out of 103760 genes, 1.6%	1
cellular process involved in reproduction	13 out of 3430 genes, 0.4%	253 out of 103760 genes, 0.2%	1
glycogen metabolic process	6 out of 3430 genes, 0.2%	91 out of 103760 genes, 0.1%	1
energy reserve metabolic process	6 out of 3430 genes, 0.2%	91 out of 103760 genes, 0.1%	1
vitamin biosynthetic process	6 out of 3430 genes, 0.2%	91 out of 103760 genes, 0.1%	1
cellular biosynthetic process	658 out of 3430 genes, 19.2%	18949 out of 103760 genes, 18.3%	1
RNA splicing, via transesterification reactions	12 out of 3430 genes, 0.3%	231 out of 103760 genes, 0.2%	1
RNA splicing, via transesterification reactions with bulged adenosine as nucleophile	12 out of 3430 genes, 0.3%	231 out of 103760 genes, 0.2%	1
regulation of nitrogen compound metabolic process	66 out of 3430 genes, 1.9%	1675 out of 103760 genes, 1.6%	1
response to oxygen-containing compound	190 out of 3430 genes, 5.5%	5205 out of 103760 genes, 5.0%	1
organelle fission	5 out of 3430 genes, 0.1%	71 out of 103760 genes, 0.1%	1
response to other organism	159 out of 3430 genes, 4.6%	4318 out of 103760 genes, 4.2%	1
protein acetylation	3 out of 3430 genes, 0.1%	32 out of 103760 genes, 0.0%	1
internal protein amino acid acetylation	3 out of 3430 genes, 0.1%	32 out of 103760 genes, 0.0%	1
histone acetylation	3 out of 3430 genes, 0.1%	32 out of 103760 genes, 0.0%	1
internal peptidyl-lysine acetylation	3 out of 3430 genes, 0.1%	32 out of 103760 genes, 0.0%	1
peptidyl-lysine acetylation	3 out of 3430 genes, 0.1%	32 out of 103760 genes, 0.0%	1
stomatal complex development	8 out of 3430 genes, 0.2%	140 out of 103760 genes, 0.1%	1
negative regulation of cell cycle process	8 out of 3430 genes, 0.2%	140 out of 103760 genes, 0.1%	1
recombinational repair	5 out of 3430 genes, 0.1%	73 out of 103760 genes, 0.1%	1
positive regulation of organelle organization	5 out of 3430 genes, 0.1%	73 out of 103760 genes, 0.1%	1
positive regulation of cellular component organization	5 out of 3430 genes, 0.1%	73 out of 103760 genes, 0.1%	1
polysaccharide catabolic process	6 out of 3430 genes, 0.2%	95 out of 103760 genes, 0.1%	1
maltose metabolic process	2 out of 3430 genes, 0.1%	16 out of 103760 genes, 0.0%	1
stomatal complex morphogenesis	2 out of 3430 genes, 0.1%	16 out of 103760 genes, 0.0%	1
response to auxin stimulus	15 out of 3430 genes, 0.4%	312 out of 103760 genes, 0.3%	1
regulation of protein modification process	7 out of 3430 genes, 0.2%	118 out of 103760 genes, 0.1%	1
hexose phosphate transport	3 out of 3430 genes, 0.1%	34 out of 103760 genes, 0.0%	1
biosynthetic process	676 out of 3430 genes, 19.7%	19569 out of 103760 genes, 18.9%	1
regulation of actin cytoskeleton organization	5 out of 3430 genes, 0.1%	75 out of 103760 genes, 0.1%	1
regulation of actin filament-based process	5 out of 3430 genes, 0.1%	75 out of 103760 genes, 0.1%	1
nitrate metabolic process	8 out of 3430 genes, 0.2%	143 out of 103760 genes, 0.1%	1
reactive nitrogen species metabolic process	8 out of 3430 genes, 0.2%	143 out of 103760 genes, 0.1%	1
uronic acid metabolic process	2 out of 3430 genes, 0.1%	17 out of 103760 genes, 0.0%	1
extracellular structure organization	4 out of 3430 genes, 0.1%	55 out of 103760 genes, 0.1%	1
disaccharide transport	6 out of 3430 genes, 0.2%	99 out of 103760 genes, 0.1%	1
oligosaccharide transport	6 out of 3430 genes, 0.2%	99 out of 103760 genes, 0.1%	1
cortical cytoskeleton organization	10 out of 3430 genes, 0.3%	194 out of 103760 genes, 0.2%	1
plant-type cell wall biogenesis	14 out of 3430 genes, 0.4%	294 out of 103760 genes, 0.3%	1
circadian rhythm	12 out of 3430 genes, 0.3%	244 out of 103760 genes, 0.2%	1
phytosteroid biosynthetic process	4 out of 3430 genes, 0.1%	56 out of 103760 genes, 0.1%	1
metal ion transport	50 out of 3430 genes, 1.5%	1267 out of 103760 genes, 1.2%	1
modification of morphology or physiology of other organism	2 out of 3430 genes, 0.1%	18 out of 103760 genes, 0.0%	1
modification of morphology or physiology of other organism involved in symbiotic interaction	2 out of 3430 genes, 0.1%	18 out of 103760 genes, 0.0%	1
immune system process	55 out of 3430 genes, 1.6%	1410 out of 103760 genes, 1.4%	1
aromatic amino acid transport	3 out of 3430 genes, 0.1%	37 out of 103760 genes, 0.0%	1
regulation of developmental growth	3 out of 3430 genes, 0.1%	37 out of 103760 genes, 0.0%	1
regulation of translation	6 out of 3430 genes, 0.2%	103 out of 103760 genes, 0.1%	1
meiotic spindle organization	2 out of 3430 genes, 0.1%	19 out of 103760 genes, 0.0%	1
nucleolus organization	2 out of 3430 genes, 0.1%	19 out of 103760 genes, 0.0%	1
stomatal lineage progression	2 out of 3430 genes, 0.1%	19 out of 103760 genes, 0.0%	1
water-soluble vitamin biosynthetic process	2 out of 3430 genes, 0.1%	19 out of 103760 genes, 0.0%	1
tripeptide transport	2 out of 3430 genes, 0.1%	19 out of 103760 genes, 0.0%	1
nitric oxide metabolic process	2 out of 3430 genes, 0.1%	19 out of 103760 genes, 0.0%	1
regulation of cell morphogenesis	3 out of 3430 genes, 0.1%	38 out of 103760 genes, 0.0%	1
regulation of microtubule polymerization or depolymerization	3 out of 3430 genes, 0.1%	38 out of 103760 genes, 0.0%	1
positive regulation of microtubule polymerization or depolymerization	3 out of 3430 genes, 0.1%	38 out of 103760 genes, 0.0%	1
regulation of microtubule-based process	3 out of 3430 genes, 0.1%	38 out of 103760 genes, 0.0%	1
positive regulation of cytoskeleton organization	3 out of 3430 genes, 0.1%	38 out of 103760 genes, 0.0%	1
regulation of microtubule cytoskeleton organization	3 out of 3430 genes, 0.1%	38 out of 103760 genes, 0.0%	1
fluid transport	15 out of 3430 genes, 0.4%	328 out of 103760 genes, 0.3%	1
glutamine metabolic process	7 out of 3430 genes, 0.2%	130 out of 103760 genes, 0.1%	1
regulation of unidimensional cell growth	2 out of 3430 genes, 0.1%	20 out of 103760 genes, 0.0%	1
carbohydrate transport	15 out of 3430 genes, 0.4%	333 out of 103760 genes, 0.3%	1
meiosis I	4 out of 3430 genes, 0.1%	61 out of 103760 genes, 0.1%	1
maintenance of protein location in cell	6 out of 3430 genes, 0.2%	107 out of 103760 genes, 0.1%	1
maintenance of protein location	6 out of 3430 genes, 0.2%	107 out of 103760 genes, 0.1%	1
maintenance of location in cell	6 out of 3430 genes, 0.2%	107 out of 103760 genes, 0.1%	1
cell death	40 out of 3430 genes, 1.2%	1014 out of 103760 genes, 1.0%	1
death	40 out of 3430 genes, 1.2%	1014 out of 103760 genes, 1.0%	1
sucrose catabolic process	2 out of 3430 genes, 0.1%	21 out of 103760 genes, 0.0%	1
telomere maintenance via telomerase	2 out of 3430 genes, 0.1%	21 out of 103760 genes, 0.0%	1
oligosaccharide catabolic process	2 out of 3430 genes, 0.1%	21 out of 103760 genes, 0.0%	1
telomere maintenance via telomere lengthening	2 out of 3430 genes, 0.1%	21 out of 103760 genes, 0.0%	1
disaccharide catabolic process	2 out of 3430 genes, 0.1%	21 out of 103760 genes, 0.0%	1
carbohydrate biosynthetic process	31 out of 3430 genes, 0.9%	769 out of 103760 genes, 0.7%	1
porphyrin-containing compound metabolic process	36 out of 3430 genes, 1.0%	909 out of 103760 genes, 0.9%	1
de novo' protein folding	3 out of 3430 genes, 0.1%	42 out of 103760 genes, 0.0%	1
de novo' posttranslational protein folding	3 out of 3430 genes, 0.1%	42 out of 103760 genes, 0.0%	1
vitamin metabolic process	27 out of 3430 genes, 0.8%	666 out of 103760 genes, 0.6%	1
regulation of protein phosphorylation	5 out of 3430 genes, 0.1%	88 out of 103760 genes, 0.1%	1
programmed cell death	31 out of 3430 genes, 0.9%	778 out of 103760 genes, 0.7%	1
regulation of protein kinase activity	4 out of 3430 genes, 0.1%	65 out of 103760 genes, 0.1%	1
regulation of protein serine/threonine kinase activity	4 out of 3430 genes, 0.1%	65 out of 103760 genes, 0.1%	1
multi-organism process	189 out of 3430 genes, 5.5%	5333 out of 103760 genes, 5.1%	1
response to cytokinin stimulus	3 out of 3430 genes, 0.1%	43 out of 103760 genes, 0.0%	1
cytokinin mediated signaling pathway	3 out of 3430 genes, 0.1%	43 out of 103760 genes, 0.0%	1
cellular response to cytokinin stimulus	3 out of 3430 genes, 0.1%	43 out of 103760 genes, 0.0%	1
nucleus organization	11 out of 3430 genes, 0.3%	239 out of 103760 genes, 0.2%	1
alkaloid metabolic process	6 out of 3430 genes, 0.2%	113 out of 103760 genes, 0.1%	1
spindle organization	5 out of 3430 genes, 0.1%	89 out of 103760 genes, 0.1%	1
regulation of multicellular organismal development	19 out of 3430 genes, 0.6%	452 out of 103760 genes, 0.4%	1
regulation of multicellular organismal process	19 out of 3430 genes, 0.6%	453 out of 103760 genes, 0.4%	1
sulfate assimilation	2 out of 3430 genes, 0.1%	23 out of 103760 genes, 0.0%	1
menaquinone metabolic process	2 out of 3430 genes, 0.1%	23 out of 103760 genes, 0.0%	1
positive regulation of macromolecule metabolic process	2 out of 3430 genes, 0.1%	23 out of 103760 genes, 0.0%	1
negative regulation of histone modification	2 out of 3430 genes, 0.1%	23 out of 103760 genes, 0.0%	1
positive regulation of histone modification	2 out of 3430 genes, 0.1%	23 out of 103760 genes, 0.0%	1
positive regulation of histone methylation	2 out of 3430 genes, 0.1%	23 out of 103760 genes, 0.0%	1
positive regulation of protein modification process	2 out of 3430 genes, 0.1%	23 out of 103760 genes, 0.0%	1
transposition	2 out of 3430 genes, 0.1%	23 out of 103760 genes, 0.0%	1
positive regulation of cellular protein metabolic process	2 out of 3430 genes, 0.1%	23 out of 103760 genes, 0.0%	1
regulation of histone acetylation	2 out of 3430 genes, 0.1%	23 out of 103760 genes, 0.0%	1
negative regulation of histone acetylation	2 out of 3430 genes, 0.1%	23 out of 103760 genes, 0.0%	1
positive regulation of protein metabolic process	2 out of 3430 genes, 0.1%	23 out of 103760 genes, 0.0%	1
regulation of protein acetylation	2 out of 3430 genes, 0.1%	23 out of 103760 genes, 0.0%	1
negative regulation of protein acetylation	2 out of 3430 genes, 0.1%	23 out of 103760 genes, 0.0%	1
regulation of peptidyl-lysine acetylation	2 out of 3430 genes, 0.1%	23 out of 103760 genes, 0.0%	1
negative regulation of peptidyl-lysine acetylation	2 out of 3430 genes, 0.1%	23 out of 103760 genes, 0.0%	1
negative regulation of chromosome organization	2 out of 3430 genes, 0.1%	23 out of 103760 genes, 0.0%	1
positive regulation of chromosome organization	2 out of 3430 genes, 0.1%	23 out of 103760 genes, 0.0%	1
stomatal movement	26 out of 3430 genes, 0.8%	645 out of 103760 genes, 0.6%	1
cellular cation homeostasis	19 out of 3430 genes, 0.6%	454 out of 103760 genes, 0.4%	1
immune response	27 out of 3430 genes, 0.8%	673 out of 103760 genes, 0.6%	1
innate immune response	27 out of 3430 genes, 0.8%	673 out of 103760 genes, 0.6%	1
pollen development	19 out of 3430 genes, 0.6%	455 out of 103760 genes, 0.4%	1
starch metabolic process	14 out of 3430 genes, 0.4%	322 out of 103760 genes, 0.3%	1
RNA splicing	14 out of 3430 genes, 0.4%	322 out of 103760 genes, 0.3%	1
tetrapyrrole metabolic process	37 out of 3430 genes, 1.1%	956 out of 103760 genes, 0.9%	1
regulation of chromosome organization	3 out of 3430 genes, 0.1%	45 out of 103760 genes, 0.0%	1
galacturonan metabolic process	6 out of 3430 genes, 0.2%	116 out of 103760 genes, 0.1%	1
RNA processing	51 out of 3430 genes, 1.5%	1354 out of 103760 genes, 1.3%	1
sucrose metabolic process	7 out of 3430 genes, 0.2%	142 out of 103760 genes, 0.1%	1
dicarboxylic acid transport	3 out of 3430 genes, 0.1%	46 out of 103760 genes, 0.0%	1
hormone-mediated signaling pathway	114 out of 3430 genes, 3.3%	3176 out of 103760 genes, 3.1%	1
cytokinetic process	5 out of 3430 genes, 0.1%	93 out of 103760 genes, 0.1%	1
anion transport	41 out of 3430 genes, 1.2%	1076 out of 103760 genes, 1.0%	1
aspartate family amino acid metabolic process	14 out of 3430 genes, 0.4%	327 out of 103760 genes, 0.3%	1
jasmonic acid metabolic process	14 out of 3430 genes, 0.4%	327 out of 103760 genes, 0.3%	1
cellular ion homeostasis	20 out of 3430 genes, 0.6%	490 out of 103760 genes, 0.5%	1
cellular chemical homeostasis	20 out of 3430 genes, 0.6%	490 out of 103760 genes, 0.5%	1
tissue development	64 out of 3430 genes, 1.9%	1734 out of 103760 genes, 1.7%	1
biotin metabolic process	2 out of 3430 genes, 0.1%	25 out of 103760 genes, 0.0%	1
response to nitrogen compound	11 out of 3430 genes, 0.3%	248 out of 103760 genes, 0.2%	1
primary meristem tissue development	4 out of 3430 genes, 0.1%	70 out of 103760 genes, 0.1%	1
embryonic meristem development	4 out of 3430 genes, 0.1%	70 out of 103760 genes, 0.1%	1
macromolecule modification	380 out of 3430 genes, 11.1%	11038 out of 103760 genes, 10.6%	1
cellular response to organic substance	130 out of 3430 genes, 3.8%	3656 out of 103760 genes, 3.5%	1
fat-soluble vitamin metabolic process	8 out of 3430 genes, 0.2%	171 out of 103760 genes, 0.2%	1
maintenance of location	6 out of 3430 genes, 0.2%	120 out of 103760 genes, 0.1%	1
organic acid transport	17 out of 3430 genes, 0.5%	412 out of 103760 genes, 0.4%	1
carboxylic acid transport	17 out of 3430 genes, 0.5%	412 out of 103760 genes, 0.4%	1
cellular response to hormone stimulus	115 out of 3430 genes, 3.4%	3221 out of 103760 genes, 3.1%	1
regulation of flower development	2 out of 3430 genes, 0.1%	26 out of 103760 genes, 0.0%	1
cellular response to endogenous stimulus	115 out of 3430 genes, 3.4%	3225 out of 103760 genes, 3.1%	1
regulation of growth	10 out of 3430 genes, 0.3%	225 out of 103760 genes, 0.2%	1
gametophyte development	67 out of 3430 genes, 2.0%	1832 out of 103760 genes, 1.8%	1
fat-soluble vitamin biosynthetic process	4 out of 3430 genes, 0.1%	72 out of 103760 genes, 0.1%	1
DNA recombination	8 out of 3430 genes, 0.2%	173 out of 103760 genes, 0.2%	1
response to UV	27 out of 3430 genes, 0.8%	694 out of 103760 genes, 0.7%	1
inorganic anion transport	18 out of 3430 genes, 0.5%	444 out of 103760 genes, 0.4%	1
cation homeostasis	25 out of 3430 genes, 0.7%	639 out of 103760 genes, 0.6%	1
immune effector process	14 out of 3430 genes, 0.4%	335 out of 103760 genes, 0.3%	1
cellular carbohydrate catabolic process	2 out of 3430 genes, 0.1%	27 out of 103760 genes, 0.0%	1
regionalization	41 out of 3430 genes, 1.2%	1093 out of 103760 genes, 1.1%	1
RNA localization	8 out of 3430 genes, 0.2%	176 out of 103760 genes, 0.2%	1
RNA export from nucleus	8 out of 3430 genes, 0.2%	176 out of 103760 genes, 0.2%	1
nucleic acid transport	8 out of 3430 genes, 0.2%	176 out of 103760 genes, 0.2%	1
RNA transport	8 out of 3430 genes, 0.2%	176 out of 103760 genes, 0.2%	1
nuclear export	8 out of 3430 genes, 0.2%	176 out of 103760 genes, 0.2%	1
establishment of RNA localization	8 out of 3430 genes, 0.2%	176 out of 103760 genes, 0.2%	1
mRNA metabolic process	11 out of 3430 genes, 0.3%	256 out of 103760 genes, 0.2%	1
4-hydroxyproline metabolic process	5 out of 3430 genes, 0.1%	99 out of 103760 genes, 0.1%	1
symbiosis, encompassing mutualism through parasitism	5 out of 3430 genes, 0.1%	99 out of 103760 genes, 0.1%	1
indole-containing compound biosynthetic process	8 out of 3430 genes, 0.2%	177 out of 103760 genes, 0.2%	1
regulation of cell growth	6 out of 3430 genes, 0.2%	125 out of 103760 genes, 0.1%	1
interspecies interaction between organisms	5 out of 3430 genes, 0.1%	100 out of 103760 genes, 0.1%	1
regulation of development, heterochronic	11 out of 3430 genes, 0.3%	258 out of 103760 genes, 0.2%	1
regulation of anatomical structure morphogenesis	3 out of 3430 genes, 0.1%	51 out of 103760 genes, 0.0%	1
post-embryonic root development	29 out of 3430 genes, 0.8%	760 out of 103760 genes, 0.7%	1
nitrogen compound transport	60 out of 3430 genes, 1.7%	1649 out of 103760 genes, 1.6%	1
ncRNA processing	13 out of 3430 genes, 0.4%	314 out of 103760 genes, 0.3%	1
rRNA processing	7 out of 3430 genes, 0.2%	153 out of 103760 genes, 0.1%	1
chlorophyll metabolic process	7 out of 3430 genes, 0.2%	153 out of 103760 genes, 0.1%	1
L-serine metabolic process	9 out of 3430 genes, 0.3%	207 out of 103760 genes, 0.2%	1
regulation of phosphorylation	5 out of 3430 genes, 0.1%	102 out of 103760 genes, 0.1%	1
regulation of DNA metabolic process	5 out of 3430 genes, 0.1%	104 out of 103760 genes, 0.1%	1
regulation of histone modification	2 out of 3430 genes, 0.1%	30 out of 103760 genes, 0.0%	1
regulation of histone methylation	2 out of 3430 genes, 0.1%	30 out of 103760 genes, 0.0%	1
histone arginine methylation	2 out of 3430 genes, 0.1%	30 out of 103760 genes, 0.0%	1
telomere maintenance	3 out of 3430 genes, 0.1%	54 out of 103760 genes, 0.1%	1
telomere organization	3 out of 3430 genes, 0.1%	54 out of 103760 genes, 0.1%	1
anatomical structure homeostasis	3 out of 3430 genes, 0.1%	54 out of 103760 genes, 0.1%	1
cytoskeleton organization	34 out of 3430 genes, 1.0%	914 out of 103760 genes, 0.9%	1
regulation of kinase activity	4 out of 3430 genes, 0.1%	79 out of 103760 genes, 0.1%	1
polysaccharide biosynthetic process	25 out of 3430 genes, 0.7%	658 out of 103760 genes, 0.6%	1
auxin metabolic process	14 out of 3430 genes, 0.4%	349 out of 103760 genes, 0.3%	1
tropism	21 out of 3430 genes, 0.6%	547 out of 103760 genes, 0.5%	1
response to nutrient	3 out of 3430 genes, 0.1%	55 out of 103760 genes, 0.1%	1
pollen exine formation	3 out of 3430 genes, 0.1%	55 out of 103760 genes, 0.1%	1
floral organ formation	2 out of 3430 genes, 0.1%	31 out of 103760 genes, 0.0%	1
cell recognition	6 out of 3430 genes, 0.2%	133 out of 103760 genes, 0.1%	1
macromolecular complex subunit organization	67 out of 3430 genes, 2.0%	1878 out of 103760 genes, 1.8%	1
hormone metabolic process	20 out of 3430 genes, 0.6%	521 out of 103760 genes, 0.5%	1
pentose-phosphate shunt	5 out of 3430 genes, 0.1%	107 out of 103760 genes, 0.1%	1
vitamin K biosynthetic process	3 out of 3430 genes, 0.1%	56 out of 103760 genes, 0.1%	1
vitamin K metabolic process	3 out of 3430 genes, 0.1%	56 out of 103760 genes, 0.1%	1
quinone biosynthetic process	3 out of 3430 genes, 0.1%	56 out of 103760 genes, 0.1%	1
water-soluble vitamin metabolic process	19 out of 3430 genes, 0.6%	495 out of 103760 genes, 0.5%	1
regulation of DNA recombination	2 out of 3430 genes, 0.1%	32 out of 103760 genes, 0.0%	1
RNA methylation	2 out of 3430 genes, 0.1%	32 out of 103760 genes, 0.0%	1
peptidyl-lysine modification	4 out of 3430 genes, 0.1%	82 out of 103760 genes, 0.1%	1
cellular carbohydrate biosynthetic process	23 out of 3430 genes, 0.7%	610 out of 103760 genes, 0.6%	1
karyogamy	8 out of 3430 genes, 0.2%	190 out of 103760 genes, 0.2%	1
lignin metabolic process	4 out of 3430 genes, 0.1%	83 out of 103760 genes, 0.1%	1
stomatal complex patterning	4 out of 3430 genes, 0.1%	83 out of 103760 genes, 0.1%	1
cellular polysaccharide biosynthetic process	22 out of 3430 genes, 0.6%	584 out of 103760 genes, 0.6%	1
regulation of cellular component size	9 out of 3430 genes, 0.3%	218 out of 103760 genes, 0.2%	1
regulation of anatomical structure size	9 out of 3430 genes, 0.3%	218 out of 103760 genes, 0.2%	1
photoperiodism	18 out of 3430 genes, 0.5%	472 out of 103760 genes, 0.5%	1
divalent inorganic cation homeostasis	4 out of 3430 genes, 0.1%	84 out of 103760 genes, 0.1%	1
regulation of response to biotic stimulus	10 out of 3430 genes, 0.3%	247 out of 103760 genes, 0.2%	1
chromosome segregation	4 out of 3430 genes, 0.1%	85 out of 103760 genes, 0.1%	1
choline metabolic process	2 out of 3430 genes, 0.1%	34 out of 103760 genes, 0.0%	1
response to toxic substance	5 out of 3430 genes, 0.1%	112 out of 103760 genes, 0.1%	1
alpha-amino acid metabolic process	68 out of 3430 genes, 2.0%	1931 out of 103760 genes, 1.9%	1
folic acid-containing compound metabolic process	6 out of 3430 genes, 0.2%	140 out of 103760 genes, 0.1%	1
quinone metabolic process	5 out of 3430 genes, 0.1%	113 out of 103760 genes, 0.1%	1
salicylic acid metabolic process	9 out of 3430 genes, 0.3%	223 out of 103760 genes, 0.2%	1
benzene-containing compound metabolic process	9 out of 3430 genes, 0.3%	223 out of 103760 genes, 0.2%	1
meristem maintenance	15 out of 3430 genes, 0.4%	394 out of 103760 genes, 0.4%	1
monocarboxylic acid biosynthetic process	25 out of 3430 genes, 0.7%	683 out of 103760 genes, 0.7%	1
secretion	10 out of 3430 genes, 0.3%	254 out of 103760 genes, 0.2%	1
organelle fusion	8 out of 3430 genes, 0.2%	199 out of 103760 genes, 0.2%	1
gibberellin metabolic process	5 out of 3430 genes, 0.1%	116 out of 103760 genes, 0.1%	1
second-messenger-mediated signaling	11 out of 3430 genes, 0.3%	284 out of 103760 genes, 0.3%	1
L-phenylalanine metabolic process	4 out of 3430 genes, 0.1%	89 out of 103760 genes, 0.1%	1
response to organic cyclic compound	25 out of 3430 genes, 0.7%	687 out of 103760 genes, 0.7%	1
nucleoside triphosphate catabolic process	61 out of 3430 genes, 1.8%	1744 out of 103760 genes, 1.7%	1
purine nucleoside triphosphate catabolic process	61 out of 3430 genes, 1.8%	1744 out of 103760 genes, 1.7%	1
ribonucleoside triphosphate catabolic process	61 out of 3430 genes, 1.8%	1744 out of 103760 genes, 1.7%	1
purine ribonucleoside triphosphate catabolic process	61 out of 3430 genes, 1.8%	1744 out of 103760 genes, 1.7%	1
diterpenoid metabolic process	5 out of 3430 genes, 0.1%	117 out of 103760 genes, 0.1%	1
negative regulation of protein modification process	2 out of 3430 genes, 0.1%	37 out of 103760 genes, 0.0%	1
organelle assembly	2 out of 3430 genes, 0.1%	37 out of 103760 genes, 0.0%	1
response to oomycetes	4 out of 3430 genes, 0.1%	90 out of 103760 genes, 0.1%	1
pteridine-containing compound metabolic process	6 out of 3430 genes, 0.2%	145 out of 103760 genes, 0.1%	1
single-organism biosynthetic process	139 out of 3430 genes, 4.1%	4064 out of 103760 genes, 3.9%	1
porphyrin-containing compound biosynthetic process	26 out of 3430 genes, 0.8%	722 out of 103760 genes, 0.7%	1
rRNA metabolic process	7 out of 3430 genes, 0.2%	175 out of 103760 genes, 0.2%	1
jasmonic acid biosynthetic process	2 out of 3430 genes, 0.1%	38 out of 103760 genes, 0.0%	1
regulation of nuclease activity	2 out of 3430 genes, 0.1%	38 out of 103760 genes, 0.0%	1
uridine metabolic process	2 out of 3430 genes, 0.1%	38 out of 103760 genes, 0.0%	1
regulation of endoribonuclease activity	2 out of 3430 genes, 0.1%	38 out of 103760 genes, 0.0%	1
regulation of ribonuclease activity	2 out of 3430 genes, 0.1%	38 out of 103760 genes, 0.0%	1
organophosphate catabolic process	61 out of 3430 genes, 1.8%	1754 out of 103760 genes, 1.7%	1
nucleoside phosphate catabolic process	61 out of 3430 genes, 1.8%	1754 out of 103760 genes, 1.7%	1
glucan biosynthetic process	17 out of 3430 genes, 0.5%	462 out of 103760 genes, 0.4%	1
aromatic amino acid family metabolic process	14 out of 3430 genes, 0.4%	376 out of 103760 genes, 0.4%	1
steroid metabolic process	15 out of 3430 genes, 0.4%	405 out of 103760 genes, 0.4%	1
organ morphogenesis	31 out of 3430 genes, 0.9%	872 out of 103760 genes, 0.8%	1
tetrapyrrole biosynthetic process	27 out of 3430 genes, 0.8%	755 out of 103760 genes, 0.7%	1
glutamine family amino acid metabolic process	22 out of 3430 genes, 0.6%	609 out of 103760 genes, 0.6%	1
nucleotide-sugar biosynthetic process	4 out of 3430 genes, 0.1%	93 out of 103760 genes, 0.1%	1
trichoblast differentiation	4 out of 3430 genes, 0.1%	93 out of 103760 genes, 0.1%	1
chlorophyll catabolic process	2 out of 3430 genes, 0.1%	39 out of 103760 genes, 0.0%	1
pigment catabolic process	2 out of 3430 genes, 0.1%	39 out of 103760 genes, 0.0%	1
cytokinin metabolic process	2 out of 3430 genes, 0.1%	40 out of 103760 genes, 0.0%	1
specification of symmetry	2 out of 3430 genes, 0.1%	40 out of 103760 genes, 0.0%	1
quinone cofactor biosynthetic process	5 out of 3430 genes, 0.1%	123 out of 103760 genes, 0.1%	1
cellular response to organic cyclic compound	24 out of 3430 genes, 0.7%	675 out of 103760 genes, 0.7%	1
seed germination	12 out of 3430 genes, 0.3%	325 out of 103760 genes, 0.3%	1
seedling development	12 out of 3430 genes, 0.3%	325 out of 103760 genes, 0.3%	1
lipid transport	11 out of 3430 genes, 0.3%	297 out of 103760 genes, 0.3%	1
response to DNA damage stimulus	25 out of 3430 genes, 0.7%	707 out of 103760 genes, 0.7%	1
ethylene biosynthetic process	2 out of 3430 genes, 0.1%	41 out of 103760 genes, 0.0%	1
alkene biosynthetic process	2 out of 3430 genes, 0.1%	41 out of 103760 genes, 0.0%	1
maintenance of organ identity	2 out of 3430 genes, 0.1%	41 out of 103760 genes, 0.0%	1
olefin biosynthetic process	2 out of 3430 genes, 0.1%	41 out of 103760 genes, 0.0%	1
exocytosis	7 out of 3430 genes, 0.2%	182 out of 103760 genes, 0.2%	1
fatty acid biosynthetic process	22 out of 3430 genes, 0.6%	620 out of 103760 genes, 0.6%	1
indolalkylamine metabolic process	9 out of 3430 genes, 0.3%	240 out of 103760 genes, 0.2%	1
interaction with host	3 out of 3430 genes, 0.1%	69 out of 103760 genes, 0.1%	1
pentose metabolic process	10 out of 3430 genes, 0.3%	270 out of 103760 genes, 0.3%	1
porphyrin-containing compound catabolic process	5 out of 3430 genes, 0.1%	126 out of 103760 genes, 0.1%	1
tetrapyrrole catabolic process	5 out of 3430 genes, 0.1%	126 out of 103760 genes, 0.1%	1
cofactor catabolic process	5 out of 3430 genes, 0.1%	126 out of 103760 genes, 0.1%	1
response to stimulus	1408 out of 3430 genes, 41.0%	42375 out of 103760 genes, 40.8%	1
secondary metabolic process	105 out of 3430 genes, 3.1%	3095 out of 103760 genes, 3.0%	1
response to unfolded protein	2 out of 3430 genes, 0.1%	42 out of 103760 genes, 0.0%	1
pyridoxine metabolic process	2 out of 3430 genes, 0.1%	42 out of 103760 genes, 0.0%	1
copper ion transmembrane transport	2 out of 3430 genes, 0.1%	42 out of 103760 genes, 0.0%	1
response to topologically incorrect protein	2 out of 3430 genes, 0.1%	42 out of 103760 genes, 0.0%	1
proline metabolic process	4 out of 3430 genes, 0.1%	98 out of 103760 genes, 0.1%	1
cellular response to chemical stimulus	134 out of 3430 genes, 3.9%	3966 out of 103760 genes, 3.8%	1
gravitropism	10 out of 3430 genes, 0.3%	272 out of 103760 genes, 0.3%	1
abscisic acid metabolic process	7 out of 3430 genes, 0.2%	185 out of 103760 genes, 0.2%	1
apocarotenoid metabolic process	7 out of 3430 genes, 0.2%	185 out of 103760 genes, 0.2%	1
protein deacetylation	4 out of 3430 genes, 0.1%	99 out of 103760 genes, 0.1%	1
regulation of cellular carbohydrate metabolic process	4 out of 3430 genes, 0.1%	99 out of 103760 genes, 0.1%	1
vitamin E metabolic process	4 out of 3430 genes, 0.1%	99 out of 103760 genes, 0.1%	1
defense response, incompatible interaction	18 out of 3430 genes, 0.5%	508 out of 103760 genes, 0.5%	1
tricarboxylic acid metabolic process	5 out of 3430 genes, 0.1%	128 out of 103760 genes, 0.1%	1
secretion by cell	7 out of 3430 genes, 0.2%	186 out of 103760 genes, 0.2%	1
ethylene mediated signaling pathway	4 out of 3430 genes, 0.1%	100 out of 103760 genes, 0.1%	1
pectin biosynthetic process	4 out of 3430 genes, 0.1%	100 out of 103760 genes, 0.1%	1
cellular response to ethylene stimulus	4 out of 3430 genes, 0.1%	100 out of 103760 genes, 0.1%	1
indole-containing compound metabolic process	18 out of 3430 genes, 0.5%	510 out of 103760 genes, 0.5%	1
chlorophyll biosynthetic process	5 out of 3430 genes, 0.1%	129 out of 103760 genes, 0.1%	1
serine family amino acid metabolic process	17 out of 3430 genes, 0.5%	482 out of 103760 genes, 0.5%	1
vitamin B6 metabolic process	2 out of 3430 genes, 0.1%	44 out of 103760 genes, 0.0%	1
peptide biosynthetic process	2 out of 3430 genes, 0.1%	44 out of 103760 genes, 0.0%	1
amide biosynthetic process	2 out of 3430 genes, 0.1%	44 out of 103760 genes, 0.0%	1
glycine catabolic process	4 out of 3430 genes, 0.1%	101 out of 103760 genes, 0.1%	1
serine family amino acid catabolic process	4 out of 3430 genes, 0.1%	101 out of 103760 genes, 0.1%	1
root epidermal cell differentiation	4 out of 3430 genes, 0.1%	101 out of 103760 genes, 0.1%	1
shoot system morphogenesis	5 out of 3430 genes, 0.1%	130 out of 103760 genes, 0.1%	1
nitrogen cycle metabolic process	3 out of 3430 genes, 0.1%	73 out of 103760 genes, 0.1%	1
cell wall biogenesis	20 out of 3430 genes, 0.6%	575 out of 103760 genes, 0.6%	1
cell killing	2 out of 3430 genes, 0.1%	45 out of 103760 genes, 0.0%	1
organic anion transport	21 out of 3430 genes, 0.6%	605 out of 103760 genes, 0.6%	1
tRNA processing	6 out of 3430 genes, 0.2%	161 out of 103760 genes, 0.2%	1
protein deacylation	4 out of 3430 genes, 0.1%	104 out of 103760 genes, 0.1%	1
tissue morphogenesis	2 out of 3430 genes, 0.1%	46 out of 103760 genes, 0.0%	1
response to wounding	5 out of 3430 genes, 0.1%	134 out of 103760 genes, 0.1%	1
quinone cofactor metabolic process	6 out of 3430 genes, 0.2%	164 out of 103760 genes, 0.2%	1
polyamine biosynthetic process	10 out of 3430 genes, 0.3%	283 out of 103760 genes, 0.3%	1
triose phosphate transport	3 out of 3430 genes, 0.1%	76 out of 103760 genes, 0.1%	1
signal transduction	244 out of 3430 genes, 7.1%	7328 out of 103760 genes, 7.1%	1
cellular protein modification process	344 out of 3430 genes, 10.0%	10346 out of 103760 genes, 10.0%	1
protein modification process	344 out of 3430 genes, 10.0%	10346 out of 103760 genes, 10.0%	1
phosphatidylglycerol metabolic process	2 out of 3430 genes, 0.1%	47 out of 103760 genes, 0.0%	1
single organism signaling	244 out of 3430 genes, 7.1%	7329 out of 103760 genes, 7.1%	1
transition metal ion transport	19 out of 3430 genes, 0.6%	554 out of 103760 genes, 0.5%	1
DNA repair	24 out of 3430 genes, 0.7%	704 out of 103760 genes, 0.7%	1
NADPH regeneration	5 out of 3430 genes, 0.1%	136 out of 103760 genes, 0.1%	1
response to salt stress	8 out of 3430 genes, 0.2%	226 out of 103760 genes, 0.2%	1
response to cold	28 out of 3430 genes, 0.8%	826 out of 103760 genes, 0.8%	1
defense response to bacterium	19 out of 3430 genes, 0.6%	556 out of 103760 genes, 0.5%	1
N-terminal protein lipidation	2 out of 3430 genes, 0.1%	48 out of 103760 genes, 0.0%	1
N-terminal protein amino acid modification	2 out of 3430 genes, 0.1%	48 out of 103760 genes, 0.0%	1
sexual reproduction	12 out of 3430 genes, 0.3%	347 out of 103760 genes, 0.3%	1
negative regulation of developmental process	10 out of 3430 genes, 0.3%	288 out of 103760 genes, 0.3%	1
regulation of biological quality	137 out of 3430 genes, 4.0%	4119 out of 103760 genes, 4.0%	1
nucleobase-containing compound transport	15 out of 3430 genes, 0.4%	439 out of 103760 genes, 0.4%	1
response to disaccharide stimulus	28 out of 3430 genes, 0.8%	831 out of 103760 genes, 0.8%	1
developmental maturation	3 out of 3430 genes, 0.1%	79 out of 103760 genes, 0.1%	1
cell maturation	3 out of 3430 genes, 0.1%	79 out of 103760 genes, 0.1%	1
trichoblast maturation	3 out of 3430 genes, 0.1%	79 out of 103760 genes, 0.1%	1
tryptophan metabolic process	8 out of 3430 genes, 0.2%	230 out of 103760 genes, 0.2%	1
response to bacterium	19 out of 3430 genes, 0.6%	562 out of 103760 genes, 0.5%	1
regulation of anion channel activity	2 out of 3430 genes, 0.1%	50 out of 103760 genes, 0.0%	1
regulation of anion transport	2 out of 3430 genes, 0.1%	50 out of 103760 genes, 0.0%	1
response to external stimulus	81 out of 3430 genes, 2.4%	2441 out of 103760 genes, 2.4%	1
regulation of cell differentiation	10 out of 3430 genes, 0.3%	293 out of 103760 genes, 0.3%	1
pectin metabolic process	4 out of 3430 genes, 0.1%	112 out of 103760 genes, 0.1%	1
response to reactive oxygen species	24 out of 3430 genes, 0.7%	720 out of 103760 genes, 0.7%	1
cofactor biosynthetic process	44 out of 3430 genes, 1.3%	1328 out of 103760 genes, 1.3%	1
response to jasmonic acid stimulus	4 out of 3430 genes, 0.1%	113 out of 103760 genes, 0.1%	1
cellular biogenic amine biosynthetic process	10 out of 3430 genes, 0.3%	297 out of 103760 genes, 0.3%	1
response to temperature stimulus	41 out of 3430 genes, 1.2%	1240 out of 103760 genes, 1.2%	1
small molecule biosynthetic process	89 out of 3430 genes, 2.6%	2699 out of 103760 genes, 2.6%	1
negative regulation of cell differentiation	8 out of 3430 genes, 0.2%	237 out of 103760 genes, 0.2%	1
aromatic compound catabolic process	67 out of 3430 genes, 2.0%	2032 out of 103760 genes, 2.0%	1
rRNA modification	2 out of 3430 genes, 0.1%	53 out of 103760 genes, 0.1%	1
cell plate assembly	2 out of 3430 genes, 0.1%	53 out of 103760 genes, 0.1%	1
cofactor metabolic process	70 out of 3430 genes, 2.0%	2124 out of 103760 genes, 2.0%	1
cleavage involved in rRNA processing	3 out of 3430 genes, 0.1%	84 out of 103760 genes, 0.1%	1
RNA phosphodiester bond hydrolysis	3 out of 3430 genes, 0.1%	84 out of 103760 genes, 0.1%	1
purine nucleoside monophosphate metabolic process	4 out of 3430 genes, 0.1%	115 out of 103760 genes, 0.1%	1
purine nucleoside monophosphate biosynthetic process	4 out of 3430 genes, 0.1%	115 out of 103760 genes, 0.1%	1
steroid hormone mediated signaling pathway	15 out of 3430 genes, 0.4%	452 out of 103760 genes, 0.4%	1
response to steroid hormone stimulus	15 out of 3430 genes, 0.4%	452 out of 103760 genes, 0.4%	1
cellular response to steroid hormone stimulus	15 out of 3430 genes, 0.4%	452 out of 103760 genes, 0.4%	1
regulation of molecular function	40 out of 3430 genes, 1.2%	1216 out of 103760 genes, 1.2%	1
embryo sac development	5 out of 3430 genes, 0.1%	147 out of 103760 genes, 0.1%	1
cellular amide metabolic process	10 out of 3430 genes, 0.3%	302 out of 103760 genes, 0.3%	1
cellular nitrogen compound catabolic process	69 out of 3430 genes, 2.0%	2103 out of 103760 genes, 2.0%	1
heterocycle catabolic process	69 out of 3430 genes, 2.0%	2103 out of 103760 genes, 2.0%	1
regulation of transferase activity	5 out of 3430 genes, 0.1%	148 out of 103760 genes, 0.1%	1
ion transport	119 out of 3430 genes, 3.5%	3628 out of 103760 genes, 3.5%	1
response to gravity	10 out of 3430 genes, 0.3%	304 out of 103760 genes, 0.3%	1
one-carbon metabolic process	54 out of 3430 genes, 1.6%	1652 out of 103760 genes, 1.6%	1
positive regulation of growth	2 out of 3430 genes, 0.1%	56 out of 103760 genes, 0.1%	1
response to radiation	200 out of 3430 genes, 5.8%	6104 out of 103760 genes, 5.9%	1
regulation of actin polymerization or depolymerization	2 out of 3430 genes, 0.1%	57 out of 103760 genes, 0.1%	1
regulation of actin filament length	2 out of 3430 genes, 0.1%	57 out of 103760 genes, 0.1%	1
nucleobase-containing compound catabolic process	62 out of 3430 genes, 1.8%	1906 out of 103760 genes, 1.8%	1
nucleocytoplasmic transport	11 out of 3430 genes, 0.3%	341 out of 103760 genes, 0.3%	1
organic cyclic compound catabolic process	68 out of 3430 genes, 2.0%	2095 out of 103760 genes, 2.0%	1
protein folding	4 out of 3430 genes, 0.1%	123 out of 103760 genes, 0.1%	1
galactose metabolic process	2 out of 3430 genes, 0.1%	59 out of 103760 genes, 0.1%	1
cell morphogenesis involved in differentiation	40 out of 3430 genes, 1.2%	1242 out of 103760 genes, 1.2%	1
protein ubiquitination	7 out of 3430 genes, 0.2%	220 out of 103760 genes, 0.2%	1
response to oxidative stress	32 out of 3430 genes, 0.9%	998 out of 103760 genes, 1.0%	1
regulation of meristem development	8 out of 3430 genes, 0.2%	252 out of 103760 genes, 0.2%	1
negative regulation of molecular function	19 out of 3430 genes, 0.6%	596 out of 103760 genes, 0.6%	1
NADP metabolic process	5 out of 3430 genes, 0.1%	158 out of 103760 genes, 0.2%	1
plant-type hypersensitive response	4 out of 3430 genes, 0.1%	126 out of 103760 genes, 0.1%	1
detection of hormone stimulus	4 out of 3430 genes, 0.1%	126 out of 103760 genes, 0.1%	1
detection of endogenous stimulus	4 out of 3430 genes, 0.1%	126 out of 103760 genes, 0.1%	1
host programmed cell death induced by symbiont	4 out of 3430 genes, 0.1%	126 out of 103760 genes, 0.1%	1
purine nucleotide transport	2 out of 3430 genes, 0.1%	61 out of 103760 genes, 0.1%	1
maintenance of protein localization in endoplasmic reticulum	2 out of 3430 genes, 0.1%	61 out of 103760 genes, 0.1%	1
response to abiotic stimulus	512 out of 3430 genes, 14.9%	15645 out of 103760 genes, 15.1%	1
cell fate commitment	6 out of 3430 genes, 0.2%	191 out of 103760 genes, 0.2%	1
response to light stimulus	147 out of 3430 genes, 4.3%	4533 out of 103760 genes, 4.4%	1
response to lipid	43 out of 3430 genes, 1.3%	1344 out of 103760 genes, 1.3%	1
L-fucose biosynthetic process	2 out of 3430 genes, 0.1%	62 out of 103760 genes, 0.1%	1
jasmonic acid and ethylene-dependent systemic resistance	2 out of 3430 genes, 0.1%	62 out of 103760 genes, 0.1%	1
hexose biosynthetic process	2 out of 3430 genes, 0.1%	62 out of 103760 genes, 0.1%	1
fucose biosynthetic process	2 out of 3430 genes, 0.1%	62 out of 103760 genes, 0.1%	1
L-fucose metabolic process	2 out of 3430 genes, 0.1%	62 out of 103760 genes, 0.1%	1
iron ion transport	5 out of 3430 genes, 0.1%	161 out of 103760 genes, 0.2%	1
regulation of transmembrane transporter activity	5 out of 3430 genes, 0.1%	161 out of 103760 genes, 0.2%	1
regulation of transporter activity	5 out of 3430 genes, 0.1%	161 out of 103760 genes, 0.2%	1
regulation of ion transmembrane transporter activity	5 out of 3430 genes, 0.1%	161 out of 103760 genes, 0.2%	1
regulation of transmembrane transport	5 out of 3430 genes, 0.1%	161 out of 103760 genes, 0.2%	1
regulation of ion transmembrane transport	5 out of 3430 genes, 0.1%	161 out of 103760 genes, 0.2%	1
response to organic nitrogen	3 out of 3430 genes, 0.1%	96 out of 103760 genes, 0.1%	1
pyrimidine nucleoside metabolic process	2 out of 3430 genes, 0.1%	63 out of 103760 genes, 0.1%	1
fatty acid oxidation	2 out of 3430 genes, 0.1%	63 out of 103760 genes, 0.1%	1
lipid oxidation	2 out of 3430 genes, 0.1%	63 out of 103760 genes, 0.1%	1
pyrimidine ribonucleoside metabolic process	2 out of 3430 genes, 0.1%	63 out of 103760 genes, 0.1%	1
cation transport	76 out of 3430 genes, 2.2%	2368 out of 103760 genes, 2.3%	1
positive regulation of biological process	24 out of 3430 genes, 0.7%	761 out of 103760 genes, 0.7%	1
polyamine metabolic process	10 out of 3430 genes, 0.3%	322 out of 103760 genes, 0.3%	1
activation of innate immune response	13 out of 3430 genes, 0.4%	417 out of 103760 genes, 0.4%	1
activation of immune response	13 out of 3430 genes, 0.4%	417 out of 103760 genes, 0.4%	1
positive regulation of immune system process	13 out of 3430 genes, 0.4%	417 out of 103760 genes, 0.4%	1
positive regulation of defense response	13 out of 3430 genes, 0.4%	417 out of 103760 genes, 0.4%	1
regulation of innate immune response	13 out of 3430 genes, 0.4%	417 out of 103760 genes, 0.4%	1
positive regulation of innate immune response	13 out of 3430 genes, 0.4%	417 out of 103760 genes, 0.4%	1
positive regulation of immune response	13 out of 3430 genes, 0.4%	417 out of 103760 genes, 0.4%	1
response to water deprivation	27 out of 3430 genes, 0.8%	856 out of 103760 genes, 0.8%	1
purine ribonucleoside monophosphate metabolic process	3 out of 3430 genes, 0.1%	97 out of 103760 genes, 0.1%	1
purine ribonucleoside monophosphate biosynthetic process	3 out of 3430 genes, 0.1%	97 out of 103760 genes, 0.1%	1
single-organism carbohydrate metabolic process	104 out of 3430 genes, 3.0%	3232 out of 103760 genes, 3.1%	1
regulation of immune response	13 out of 3430 genes, 0.4%	419 out of 103760 genes, 0.4%	1
amine biosynthetic process	10 out of 3430 genes, 0.3%	324 out of 103760 genes, 0.3%	1
stem cell maintenance	6 out of 3430 genes, 0.2%	196 out of 103760 genes, 0.2%	1
stem cell differentiation	6 out of 3430 genes, 0.2%	196 out of 103760 genes, 0.2%	1
stem cell development	6 out of 3430 genes, 0.2%	196 out of 103760 genes, 0.2%	1
post-Golgi vesicle-mediated transport	3 out of 3430 genes, 0.1%	98 out of 103760 genes, 0.1%	1
lipid modification	3 out of 3430 genes, 0.1%	98 out of 103760 genes, 0.1%	1
positive regulation of response to stimulus	13 out of 3430 genes, 0.4%	420 out of 103760 genes, 0.4%	1
glycine metabolic process	6 out of 3430 genes, 0.2%	198 out of 103760 genes, 0.2%	1
leaf morphogenesis	2 out of 3430 genes, 0.1%	66 out of 103760 genes, 0.1%	1
protein acylation	3 out of 3430 genes, 0.1%	100 out of 103760 genes, 0.1%	1
cellular hormone metabolic process	6 out of 3430 genes, 0.2%	199 out of 103760 genes, 0.2%	1
amine metabolic process	24 out of 3430 genes, 0.7%	773 out of 103760 genes, 0.7%	1
organ senescence	15 out of 3430 genes, 0.4%	489 out of 103760 genes, 0.5%	1
organ formation	2 out of 3430 genes, 0.1%	67 out of 103760 genes, 0.1%	1
cellular response to lipid	39 out of 3430 genes, 1.1%	1245 out of 103760 genes, 1.2%	1
cellular response to starvation	32 out of 3430 genes, 0.9%	1028 out of 103760 genes, 1.0%	1
response to starvation	32 out of 3430 genes, 0.9%	1028 out of 103760 genes, 1.0%	1
fertilization	7 out of 3430 genes, 0.2%	235 out of 103760 genes, 0.2%	1
regulation of timing of meristematic phase transition	7 out of 3430 genes, 0.2%	235 out of 103760 genes, 0.2%	1
organic hydroxy compound transport	2 out of 3430 genes, 0.1%	68 out of 103760 genes, 0.1%	1
cellular response to stress	95 out of 3430 genes, 2.8%	2985 out of 103760 genes, 2.9%	1
xylem and phloem pattern formation	8 out of 3430 genes, 0.2%	268 out of 103760 genes, 0.3%	1
signaling	295 out of 3430 genes, 8.6%	9123 out of 103760 genes, 8.8%	1
amino acid salvage	3 out of 3430 genes, 0.1%	103 out of 103760 genes, 0.1%	1
cellular metal ion homeostasis	7 out of 3430 genes, 0.2%	236 out of 103760 genes, 0.2%	1
carbohydrate metabolic process	161 out of 3430 genes, 4.7%	5020 out of 103760 genes, 4.8%	1
nucleoside monophosphate biosynthetic process	6 out of 3430 genes, 0.2%	204 out of 103760 genes, 0.2%	1
response to acid	2 out of 3430 genes, 0.1%	69 out of 103760 genes, 0.1%	1
response to amino acid stimulus	2 out of 3430 genes, 0.1%	69 out of 103760 genes, 0.1%	1
cell fate specification	2 out of 3430 genes, 0.1%	70 out of 103760 genes, 0.1%	1
leaf development	2 out of 3430 genes, 0.1%	70 out of 103760 genes, 0.1%	1
carotenoid biosynthetic process	4 out of 3430 genes, 0.1%	139 out of 103760 genes, 0.1%	1
glucosinolate biosynthetic process	3 out of 3430 genes, 0.1%	105 out of 103760 genes, 0.1%	1
cell communication	279 out of 3430 genes, 8.1%	8653 out of 103760 genes, 8.3%	1
regulation of translational elongation	2 out of 3430 genes, 0.1%	71 out of 103760 genes, 0.1%	1
vacuolar transport	2 out of 3430 genes, 0.1%	71 out of 103760 genes, 0.1%	1
nucleoside phosphate metabolic process	118 out of 3430 genes, 3.4%	3714 out of 103760 genes, 3.6%	1
response to water stimulus	28 out of 3430 genes, 0.8%	915 out of 103760 genes, 0.9%	1
drug transport	8 out of 3430 genes, 0.2%	275 out of 103760 genes, 0.3%	1
response to drug	8 out of 3430 genes, 0.2%	275 out of 103760 genes, 0.3%	1
ribonucleoprotein complex assembly	2 out of 3430 genes, 0.1%	72 out of 103760 genes, 0.1%	1
ribonucleoprotein complex subunit organization	2 out of 3430 genes, 0.1%	72 out of 103760 genes, 0.1%	1
L-ascorbic acid metabolic process	5 out of 3430 genes, 0.1%	176 out of 103760 genes, 0.2%	1
cellular modified amino acid metabolic process	17 out of 3430 genes, 0.5%	568 out of 103760 genes, 0.5%	1
purine nucleoside triphosphate metabolic process	84 out of 3430 genes, 2.4%	2673 out of 103760 genes, 2.6%	1
ribonucleoside triphosphate metabolic process	84 out of 3430 genes, 2.4%	2673 out of 103760 genes, 2.6%	1
purine ribonucleoside triphosphate metabolic process	84 out of 3430 genes, 2.4%	2673 out of 103760 genes, 2.6%	1
protein import into nucleus	3 out of 3430 genes, 0.1%	109 out of 103760 genes, 0.1%	1
protein localization to nucleus	3 out of 3430 genes, 0.1%	109 out of 103760 genes, 0.1%	1
tube development	3 out of 3430 genes, 0.1%	109 out of 103760 genes, 0.1%	1
protein targeting to nucleus	3 out of 3430 genes, 0.1%	109 out of 103760 genes, 0.1%	1
pollen tube development	3 out of 3430 genes, 0.1%	109 out of 103760 genes, 0.1%	1
nuclear import	3 out of 3430 genes, 0.1%	109 out of 103760 genes, 0.1%	1
developmental cell growth	11 out of 3430 genes, 0.3%	377 out of 103760 genes, 0.4%	1
regulation of carbohydrate metabolic process	5 out of 3430 genes, 0.1%	178 out of 103760 genes, 0.2%	1
coenzyme biosynthetic process	18 out of 3430 genes, 0.5%	606 out of 103760 genes, 0.6%	1
pollen wall assembly	7 out of 3430 genes, 0.2%	247 out of 103760 genes, 0.2%	1
cellular component assembly involved in morphogenesis	7 out of 3430 genes, 0.2%	247 out of 103760 genes, 0.2%	1
nucleoside triphosphate metabolic process	84 out of 3430 genes, 2.4%	2683 out of 103760 genes, 2.6%	1
cellular biogenic amine metabolic process	21 out of 3430 genes, 0.6%	703 out of 103760 genes, 0.7%	1
cellular amine metabolic process	21 out of 3430 genes, 0.6%	703 out of 103760 genes, 0.7%	1
chloroplast organization	5 out of 3430 genes, 0.1%	180 out of 103760 genes, 0.2%	1
nucleoside monophosphate metabolic process	6 out of 3430 genes, 0.2%	215 out of 103760 genes, 0.2%	1
protein localization to organelle	9 out of 3430 genes, 0.3%	316 out of 103760 genes, 0.3%	1
RNA 3'-end processing	2 out of 3430 genes, 0.1%	76 out of 103760 genes, 0.1%	1
metal ion homeostasis	8 out of 3430 genes, 0.2%	283 out of 103760 genes, 0.3%	1
single-organism transport	281 out of 3430 genes, 8.2%	8773 out of 103760 genes, 8.5%	1
fucose metabolic process	2 out of 3430 genes, 0.1%	77 out of 103760 genes, 0.1%	1
sesquiterpenoid metabolic process	8 out of 3430 genes, 0.2%	285 out of 103760 genes, 0.3%	1
pyridine-containing compound metabolic process	8 out of 3430 genes, 0.2%	285 out of 103760 genes, 0.3%	1
nucleotide-sugar metabolic process	4 out of 3430 genes, 0.1%	149 out of 103760 genes, 0.1%	1
positive regulation of cellular metabolic process	2 out of 3430 genes, 0.1%	78 out of 103760 genes, 0.1%	1
cell growth	32 out of 3430 genes, 0.9%	1066 out of 103760 genes, 1.0%	1
protein targeting to membrane	5 out of 3430 genes, 0.1%	186 out of 103760 genes, 0.2%	1
macromolecule metabolic process	1279 out of 3430 genes, 37.3%	39219 out of 103760 genes, 37.8%	1
positive regulation of metabolic process	2 out of 3430 genes, 0.1%	79 out of 103760 genes, 0.1%	1
monosaccharide biosynthetic process	2 out of 3430 genes, 0.1%	79 out of 103760 genes, 0.1%	1
urea transport	3 out of 3430 genes, 0.1%	116 out of 103760 genes, 0.1%	1
G-protein coupled receptor signaling pathway	2 out of 3430 genes, 0.1%	81 out of 103760 genes, 0.1%	1
intracellular protein kinase cascade	2 out of 3430 genes, 0.1%	81 out of 103760 genes, 0.1%	1
jasmonic acid mediated signaling pathway	2 out of 3430 genes, 0.1%	81 out of 103760 genes, 0.1%	1
cellular response to jasmonic acid stimulus	2 out of 3430 genes, 0.1%	81 out of 103760 genes, 0.1%	1
cell development	55 out of 3430 genes, 1.6%	1819 out of 103760 genes, 1.8%	1
regulation of immune system process	14 out of 3430 genes, 0.4%	500 out of 103760 genes, 0.5%	1
regulation of defense response	14 out of 3430 genes, 0.4%	500 out of 103760 genes, 0.5%	1
carotenoid metabolic process	5 out of 3430 genes, 0.1%	194 out of 103760 genes, 0.2%	1
pigment metabolic process	21 out of 3430 genes, 0.6%	731 out of 103760 genes, 0.7%	1
indoleacetic acid metabolic process	4 out of 3430 genes, 0.1%	159 out of 103760 genes, 0.2%	1
mitochondrion organization	2 out of 3430 genes, 0.1%	85 out of 103760 genes, 0.1%	1
protein maturation	2 out of 3430 genes, 0.1%	85 out of 103760 genes, 0.1%	1
alpha-amino acid catabolic process	5 out of 3430 genes, 0.1%	196 out of 103760 genes, 0.2%	1
cellular response to stimulus	337 out of 3430 genes, 9.8%	10587 out of 103760 genes, 10.2%	1
detection of external stimulus	10 out of 3430 genes, 0.3%	369 out of 103760 genes, 0.4%	1
response to mechanical stimulus	2 out of 3430 genes, 0.1%	86 out of 103760 genes, 0.1%	1
glucosinolate metabolic process	6 out of 3430 genes, 0.2%	233 out of 103760 genes, 0.2%	1
glucosinolate catabolic process	3 out of 3430 genes, 0.1%	125 out of 103760 genes, 0.1%	1
steroid biosynthetic process	8 out of 3430 genes, 0.2%	303 out of 103760 genes, 0.3%	1
auxin polar transport	4 out of 3430 genes, 0.1%	162 out of 103760 genes, 0.2%	1
phloem or xylem histogenesis	4 out of 3430 genes, 0.1%	162 out of 103760 genes, 0.2%	1
nucleobase transport	2 out of 3430 genes, 0.1%	87 out of 103760 genes, 0.1%	1
response to symbiont	5 out of 3430 genes, 0.1%	199 out of 103760 genes, 0.2%	1
negative regulation of peptidase activity	3 out of 3430 genes, 0.1%	126 out of 103760 genes, 0.1%	1
regulation of peptidase activity	3 out of 3430 genes, 0.1%	126 out of 103760 genes, 0.1%	1
nicotinamide nucleotide metabolic process	6 out of 3430 genes, 0.2%	235 out of 103760 genes, 0.2%	1
miRNA metabolic process	2 out of 3430 genes, 0.1%	88 out of 103760 genes, 0.1%	1
cytoplasmic transport	11 out of 3430 genes, 0.3%	408 out of 103760 genes, 0.4%	1
nucleobase-containing small molecule metabolic process	125 out of 3430 genes, 3.6%	4047 out of 103760 genes, 3.9%	1
carbohydrate derivative transport	6 out of 3430 genes, 0.2%	237 out of 103760 genes, 0.2%	1
defense response	193 out of 3430 genes, 5.6%	6173 out of 103760 genes, 5.9%	1
cellular response to extracellular stimulus	35 out of 3430 genes, 1.0%	1204 out of 103760 genes, 1.2%	1
cellular response to external stimulus	35 out of 3430 genes, 1.0%	1204 out of 103760 genes, 1.2%	1
sulfur compound metabolic process	55 out of 3430 genes, 1.6%	1849 out of 103760 genes, 1.8%	1
glutamate metabolic process	2 out of 3430 genes, 0.1%	91 out of 103760 genes, 0.1%	1
floral whorl development	2 out of 3430 genes, 0.1%	91 out of 103760 genes, 0.1%	1
protein localization to endoplasmic reticulum	2 out of 3430 genes, 0.1%	91 out of 103760 genes, 0.1%	1
response to extracellular stimulus	38 out of 3430 genes, 1.1%	1304 out of 103760 genes, 1.3%	1
pyridine nucleotide metabolic process	6 out of 3430 genes, 0.2%	241 out of 103760 genes, 0.2%	1
nuclear transport	16 out of 3430 genes, 0.5%	585 out of 103760 genes, 0.6%	1
zinc ion transport	2 out of 3430 genes, 0.1%	92 out of 103760 genes, 0.1%	1
purine nucleobase metabolic process	2 out of 3430 genes, 0.1%	93 out of 103760 genes, 0.1%	1
lysine metabolic process	2 out of 3430 genes, 0.1%	94 out of 103760 genes, 0.1%	1
lysine biosynthetic process	2 out of 3430 genes, 0.1%	94 out of 103760 genes, 0.1%	1
sugar mediated signaling pathway	2 out of 3430 genes, 0.1%	94 out of 103760 genes, 0.1%	1
S-glycoside biosynthetic process	11 out of 3430 genes, 0.3%	420 out of 103760 genes, 0.4%	1
glycosinolate biosynthetic process	11 out of 3430 genes, 0.3%	420 out of 103760 genes, 0.4%	1
regulation of response to stress	14 out of 3430 genes, 0.4%	523 out of 103760 genes, 0.5%	1
phosphate-containing compound metabolic process	231 out of 3430 genes, 6.7%	7388 out of 103760 genes, 7.1%	1
regulation of ion transport	7 out of 3430 genes, 0.2%	281 out of 103760 genes, 0.3%	1
peptide metabolic process	4 out of 3430 genes, 0.1%	172 out of 103760 genes, 0.2%	1
sulfur amino acid metabolic process	13 out of 3430 genes, 0.4%	490 out of 103760 genes, 0.5%	1
protein import	6 out of 3430 genes, 0.2%	246 out of 103760 genes, 0.2%	1
oxidoreduction coenzyme metabolic process	7 out of 3430 genes, 0.2%	282 out of 103760 genes, 0.3%	1
cellular response to nutrient levels	34 out of 3430 genes, 1.0%	1188 out of 103760 genes, 1.1%	1
actin filament organization	5 out of 3430 genes, 0.1%	210 out of 103760 genes, 0.2%	1
response to nutrient levels	37 out of 3430 genes, 1.1%	1288 out of 103760 genes, 1.2%	1
histone lysine methylation	3 out of 3430 genes, 0.1%	136 out of 103760 genes, 0.1%	1
flavone metabolic process	6 out of 3430 genes, 0.2%	248 out of 103760 genes, 0.2%	1
flavone biosynthetic process	6 out of 3430 genes, 0.2%	248 out of 103760 genes, 0.2%	1
carbohydrate mediated signaling	10 out of 3430 genes, 0.3%	391 out of 103760 genes, 0.4%	1
cellular response to carbohydrate stimulus	10 out of 3430 genes, 0.3%	391 out of 103760 genes, 0.4%	1
aging	15 out of 3430 genes, 0.4%	563 out of 103760 genes, 0.5%	1
endocytosis	2 out of 3430 genes, 0.1%	97 out of 103760 genes, 0.1%	1
protein modification by small protein conjugation	56 out of 3430 genes, 1.6%	1907 out of 103760 genes, 1.8%	1
defense response by cell wall thickening	9 out of 3430 genes, 0.3%	357 out of 103760 genes, 0.3%	1
growth	45 out of 3430 genes, 1.3%	1555 out of 103760 genes, 1.5%	1
detection of chemical stimulus	8 out of 3430 genes, 0.2%	323 out of 103760 genes, 0.3%	1
regulation of phosphate metabolic process	9 out of 3430 genes, 0.3%	359 out of 103760 genes, 0.3%	1
regulation of phosphorus metabolic process	9 out of 3430 genes, 0.3%	359 out of 103760 genes, 0.3%	1
regulation of photosynthesis	3 out of 3430 genes, 0.1%	139 out of 103760 genes, 0.1%	1
protein complex assembly	25 out of 3430 genes, 0.7%	905 out of 103760 genes, 0.9%	1
cellular metabolic process	1713 out of 3430 genes, 49.9%	52691 out of 103760 genes, 50.8%	1
pigment biosynthetic process	19 out of 3430 genes, 0.6%	705 out of 103760 genes, 0.7%	1
monocarboxylic acid metabolic process	102 out of 3430 genes, 3.0%	3386 out of 103760 genes, 3.3%	1
purine nucleoside triphosphate biosynthetic process	30 out of 3430 genes, 0.9%	1072 out of 103760 genes, 1.0%	1
ribonucleoside triphosphate biosynthetic process	30 out of 3430 genes, 0.9%	1072 out of 103760 genes, 1.0%	1
purine ribonucleoside triphosphate biosynthetic process	30 out of 3430 genes, 0.9%	1072 out of 103760 genes, 1.0%	1
nucleoside phosphate biosynthetic process	43 out of 3430 genes, 1.3%	1498 out of 103760 genes, 1.4%	1
photomorphogenesis	4 out of 3430 genes, 0.1%	180 out of 103760 genes, 0.2%	1
cellular aldehyde metabolic process	2 out of 3430 genes, 0.1%	101 out of 103760 genes, 0.1%	1
potassium ion transport	2 out of 3430 genes, 0.1%	101 out of 103760 genes, 0.1%	1
response to salicylic acid stimulus	2 out of 3430 genes, 0.1%	101 out of 103760 genes, 0.1%	1
homeostatic process	75 out of 3430 genes, 2.2%	2535 out of 103760 genes, 2.4%	1
protein complex biogenesis	25 out of 3430 genes, 0.7%	912 out of 103760 genes, 0.9%	1
intracellular receptor mediated signaling pathway	2 out of 3430 genes, 0.1%	102 out of 103760 genes, 0.1%	1
nucleoside triphosphate biosynthetic process	30 out of 3430 genes, 0.9%	1081 out of 103760 genes, 1.0%	1
response to ethylene stimulus	9 out of 3430 genes, 0.3%	367 out of 103760 genes, 0.4%	1
anthocyanin-containing compound biosynthetic process	2 out of 3430 genes, 0.1%	103 out of 103760 genes, 0.1%	1
polyol biosynthetic process	2 out of 3430 genes, 0.1%	103 out of 103760 genes, 0.1%	1
response to heat	12 out of 3430 genes, 0.3%	473 out of 103760 genes, 0.5%	1
ion transmembrane transport	29 out of 3430 genes, 0.8%	1049 out of 103760 genes, 1.0%	1
anthocyanin-containing compound metabolic process	2 out of 3430 genes, 0.1%	104 out of 103760 genes, 0.1%	1
cellular amino acid catabolic process	5 out of 3430 genes, 0.1%	223 out of 103760 genes, 0.2%	1
aminoglycan catabolic process	3 out of 3430 genes, 0.1%	146 out of 103760 genes, 0.1%	1
coenzyme metabolic process	34 out of 3430 genes, 1.0%	1221 out of 103760 genes, 1.2%	1
cellular protein complex assembly	19 out of 3430 genes, 0.6%	719 out of 103760 genes, 0.7%	1
regulation of response to stimulus	28 out of 3430 genes, 0.8%	1024 out of 103760 genes, 1.0%	1
sulfur amino acid biosynthetic process	10 out of 3430 genes, 0.3%	411 out of 103760 genes, 0.4%	1
positive regulation of cellular process	6 out of 3430 genes, 0.2%	266 out of 103760 genes, 0.3%	1
protein complex subunit organization	33 out of 3430 genes, 1.0%	1196 out of 103760 genes, 1.2%	1
copper ion transport	2 out of 3430 genes, 0.1%	108 out of 103760 genes, 0.1%	1
one-carbon compound transport	3 out of 3430 genes, 0.1%	150 out of 103760 genes, 0.1%	1
cellular macromolecular complex assembly	21 out of 3430 genes, 0.6%	794 out of 103760 genes, 0.8%	1
detection of stimulus	18 out of 3430 genes, 0.5%	692 out of 103760 genes, 0.7%	1
protein oligomerization	2 out of 3430 genes, 0.1%	109 out of 103760 genes, 0.1%	1
organophosphate ester transport	7 out of 3430 genes, 0.2%	306 out of 103760 genes, 0.3%	1
inositol metabolic process	2 out of 3430 genes, 0.1%	110 out of 103760 genes, 0.1%	1
gene expression	556 out of 3430 genes, 16.2%	17579 out of 103760 genes, 16.9%	1
ribonucleoside monophosphate biosynthetic process	3 out of 3430 genes, 0.1%	153 out of 103760 genes, 0.1%	1
ribonucleoside monophosphate metabolic process	3 out of 3430 genes, 0.1%	153 out of 103760 genes, 0.1%	1
glutathione metabolic process	2 out of 3430 genes, 0.1%	111 out of 103760 genes, 0.1%	1
phosphorus metabolic process	239 out of 3430 genes, 7.0%	7780 out of 103760 genes, 7.5%	1
response to chemical stimulus	682 out of 3430 genes, 19.9%	21510 out of 103760 genes, 20.7%	1
response to stress	741 out of 3430 genes, 21.6%	23325 out of 103760 genes, 22.5%	1
regulation of photosynthesis, light reaction	2 out of 3430 genes, 0.1%	117 out of 103760 genes, 0.1%	1
regulation of generation of precursor metabolites and energy	2 out of 3430 genes, 0.1%	117 out of 103760 genes, 0.1%	1
systemic acquired resistance	4 out of 3430 genes, 0.1%	202 out of 103760 genes, 0.2%	1
aminoglycan metabolic process	3 out of 3430 genes, 0.1%	161 out of 103760 genes, 0.2%	1
organonitrogen compound catabolic process	14 out of 3430 genes, 0.4%	575 out of 103760 genes, 0.6%	1
regulation of ARF protein signal transduction	2 out of 3430 genes, 0.1%	119 out of 103760 genes, 0.1%	1
response to red or far red light	52 out of 3430 genes, 1.5%	1862 out of 103760 genes, 1.8%	1
cell wall thickening	10 out of 3430 genes, 0.3%	433 out of 103760 genes, 0.4%	1
alcohol biosynthetic process	7 out of 3430 genes, 0.2%	323 out of 103760 genes, 0.3%	1
organic hydroxy compound biosynthetic process	7 out of 3430 genes, 0.2%	323 out of 103760 genes, 0.3%	1
protein modification by small protein conjugation or removal	60 out of 3430 genes, 1.7%	2129 out of 103760 genes, 2.1%	1
tetraterpenoid biosynthetic process	6 out of 3430 genes, 0.2%	285 out of 103760 genes, 0.3%	1
aspartate family amino acid biosynthetic process	2 out of 3430 genes, 0.1%	121 out of 103760 genes, 0.1%	1
alcohol metabolic process	25 out of 3430 genes, 0.7%	964 out of 103760 genes, 0.9%	1
organic hydroxy compound metabolic process	25 out of 3430 genes, 0.7%	964 out of 103760 genes, 0.9%	1
cell differentiation	65 out of 3430 genes, 1.9%	2297 out of 103760 genes, 2.2%	1
pyrimidine nucleobase metabolic process	2 out of 3430 genes, 0.1%	122 out of 103760 genes, 0.1%	1
alditol metabolic process	3 out of 3430 genes, 0.1%	166 out of 103760 genes, 0.2%	1
acetyl-CoA metabolic process	2 out of 3430 genes, 0.1%	123 out of 103760 genes, 0.1%	1
negative regulation of catalytic activity	4 out of 3430 genes, 0.1%	209 out of 103760 genes, 0.2%	1
negative regulation of hydrolase activity	4 out of 3430 genes, 0.1%	209 out of 103760 genes, 0.2%	1
regulation of localization	7 out of 3430 genes, 0.2%	329 out of 103760 genes, 0.3%	1
regulation of transport	7 out of 3430 genes, 0.2%	329 out of 103760 genes, 0.3%	1
sulfur compound biosynthetic process	21 out of 3430 genes, 0.6%	834 out of 103760 genes, 0.8%	1
phototransduction	4 out of 3430 genes, 0.1%	211 out of 103760 genes, 0.2%	1
detection of abiotic stimulus	4 out of 3430 genes, 0.1%	211 out of 103760 genes, 0.2%	1
detection of light stimulus	4 out of 3430 genes, 0.1%	211 out of 103760 genes, 0.2%	1
nucleobase biosynthetic process	2 out of 3430 genes, 0.1%	125 out of 103760 genes, 0.1%	1
actin filament-based process	10 out of 3430 genes, 0.3%	443 out of 103760 genes, 0.4%	1
phosphatidylcholine metabolic process	2 out of 3430 genes, 0.1%	127 out of 103760 genes, 0.1%	1
photosynthesis, light harvesting	3 out of 3430 genes, 0.1%	172 out of 103760 genes, 0.2%	1
regulation of catalytic activity	14 out of 3430 genes, 0.4%	595 out of 103760 genes, 0.6%	1
arginine metabolic process	3 out of 3430 genes, 0.1%	175 out of 103760 genes, 0.2%	1
terpenoid biosynthetic process	8 out of 3430 genes, 0.2%	379 out of 103760 genes, 0.4%	1
ncRNA metabolic process	28 out of 3430 genes, 0.8%	1101 out of 103760 genes, 1.1%	1
cellular response to abiotic stimulus	4 out of 3430 genes, 0.1%	225 out of 103760 genes, 0.2%	1
regulation of hydrolase activity	9 out of 3430 genes, 0.3%	425 out of 103760 genes, 0.4%	1
cellular response to oxygen-containing compound	34 out of 3430 genes, 1.0%	1314 out of 103760 genes, 1.3%	1
transmembrane transport	35 out of 3430 genes, 1.0%	1350 out of 103760 genes, 1.3%	1
tetraterpenoid metabolic process	7 out of 3430 genes, 0.2%	349 out of 103760 genes, 0.3%	1
macromolecular complex assembly	27 out of 3430 genes, 0.8%	1075 out of 103760 genes, 1.0%	1
nucleobase metabolic process	4 out of 3430 genes, 0.1%	228 out of 103760 genes, 0.2%	1
lipid localization	24 out of 3430 genes, 0.7%	972 out of 103760 genes, 0.9%	1
red or far-red light signaling pathway	3 out of 3430 genes, 0.1%	186 out of 103760 genes, 0.2%	1
cellular response to red or far red light	3 out of 3430 genes, 0.1%	186 out of 103760 genes, 0.2%	1
organophosphate metabolic process	134 out of 3430 genes, 3.9%	4616 out of 103760 genes, 4.4%	1
ethanolamine-containing compound metabolic process	2 out of 3430 genes, 0.1%	141 out of 103760 genes, 0.1%	1
plastid membrane organization	3 out of 3430 genes, 0.1%	189 out of 103760 genes, 0.2%	1
ethylene metabolic process	10 out of 3430 genes, 0.3%	473 out of 103760 genes, 0.5%	1
cellular alkene metabolic process	10 out of 3430 genes, 0.3%	473 out of 103760 genes, 0.5%	1
olefin metabolic process	10 out of 3430 genes, 0.3%	473 out of 103760 genes, 0.5%	1
organic acid biosynthetic process	47 out of 3430 genes, 1.4%	1777 out of 103760 genes, 1.7%	1
carboxylic acid biosynthetic process	47 out of 3430 genes, 1.4%	1777 out of 103760 genes, 1.7%	1
purine-containing compound salvage	2 out of 3430 genes, 0.1%	144 out of 103760 genes, 0.1%	1
cellular response to radiation	3 out of 3430 genes, 0.1%	191 out of 103760 genes, 0.2%	1
cellular response to light stimulus	3 out of 3430 genes, 0.1%	191 out of 103760 genes, 0.2%	1
actin cytoskeleton organization	6 out of 3430 genes, 0.2%	319 out of 103760 genes, 0.3%	1
protein targeting	30 out of 3430 genes, 0.9%	1199 out of 103760 genes, 1.2%	1
alpha-amino acid biosynthetic process	2 out of 3430 genes, 0.1%	146 out of 103760 genes, 0.1%	1
ubiquitin-dependent protein catabolic process	3 out of 3430 genes, 0.1%	197 out of 103760 genes, 0.2%	1
nucleotide transport	3 out of 3430 genes, 0.1%	197 out of 103760 genes, 0.2%	1
toxin metabolic process	11 out of 3430 genes, 0.3%	524 out of 103760 genes, 0.5%	1
developmental growth	11 out of 3430 genes, 0.3%	524 out of 103760 genes, 0.5%	1
viral reproduction	3 out of 3430 genes, 0.1%	198 out of 103760 genes, 0.2%	1
viral reproductive process	3 out of 3430 genes, 0.1%	198 out of 103760 genes, 0.2%	1
response to osmotic stress	217 out of 3430 genes, 6.3%	7329 out of 103760 genes, 7.1%	1
cellular component assembly	34 out of 3430 genes, 1.0%	1361 out of 103760 genes, 1.3%	1
protein lipidation	2 out of 3430 genes, 0.1%	155 out of 103760 genes, 0.1%	1
lipoprotein metabolic process	2 out of 3430 genes, 0.1%	155 out of 103760 genes, 0.1%	1
lipoprotein biosynthetic process	2 out of 3430 genes, 0.1%	155 out of 103760 genes, 0.1%	1
superoxide metabolic process	4 out of 3430 genes, 0.1%	249 out of 103760 genes, 0.2%	1
monosaccharide metabolic process	55 out of 3430 genes, 1.6%	2085 out of 103760 genes, 2.0%	1
carbon fixation	8 out of 3430 genes, 0.2%	417 out of 103760 genes, 0.4%	1
sulfur compound catabolic process	7 out of 3430 genes, 0.2%	379 out of 103760 genes, 0.4%	1
regulation of cell death	2 out of 3430 genes, 0.1%	160 out of 103760 genes, 0.2%	1
organophosphate biosynthetic process	46 out of 3430 genes, 1.3%	1792 out of 103760 genes, 1.7%	1
fatty acid metabolic process	58 out of 3430 genes, 1.7%	2208 out of 103760 genes, 2.1%	1
acyl-CoA metabolic process	2 out of 3430 genes, 0.1%	163 out of 103760 genes, 0.2%	1
thioester metabolic process	2 out of 3430 genes, 0.1%	163 out of 103760 genes, 0.2%	1
terpenoid metabolic process	20 out of 3430 genes, 0.6%	891 out of 103760 genes, 0.9%	1
ether metabolic process	8 out of 3430 genes, 0.2%	437 out of 103760 genes, 0.4%	1
lipid biosynthetic process	42 out of 3430 genes, 1.2%	1690 out of 103760 genes, 1.6%	1
cellular protein localization	37 out of 3430 genes, 1.1%	1516 out of 103760 genes, 1.5%	1
cellular macromolecule localization	37 out of 3430 genes, 1.1%	1516 out of 103760 genes, 1.5%	1
maintenance of meristem identity	2 out of 3430 genes, 0.1%	174 out of 103760 genes, 0.2%	1
carbohydrate catabolic process	32 out of 3430 genes, 0.9%	1344 out of 103760 genes, 1.3%	1
respiratory electron transport chain	5 out of 3430 genes, 0.1%	323 out of 103760 genes, 0.3%	1
monovalent inorganic cation transport	20 out of 3430 genes, 0.6%	921 out of 103760 genes, 0.9%	1
hexose metabolic process	43 out of 3430 genes, 1.3%	1749 out of 103760 genes, 1.7%	1
plastid organization	21 out of 3430 genes, 0.6%	965 out of 103760 genes, 0.9%	1
polyol metabolic process	6 out of 3430 genes, 0.2%	374 out of 103760 genes, 0.4%	1
response to iron ion	10 out of 3430 genes, 0.3%	542 out of 103760 genes, 0.5%	1
hydrogen peroxide metabolic process	10 out of 3430 genes, 0.3%	542 out of 103760 genes, 0.5%	1
S-glycoside catabolic process	6 out of 3430 genes, 0.2%	376 out of 103760 genes, 0.4%	1
glycosinolate catabolic process	6 out of 3430 genes, 0.2%	376 out of 103760 genes, 0.4%	1
cellular membrane organization	10 out of 3430 genes, 0.3%	550 out of 103760 genes, 0.5%	1
membrane organization	10 out of 3430 genes, 0.3%	550 out of 103760 genes, 0.5%	1
cellular amino acid metabolic process	107 out of 3430 genes, 3.1%	3950 out of 103760 genes, 3.8%	1
S-glycoside metabolic process	17 out of 3430 genes, 0.5%	828 out of 103760 genes, 0.8%	1
glycosinolate metabolic process	17 out of 3430 genes, 0.5%	828 out of 103760 genes, 0.8%	1
isoprenoid biosynthetic process	8 out of 3430 genes, 0.2%	471 out of 103760 genes, 0.5%	1
protein glycosylation	2 out of 3430 genes, 0.1%	193 out of 103760 genes, 0.2%	1
glycoprotein metabolic process	2 out of 3430 genes, 0.1%	193 out of 103760 genes, 0.2%	1
glycoprotein biosynthetic process	2 out of 3430 genes, 0.1%	193 out of 103760 genes, 0.2%	1
macromolecule glycosylation	2 out of 3430 genes, 0.1%	193 out of 103760 genes, 0.2%	1
glycosylation	2 out of 3430 genes, 0.1%	193 out of 103760 genes, 0.2%	1
defense response to fungus	12 out of 3430 genes, 0.3%	638 out of 103760 genes, 0.6%	1
glycosyl compound catabolic process	6 out of 3430 genes, 0.2%	389 out of 103760 genes, 0.4%	1
energy coupled proton transmembrane transport, against electrochemical gradient	11 out of 3430 genes, 0.3%	601 out of 103760 genes, 0.6%	1
metabolic process	2318 out of 3430 genes, 67.6%	72018 out of 103760 genes, 69.4%	1
organic substance metabolic process	1821 out of 3430 genes, 53.1%	57136 out of 103760 genes, 55.1%	1
response to fungus	12 out of 3430 genes, 0.3%	655 out of 103760 genes, 0.6%	1
phospholipid metabolic process	13 out of 3430 genes, 0.4%	698 out of 103760 genes, 0.7%	1
positive regulation of molecular function	4 out of 3430 genes, 0.1%	311 out of 103760 genes, 0.3%	1
carbohydrate derivative catabolic process	9 out of 3430 genes, 0.3%	535 out of 103760 genes, 0.5%	1
response to abscisic acid stimulus	11 out of 3430 genes, 0.3%	620 out of 103760 genes, 0.6%	1
intracellular protein transport	31 out of 3430 genes, 0.9%	1388 out of 103760 genes, 1.3%	1
cellular homeostasis	45 out of 3430 genes, 1.3%	1893 out of 103760 genes, 1.8%	1
response to alcohol	11 out of 3430 genes, 0.3%	623 out of 103760 genes, 0.6%	1
small molecule metabolic process	458 out of 3430 genes, 13.4%	15366 out of 103760 genes, 14.8%	1
cellular response to inorganic substance	2 out of 3430 genes, 0.1%	214 out of 103760 genes, 0.2%	1
phospholipid biosynthetic process	2 out of 3430 genes, 0.1%	217 out of 103760 genes, 0.2%	1
pollination	8 out of 3430 genes, 0.2%	512 out of 103760 genes, 0.5%	1
multi-multicellular organism process	8 out of 3430 genes, 0.2%	512 out of 103760 genes, 0.5%	1
cellular amino acid biosynthetic process	22 out of 3430 genes, 0.6%	1083 out of 103760 genes, 1.0%	1
glucose metabolic process	26 out of 3430 genes, 0.8%	1246 out of 103760 genes, 1.2%	1
isoprenoid metabolic process	22 out of 3430 genes, 0.6%	1096 out of 103760 genes, 1.1%	1
tRNA metabolic process	15 out of 3430 genes, 0.4%	821 out of 103760 genes, 0.8%	1
single-organism carbohydrate catabolic process	26 out of 3430 genes, 0.8%	1255 out of 103760 genes, 1.2%	1
organic acid catabolic process	10 out of 3430 genes, 0.3%	620 out of 103760 genes, 0.6%	1
small molecule catabolic process	10 out of 3430 genes, 0.3%	620 out of 103760 genes, 0.6%	1
single-organism catabolic process	10 out of 3430 genes, 0.3%	620 out of 103760 genes, 0.6%	1
carboxylic acid catabolic process	10 out of 3430 genes, 0.3%	620 out of 103760 genes, 0.6%	1
fatty acid catabolic process	5 out of 3430 genes, 0.1%	396 out of 103760 genes, 0.4%	1
monocarboxylic acid catabolic process	5 out of 3430 genes, 0.1%	396 out of 103760 genes, 0.4%	1
membrane lipid metabolic process	2 out of 3430 genes, 0.1%	241 out of 103760 genes, 0.2%	1
glycerophospholipid metabolic process	7 out of 3430 genes, 0.2%	495 out of 103760 genes, 0.5%	1
protein modification by small protein removal	4 out of 3430 genes, 0.1%	357 out of 103760 genes, 0.3%	1
branched-chain amino acid metabolic process	2 out of 3430 genes, 0.1%	251 out of 103760 genes, 0.2%	1
tRNA aminoacylation for protein translation	6 out of 3430 genes, 0.2%	462 out of 103760 genes, 0.4%	1
glucose catabolic process	24 out of 3430 genes, 0.7%	1216 out of 103760 genes, 1.2%	1
hydrogen transport	20 out of 3430 genes, 0.6%	1059 out of 103760 genes, 1.0%	1
amino acid activation	6 out of 3430 genes, 0.2%	464 out of 103760 genes, 0.4%	1
tRNA aminoacylation	6 out of 3430 genes, 0.2%	464 out of 103760 genes, 0.4%	1
regulation of Ras protein signal transduction	2 out of 3430 genes, 0.1%	255 out of 103760 genes, 0.2%	1
regulation of small GTPase mediated signal transduction	2 out of 3430 genes, 0.1%	255 out of 103760 genes, 0.2%	1
cellular lipid catabolic process	5 out of 3430 genes, 0.1%	419 out of 103760 genes, 0.4%	1
cellular component biogenesis	98 out of 3430 genes, 2.9%	3883 out of 103760 genes, 3.7%	1
ribonucleoprotein complex biogenesis	46 out of 3430 genes, 1.3%	2054 out of 103760 genes, 2.0%	1
hexose catabolic process	24 out of 3430 genes, 0.7%	1228 out of 103760 genes, 1.2%	1
monosaccharide catabolic process	24 out of 3430 genes, 0.7%	1228 out of 103760 genes, 1.2%	1
lipid catabolic process	5 out of 3430 genes, 0.1%	423 out of 103760 genes, 0.4%	1
epidermis development	8 out of 3430 genes, 0.2%	568 out of 103760 genes, 0.5%	1
proton transport	12 out of 3430 genes, 0.3%	747 out of 103760 genes, 0.7%	1
response to hexose stimulus	9 out of 3430 genes, 0.3%	617 out of 103760 genes, 0.6%	1
response to monosaccharide stimulus	9 out of 3430 genes, 0.3%	617 out of 103760 genes, 0.6%	1
abscisic acid mediated signaling pathway	7 out of 3430 genes, 0.2%	526 out of 103760 genes, 0.5%	1
cellular response to abscisic acid stimulus	7 out of 3430 genes, 0.2%	526 out of 103760 genes, 0.5%	1
cellular response to alcohol	7 out of 3430 genes, 0.2%	526 out of 103760 genes, 0.5%	1
multi-organism reproductive process	11 out of 3430 genes, 0.3%	710 out of 103760 genes, 0.7%	1
amine transport	4 out of 3430 genes, 0.1%	383 out of 103760 genes, 0.4%	1
nucleotide metabolic process	30 out of 3430 genes, 0.9%	1482 out of 103760 genes, 1.4%	1
organic acid metabolic process	223 out of 3430 genes, 6.5%	8137 out of 103760 genes, 7.8%	1
carboxylic acid metabolic process	221 out of 3430 genes, 6.4%	8073 out of 103760 genes, 7.8%	1
organic substance transport	152 out of 3430 genes, 4.4%	5777 out of 103760 genes, 5.6%	1
reactive oxygen species metabolic process	13 out of 3430 genes, 0.4%	807 out of 103760 genes, 0.8%	1
organonitrogen compound metabolic process	214 out of 3430 genes, 6.2%	7850 out of 103760 genes, 7.6%	1
oxoacid metabolic process	222 out of 3430 genes, 6.5%	8132 out of 103760 genes, 7.8%	1
regulation of signal transduction	2 out of 3430 genes, 0.1%	290 out of 103760 genes, 0.3%	1
regulation of signaling	2 out of 3430 genes, 0.1%	290 out of 103760 genes, 0.3%	1
photosynthetic electron transport chain	8 out of 3430 genes, 0.2%	619 out of 103760 genes, 0.6%	1
epidermal cell differentiation	6 out of 3430 genes, 0.2%	522 out of 103760 genes, 0.5%	1
photosynthesis	14 out of 3430 genes, 0.4%	894 out of 103760 genes, 0.9%	1
glycerolipid metabolic process	7 out of 3430 genes, 0.2%	583 out of 103760 genes, 0.6%	1
transport	385 out of 3430 genes, 11.2%	13587 out of 103760 genes, 13.1%	1
regulation of cell communication	2 out of 3430 genes, 0.1%	312 out of 103760 genes, 0.3%	1
nucleotide biosynthetic process	14 out of 3430 genes, 0.4%	910 out of 103760 genes, 0.9%	1
organonitrogen compound biosynthetic process	81 out of 3430 genes, 2.4%	3490 out of 103760 genes, 3.4%	1
aerobic respiration	5 out of 3430 genes, 0.1%	506 out of 103760 genes, 0.5%	1
glycosyl compound biosynthetic process	19 out of 3430 genes, 0.6%	1151 out of 103760 genes, 1.1%	1
ribonucleoside metabolic process	12 out of 3430 genes, 0.3%	850 out of 103760 genes, 0.8%	1
photosynthesis, light reaction	12 out of 3430 genes, 0.3%	851 out of 103760 genes, 0.8%	1
nucleoside metabolic process	12 out of 3430 genes, 0.3%	855 out of 103760 genes, 0.8%	1
purine nucleoside metabolic process	11 out of 3430 genes, 0.3%	813 out of 103760 genes, 0.8%	1
energy derivation by oxidation of organic compounds	20 out of 3430 genes, 0.6%	1208 out of 103760 genes, 1.2%	1
protein metabolic process	574 out of 3430 genes, 16.7%	19829 out of 103760 genes, 19.1%	1
ATP biosynthetic process	7 out of 3430 genes, 0.2%	635 out of 103760 genes, 0.6%	1
purine ribonucleoside metabolic process	10 out of 3430 genes, 0.3%	787 out of 103760 genes, 0.8%	1
ATP metabolic process	7 out of 3430 genes, 0.2%	643 out of 103760 genes, 0.6%	1
purine nucleotide metabolic process	11 out of 3430 genes, 0.3%	847 out of 103760 genes, 0.8%	1
cellular protein metabolic process	481 out of 3430 genes, 14.0%	16969 out of 103760 genes, 16.4%	1
dicarboxylic acid metabolic process	7 out of 3430 genes, 0.2%	656 out of 103760 genes, 0.6%	1
lipid metabolic process	112 out of 3430 genes, 3.3%	4712 out of 103760 genes, 4.5%	1
electron transport chain	18 out of 3430 genes, 0.5%	1180 out of 103760 genes, 1.1%	1
purine nucleoside biosynthetic process	8 out of 3430 genes, 0.2%	719 out of 103760 genes, 0.7%	1
purine ribonucleoside biosynthetic process	8 out of 3430 genes, 0.2%	719 out of 103760 genes, 0.7%	1
purine-containing compound metabolic process	16 out of 3430 genes, 0.5%	1098 out of 103760 genes, 1.1%	1
nucleoside biosynthetic process	8 out of 3430 genes, 0.2%	731 out of 103760 genes, 0.7%	1
ribonucleoside biosynthetic process	8 out of 3430 genes, 0.2%	731 out of 103760 genes, 0.7%	1
purine nucleotide biosynthetic process	8 out of 3430 genes, 0.2%	732 out of 103760 genes, 0.7%	1
purine ribonucleotide biosynthetic process	7 out of 3430 genes, 0.2%	685 out of 103760 genes, 0.7%	1
Golgi vesicle transport	7 out of 3430 genes, 0.2%	690 out of 103760 genes, 0.7%	1
purine ribonucleotide metabolic process	7 out of 3430 genes, 0.2%	693 out of 103760 genes, 0.7%	1
glycosyl compound metabolic process	29 out of 3430 genes, 0.8%	1683 out of 103760 genes, 1.6%	1
translation	48 out of 3430 genes, 1.4%	2439 out of 103760 genes, 2.4%	1
carbohydrate derivative biosynthetic process	26 out of 3430 genes, 0.8%	1561 out of 103760 genes, 1.5%	1
oxidation-reduction process	42 out of 3430 genes, 1.2%	2215 out of 103760 genes, 2.1%	1
single-organism metabolic process	591 out of 3430 genes, 17.2%	20691 out of 103760 genes, 19.9%	1
ribonucleotide biosynthetic process	7 out of 3430 genes, 0.2%	706 out of 103760 genes, 0.7%	1
ribose phosphate biosynthetic process	7 out of 3430 genes, 0.2%	706 out of 103760 genes, 0.7%	1
cellular lipid metabolic process	93 out of 3430 genes, 2.7%	4151 out of 103760 genes, 4.0%	1
ribonucleotide metabolic process	7 out of 3430 genes, 0.2%	714 out of 103760 genes, 0.7%	1
ribose phosphate metabolic process	7 out of 3430 genes, 0.2%	714 out of 103760 genes, 0.7%	1
establishment of localization	419 out of 3430 genes, 12.2%	15192 out of 103760 genes, 14.6%	1
cellular respiration	14 out of 3430 genes, 0.4%	1064 out of 103760 genes, 1.0%	1
purine-containing compound biosynthetic process	10 out of 3430 genes, 0.3%	876 out of 103760 genes, 0.8%	1
vesicle-mediated transport	16 out of 3430 genes, 0.5%	1163 out of 103760 genes, 1.1%	1
cellular metabolic compound salvage	12 out of 3430 genes, 0.3%	1002 out of 103760 genes, 1.0%	1
cellular localization	70 out of 3430 genes, 2.0%	3379 out of 103760 genes, 3.3%	1
localization	431 out of 3430 genes, 12.6%	15819 out of 103760 genes, 15.2%	1
establishment of localization in cell	63 out of 3430 genes, 1.8%	3204 out of 103760 genes, 3.1%	1
intracellular transport	54 out of 3430 genes, 1.6%	2947 out of 103760 genes, 2.8%	1
macromolecule localization	90 out of 3430 genes, 2.6%	4387 out of 103760 genes, 4.2%	1
protein localization	58 out of 3430 genes, 1.7%	3179 out of 103760 genes, 3.1%	1
intracellular signal transduction	20 out of 3430 genes, 0.6%	1565 out of 103760 genes, 1.5%	1
carbohydrate derivative metabolic process	40 out of 3430 genes, 1.2%	2471 out of 103760 genes, 2.4%	1
protein transport	52 out of 3430 genes, 1.5%	3012 out of 103760 genes, 2.9%	1
establishment of protein localization	52 out of 3430 genes, 1.5%	3012 out of 103760 genes, 2.9%	1
cellular protein catabolic process	33 out of 3430 genes, 1.0%	2608 out of 103760 genes, 2.5%	1
protein catabolic process	33 out of 3430 genes, 1.0%	2611 out of 103760 genes, 2.5%	1
cellular macromolecule catabolic process	34 out of 3430 genes, 1.0%	2747 out of 103760 genes, 2.6%	1
proteolysis	32 out of 3430 genes, 0.9%	2616 out of 103760 genes, 2.5%	1
proteolysis involved in cellular protein catabolic process	30 out of 3430 genes, 0.9%	2544 out of 103760 genes, 2.5%	1
modification-dependent protein catabolic process	30 out of 3430 genes, 0.9%	2531 out of 103760 genes, 2.4%	1
modification-dependent macromolecule catabolic process	30 out of 3430 genes, 0.9%	2531 out of 103760 genes, 2.4%	1
macromolecule catabolic process	46 out of 3430 genes, 1.3%	3123 out of 103760 genes, 3.0%	1
generation of precursor metabolites and energy	52 out of 3430 genes, 1.5%	3557 out of 103760 genes, 3.4%	1
response to inorganic substance	237 out of 3430 genes, 6.9%	9957 out of 103760 genes, 9.6%	1
response to metal ion	196 out of 3430 genes, 5.7%	8563 out of 103760 genes, 8.3%	1
catabolic process	160 out of 3430 genes, 4.7%	7587 out of 103760 genes, 7.3%	1
cellular catabolic process	119 out of 3430 genes, 3.5%	5866 out of 103760 genes, 5.7%	1
organic substance catabolic process	154 out of 3430 genes, 4.5%	7306 out of 103760 genes, 7.0%	1
