# Supplementary material for: Transcriptional identification and characterization of differentially expressed genes associated with embryogenesis in radish (Raphanus sativus L.)
Source: Sci Rep. 2016 Feb 23;6:21652. doi: 10.1038/srep21652 (PMC4763228; doi:10.1038/srep21652)
Supplement: Supplementary Table S5 [file srep21652-s6.xls]

## Sheet: Sheet1
Supplementary Table S5: KEGG pathways analysis based on pairwise comparison.
	#Pathway	DEGs with pathway annotation (1471)	All genes with pathway annotation(92953)	P-value	Q-value	Pathway ID	Genes	KOs
0_DAP-VS-7_DAP	Starch and sucrose metabolism	150	2110	4.21e-18	5.23e-16	ko00500	gnl|UG|Rsa#S42568023;Unigene6330_CKA;CL5548.Contig6_CKA;Unigene28375_CKA;Unigene13182_CKA;CL5293.Contig1_CKA;gi|332786705|gb|FY445229.1|FY445229;gi|161577315|gb|EY949161.1|EY949161;CL8404.Contig1_CKA;gi|156175019|gb|EW735165.1|EW735165;CL9247.Contig1_CKA;Unigene13721_CKA;CL3517.Contig1_CKA;gi|332790658|gb|FY448146.1|FY448146;CL12745.Contig1_CKA;gi|158942135|gb|EX904584.1|EX904584;gi|332776484|gb|…	K01051+K01213+K08679+K01184+K00688+K01193+K01194+K01179+K05349+K01188+K01177+K00696+K15920+K01087+K00975+K13648+K00695+K01187+K01176+K05350+K00963+K00012+K00847+K16055+K00770
	Pentose and glucuronate interconversions	84	1148	2.29e-11	1.42e-09	ko00040	gnl|UG|Rsa#S42568023;Unigene6330_CKA;CL5548.Contig6_CKA;Unigene13182_CKA;gi|332786705|gb|FY445229.1|FY445229;CL3517.Contig1_CKA;gi|167442104|gb|FD946291.1|FD946291;CL12745.Contig1_CKA;gi|158942135|gb|EX904584.1|EX904584;Unigene34333_CKA;gi|161572673|gb|EY943968.1|EY943968;gi|166150186|gb|FD581674.1|FD581674;gi|158937981|gb|EX902189.1|EX902189;gi|158942537|gb|EX904398.1|EX904398;CL11205.Contig1_CK…	K01051+K01213+K01184+K01728+K00128+K00065+K00963+K00012+K01805+K01783
	Plant hormone signal transduction	216	4168	7.96e-11	3.29e-09	ko04075	Unigene33079_CKA;Unigene22412_CKA;Unigene12449_CKA;CL6213.Contig1_CKA;gi|158925485|gb|EX897339.1|EX897339;CL4865.Contig1_CKA;Unigene16389_CKA;gi|332781721|gb|FY437390.1|FY437390;gi|161567421|gb|EY938637.1|EY938637;Unigene13244_CKA;CL9117.Contig1_CKA;Unigene7954_CKA;gi|332788782|gb|FY441360.1|FY441360;CL9268.Contig1_CKA;gi|332779990|gb|FY439966.1|FY439966;CL4865.Contig2_CKA;Unigene25812_CKA;gi|158…	K14487+K14493+K13449+K14492+K13416+K14496+K14431+K14504+K14488+K14491+K14489+K14484+K14498+K13415+K13946+K14490+K14510+K14506+K13422+K14494+K14432+K14503+K14486+K14515+K13464+K14505+K14517+K14500+K14485+K14497+K14495+K14512+K14516+K14513+K14508
	Ribosome biogenesis in eukaryotes	72	1274	1.09e-05	0.000339	ko03008	Unigene11269_CKA;Unigene11270_CKA;gi|158943809|gb|EX905945.1|EX905945;gi|158928456|gb|EX901446.1|EX901446;gnl|UG|Rsa#S42568498;Unigene11210_CKA;CL10476.Contig2_CKA;CL882.Contig14_CKA;Unigene11209_CKA;CL5148.Contig2_CKA;gi|161566074|gb|EY937378.1|EY937378;Unigene33831_CKA;gi|332792915|gb|FY447250.1|FY447250;Unigene21657_CKA;gi|332781790|gb|FY437459.1|FY437459;CL1356.Contig1_CKA;Unigene27247_CKA;CL…	K14548+K14555+K12619+K06943+K03115+K03539+K14561+K14566+K14552+K14559+K14564+K14554+K14550+K14570+K14538+K14565+K14544+K14546+K14545+K11128+K03097+K14567+K14568+K07936+K14537+K14539+K14563+K11131+K14573+K07178+K14558+K11129+K14572+K12845+K14560+K14556+K07179+K14549+K14569+K14521
	DNA replication	33	511	0.000253699	0.00629	ko03030	gi|156178609|gb|EW738755.1|EW738755;CL4298.Contig7_CKA;gnl|UG|Rsa#S42027771;Unigene27873_CKA;Unigene3714_CKA;CL422.Contig1_CKA;Unigene27378_CKA;Unigene16640_CKA;CL4328.Contig1_CKA;Unigene26621_CKA;Unigene22082_CKA;Unigene1067_CKA;CL546.Contig1_CKA;Unigene5834_CKA;Unigene30284_CKA;CL9149.Contig1_CKA;Unigene25002_CKA;gi|156172160|gb|EW732306.1|EW732306;gi|161571737|gb|EY943512.1|EY943512;Unigene249…	K10754+K02320+K02325+K10743+K02326+K10744+K02542+K02327+K10745+K02212+K02540+K10755+K03506+K10739+K07466+K02541+K02335+K02209+K02328+K03111+K10740+K02321
	Brassinosteroid biosynthesis	13	163	0.00317449	0.0434	ko00905	gi|161564652|gb|EY936076.1|EY936076;gi|332785670|gb|FY444602.1|FY444602;CL5745.Contig1_CKA;CL9553.Contig2_CKA;CL6574.Contig1_CKA;gnl|UG|Rsa#S43007310;CL1709.Contig3_CKA;CL626.Contig2_CKA;CL10130.Contig1_CKA;Unigene18031_CKA;gnl|UG|Rsa#S42008489;Unigene30445_CKA;CL1932.Contig2_CKA	K15639+K09588+K12638+K09589+K12640+K09590
	Glycosphingolipid biosynthesis - globo series	9	103	0.00728708	0.0821	ko00603	Unigene3195_CKA;CL11761.Contig1_CKA;gnl|UG|Rsa#S42570339;CL12175.Contig1_CKA;CL12116.Contig2_CKA;gi|166140084|gb|FD571070.1|FD571070;gnl|UG|Rsa#S42007579;CL13167.Contig1_CKA;CL561.Contig18_CKA	K07407+K12373+K01988
	Thiamine metabolism	6	57	0.0112499	0.107	ko00730	Unigene22098_CKA;gi|332781158|gb|FY446119.1|FY446119;Unigene5481_CKA;Unigene9763_CKA;Unigene9762_CKA;CL6672.Contig1_CKA	K00949+K14153+K03147+K11717
	Indole alkaloid biosynthesis	12	184	0.0201437	0.168	ko00901	Unigene20105_CKA;Unigene20104_CKA;gi|166147198|gb|FD579812.1|FD579812;gi|156178609|gb|EW738755.1|EW738755;gi|161567446|gb|EY938662.1|EY938662;gi|161575645|gb|EY947049.1|EY947049;CL1946.Contig1_CKA;CL10058.Contig1_CKA;gnl|UG|Rsa#S42027771;gi|166147580|gb|FD580554.1|FD580554;gnl|UG|Rsa#S41979404;CL12741.Contig1_CKA	K08233+K01757
	Zeatin biosynthesis	18	342	0.0375677	0.259	ko00908	gi|161568748|gb|EY940297.1|EY940297;gi|161564652|gb|EY936076.1|EY936076;gi|166139378|gb|FD570334.1|FD570334;gi|332786681|gb|FY445205.1|FY445205;gi|332785670|gb|FY444602.1|FY444602;CL5745.Contig1_CKA;CL9553.Contig2_CKA;CL6574.Contig1_CKA;CL287.Contig3_CKA;gnl|UG|Rsa#S43007310;Unigene13963_CKA;CL626.Contig2_CKA;CL10130.Contig1_CKA;Unigene20727_CKA;gnl|UG|Rsa#S42008489;CL3795.Contig1_CKA;Unigene3044…	K10717+K13493+K13496+K00279
	Vitamin B6 metabolism	7	96	0.0403896	0.264	ko00750	CL6465.Contig2_CKA;CL5968.Contig3_CKA;Unigene28850_CKA;CL5968.Contig2_CKA;CL5921.Contig1_CKA;CL5422.Contig1_CKA;CL5921.Contig3_CKA	K13248+K00831+K06215+K05275
	Folate biosynthesis	7	135	0.161538	0.666	ko00790	Unigene32053_CKA;CL8853.Contig1_CKA;CL12680.Contig1_CKA;gi|332786334|gb|FY441862.1|FY441862;gnl|UG|Rsa#S42026969;CL9394.Contig1_CKA;gi|332790047|gb|FY449156.1|FY449156	K13950+K01307+K03639+K01495+K01930
	Phenylpropanoid biosynthesis	67	1790	0.166402	0.666	ko00940	CL5261.Contig1_CKA;Unigene12025_CKA;CL3205.Contig7_CKA;Unigene27995_CKA;CL1389.Contig1_CKA;CL2682.Contig2_CKA;CL4009.Contig1_CKA;gi|158928921|gb|EX901153.1|EX901153;CL7162.Contig1_CKA;CL8374.Contig1_CKA;Unigene4114_CKA;gi|332786266|gb|FY441794.1|FY441794;CL7151.Contig2_CKA;gi|332784462|gb|FY449821.1|FY449821;CL52.Contig10_CKA;gi|332776484|gb|FY428568.1|FY428568;CL202.Contig1_CKA;Unigene20409_CKA;…	K00430+K13065+K10775+K13066+K05349+K01188+K01904+K09753+K00083+K09757+K09756+K13068+K00588+K12355+K05350+K09755+K00487+K09754
	Biotin metabolism	2	25	0.20004	0.757	ko00780	gi|156178553|gb|EW738699.1|EW738699;CL4669.Contig1_CKA	K01012+K00833
	Phenylalanine, tyrosine and tryptophan biosynthesis	16	581	0.805192	1	ko00400	gi|332780352|gb|FY440727.1|FY440727;gi|167449905|gb|FD954060.1|FD954060;gi|166142338|gb|FD574959.1|FD574959;gi|156172399|gb|EW732545.1|EW732545;gi|161566536|gb|EY938128.1|EY938128;gi|156171089|gb|EW731235.1|EW731235;Unigene26411_CKA;Unigene26437_CKA;CL13159.Contig1_CKA;gi|332786204|gb|FY441732.1|FY441732;Unigene8177_CKA;gi|332787300|gb|FY453024.1|FY453024;CL5195.Contig2_CKA;CL2912.Contig2_CKA;CL3…	K15227+K00815+K14455+K01626+K05359+K00766+K01657+K01609+K01850+K00891
	Glycerophospholipid metabolism	25	896	0.833352	1	ko00564	CL5038.Contig1_CKA;CL8021.Contig1_CKA;gi|161565248|gb|EY936900.1|EY936900;CL6100.Contig1_CKA;CL4770.Contig1_CKA;CL5889.Contig1_CKA;Unigene8620_CKA;gnl|UG|Rsa#S41974452;CL6823.Contig1_CKA;Unigene16137_CKA;CL11193.Contig1_CKA;CL1109.Contig2_CKA;Unigene23362_CKA;gi|332786895|gb|FY442033.1|FY442033;CL1356.Contig1_CKA;CL3310.Contig1_CKA;gnl|UG|Rsa#S41979418;Unigene18932_CKA;gi|158922322|gb|EX895660.1|…	K06130+K01115+K05929+K01058+K01114+K00901+K00111+K13511+K14156+K13510+K00630+K15728
	Glycine, serine and threonine metabolism	24	916	0.90091	1	ko00260	gi|156163898|gb|EW724044.1|EW724044;gi|158922551|gb|EX895319.1|EX895319;CL1405.Contig2_CKA;gi|332784766|gb|FY450125.1|FY450125;Unigene24533_CKA;CL598.Contig1_CKA;gi|332788560|gb|FY441252.1|FY441252;Unigene18794_CKA;CL3512.Contig1_CKA;CL71.Contig1_CKA;CL9341.Contig2_CKA;CL5968.Contig3_CKA;CL5968.Contig2_CKA;gi|156175236|gb|EW735382.1|EW735382;gnl|UG|Rsa#S41982681;gi|158944706|gb|EX906976.1|EX90697…	K15634+K00600+K00058+K01620+K00306+K15919+K00827+K00276+K00831+K15633+K00130+K01079+K00133+K01754+K00281
	Alanine, aspartate and glutamate metabolism	22	893	0.940543	1	ko00250	Unigene25469_CKA;gnl|UG|Rsa#S41980495;Unigene1912_CKA;gnl|UG|Rsa#S42049330;gi|156179236|gb|EW739382.1|EW739382;CL11384.Contig1_CKA;CL14720.Contig2_CKA;Unigene26224_CKA;gi|166142338|gb|FD574959.1|FD574959;gnl|UG|Rsa#S42049255;CL608.Contig2_CKA;CL3512.Contig1_CKA;Unigene22453_CKA;Unigene6678_CKA;CL8571.Contig1_CKA;gi|158927140|gb|EX899172.1|EX899172;gi|332782430|gb|FY443449.1|FY443449;gi|332783280|…	K01915+K01580+K01953+K01955+K14455+K00764+K00827+K00609+K01756
	Fatty acid biosynthesis	8	419	0.96842	1	ko00061	CL9673.Contig1_CKA;Unigene26063_CKA;CL14710.Contig2_CKA;gi|156163551|gb|EW723697.1|EW723697;Unigene26555_CKA;gi|332795180|gb|FY453244.1|FY453244;gi|166138414|gb|FD571620.1|FD571620;gi|156163131|gb|EW723277.1|EW723277	K00059+K00645+K03921+K02160+K09458
	Glutathione metabolism	25	1236	0.997484	1	ko00480	gnl|UG|Rsa#S43013377;Unigene25553_CKA;CL5333.Contig1_CKA;CL5940.Contig1_CKA;gi|332788095|gb|FY445497.1|FY445497;CL3632.Contig1_CKA;gi|166146517|gb|FD580811.1|FD580811;CL4119.Contig1_CKA;gnl|UG|Rsa#S41976225;CL6392.Contig2_CKA;gnl|UG|Rsa#S42005391;gnl|UG|Rsa#S41974503;CL3632.Contig2_CKA;Unigene6579_CKA;gnl|UG|Rsa#S41974944;Unigene13471_CKA;gi|332793977|gb|FY453632.1|FY453632;gi|332785461|gb|FY4439…	K00799+K00681+K00797+K00432+K00036+K10808+K00434
7_DAP-VS-15_DAP	Starch and sucrose metabolism	77	2110	2.53713e-11	1.03177e-09	ko00500	Unigene21158_CKA;Unigene21159_CKA;gi|332791452|gb|FY452276.1|FY452276;Unigene28597_CKA;Unigene20986_CKA;CL3867.Contig1_CKA;Unigene25237_CKA;CL13942.Contig1_CKA;gnl|UG|Rsa#S42570546;gi|332795159|gb|FY453223.1|FY453223;gi|332791284|gb|FY452108.1|FY452108;CL746.Contig1_CKA;Unigene20985_CKA;gi|158943457|gb|EX905143.1|EX905143;gi|332776484|gb|FY428568.1|FY428568;CL4266.Contig1_CKA;CL1242.Contig8_CKA;U…	K01184+K01051+K01188+K00847+K05349+K01193+K00844+K01176+K16055+K01087+K01187+K01213+K15920+K00700+K00770+K01179+K01177+K13648+K00695+K00688+K05350+K08679+K00696
	Pentose and glucuronate interconversions	42	1148	7.80517e-07	1.58705e-05	ko00040	Unigene21158_CKA;Unigene21159_CKA;gi|167449994|gb|FD954089.1|FD954089;gi|158943710|gb|EX905876.1|EX905876;gnl|UG|Rsa#S43007382;gi|332791452|gb|FY452276.1|FY452276;CL13942.Contig1_CKA;CL8986.Contig1_CKA;Unigene26421_CKA;Unigene18001_CKA;Unigene18000_CKA;Unigene27350_CKA;gi|158927448|gb|EX900530.1|EX900530;gnl|UG|Rsa#S42567648;Unigene28263_CKA;Unigene13182_CKA;gi|161576813|gb|EY948225.1|EY948225;gi…	K01184+K01728+K01051+K00011+K01213+K00065
	Plant hormone signal transduction	118	4168	1.34294e-09	3.27677e-08	ko04075	Unigene16788_CKA;Unigene16789_CKA;Unigene10246_CKA;Unigene25317_CKA;CL3994.Contig2_CKA;Unigene27226_CKA;gi|167443550|gb|FD949993.1|FD949993;gnl|UG|Rsa#S42001404;Unigene7784_CKA;Unigene18991_CKA;CL5.Contig1_CKA;CL11552.Contig1_CKA;CL8600.Contig1_CKA;CL12322.Contig1_CKA;CL11361.Contig1_CKA;gi|158942501|gb|EX904950.1|EX904950;Unigene18292_CKA;gi|158945692|gb|EX908007.1|EX908007;gnl|UG|Rsa#S42567924;…	K14432+K13415+K13946+K13464+K13422+K14488+K14504+K14493+K14503+K14485+K14497+K14505+K14506+K14487+K14508+K14431+K14509+K14494+K14510+K14484+K14512+K14489+K14500+K14486+K14496+K13416+K14490+K14492+K14498+K14491
	Ribosome biogenesis in eukaryotes	8	1274	0.999389	1	ko03008	Unigene2938_CKA;gi|332782041|gb|FY438108.1|FY438108;Unigene11270_CKA;CL8358.Contig1_CKA;gnl|UG|Rsa#S43006936;CL1679.Contig1_CKA;Unigene26665_CKA;CL507.Contig1_CKA	K14573+K14548+K14571+K03539+K03115+K14570
	DNA replication	2	511	0.997389	1	ko03030	Unigene1067_CKA;Unigene1596_CKA	K02212+K07466
	Brassinosteroid biosynthesis	10	163	0.000297123	0.0026617	ko00905	Unigene30445_CKA;gi|161564652|gb|EY936076.1|EY936076;CL9553.Contig2_CKA;CL10130.Contig1_CKA;CL4088.Contig2_CKA;gnl|UG|Rsa#S42008489;Unigene304_CKA;gi|161567486|gb|EY939053.1|EY939053;CL1709.Contig3_CKA;CL6574.Contig1_CKA	K15639+K12640+K09590+K09588
	Glycosphingolipid biosynthesis - globo series	3	103	0.223587	0.524571	ko00603	gnl|UG|Rsa#S42570339;CL11761.Contig1_CKA;gi|166140084|gb|FD571070.1|FD571070	K12373+K07407
	Thiamine metabolism	2	57	0.227954	0.524725	ko00730	Unigene5481_CKA;Unigene22098_CKA	K03147+K00949
	Indole alkaloid biosynthesis	10	184	0.000767474	0.00585199	ko00901	CL8924.Contig2_CKA;gi|332795176|gb|FY453240.1|FY453240;Unigene17577_CKA;gi|167441215|gb|FD948717.1|FD948717;CL7504.Contig1_CKA;Unigene20104_CKA;Unigene20105_CKA;gi|166147198|gb|FD579812.1|FD579812;CL5278.Contig1_CKA;CL1946.Contig1_CKA	K08233+K01757
	Zeatin biosynthesis	16	342	0.000137989	0.00140288	ko00908	gi|332794486|gb|FY451159.1|FY451159;CL2665.Contig1_CKA;Unigene25379_CKA;Unigene25378_CKA;Unigene30445_CKA;Unigene13963_CKA;gi|161568748|gb|EY940297.1|EY940297;gi|161564652|gb|EY936076.1|EY936076;CL287.Contig3_CKA;CL9553.Contig2_CKA;gi|166139378|gb|FD570334.1|FD570334;CL10130.Contig1_CKA;gnl|UG|Rsa#S42008489;Unigene304_CKA;gi|161567486|gb|EY939053.1|EY939053;CL6574.Contig1_CKA	K13496+K10760+K10717+K00279+K13493
	Vitamin B6 metabolism	4	96	0.0664647	0.188574	ko00750	CL5579.Contig1_CKA;CL5579.Contig2_CKA;gnl|UG|Rsa#S41982760;CL6465.Contig2_CKA	K01733+K13248
	Folate biosynthesis	1	135	0.884103	1	ko00790	CL12680.Contig1_CKA	K13950
	Phenylpropanoid biosynthesis	56	1790	1.77466e-06	3.09299e-05	ko00940	gi|167448718|gb|FD955677.1|FD955677;Unigene28597_CKA;CL8739.Contig2_CKA;CL202.Contig1_CKA;CL2682.Contig1_CKA;Unigene25237_CKA;gi|158940990|gb|EX903322.1|EX903322;gi|332795159|gb|FY453223.1|FY453223;CL471.Contig2_CKA;gi|332791284|gb|FY452108.1|FY452108;CL746.Contig1_CKA;gi|158943457|gb|EX905143.1|EX905143;gnl|UG|Rsa#S42568121;gi|332776484|gb|FY428568.1|FY428568;CL4266.Contig1_CKA;CL12814.Contig1_C…	K09756+K01188+K09755+K00430+K05349+K01904+K00487+K00588+K13065+K13068+K10775+K00083+K09754+K13066+K09753+K12356+K05350+K09757
	Biotin metabolism	2	25	0.0590608	0.175259	ko00780	gi|156174107|gb|EW734253.1|EW734253;Unigene20992_CKA	K01012
	Phenylalanine, tyrosine and tryptophan biosynthesis	15	581	0.0462028	0.145282	ko00400	gi|156165364|gb|EW725510.1|EW725510;Unigene26437_CKA;gi|166144560|gb|FD577738.1|FD577738;gi|158926185|gb|EX898504.1|EX898504;CL14729.Contig1_CKA;CL5195.Contig2_CKA;gi|332786204|gb|FY441732.1|FY441732;gi|166140074|gb|FD571060.1|FD571060;gi|166142338|gb|FD574959.1|FD574959;CL3690.Contig2_CKA;gi|332783814|gb|FY433950.1|FY433950;Unigene8655_CKA;gi|161566536|gb|EY938128.1|EY938128;gi|156171089|gb|EW73…	K14454+K05359+K00815+K01626+K01657+K14455+K01850+K15227
	Glycerophospholipid metabolism	9	896	0.945405	1	ko00564	CL10143.Contig2_CKA;gi|332782770|gb|FY443789.1|FY443789;gi|332792043|gb|FY447825.1|FY447825;CL11869.Contig1_CKA;gi|156178119|gb|EW738265.1|EW738265;CL6100.Contig2_CKA;gi|156175136|gb|EW735282.1|EW735282;CL6330.Contig2_CKA;CL2253.Contig1_CKA	K01115+K13508+K01126+K05929+K01047
	Glycine, serine and threonine metabolism	26	916	0.00360607	0.0209495	ko00260	Unigene19252_CKA;Unigene19253_CKA;CL2416.Contig1_CKA;Unigene24776_CKA;CL9020.Contig1_CKA;gi|161569797|gb|EY941272.1|EY941272;CL1920.Contig2_CKA;gi|332788560|gb|FY441252.1|FY441252;Unigene24940_CKA;gi|161577630|gb|EY949031.1|EY949031;CL5579.Contig1_CKA;CL14682.Contig1_CKA;Unigene22679_CKA;CL9341.Contig2_CKA;CL10443.Contig4_CKA;CL8491.Contig1_CKA;gnl|UG|Rsa#S42002847;CL5579.Contig2_CKA;gi|156176305…	K00827+K00276+K15918+K01834+K00382+K15919+K01754+K01733+K00281+K00133+K00130+K00830+K12524+K00058+K00600+K15634+K00605
	Alanine, aspartate and glutamate metabolism	24	893	0.00945869	0.0468961	ko00250	gi|156165364|gb|EW725510.1|EW725510;Unigene19252_CKA;Unigene19253_CKA;Unigene20636_CKA;CL2416.Contig1_CKA;CL12211.Contig1_CKA;CL6506.Contig1_CKA;CL9259.Contig1_CKA;CL11814.Contig2_CKA;gi|166140074|gb|FD571060.1|FD571060;gi|332782430|gb|FY443449.1|FY443449;gi|156179236|gb|EW739382.1|EW739382;gi|166137706|gb|FD572201.1|FD572201;Unigene22454_CKA;gi|166142338|gb|FD574959.1|FD574959;Unigene16973_CKA;C…	K14454+K00827+K01915+K01953+K00278+K14455+K01940+K00764+K00830+K01955+K00261+K01580
	Fatty acid biosynthesis	-	-	-	-	ko00061	-	-
	Glutathione metabolism	12	1236	0.975054	1	ko00480	gi|167452626|gb|FD958281.1|FD958281;CL1628.Contig1_CKA;gnl|UG|Rsa#S42049272;gi|158947316|gb|EX909712.1|EX909712;gi|332793977|gb|FY453632.1|FY453632;gi|332794953|gb|FY452026.1|FY452026;CL11139.Contig1_CKA;Unigene9409_CKA;CL5333.Contig1_CKA;gnl|UG|Rsa#S42049274;gnl|UG|Rsa#S42005391;CL3632.Contig2_CKA	K00799+K00681+K00434+K00036
0_DAP-VS-15_DAP
	Starch and sucrose metabolism	155	2110	3.1666e-11	3.98992e-09	ko00500	gnl|UG|Rsa#S42568023;Unigene13182_CKA;Unigene6330_CKA;Unigene20986_CKA;Unigene21159_CKA;Unigene20985_CKA;Unigene28375_CKA;CL5548.Contig6_CKA;gi|158943457|gb|EX905143.1|EX905143;CL5293.Contig1_CKA;gi|161577315|gb|EY949161.1|EY949161;CL5907.Contig2_CKA;gi|332776484|gb|FY428568.1|FY428568;Unigene28597_CKA;Unigene25237_CKA;CL8404.Contig1_CKA;CL3517.Contig1_CKA;gi|332791284|gb|FY452108.1|FY452108;gi|1…	K01051+K01213+K01184+K00847+K08679+K01188+K00688+K01193+K05349+K01194+K00695+K00975+K01176+K01087+K13648+K15920+K00844+K00012+K01810+K00963+K00770+K01177+K01179+K00700+K16055+K00703
	Pentose and glucuronate interconversions	78	1148	3.50433e-05	0.00147182	ko00040	gnl|UG|Rsa#S42568023;Unigene13182_CKA;Unigene6330_CKA;Unigene21159_CKA;CL5548.Contig6_CKA;gi|167449994|gb|FD954089.1|FD954089;gi|158943710|gb|EX905876.1|EX905876;CL5907.Contig2_CKA;CL3517.Contig1_CKA;Unigene21158_CKA;gi|158937981|gb|EX902189.1|EX902189;CL13882.Contig1_CKA;gi|158942135|gb|EX904584.1|EX904584;CL2232.Contig4_CKA;CL8986.Contig1_CKA;CL11205.Contig1_CKA;gi|332786249|gb|FY441777.1|FY441…	K01051+K01213+K01184+K01728+K00128+K00011+K00012+K00963+K00065+K01783
	Plant hormone signal transduction	256	4168	1.76338e-09	1.11093e-07	ko04075	Unigene33079_CKA;Unigene12449_CKA;gi|158925485|gb|EX897339.1|EX897339;CL6213.Contig1_CKA;Unigene22412_CKA;Unigene16788_CKA;gi|161567421|gb|EY938637.1|EY938637;Unigene16789_CKA;CL4865.Contig1_CKA;gi|158927656|gb|EX900656.1|EX900656;gi|332781721|gb|FY437390.1|FY437390;Unigene16389_CKA;CL5.Contig1_CKA;Unigene10246_CKA;Unigene25317_CKA;gi|332791561|gb|FY452385.1|FY452385;CL4766.Contig1_CKA;Unigene795…	K14487+K13449+K14493+K14432+K14492+K14504+K13415+K14485+K14508+K13416+K14496+K14431+K14488+K14506+K13946+K14503+K14509+K14512+K14515+K14484+K14497+K14489+K14486+K14501+K14498+K14494+K14510+K14513+K14500+K13422+K14517+K13464+K14505+K14491+K14514
	Ribosome biogenesis in eukaryotes	79	1274	0.000538404	0.0113065	ko03008	Unigene11269_CKA;Unigene11270_CKA;Unigene2938_CKA;gi|166146748|gb|FD578792.1|FD578792;gi|332782041|gb|FY438108.1|FY438108;gi|167447565|gb|FD952919.1|FD952919;CL882.Contig14_CKA;gnl|UG|Rsa#S42568498;gi|167439478|gb|FD948222.1|FD948222;Unigene11210_CKA;gi|158943809|gb|EX905945.1|EX905945;CL10476.Contig2_CKA;Unigene11209_CKA;gi|161566074|gb|EY937378.1|EY937378;Unigene33831_CKA;gi|332792915|gb|FY4472…	K14548+K14573+K14558+K12619+K06943+K03115+K14555+K03539+K14561+K14566+K14538+K14570+K14559+K14564+K03097+K14565+K14546+K14545+K14550+K14544+K14568+K11128+K14537+K07179+K14567+K07178+K11131+K14521+K14539+K14556+K11129+K14552+K14554+K14563+K14569
	DNA replication	37	511	0.00120124	0.0168174	ko03030	CL4298.Contig7_CKA;Unigene26105_CKA;Unigene1596_CKA;Unigene27873_CKA;CL422.Contig1_CKA;Unigene16640_CKA;Unigene27378_CKA;CL9149.Contig1_CKA;Unigene22082_CKA;gi|161571737|gb|EY943512.1|EY943512;CL1983.Contig2_CKA;CL546.Contig1_CKA;CL4328.Contig1_CKA;CL12305.Contig1_CKA;Unigene14579_CKA;Unigene25002_CKA;gi|156165346|gb|EW725492.1|EW725492;Unigene24904_CKA;CL12590.Contig2_CKA;CL4416.Contig1_CKA;CL77…	K02320+K02685+K07466+K10754+K10743+K10744+K02326+K03506+K10745+K02328+K02542+K02541+K10755+K02540+K03111+K10747+K10740+K04799+K02327+K10739+K02325+K02335+K02321+K02209+K02210
	Brassinosteroid biosynthesis	9	163	0.252944	0.865527	ko00905	gi|161564652|gb|EY936076.1|EY936076;gi|332785670|gb|FY444602.1|FY444602;CL9553.Contig2_CKA;gnl|UG|Rsa#S43007310;CL6574.Contig1_CKA;CL626.Contig2_CKA;CL1709.Contig3_CKA;Unigene7741_CKA;CL1932.Contig2_CKA	K15639+K09588+K12640+K09590
	Glycosphingolipid biosynthesis - globo series	8	103	0.0704319	0.403383	ko00603	Unigene3195_CKA;CL12175.Contig1_CKA;gi|156166709|gb|EW726855.1|EW726855;CL12116.Contig2_CKA;CL748.Contig1_CKA;gnl|UG|Rsa#S42007579;CL13167.Contig1_CKA;CL561.Contig18_CKA	K07407+K12373+K01988
	Thiamine metabolism	3	57	0.434719	1	ko00730	Unigene22098_CKA;Unigene25198_CKA;Unigene9762_CKA	K00949+K11717+K03147
	Indole alkaloid biosynthesis	17	184	0.00219453	0.0274585	ko00901	Unigene20105_CKA;Unigene20104_CKA;Unigene14434_CKA;gi|166147198|gb|FD579812.1|FD579812;CL8924.Contig2_CKA;gi|332795176|gb|FY453240.1|FY453240;gi|161567446|gb|EY938662.1|EY938662;Unigene17577_CKA;gi|167441215|gb|FD948717.1|FD948717;gi|161575645|gb|EY947049.1|EY947049;CL10058.Contig1_CKA;CL7504.Contig1_CKA;gnl|UG|Rsa#S41979404;CL5278.Contig1_CKA;CL12741.Contig1_CKA;CL11059.Contig1_CKA;Unigene27875_…	K08233+K01757
	Zeatin biosynthesis	18	342	0.201559	0.746953	ko00908	gi|161568748|gb|EY940297.1|EY940297;gi|161564652|gb|EY936076.1|EY936076;CL13880.Contig1_CKA;gi|332794486|gb|FY451159.1|FY451159;CL2665.Contig1_CKA;Unigene13963_CKA;gi|332785670|gb|FY444602.1|FY444602;CL9553.Contig2_CKA;CL287.Contig3_CKA;gnl|UG|Rsa#S43007310;Unigene25378_CKA;Unigene25379_CKA;CL6574.Contig1_CKA;CL626.Contig2_CKA;Unigene7741_CKA;Unigene22624_CKA;gnl|UG|Rsa#S42006814;CL13880.Contig2_…	K10717+K13496+K10760+K00279+K13493+K13495
	Vitamin B6 metabolism	8	96	0.0505103	0.318215	ko00750	CL5579.Contig1_CKA;CL6465.Contig2_CKA;CL5968.Contig2_CKA;Unigene28850_CKA;CL5968.Contig3_CKA;gnl|UG|Rsa#S41982760;Unigene12571_CKA;CL5921.Contig3_CKA	K01733+K13248+K00831+K06215+K05275
	Folate biosynthesis	3	135	0.927808	1	ko00790	Unigene32053_CKA;gi|158928755|gb|EX901707.1|EX901707;gi|161573595|gb|EY944582.1|EY944582	K13950+K01307+K13998
	Phenylpropanoid biosynthesis	82	1790	0.23998	0.863928	ko00940	CL5261.Contig1_CKA;CL2682.Contig1_CKA;CL3205.Contig7_CKA;Unigene27995_CKA;Unigene12025_CKA;gi|158940990|gb|EX903322.1|EX903322;gnl|UG|Rsa#S42568121;CL1389.Contig1_CKA;CL202.Contig1_CKA;gi|158943457|gb|EX905143.1|EX905143;gnl|UG|Rsa#S43005999;gi|332776484|gb|FY428568.1|FY428568;Unigene28597_CKA;CL2682.Contig2_CKA;Unigene25237_CKA;CL8374.Contig1_CKA;CL4009.Contig1_CKA;gi|332791284|gb|FY452108.1|FY4…	K00430+K13065+K10775+K01904+K01188+K00083+K05349+K13066+K09756+K00588+K13068+K09757+K09755+K12356+K09753+K12355+K00487
	Biotin metabolism	3	25	0.0868667	0.470196	ko00780	gi|156174107|gb|EW734253.1|EW734253;gi|156178553|gb|EW738699.1|EW738699;CL4669.Contig1_CKA	K01012+K00833
	Phenylalanine, tyrosine and tryptophan biosynthesis	22	581	0.729426	1	ko00400	gi|156165364|gb|EW725510.1|EW725510;gi|166144560|gb|FD577738.1|FD577738;gi|158926185|gb|EX898504.1|EX898504;CL14729.Contig1_CKA;gi|166140074|gb|FD571060.1|FD571060;gi|166142338|gb|FD574959.1|FD574959;gi|332780352|gb|FY440727.1|FY440727;gi|166140355|gb|FD570703.1|FD570703;gi|156172399|gb|EW732545.1|EW732545;CL1119.Contig1_CKA;CL13647.Contig2_CKA;Unigene26411_CKA;gi|332783814|gb|FY433950.1|FY433950…	K14454+K00815+K01626+K14455+K15227+K13832+K01850+K00766+K00891+K01658+K01609
	Glycerophospholipid metabolism	35	896	0.70619	1	ko00564	CL10143.Contig2_CKA;gi|332782770|gb|FY443789.1|FY443789;gi|161565248|gb|EY936900.1|EY936900;CL5038.Contig1_CKA;CL6100.Contig1_CKA;CL11869.Contig1_CKA;CL8021.Contig1_CKA;CL5889.Contig1_CKA;CL4770.Contig1_CKA;gnl|UG|Rsa#S41974452;Unigene8620_CKA;CL3084.Contig1_CKA;CL6823.Contig1_CKA;Unigene16137_CKA;CL1109.Contig2_CKA;CL11193.Contig1_CKA;CL1356.Contig1_CKA;CL2074.Contig1_CKA;Unigene18932_CKA;CL5325…	K01115+K05929+K06130+K01126+K01058+K01114+K00006+K00901+K13511+K00630+K00999+K13513+K00993+K13508+K00968
	Glycine, serine and threonine metabolism	34	916	0.802886	1	ko00260	Unigene19253_CKA;gi|156163898|gb|EW724044.1|EW724044;Unigene19252_CKA;CL2416.Contig1_CKA;Unigene24776_CKA;CL1405.Contig2_CKA;gi|332788560|gb|FY441252.1|FY441252;gi|332784766|gb|FY450125.1|FY450125;gi|161569797|gb|EY941272.1|EY941272;Unigene24533_CKA;CL9341.Contig2_CKA;gi|161568781|gb|EY940330.1|EY940330;CL3512.Contig1_CKA;Unigene1581_CKA;Unigene24940_CKA;CL1920.Contig2_CKA;CL5579.Contig1_CKA;CL59…	K00827+K15634+K00276+K00058+K15919+K01620+K01834+K00306+K00382+K00600+K01733+K00831+K14085+K15633+K00130+K01079+K00133+K00872
	Alanine, aspartate and glutamate metabolism	33	893	0.807366	1	ko00250	Unigene19253_CKA;gi|156165364|gb|EW725510.1|EW725510;Unigene19252_CKA;CL2416.Contig1_CKA;Unigene25469_CKA;Unigene20636_CKA;gi|156179236|gb|EW739382.1|EW739382;gnl|UG|Rsa#S42049330;gnl|UG|Rsa#S41980495;gi|166140074|gb|FD571060.1|FD571060;gi|166142338|gb|FD574959.1|FD574959;Unigene22454_CKA;CL11384.Contig1_CKA;gi|156173005|gb|EW733151.1|EW733151;Unigene1912_CKA;CL9259.Contig1_CKA;CL12211.Contig1_CK…	K00827+K14454+K01915+K01953+K14455+K01580+K01955+K00814+K00261+K00764+K00820
	Fatty acid biosynthesis	35	419	0.000121113	0.00381505	ko00061	Unigene26063_CKA;gi|167438684|gb|FD946033.1|FD946033;CL13242.Contig2_CKA;CL12417.Contig2_CKA;gi|332784525|gb|FY449884.1|FY449884;gnl|UG|Rsa#S41982140;Unigene15461_CKA;CL14710.Contig2_CKA;gi|332791651|gb|FY452475.1|FY452475;Unigene12094_CKA;CL7696.Contig5_CKA;Unigene9425_CKA;gi|156168801|gb|EW728947.1|EW728947;gi|332780591|gb|FY443174.1|FY443174;gnl|UG|Rsa#S43009571;CL10330.Contig1_CKA;CL10846.Con…	K00645+K03921+K01962+K02160+K09458+K00648+K10782+K01961+K02372+K00059+K11262+K00208
	Glutathione metabolism	38	1236	0.985319	1	ko00480	gi|158947316|gb|EX909712.1|EX909712;gi|167452626|gb|FD958281.1|FD958281;CL1628.Contig1_CKA;gnl|UG|Rsa#S42049272;gnl|UG|Rsa#S43013377;Unigene25553_CKA;CL1750.Contig1_CKA;CL11139.Contig1_CKA;gi|332794953|gb|FY452026.1|FY452026;CL5940.Contig1_CKA;gi|166146517|gb|FD580811.1|FD580811;CL12101.Contig1_CKA;CL3632.Contig1_CKA;CL6392.Contig2_CKA;gnl|UG|Rsa#S41974503;gnl|UG|Rsa#S41976225;Unigene2732_CKA;gnl…	K00434+K00799+K00681+K00036+K00033+K00797+K00432+K00031+K10808+K10807
