# Supplementary material for: Transcriptional identification and characterization of differentially expressed genes associated with embryogenesis in radish (Raphanus sativus L.)
Source: Sci Rep. 2016 Feb 23;6:21652. doi: 10.1038/srep21652 (PMC4763228; doi:10.1038/srep21652)
Supplement: Supplementary Table S6 [file srep21652-s7.xls]

## Sheet: 0_DAP-vs-7_DAP
Supplementary Table S7: The DEGs involved in embryo induction, formation and maturation stages.
GeneID	Gene_length	NAU-DY13_0DAP-Expression	NAU-DY13_7DAP-Expression	NAU-DY13_0DAP-RPKM	NAU-DY13_7DAP-RPKM	log2 Ratio(NAU-DY13_7DAP/NAU-DY13_0DAP)	Up-Down-Regulation(NAU-DY13_7DAP/NAU-DY13_0DAP)	P-value	FDR	Description	KEGG Orthology	GO Component	GO Function	GO Process	Description
gi|158925951|gb|EX899695.1|EX899695	652	58	1	20.6537	0.360625	-5.83976	Down	1.52486e-16	3.01974e-15	RS2BX15JQ RS2(RS) Raphanus sativus cDNA 3', mRNA sequence	-	-	-	-	-
CL258.Contig30_CKA	1467	2	147	0.316531	23.5608	6.2179	Up	6.2913e-42	3.44154e-40	size 1467 gap 0 0%	K12133|1|6e-13|73.9|ath:AT1G01060|LATE ELONGATED HYPOCOTYL;K12134|2|1e-12|73.2|aly:ARALYDRAFT_904154|circadian clock associated 1;K11462|5|9e-09|60.1|aly:ARALYDRAFT_898508|polycomb protein EED	GO:0043231//intracellular membrane-bounded organelle	GO:0003676//nucleic acid binding;GO:0001071//nucleic acid binding transcription factor activity	GO:0009725//response to hormone stimulus;GO:0006351//transcription, DNA-dependent;GO:0006970//response to osmotic stress;GO:0010038//response to metal ion	transcription factor ASG4-like
CL4295.Contig1_CKA	945	17	51	4.17671	12.6894	1.60319	Up	2.33336e-05	0.000151446	size 945 gap 0 0%	K10527|1|1e-126|450|ath:AT4G29010|enoyl-CoA hydratase/3-hydroxyacyl-CoA dehydrogenase [EC:4.2.1.17 1.1.1.35 1.1.1.211]	GO:0030312//external encapsulating structure;GO:0009536//plastid;GO:0042579//microbody	GO:0016616//oxidoreductase activity, acting on the CH-OH group of donors, NAD or NADP as acceptor;GO:0016853//isomerase activity;GO:0048037//cofactor binding;GO:0016836//hydro-lyase activity	GO:0009694//jasmonic acid metabolic process;GO:0009062//fatty acid catabolic process;GO:0009791//post-embryonic development	3-hydroxyacyl-CoA dehydrogenase
CL13385.Contig2_CKA	1345	20	155	3.45243	27.0965	2.97242	Up	1.09647e-27	3.8565e-26	size 1345 gap 0 0%	K14496|1|4e-94|343|ath:AT2G38310|abscisic acid receptor PYR/PYL family	-	GO:0004871//signal transducer activity;GO:0005488//binding	GO:0009755//hormone-mediated signaling pathway	abscisic acid receptor PYL4
CL9268.Contig1_CKA	1052	2	117	0.441399	26.1501	5.88859	Up	5.23714e-33	2.21102e-31	size 1052 gap 0 0%	K14496|1|1e-86|318|ath:AT2G40330|abscisic acid receptor PYR/PYL family	-	GO:0004871//signal transducer activity;GO:0005488//binding	GO:0009755//hormone-mediated signaling pathway	abscisic acid receptor PYL6
CL2050.Contig3_CKA	1746	134	55	17.8188	7.40665	-1.2665	Down	9.98598e-09	1.04383e-07	size 1746 gap 0 0%	K14432|1|2e-110|398|aly:ARALYDRAFT_479444|ABA responsive element binding factor	GO:0043231//intracellular membrane-bounded organelle	GO:0003676//nucleic acid binding	GO:0006970//response to osmotic stress;GO:0009755//hormone-mediated signaling pathway;GO:0006351//transcription, DNA-dependent	abscisic acid-insensitive 5-like protein 7
Unigene18565_CKA	837	38	11	10.5408	3.09008	-1.77027	Down	0.00010803	0.000620239	size 837 gap 0 0%	K05863|1|2e-101|366|aly:ARALYDRAFT_488605|solute carrier family 25 (mitochondrial adenine nucleotide translocator), member 4/5/6/31	GO:0019866//organelle inner membrane;GO:0031224//intrinsic to membrane	-	GO:0015865//purine nucleotide transport;GO:0009791//post-embryonic development;GO:0048513//organ development	ADP/ATP translocase-like protein
gnl|UG|Rsa#S42001483	838	80	22	22.1648	6.17279	-1.84427	Down	5.91754e-09	6.35719e-08	RS1BO16TF RS1(AR) Raphanus sativus var. oleiformis cDNA 5', mRNA sequence /clone_end=5' /gb=EX886971 /gi=158914452 /ug=Rsa.2862 /len=838	K09264|1|9e-102|367|aly:ARALYDRAFT_914774|MADS-box transcription factor, plant	GO:0043231//intracellular membrane-bounded organelle	GO:0001071//nucleic acid binding transcription factor activity;GO:0003677//DNA binding	GO:0048827//phyllome development;GO:0048437//floral organ development;GO:0006351//transcription, DNA-dependent;GO:0048496//maintenance of organ identity	agamous gene
CL11215.Contig2_CKA	894	38	7	9.86877	1.84104	-2.42235	Down	2.24536e-06	1.73086e-05	size 894 gap 0 0%	K09285|1|3e-113|406|aly:ARALYDRAFT_912555|AP2-like factor, ANT lineage	GO:0043231//intracellular membrane-bounded organelle	GO:0003676//nucleic acid binding;GO:0001071//nucleic acid binding transcription factor activity	GO:0006351//transcription, DNA-dependent;GO:0008283//cell proliferation;GO:0009653//anatomical structure morphogenesis;GO:0019953//sexual reproduction	aintegumenta
CL6810.Contig1_CKA	1050	83	13	18.3529	2.9111	-2.65637	Down	1.08487e-13	1.7835e-12	size 1050 gap 0 0%	K09285|1|9e-151|531|aly:ARALYDRAFT_912555|AP2-like factor, ANT lineage	GO:0043231//intracellular membrane-bounded organelle	GO:0003676//nucleic acid binding;GO:0001071//nucleic acid binding transcription factor activity	GO:0006351//transcription, DNA-dependent;GO:0008283//cell proliferation;GO:0009653//anatomical structure morphogenesis;GO:0019953//sexual reproduction	aintegumenta
Unigene6678_CKA	973	441	966	105.231	233.436	1.14947	Up	5.5234e-47	3.4311e-45	size 973 gap 0 0%	K01953|1|5e-06|50.1|ppp:PHYPADRAFT_173106|asparagine synthase (glutamine-hydrolysing) [EC:6.3.5.4]	GO:0016020//membrane;GO:0044444//cytoplasmic part;GO:0043231//intracellular membrane-bounded organelle	-	GO:0009725//response to hormone stimulus	aluminum-induced protein-like protein
CL12477.Contig2_CKA	1386	2068	4484	346.421	760.686	1.13477	Up	4.7091e-207	1.82319e-204	size 1386 gap 0 0%	-	GO:0030312//external encapsulating structure;GO:0009532//plastid stroma;GO:0031090//organelle membrane;GO:0005576//extracellular region	GO:0046914//transition metal ion binding;GO:0005543//phospholipid binding;GO:0042802//identical protein binding;GO:0016209//antioxidant activity;GO:0032559	GO:0010038//response to metal ion;GO:0009725//response to hormone stimulus;GO:0006970//response to osmotic stress	annexin 1
CL4768.Contig2_CKA	1855	109	361	13.6427	45.7579	1.7459	Up	1.85997e-33	7.98748e-32	size 1855 gap 0 0%	K09284|1|0.0|479|ath:AT4G36920|AP2-like factor, euAP2 lineage	GO:0043231//intracellular membrane-bounded organelle	GO:0003676//nucleic acid binding;GO:0001071//nucleic acid binding transcription factor activity	GO:0048869//cellular developmental process;GO:0009791//post-embryonic development;GO:0006351//transcription, DNA-dependent;GO:0003006//developmental process involved in reproduction	APETALA2
gi|332782071|gb|FY438138.1|FY438138	834	327	160	91.033	45.1084	-1.01299	Down	6.51424e-14	1.09177e-12	FY438138 Raphanus sativus GSK3-1 leaf Raphanus sativus cDNA clone RSCL15N08, mRNA sequence	K01583|1|2e-109|393|aly:ARALYDRAFT_900320|arginine decarboxylase [EC:4.1.1.19]	-	GO:0016831//carboxy-lyase activity	GO:0009725//response to hormone stimulus;GO:0006970//response to osmotic stress;GO:0009791//post-embryonic development;GO:0006596//polyamine biosynthetic process;GO:0006525//arginine metabolic process	arginine decarboxylase 1
gi|167448630|gb|FD955649.1|FD955649	713	100	37	32.5632	12.2016	-1.41618	Down	7.14582e-08	6.76058e-07	RS3GB74TF RS3(RT) Raphanus sativus cDNA 5', mRNA sequence	K01583|1|5e-99|216|ath:AT2G16500|arginine decarboxylase [EC:4.1.1.19]	-	GO:0016831//carboxy-lyase activity	GO:0006525//arginine metabolic process;GO:0006596//polyamine biosynthetic process;GO:0006970//response to osmotic stress;GO:0009791//post-embryonic development	arginine decarboxylase 1, partial
Unigene13641_CKA	499	15	52	6.97923	24.5023	1.81177	Up	3.21892e-06	2.42446e-05	size 499 gap 0 0%	K11596|1|2e-50|196|ath:AT2G27880|argonaute	GO:0030874//nucleolar chromatin	GO:0003723//RNA binding	GO:0007126//meiosis;GO:0009553//embryo sac development;GO:0070076//histone lysine demethylation	Argonaute (AGO1)-like protein
Unigene842_CKA	1007	154	57	35.5065	13.3091	-1.41567	Down	2.1585e-11	2.95759e-10	size 1007 gap 0 0%	K11596|1|6e-45|179|osa:4333732|argonaute;K11593|4|5e-44|176|mtr:MTR_4g113200|eukaryotic translation initiation factor 2C	-	GO:0008135//translation factor activity, nucleic acid binding	GO:0006412//translation;GO:0006305;GO:0016246//RNA interference	argonaute 6
Unigene27094_CKA	472	74	24	36.4004	11.9556	-1.60627	Down	3.83154e-07	3.28801e-06	size 472 gap 0 0%	K11596|1|5e-44|174|ath:AT5G43810|argonaute	GO:0044424//intracellular part	GO:0008135//translation factor activity, nucleic acid binding	GO:0034660//ncRNA metabolic process;GO:0019827//stem cell maintenance;GO:0006412//translation	argonaute/Zwille-like protein 2
Unigene18591_CKA	865	41	3	11.0049	0.815471	-3.75436	Down	1.10726e-09	1.27598e-08	size 865 gap 0 0%	K11596|1|2e-28|107|ath:AT5G43810|argonaute	GO:0009536//plastid	GO:0008757//S-adenosylmethionine-dependent methyltransferase activity;GO:0008135//translation factor activity, nucleic acid binding	GO:0034660//ncRNA metabolic process;GO:0019827//stem cell maintenance;GO:0006730//one-carbon metabolic process;GO:0006412//translation	argonaute/Zwille-like protein 2
Unigene23298_CKA	210	16	0	17.6896	0.01	-10.7887	Down	1.69827e-05	0.000113212	size 210 gap 0 0%	K11593|1|6e-10|60.5|ppp:PHYPADRAFT_158832|eukaryotic translation initiation factor 2C;K11596|2|8e-10|60.1|ppp:PHYPADRAFT_205541|argonaute	-	GO:0008135//translation factor activity, nucleic acid binding	GO:0035195//gene silencing by miRNA;GO:0050793//regulation of developmental process;GO:0030422//production of siRNA involved in RNA interference;GO:0009791//post-embryonic development;GO:0006412//translation	argonaute-like protein
Unigene23299_CKA	1474	127	2	20.0043	0.319033	-5.97046	Down	2.76668e-35	1.25846e-33	size 1474 gap 0 0%	K11596|1|9e-105|379|sbi:SORBI_06g025560|argonaute	-	GO:0008135//translation factor activity, nucleic acid binding	GO:0035195//gene silencing by miRNA;GO:0050793//regulation of developmental process;GO:0030422//production of siRNA involved in RNA interference;GO:0009791//post-embryonic development;GO:0006412//translation	argonaute-like protein
Unigene17774_CKA	464	39	9	19.5148	4.56066	-2.09725	Down	1.12932e-05	7.75402e-05	size 464 gap 0 0%	K08775|1|9e-36|147|ath:AT5G01630|breast cancer 2 susceptibility protein	GO:0043231//intracellular membrane-bounded organelle	GO:0005488//binding	GO:0006952//defense response;GO:0006310//DNA recombination;GO:0006281//DNA repair;GO:0048598//embryonic morphogenesis;GO:0048229//gametophyte development;GO:0006351//transcription, DNA-dependent;GO:0003006//developmental process involved in reproduction	AT4G00020
CL10485.Contig2_CKA	573	4	25	1.62077	10.2586	2.66208	Up	5.1627e-05	0.000315215	size 573 gap 0 0%	K13947|1|3e-79|292|ath:AT2G01420|auxin efflux carrier family	GO:0031224//intrinsic to membrane;GO:0044459//plasma membrane part;GO:0012505//endomembrane system	GO:0015562//efflux transmembrane transporter activity;GO:0015294//solute:cation symporter activity	GO:0060918//auxin transport;GO:0048588//developmental cell growth;GO:0009606//tropism;GO:0010015//root morphogenesis;GO:0000578//embryonic axis specification;GO:0009734//auxin mediated signaling pathway;GO:0000904//cell morphogenesis involved in differentiation	auxin efflux carrier component 4
CL962.Contig3_CKA	1376	33	256	5.56817	43.7446	2.97383	Up	8.75214e-45	5.19758e-43	size 1376 gap 0 0%	K07088|1|1e-46|153|pop:POPTR_760338|	GO:0031224//intrinsic to membrane	-	GO:0060918//auxin transport	auxin efflux carrier family protein
CL962.Contig1_CKA	1554	64	156	9.56194	23.6035	1.30363	Up	1.83906e-10	2.30143e-09	size 1554 gap 0 0%	K07088|1|7e-39|160|pop:POPTR_760338|	-	-	GO:0060918//auxin transport	auxin efflux carrier family protein
CL4541.Contig1_CKA	2134	144	305	15.667	33.6054	1.10097	Up	5.91714e-15	1.06304e-13	size 2134 gap 0 0%	K14486|1|0.0|1046|ath:AT1G59750|auxin response factor	GO:0043231//intracellular membrane-bounded organelle	GO:0003676//nucleic acid binding;GO:0060229//lipase activator activity;GO:0001071//nucleic acid binding transcription factor activity;GO:0032561//guanyl ribonucleotide binding;GO:0005515//protein binding	GO:0010038//response to metal ion;GO:0006355//regulation of transcription, DNA-dependent;GO:0009755//hormone-mediated signaling pathway;GO:0010260//organ senescence	auxin response factor 1
gnl|UG|Rsa#S43007454	698	19	77	6.31997	25.9381	2.03708	Up	7.90068e-10	9.22158e-09	RS1GI87JQ RS1(AR) Raphanus sativus var. oleiformis cDNA 3', mRNA sequence /clone_end=3' /gb=FD935886 /gi=167430919 /ug=Rsa.25382 /len=698	-	GO:0009536//plastid	GO:0003676//nucleic acid binding;GO:0001071//nucleic acid binding transcription factor activity;GO:0005515//protein binding	GO:0006355//regulation of transcription, DNA-dependent;GO:0009908//flower development;GO:0009755//hormone-mediated signaling pathway;GO:0009900;GO:0010260//organ senescence;GO:0008283//cell proliferation	auxin response factor 2-3
CL203.Contig3_CKA	1474	533	240	83.955	38.284	-1.13288	Down	9.63528e-26	3.12078e-24	size 1474 gap 0 0%	K14486|1|2e-155|547|ath:AT2G33860|auxin response factor	-	GO:0003676//nucleic acid binding;GO:0001071//nucleic acid binding transcription factor activity	GO:0009725//response to hormone stimulus;GO:0042445//hormone metabolic process;GO:0009791//post-embryonic development;GO:0006351//transcription, DNA-dependent;GO:0001708//cell fate specification	auxin response factor 3-1
CL3074.Contig1_CKA	2778	360	41	30.0876	3.4702	-3.11608	Down	3.51252e-64	3.13267e-62	size 2778 gap 0 0%	K14486|1|1e-155|548|pop:POPTR_589324|auxin response factor	GO:0043231//intracellular membrane-bounded organelle	GO:0003676//nucleic acid binding;GO:0001071//nucleic acid binding transcription factor activity;GO:0005515//protein binding	GO:0009755//hormone-mediated signaling pathway;GO:0009791//post-embryonic development;GO:0006351//transcription, DNA-dependent	auxin response factor 6
CL3074.Contig1_CKA	2778	360	41	30.0876	3.4702	-3.11608	Down	3.51252e-64	3.13267e-62	size 2778 gap 0 0%	K14486|1|1e-155|548|pop:POPTR_589324|auxin response factor	GO:0043231//intracellular membrane-bounded organelle	GO:0003676//nucleic acid binding;GO:0001071//nucleic acid binding transcription factor activity;GO:0005515//protein binding	GO:0009755//hormone-mediated signaling pathway;GO:0009791//post-embryonic development;GO:0006351//transcription, DNA-dependent	auxin response factor 6
Unigene24299_CKA	1117	108	53	22.4485	11.1564	-1.00874	Down	1.84785e-05	0.000121785	size 1117 gap 0 0%	K14486|1|5e-09|60.5|ath:AT5G20730|auxin response factor	-	GO:0001071//nucleic acid binding transcription factor activity	GO:0009725//response to hormone stimulus;GO:0009791//post-embryonic development;GO:0006351//transcription, DNA-dependent	auxin response factor 8-1
CL3206.Contig5_CKA	674	48	16	16.5348	5.58166	-1.56674	Down	6.28916e-05	0.000378441	size 674 gap 0 0%	K14486|1|5e-87|318|pop:POPTR_589324|auxin response factor	GO:0043231//intracellular membrane-bounded organelle	GO:0003676//nucleic acid binding;GO:0001071//nucleic acid binding transcription factor activity;GO:0005515//protein binding	GO:0009755//hormone-mediated signaling pathway;GO:0009791//post-embryonic development;GO:0006351//transcription, DNA-dependent	auxin response factor 8-1
CL3206.Contig1_CKA	3038	182	33	13.9091	2.55405	-2.44518	Down	5.66866e-26	1.86015e-24	size 3038 gap 0 0%	K14486|1|4e-148|524|pop:POPTR_589324|auxin response factor	GO:0043231//intracellular membrane-bounded organelle	GO:0003676//nucleic acid binding;GO:0001071//nucleic acid binding transcription factor activity;GO:0005515//protein binding	GO:0009755//hormone-mediated signaling pathway;GO:0009791//post-embryonic development;GO:0006351//transcription, DNA-dependent	auxin response factor 8-2
Unigene19128_CKA	1784	6	56	0.78086	7.38068	3.24062	Up	1.1849e-11	1.65767e-10	size 1784 gap 0 0%	K13946|1|0.0|898|ath:AT1G77690|auxin influx carrier (AUX1 LAX family)	GO:0031224//intrinsic to membrane	GO:0005275//amine transmembrane transporter activity;GO:0080161//auxin transmembrane transporter activity;GO:0015291//secondary active transmembrane transporter activity	GO:0060918//auxin transport;GO:0010102//lateral root morphogenesis;GO:0009755//hormone-mediated signaling pathway;GO:0015837//amine transport	auxin transporter-like protein 3
gi|332791813|gb|FY452637.1|FY452637	826	289	925	81.2334	263.308	1.69661	Up	7.2334e-80	8.50035e-78	FY452637 Raphanus sativus GSK3-1 seedling Raphanus sativus cDNA clone RSCS19F09, mRNA sequence	-	-	-	GO:0009746;GO:0034285	auxin-repressed protein
CL13513.Contig1_CKA	841	43	9	11.8711	2.51623	-2.23811	Down	1.52579e-06	1.20443e-05	size 841 gap 0 0%	K14488|1|4e-45|179|aly:ARALYDRAFT_478646|SAUR family protein	-	-	GO:0009725//response to hormone stimulus	auxin-responsive family protein
gi|166138841|gb|FD570862.1|FD570862	668	14	0	4.86596	0.01	-8.92658	Down	6.70806e-05	0.000401375	RS2FJ60TF RS2(RS) Raphanus sativus cDNA 5', mRNA sequence	K14487|1|5e-31|132|ath:AT5G13360|auxin responsive GH3 gene family	GO:0009532//plastid stroma	GO:0016744	GO:0006007//glucose catabolic process;GO:0010038//response to metal ion;GO:0009725//response to hormone stimulus	auxin-responsive GH3 family protein
gnl|UG|Rsa#S41980738	822	74	803	20.9015	229.693	3.45803	Up	8.9531e-158	2.48419e-155	RS1AD03JQ RS1(AR) Raphanus sativus var. oleiformis cDNA 3', mRNA sequence /clone_end=3' /gb=EW719683 /gi=156159537 /ug=Rsa.1179 /len=822	-	-	-	GO:0009746;GO:0034285	auxin-responsive protein
CL8074.Contig1_CKA	1168	3	37	0.596342	7.44838	3.64272	Up	8.38564e-09	8.83757e-08	size 1168 gap 0 0%	K14484|1|2e-76|284|ath:AT3G23050|auxin-responsive protein IAA	GO:0043231//intracellular membrane-bounded organelle	GO:0001071//nucleic acid binding transcription factor activity;GO:0005515//protein binding	GO:0009755//hormone-mediated signaling pathway	auxin-responsive protein IAA16
CL10241.Contig1_CKA	1710	482	3451	65.4437	474.517	2.85813	Up	0	0	size 1710 gap 0 0%	K14484|1|7e-43|173|aly:ARALYDRAFT_470401|auxin-responsive protein IAA	GO:0043231//intracellular membrane-bounded organelle	GO:0001071//nucleic acid binding transcription factor activity	GO:0009725//response to hormone stimulus	auxin-responsive protein IAA9
gnl|UG|Rsa#S43005757	849	34	1430	9.29797	396.033	5.41256	Up	0	0	RS1FS90JQ RS1(AR) Raphanus sativus var. oleiformis cDNA 3', mRNA sequence /clone_end=3' /gb=FD934189 /gi=167431046 /ug=Rsa.16230 /len=849	-	GO:0031225//anchored to membrane	-	GO:0043062//extracellular structure organization;GO:0009725//response to hormone stimulus;GO:0010101	auxin-responsive-like protein
CL9045.Contig1_CKA	892	541	1186	140.815	312.625	1.15063	Up	2.24606e-57	1.75826e-55	size 892 gap 0 0%	-	GO:0031225//anchored to membrane	-	GO:0043062//extracellular structure organization;GO:0009725//response to hormone stimulus;GO:0010101	auxin-responsive-like protein
gi|167451596|gb|FD956186.1|FD956186	713	64	18	20.8405	5.93589	-1.81185	Down	2.84116e-07	2.4864e-06	RS3GH91TF RS3(RT) Raphanus sativus cDNA 5', mRNA sequence	K09338|1|6e-114|407|aly:ARALYDRAFT_324546|homeobox-leucine zipper protein	GO:0043231//intracellular membrane-bounded organelle	GO:0003677//DNA binding;GO:0001071//nucleic acid binding transcription factor activity	GO:0006351//transcription, DNA-dependent	baby boom interacting protein 2
CL6549.Contig2_CKA	845	91	512	25.0035	142.468	2.51043	Up	1.73406e-73	1.8585e-71	size 845 gap 0 0%	K15692|1|1e-07|55.5|smo:SELMODRAFT_66937|E3 ubiquitin-protein ligase RNF13 [EC:6.3.2.19];K05283|2|1e-07|55.1|aly:ARALYDRAFT_354960|phosphatidylinositol glycan, class W [EC:2.3.-.-];K14297|5|4e-06|50.1|mtr:MTR_1g066430|nuclear pore complex protein Nup98-Nup96	GO:0044464//cell part	GO:0046914//transition metal ion binding	GO:0009725//response to hormone stimulus;GO:0009743//response to carbohydrate stimulus	brassinosteroid-responsive RING-H2
gnl|UG|Rsa#S42029496	795	64	157	18.6909	46.434	1.31285	Up	1.27873e-10	1.62672e-09	RS1DD51TF RS1(AR) Raphanus sativus var. oleiformis cDNA 5', mRNA sequence /clone_end=5' /gb=EY930673 /gi=161558475 /ug=Rsa.13966 /len=795	K10523|1|1e-08|58.5|olu:OSTLU_4529|speckle-type POZ protein	-	GO:0005488//binding	GO:0009791//post-embryonic development	BTB/POZ domain-containing protein
CL7646.Contig1_CKA	1430	28	2	4.5461	0.328849	-3.78913	Down	5.49058e-07	4.6049e-06	size 1430 gap 0 0%	-	GO:0043231//intracellular membrane-bounded organelle	GO:0003676//nucleic acid binding	GO:0009725//response to hormone stimulus;GO:0006972//hyperosmotic response;GO:0003006//developmental process involved in reproduction;GO:0009743//response to carbohydrate stimulus	C2H2 zinc finger protein 1
gi|161567421|gb|EY938637.1|EY938637	703	0	18	0.01	6.02033	9.2337	Up	3.38202e-06	2.54194e-05	RS2DM09TF RS2(RS) Raphanus sativus cDNA 5', mRNA sequence	K14487|1|1e-105|380|ath:AT5G13320|auxin responsive GH3 gene family	GO:0043231//intracellular membrane-bounded organelle	GO:0016881//acid-amino acid ligase activity	GO:0002831//regulation of response to biotic stimulus;GO:0009725//response to hormone stimulus;GO:0009626//plant-type hypersensitive response;GO:0042742//defense response to bacterium;GO:0032787//monocarboxylic acid metabolic process;GO:0048878//chemical homeostasis;GO:0007165//signal transduction;GO:0009581//detection of external stimulus	Chain A, Crystal Structure Of Gh3.12
Unigene7116_CKA	1570	413	150	61.0755	22.4644	-1.44295	Down	7.68044e-29	2.81846e-27	size 1570 gap 0 0%	K14399|1|0.0|793|ath:AT3G04680|polyribonucleotide 5'-hydroxyl-kinase [EC:2.7.1.78]	GO:0043234//protein complex;GO:0043231//intracellular membrane-bounded organelle	GO:0005488//binding	GO:0048856//anatomical structure development;GO:0003006//developmental process involved in reproduction;GO:0009791//post-embryonic development;GO:0006396//RNA processing	CLP-like protein 3
CL4880.Contig3_CKA	1722	276	839	37.2128	114.56	1.62223	Up	3.26684e-68	3.14372e-66	size 1722 gap 0 0%	K14489|1|2e-20|99.4|vvi:100263145|arabidopsis histidine kinase 2/3/4 (cytokinin receptor) [EC:2.7.13.3]	GO:0009534//chloroplast thylakoid;GO:0009706//chloroplast inner membrane	-	GO:0009414//response to water deprivation;GO:0009725//response to hormone stimulus;GO:0009409//response to cold	cold regulated 314 thylakoid membrane 2
CL635.Contig2_CKA	973	91	40	21.7143	9.66608	-1.16764	Down	9.74708e-06	6.7481e-05	size 973 gap 0 0%	K15188|1|2e-28|124|aly:ARALYDRAFT_494461|cyclin T	-	-	GO:0048827//phyllome development;GO:0009791//post-embryonic development;GO:0000904//cell morphogenesis involved in differentiation;GO:0051707//response to other organism;GO:0050789//regulation of biological process	cyclin family protein
gi|161574499|gb|EY945858.1|EY945858	829	200	63	56.0135	17.8685	-1.64835	Down	1.35134e-17	2.88179e-16	RS3CX44TF RS3(RT) Raphanus sativus cDNA 5', mRNA sequence	K07760|1|5e-111|394|ath:AT3G54180|cyclin-dependent kinase [EC:2.7.11.22];K00924|3|8e-80|295|ath:AT1G76540|[EC:2.7.1.-]	GO:0043231//intracellular membrane-bounded organelle;GO:0043234//protein complex	GO:0004674//protein serine/threonine kinase activity;GO:0005515//protein binding;GO:0032559	GO:0007049//cell cycle;GO:0010103//stomatal complex morphogenesis;GO:0000902//cell morphogenesis;GO:0006261//DNA-dependent DNA replication;GO:0009793//embryo development ending in seed dormancy;GO:0006464//cellular protein modification process	cyclin-dependent kinase B1-1
gi|166144256|gb|FD576234.1|FD576234	833	105	22	29.2659	6.20985	-2.23659	Down	3.7535e-14	6.39375e-13	RS3EC31TF RS3(RT) Raphanus sativus cDNA 5', mRNA sequence	K07760|1|1e-99|311|ath:AT3G54180|cyclin-dependent kinase [EC:2.7.11.22];K00924|3|3e-69|219|ath:AT1G20930|[EC:2.7.1.-]	GO:0043231//intracellular membrane-bounded organelle;GO:0043234//protein complex	GO:0004674//protein serine/threonine kinase activity;GO:0005515//protein binding;GO:0032559	GO:0007049//cell cycle;GO:0010103//stomatal complex morphogenesis;GO:0000902//cell morphogenesis;GO:0006261//DNA-dependent DNA replication;GO:0009793//embryo development ending in seed dormancy;GO:0006464//cellular protein modification process	cyclin-dependent kinase B1-2
gnl|UG|Rsa#S41975055	844	18	93	4.95162	25.9086	2.38746	Up	8.26956e-14	1.3726e-12	RS1A322TF RS1(AR) Raphanus sativus var. oleiformis cDNA 5', mRNA sequence /clone_end=5' /gb=EW714000 /gi=156153854 /ug=Rsa.367 /len=844	K13082|1|2e-52|203|gmx:732626|bifunctional dihydroflavonol 4-reductase/flavanone 4-reductase [EC:1.1.1.219 1.1.1.234]	GO:0043231//intracellular membrane-bounded organelle	GO:0016616//oxidoreductase activity, acting on the CH-OH group of donors, NAD or NADP as acceptor;GO:0005515//protein binding;GO:0000166//nucleotide binding;GO:0048037//cofactor binding	GO:0048827//phyllome development;GO:0048507//meristem development;GO:0008033//tRNA processing;GO:0010584//pollen exine formation;GO:0009791//post-embryonic development	dihydroflavonol 4-reductase family
gi|158929335|gb|EX901927.1|EX901927	825	6	41	1.68855	11.6851	2.79081	Up	8.01284e-08	7.53376e-07	RS2D564JQ RS2(RS) Raphanus sativus cDNA 3', mRNA sequence	K13082|1|1e-32|138|mtr:MTR_124s0002|bifunctional dihydroflavonol 4-reductase/flavanone 4-reductase [EC:1.1.1.219 1.1.1.234]	GO:0043231//intracellular membrane-bounded organelle	GO:0016491//oxidoreductase activity;GO:0005515//protein binding;GO:0000166//nucleotide binding;GO:0048037//cofactor binding	GO:0048827//phyllome development;GO:0048507//meristem development;GO:0008033//tRNA processing;GO:0010584//pollen exine formation;GO:0009791//post-embryonic development	dihydroflavonol 4-reductase-like1
gi|332780062|gb|FY440038.1|FY440038	855	161	36	43.7197	9.9001	-2.14277	Down	6.11578e-20	1.49436e-18	FY440038 Raphanus sativus GSK3-1 root Raphanus sativus cDNA clone RSCR01H17, mRNA sequence	K03013|1|6e-09|59.7|vvi:100258335|DNA-directed RNA polymerases I, II, and III subunit RPABC1;K13415|4|5e-07|53.1|osa:4324691|protein brassinosteroid insensitive 1 [EC:2.7.10.1 2.7.11.1];K13420|5|7e-07|52.8|vvi:100253808|LRR receptor-like serine/threonine-protein kinase FLS2 [EC:2.7.11.1]	GO:0044464//cell part;GO:0005576//extracellular region	GO:0016462//pyrophosphatase activity;GO:0032559;GO:0016772//transferase activity, transferring phosphorus-containing groups	GO:0009607//response to biotic stimulus;GO:0009628//response to abiotic stimulus;GO:0006950//response to stress;GO:0012501//programmed cell death;GO:0006796//phosphate-containing compound metabolic process	disease resistance protein
Unigene25196_CKA	819	198	52	56.1304	14.9287	-1.91069	Down	4.80538e-21	1.24095e-19	size 819 gap 0 0%	-	-	-	-	dormancy/auxin associated protein
CL13683.Contig1_CKA	1098	53	8	11.207	1.71313	-2.7097	Down	2.28752e-09	2.55246e-08	size 1098 gap 0 0%	K15456|1|1e-148|524|ath:AT1G13870|protein KTI12	GO:0043231//intracellular membrane-bounded organelle	GO:0005515//protein binding;GO:0000166//nucleotide binding;GO:0048037//cofactor binding	GO:0048827//phyllome development;GO:0048507//meristem development;GO:0008033//tRNA processing;GO:0010584//pollen exine formation;GO:0009791//post-embryonic development	DRL1 protein
CL12457.Contig1_CKA	1268	5	181	0.91552	33.5631	5.19614	Up	6.16162e-48	3.93524e-46	size 1268 gap 0 0%	K13947|1|1e-136|484|aly:ARALYDRAFT_676624|auxin efflux carrier family	GO:0031224//intrinsic to membrane;GO:0044459//plasma membrane part;GO:0012505//endomembrane system	GO:0015562//efflux transmembrane transporter activity;GO:0015294//solute:cation symporter activity	GO:0060918//auxin transport;GO:0048588//developmental cell growth;GO:0009606//tropism;GO:0010015//root morphogenesis;GO:0000578//embryonic axis specification;GO:0009734//auxin mediated signaling pathway;GO:0000904//cell morphogenesis involved in differentiation	efflux carrier of polar auxin transport
CL5794.Contig2_CKA	588	2	29	0.789714	11.5964	3.87621	Up	2.06106e-07	1.83457e-06	size 588 gap 0 0%	K13947|1|6e-103|370|aly:ARALYDRAFT_676624|auxin efflux carrier family	GO:0031224//intrinsic to membrane;GO:0044459//plasma membrane part;GO:0012505//endomembrane system	GO:0015562//efflux transmembrane transporter activity;GO:0015294//solute:cation symporter activity	GO:0060918//auxin transport;GO:0048588//developmental cell growth;GO:0009606//tropism;GO:0010015//root morphogenesis;GO:0000578//embryonic axis specification;GO:0009734//auxin mediated signaling pathway;GO:0000904//cell morphogenesis involved in differentiation	efflux carrier of polar auxin transport
CL618.Contig1_CKA	232	2	24	2.00152	24.3235	3.60319	Up	4.8766e-06	3.56077e-05	size 232 gap 0 0%	K13947|1|1e-21|99.4|aly:ARALYDRAFT_676624|auxin efflux carrier family	GO:0031224//intrinsic to membrane;GO:0044459//plasma membrane part;GO:0012505//endomembrane system	GO:0015562//efflux transmembrane transporter activity;GO:0015294//solute:cation symporter activity	GO:0060918//auxin transport;GO:0048588//developmental cell growth;GO:0009606//tropism;GO:0010015//root morphogenesis;GO:0000578//embryonic axis specification;GO:0009734//auxin mediated signaling pathway;GO:0000904//cell morphogenesis involved in differentiation	efflux carrier, pin2
CL10804.Contig1_CKA	462	1	56	0.502545	28.5003	5.82558	Up	2.87034e-16	5.59985e-15	size 462 gap 0 0%	K13947|1|3e-67|251|ath:AT1G70940|auxin efflux carrier family	GO:0031224//intrinsic to membrane;GO:0044459//plasma membrane part;GO:0012505//endomembrane system	GO:0015562//efflux transmembrane transporter activity;GO:0015294//solute:cation symporter activity	GO:0060918//auxin transport;GO:0048588//developmental cell growth;GO:0009606//tropism;GO:0010015//root morphogenesis;GO:0000578//embryonic axis specification;GO:0009734//auxin mediated signaling pathway;GO:0000904//cell morphogenesis involved in differentiation	efflux carrier, pin3
CL10804.Contig1_CKA	462	1	56	0.502545	28.5003	5.82558	Up	2.87034e-16	5.59985e-15	size 462 gap 0 0%	K13947|1|3e-67|251|ath:AT1G70940|auxin efflux carrier family	GO:0031224//intrinsic to membrane;GO:0044459//plasma membrane part;GO:0012505//endomembrane system	GO:0015562//efflux transmembrane transporter activity;GO:0015294//solute:cation symporter activity	GO:0060918//auxin transport;GO:0048588//developmental cell growth;GO:0009606//tropism;GO:0010015//root morphogenesis;GO:0000578//embryonic axis specification;GO:0009734//auxin mediated signaling pathway;GO:0000904//cell morphogenesis involved in differentiation	efflux carrier, pin3
CL5794.Contig1_CKA	779	5	52	1.49022	15.6953	3.39674	Up	2.5759e-11	3.50452e-10	size 779 gap 0 0%	K13947|1|1e-115|414|ath:AT1G70940|auxin efflux carrier family	GO:0031224//intrinsic to membrane;GO:0044459//plasma membrane part;GO:0012505//endomembrane system	GO:0015562//efflux transmembrane transporter activity;GO:0015294//solute:cation symporter activity	GO:0060918//auxin transport;GO:0048588//developmental cell growth;GO:0009606//tropism;GO:0010015//root morphogenesis;GO:0000578//embryonic axis specification;GO:0009734//auxin mediated signaling pathway;GO:0000904//cell morphogenesis involved in differentiation	efflux carrier, pin3
Unigene16794_CKA	370	47	8	29.4926	5.08384	-2.53636	Down	6.04308e-08	5.78412e-07	size 370 gap 0 0%	-	GO:0009536//plastid	GO:0003676//nucleic acid binding;GO:0005506//iron ion binding;GO:0003824//catalytic activity	GO:0009725//response to hormone stimulus;GO:0003006//developmental process involved in reproduction;GO:0008152//metabolic process	EMB1865
Unigene31774_CKA	230	19	2	19.1797	2.04459	-3.2297	Down	0.000135803	0.000762857	size 230 gap 0 0%	-	GO:0043231//intracellular membrane-bounded organelle	GO:0003676//nucleic acid binding;GO:0005515//protein binding	GO:0040029//regulation of gene expression, epigenetic;GO:0009908//flower development	embryonic flower 2_2
Unigene30748_CKA	330	34	4	23.9211	2.85003	-3.06924	Down	4.08128e-07	3.49093e-06	size 330 gap 0 0%	-	GO:0043231//intracellular membrane-bounded organelle	GO:0001071//nucleic acid binding transcription factor activity	GO:0048827//phyllome development;GO:0006606//protein import into nucleus;GO:0006351//transcription, DNA-dependent;GO:0009793//embryo development ending in seed dormancy	ethylene-responsive transcription factor CRF3
Unigene24329_CKA	1344	36	5	6.21899	0.87473	-2.82977	Down	5.43204e-07	4.57655e-06	size 1344 gap 0 0%	K09286|1|2e-22|105|pop:POPTR_571923|EREBP-like factor;K14517|5|7e-18|90.1|ath:AT5G47220|ethylene-responsive transcription factor 2	-	-	GO:0048827//phyllome development;GO:0006606//protein import into nucleus;GO:0009793//embryo development ending in seed dormancy	ethylene-responsive transcription factor CRF5
CL1462.Contig1_CKA	1146	3	333	0.60779	68.3224	6.81264	Up	5.59422e-96	8.39032e-94	size 1146 gap 0 0%	K09286|1|9e-86|315|ath:AT3G16770|EREBP-like factor	GO:0043231//intracellular membrane-bounded organelle;GO:0016020//membrane	GO:0003676//nucleic acid binding;GO:0001071//nucleic acid binding transcription factor activity	GO:0000160//two-component signal transduction system (phosphorelay);GO:0009725//response to hormone stimulus;GO:0010467//gene expression;GO:0009607//response to biotic stimulus	ethylene-responsive transcription factor RAP2-3
CL1462.Contig4_CKA	1128	113	763	23.2587	159.044	2.77359	Up	3.2074e-121	6.06782e-119	size 1128 gap 0 0%	K09286|1|2e-80|297|ath:AT3G16770|EREBP-like factor	GO:0043231//intracellular membrane-bounded organelle;GO:0016020//membrane	GO:0003676//nucleic acid binding;GO:0001071//nucleic acid binding transcription factor activity	GO:0000160//two-component signal transduction system (phosphorelay);GO:0009725//response to hormone stimulus;GO:0010467//gene expression;GO:0009607//response to biotic stimulus	ethylene-responsive transcription factor RAP2-3
Unigene22110_CKA	1041	366	127	81.6295	28.6851	-1.50879	Down	2.1407e-27	7.44534e-26	size 1041 gap 0 0%	K04733|1|3e-61|233|smo:SELMODRAFT_159261|interleukin-1 receptor-associated kinase 4 [EC:2.7.11.1];K13416|2|2e-59|227|ath:AT4G33430|brassinosteroid insensitive 1-associated receptor kinase 1 [EC:2.7.10.1 2.7.11.1];K13418|5|6e-59|226|aly:ARALYDRAFT_895025|somatic embryogenesis receptor kinase 1 [EC:2.7.10.1 2.7.11.1]	GO:0031224//intrinsic to membrane	GO:0004674//protein serine/threonine kinase activity;GO:0032559	GO:0006970//response to osmotic stress;GO:0009755//hormone-mediated signaling pathway;GO:0003006//developmental process involved in reproduction;GO:0000578//embryonic axis specification;GO:0006464//cellular protein modification process	F4N2.23
Unigene26083_CKA	1362	40	5	6.81867	0.863169	-2.98178	Down	5.53468e-08	5.3138e-07	size 1362 gap 0 0%	-	-	-	-	F-box/FBD/LRR-repeat protein
gi|332777380|gb|FY437898.1|FY437898	840	183	58	50.5812	16.235	-1.63949	Down	4.12288e-16	7.96877e-15	FY437898 Raphanus sativus GSK3-1 leaf Raphanus sativus cDNA clone RSCL15C06, mRNA sequence	-	GO:0031224//intrinsic to membrane	-	-	F-box/LRR-repeat protein
gi|166144826|gb|FD576744.1|FD576744	775	30	7	8.98745	2.12373	-2.08131	Down	0.000135513	0.000761826	RS3EI07TF RS3(RT) Raphanus sativus cDNA 5', mRNA sequence	-	-	-	-	F-box/LRR-repeat protein
CL878.Contig7_CKA	1360	29	416	4.95081	71.9213	3.86068	Up	3.05016e-90	4.16222e-88	size 1360 gap 0 0%	K00522|1|2e-96|192|ath:AT5G01600|ferritin heavy chain [EC:1.16.3.1]	GO:0009532//plastid stroma;GO:0009534//chloroplast thylakoid	GO:0016724;GO:0005506//iron ion binding	GO:0048827//phyllome development;GO:0051707//response to other organism;GO:0010038//response to metal ion;GO:0000302//response to reactive oxygen species;GO:0000041//transition metal ion transport;GO:0006875//cellular metal ion homeostasis;GO:0009791//post-embryonic development;GO:0044237//cellular metabolic process	ferritin
CL9197.Contig3_CKA	1010	386	1220	88.7325	284.015	1.67843	Up	3.43252e-103	5.49467e-101	size 1010 gap 0 0%	K00522|1|6e-102|369|zma:100280477|ferritin heavy chain [EC:1.16.3.1]	GO:0009532//plastid stroma;GO:0009526//plastid envelope	GO:0016491//oxidoreductase activity;GO:0005506//iron ion binding	GO:0048827//phyllome development;GO:0006979//response to oxidative stress;GO:0010038//response to metal ion;GO:0009628//response to abiotic stimulus;GO:0000041//transition metal ion transport;GO:0006875//cellular metal ion homeostasis;GO:0009791//post-embryonic development;GO:0044237//cellular metabolic process	ferritin-1
Unigene14682_CKA	270	0	18	0.01	15.6752	10.6143	Up	3.38202e-06	2.54155e-05	size 270 gap 0 0%	K11816|1|1e-32|135|ath:AT5G25620|YUCCA family monooxygenase [EC:1.14.13.-]	-	GO:0016709//oxidoreductase activity, acting on paired donors, with incorporation or reduction of molecular oxygen, NADH or NADPH as one donor, and incorporation of one atom of oxygen;GO:0050662//coenzyme binding;GO:0000166//nucleotide binding	GO:0009850//auxin metabolic process	flavin-containing monooxygenase-like protein
gi|332781101|gb|FY446062.1|FY446062	863	0	28	0.01	7.6287	9.57529	Up	3.09998e-09	3.41326e-08	FY446062 Raphanus sativus GSK3-1 root Raphanus sativus cDNA clone RSCR20I23, mRNA sequence	K11816|1|1e-33|141|aly:ARALYDRAFT_910627|YUCCA family monooxygenase [EC:1.14.13.-]	-	GO:0016709//oxidoreductase activity, acting on paired donors, with incorporation or reduction of molecular oxygen, NADH or NADPH as one donor, and incorporation of one atom of oxygen;GO:0050662//coenzyme binding;GO:0000166//nucleotide binding	GO:0009850//auxin metabolic process	flavin-containing monooxygenase-like protein
Unigene11530_CKA	532	24	130	10.4741	57.4559	2.45563	Up	2.46074e-19	5.81909e-18	size 532 gap 0 0%	K05282|1|6e-93|337|aly:ARALYDRAFT_495246|gibberellin 20-oxidase [EC:1.14.11.12]	-	GO:0046914//transition metal ion binding;GO:0016706//oxidoreductase activity, acting on paired donors, with incorporation or reduction of molecular oxygen, 2-oxoglutarate as one donor, and incorporation of one atom each of oxygen into both donors	GO:0048827//phyllome development;GO:0048572;GO:0000902//cell morphogenesis;GO:0010476//gibberellin mediated signaling pathway;GO:0009791//post-embryonic development;GO:0009685//gibberellin metabolic process	GA20OX2
gnl|UG|Rsa#S42004644	438	0	15	0.01	8.05231	9.65326	Up	2.75754e-05	0.000176703	RS1CP30TF RS1(AR) Raphanus sativus var. oleiformis cDNA 5', mRNA sequence /clone_end=5' /gb=EX890132 /gi=158917230 /ug=Rsa.11636 /len=438	K05282|1|2e-24|109|aly:ARALYDRAFT_495246|gibberellin 20-oxidase [EC:1.14.11.12]	-	GO:0046914//transition metal ion binding;GO:0016706//oxidoreductase activity, acting on paired donors, with incorporation or reduction of molecular oxygen, 2-oxoglutarate as one donor, and incorporation of one atom each of oxygen into both donors	GO:0048827//phyllome development;GO:0048572;GO:0000902//cell morphogenesis;GO:0010476//gibberellin mediated signaling pathway;GO:0009791//post-embryonic development;GO:0009685//gibberellin metabolic process	GA20OX2
Unigene22412_CKA	756	0	296	0.01	92.0605	13.1684	Up	1.19631e-90	1.65508e-88	size 756 gap 0 0%	K14487|1|2e-104|376|aly:ARALYDRAFT_481188|auxin responsive GH3 gene family	-	GO:0016881//acid-amino acid ligase activity	GO:0009725//response to hormone stimulus;GO:0048878//chemical homeostasis	GH3.3
CL4865.Contig1_CKA	208	0	36	0.01	40.6951	11.9906	Up	1.15108e-11	1.61261e-10	size 208 gap 0 0%	K14487|1|2e-32|134|aly:ARALYDRAFT_481188|auxin responsive GH3 gene family	-	GO:0016881//acid-amino acid ligase activity	GO:0009725//response to hormone stimulus;GO:0009314//response to radiation;GO:0048878//chemical homeostasis	GH3.3
Unigene32118_CKA	260	0	28	0.01	25.3214	11.3061	Up	3.09998e-09	3.41476e-08	size 260 gap 0 0%	K05282|1|1e-20|96.3|ath:AT5G51810|gibberellin 20-oxidase [EC:1.14.11.12]	-	GO:0046914//transition metal ion binding;GO:0016706//oxidoreductase activity, acting on paired donors, with incorporation or reduction of molecular oxygen, 2-oxoglutarate as one donor, and incorporation of one atom each of oxygen into both donors	GO:0048827//phyllome development;GO:0048572;GO:0000902//cell morphogenesis;GO:0010476//gibberellin mediated signaling pathway;GO:0009791//post-embryonic development;GO:0009685//gibberellin metabolic process	gibberellin 20 oxidase 2
gnl|UG|Rsa#S41974812	888	7	2368	1.83021	627.006	8.42032	Up	0	0	RS1A189TV RS1(AR) Raphanus sativus var. oleiformis cDNA 5', mRNA sequence /clone_end=5' /gb=EW713757 /gi=156153611 /ug=Rsa.261 /len=888	-	GO:0005618//cell wall	GO:0005488//binding;GO:0030234//enzyme regulator activity	GO:0006629//lipid metabolic process;GO:0009725//response to hormone stimulus;GO:0000902//cell morphogenesis;GO:0032501//multicellular organismal process	gibberellin-regulated protein 1
gnl|UG|Rsa#S43013377	615	1	19	0.377522	7.2641	4.26615	Up	1.85898e-05	0.000122438	RS1H547TF RS1(AR) Raphanus sativus var. oleiformis cDNA 5', mRNA sequence /clone_end=5' /gb=FD941809 /gi=167435422 /ug=Rsa.25120 /len=615	K00799|1|1e-53|152|aly:ARALYDRAFT_475688|glutathione S-transferase [EC:2.5.1.18]	GO:0031410//cytoplasmic vesicle;GO:0043231//intracellular membrane-bounded organelle	GO:0016765//transferase activity, transferring alkyl or aryl (other than methyl) groups	-	glutathione S-transferase
CL5333.Contig1_CKA	833	7	57	1.95106	16.0891	3.04376	Up	3.08544e-11	4.16822e-10	size 833 gap 0 0%	K00799|1|4e-115|412|ath:AT1G02950|glutathione S-transferase [EC:2.5.1.18]	GO:0043231//intracellular membrane-bounded organelle;GO:0016020//membrane	GO:0046914//transition metal ion binding;GO:0042277//peptide binding;GO:0016740//transferase activity	GO:0006970//response to osmotic stress;GO:0050832//defense response to fungus;GO:0009404//toxin metabolic process;GO:0010038//response to metal ion	glutathione S-transferase
CL3632.Contig1_CKA	1194	348	2375	67.6693	467.695	2.78899	Up	0	0	size 1194 gap 0 0%	K00799|1|6e-112|402|aly:ARALYDRAFT_482003|glutathione S-transferase [EC:2.5.1.18]	GO:0030312//external encapsulating structure;GO:0009532//plastid stroma;GO:0005576//extracellular region;GO:0016020//membrane	GO:0042277//peptide binding;GO:0046914//transition metal ion binding;GO:0004601//peroxidase activity;GO:0016765//transferase activity, transferring alkyl or aryl (other than methyl) groups	GO:0006952//defense response;GO:0010038//response to metal ion;GO:0009404//toxin metabolic process	glutathione S-transferase
gi|166146517|gb|FD580811.1|FD580811	761	25	103	7.62733	31.8241	2.06087	Up	7.21306e-13	1.11017e-11	RS3EC93JQ RS3(RT) Raphanus sativus cDNA 3', mRNA sequence	K00799|1|2e-61|233|pop:POPTR_256678|glutathione S-transferase [EC:2.5.1.18]	GO:0044424//intracellular part	GO:0016765//transferase activity, transferring alkyl or aryl (other than methyl) groups	GO:0006464//cellular protein modification process	glutathione S-transferase
gnl|UG|Rsa#S41974503	878	177	474	46.8054	126.937	1.43936	Up	3.29732e-33	1.40035e-31	RS1A027TF RS1(AR) Raphanus sativus var. oleiformis cDNA 5', mRNA sequence /clone_end=5' /gb=EW713448 /gi=156153302 /ug=Rsa.125 /len=878	K00799|1|4e-72|269|aly:ARALYDRAFT_475688|glutathione S-transferase [EC:2.5.1.18]	GO:0031410//cytoplasmic vesicle;GO:0043231//intracellular membrane-bounded organelle	GO:0016765//transferase activity, transferring alkyl or aryl (other than methyl) groups	-	glutathione S-transferase
CL7926.Contig1_CKA	1173	48	102	9.5008	20.4459	1.10569	Up	6.24368e-06	4.48038e-05	size 1173 gap 0 0%	K01800|1|6e-108|389|ath:AT2G02390|maleylacetoacetate isomerase [EC:5.2.1.2]	GO:0044424//intracellular part	GO:0016859//cis-trans isomerase activity;GO:0016765//transferase activity, transferring alkyl or aryl (other than methyl) groups	GO:0006520//cellular amino acid metabolic process;GO:0009404//toxin metabolic process	glutathione S-transferase
CL3632.Contig2_CKA	1011	957	2005	219.775	466.301	1.08524	Up	2.81368e-87	3.64058e-85	size 1011 gap 0 0%	K00799|1|1e-119|427|aly:ARALYDRAFT_482003|glutathione S-transferase [EC:2.5.1.18]	GO:0030312//external encapsulating structure;GO:0009532//plastid stroma;GO:0005576//extracellular region;GO:0016020//membrane	GO:0042277//peptide binding;GO:0046914//transition metal ion binding;GO:0004601//peroxidase activity;GO:0016765//transferase activity, transferring alkyl or aryl (other than methyl) groups	GO:0006952//defense response;GO:0010038//response to metal ion;GO:0009404//toxin metabolic process	glutathione S-transferase
Unigene24418_CKA	949	1414	382	345.94	94.6456	-1.86991	Down	2.64596e-136	5.82158e-134	size 949 gap 0 0%	K00799|1|2e-79|294|gmx:547936|glutathione S-transferase [EC:2.5.1.18]	GO:0009532//plastid stroma;GO:0031090//organelle membrane;GO:0005576//extracellular region	GO:0042277//peptide binding;GO:0016765//transferase activity, transferring alkyl or aryl (other than methyl) groups;GO:0005515//protein binding;GO:0016846//carbon-sulfur lyase activity	GO:0010038//response to metal ion;GO:0009414//response to water deprivation;GO:0009404//toxin metabolic process;GO:0009639//response to red or far red light	glutathione S-transferase
Unigene25553_CKA	1079	38	453	8.17672	98.7143	3.59366	Up	1.06015e-92	1.52149e-90	size 1079 gap 0 0%	K00799|1|4e-88|323|ath:AT2G02930|glutathione S-transferase [EC:2.5.1.18]	GO:0009532//plastid stroma;GO:0005576//extracellular region;GO:0016020//membrane	GO:0042277//peptide binding;GO:0016765//transferase activity, transferring alkyl or aryl (other than methyl) groups	GO:0006952//defense response;GO:0006970//response to osmotic stress;GO:0009404//toxin metabolic process;GO:0010038//response to metal ion	glutathione S-transferase 2
gi|332793977|gb|FY453632.1|FY453632	871	62	9	16.5269	2.42956	-2.76605	Down	5.884e-11	7.71111e-10	FY453632 Raphanus sativus GSK3-1 seedling Raphanus sativus cDNA clone RSCS22B16, mRNA sequence	K00799|1|3e-95|346|aly:ARALYDRAFT_888299|glutathione S-transferase [EC:2.5.1.18]	GO:0009536//plastid	GO:0016765//transferase activity, transferring alkyl or aryl (other than methyl) groups	GO:0043434//response to peptide hormone stimulus;GO:0009404//toxin metabolic process;GO:0048528//post-embryonic root development;GO:0009416//response to light stimulus	glutathione S-transferase GSTU6
gi|332793977|gb|FY453632.1|FY453632	871	62	9	16.5269	2.42956	-2.76605	Down	5.884e-11	7.71111e-10	FY453632 Raphanus sativus GSK3-1 seedling Raphanus sativus cDNA clone RSCS22B16, mRNA sequence	K00799|1|3e-95|346|aly:ARALYDRAFT_888299|glutathione S-transferase [EC:2.5.1.18]	GO:0009536//plastid	GO:0016765//transferase activity, transferring alkyl or aryl (other than methyl) groups	GO:0043434//response to peptide hormone stimulus;GO:0009404//toxin metabolic process;GO:0048528//post-embryonic root development;GO:0009416//response to light stimulus	glutathione S-transferase GSTU6
gnl|UG|Rsa#S41976225	875	22	85	5.83756	22.8409	1.96818	Up	2.64564e-10	3.26418e-09	RS1AL53TF RS1(AR) Raphanus sativus var. oleiformis cDNA 5', mRNA sequence /clone_end=5' /gb=EW715170 /gi=156155024 /ug=Rsa.1293 /len=875	K00799|1|5e-72|269|vvi:100245065|glutathione S-transferase [EC:2.5.1.18]	GO:0044424//intracellular part	GO:0016829//lyase activity	GO:0009404//toxin metabolic process	glutathione S-transferase TAU 16
gnl|UG|Rsa#S42005391	806	67	195	19.3	56.8857	1.55947	Up	3.31046e-16	6.43337e-15	RS1BI88JQ RS1(AR) Raphanus sativus var. oleiformis cDNA 3', mRNA sequence /clone_end=3' /gb=EX890879 /gi=158918212 /ug=Rsa.10092 /len=806	K00799|1|3e-68|221|gmx:547936|glutathione S-transferase [EC:2.5.1.18]	GO:0009532//plastid stroma;GO:0031090//organelle membrane	GO:0042277//peptide binding;GO:0016740//transferase activity	GO:0070887//cellular response to chemical stimulus;GO:0010038//response to metal ion;GO:0009414//response to water deprivation;GO:0009404//toxin metabolic process	glutathione S-transferase TAU 23
Unigene6579_CKA	1086	19	0	4.06201	0.01	-8.66605	Down	2.16332e-06	1.67252e-05	size 1086 gap 0 0%	K00799|1|9e-72|268|gmx:547936|glutathione S-transferase [EC:2.5.1.18]	GO:0009532//plastid stroma;GO:0031090//organelle membrane	GO:0042277//peptide binding;GO:0016740//transferase activity;GO:0016829//lyase activity	GO:0009414//response to water deprivation;GO:0009404//toxin metabolic process;GO:0010038//response to metal ion	glutathione S-transferase TAU 25
Unigene22799_CKA	540	191	441	82.1214	192.021	1.22543	Up	1.46855e-24	4.46682e-23	size 540 gap 0 0%	K00134|1|7e-36|147|ath:AT1G13440|glyceraldehyde 3-phosphate dehydrogenase [EC:1.2.1.12]	GO:0030312//external encapsulating structure;GO:0031967;GO:0031981//nuclear lumen;GO:0009536//plastid;GO:0031090//organelle membrane;GO:0005576//extracellular region	GO:0046914//transition metal ion binding;GO:0000166//nucleotide binding	GO:0006007//glucose catabolic process;GO:0006952//defense response;GO:0010038//response to metal ion;GO:0000302//response to reactive oxygen species;GO:0006970//response to osmotic stress;GO:0034285;GO:0009791//post-embryonic development;GO:0048608//reproductive structure development	glyceraldehyde 3-phosphate dehydrogenase
gi|332777574|gb|FY439281.1|FY439281	426	444	956	241.986	527.657	1.12468	Up	5.6535e-45	3.37346e-43	FY439281 Raphanus sativus GSK3-1 leaf Raphanus sativus cDNA clone RSCL19D05, mRNA sequence	K00134|1|5e-37|150|aly:ARALYDRAFT_471499|glyceraldehyde 3-phosphate dehydrogenase [EC:1.2.1.12]	GO:0030312//external encapsulating structure;GO:0031967;GO:0031981//nuclear lumen;GO:0009536//plastid;GO:0031090//organelle membrane;GO:0005576//extracellular region	GO:0046914//transition metal ion binding;GO:0000166//nucleotide binding	GO:0006007//glucose catabolic process;GO:0006952//defense response;GO:0010038//response to metal ion;GO:0000302//response to reactive oxygen species;GO:0006970//response to osmotic stress;GO:0034285;GO:0009791//post-embryonic development;GO:0048608//reproductive structure development	glyceraldehyde-3-phosphate dehydrogenase
gi|158922322|gb|EX895660.1|EX895660	681	124	48	42.2758	16.5729	-1.35101	Down	6.892e-09	7.34872e-08	RS2BX29TF RS2(RS) Raphanus sativus cDNA 5', mRNA sequence	K00630|1|3e-94|342|aly:ARALYDRAFT_473408|glycerol-3-phosphate O-acyltransferase [EC:2.3.1.15]	GO:0031224//intrinsic to membrane;GO:0009532//plastid stroma	GO:0046872//metal ion binding;GO:0016705//oxidoreductase activity, acting on paired donors, with incorporation or reduction of molecular oxygen;GO:0004497//monooxygenase activity;GO:0008374//O-acyltransferase activity	GO:0006633//fatty acid biosynthetic process;GO:0006996//organelle organization;GO:0009725//response to hormone stimulus;GO:0003006//developmental process involved in reproduction;GO:0006950//response to stress;GO:0046471//phosphatidylglycerol metabolic process	glycerin-3-phosphate acylase 2
Unigene4723_CKA	856	140	23	37.9727	6.31767	-2.5875	Down	1.43673e-21	3.81681e-20	size 856 gap 0 0%	-	GO:0009536//plastid;GO:0031090//organelle membrane;GO:0005576//extracellular region	GO:0051219//phosphoprotein binding	GO:0048827//phyllome development;GO:0043401//steroid hormone mediated signaling pathway;GO:0010038//response to metal ion	growth-regulating factor 1, partial
gnl|UG|Rsa#S42008080	802	24	1	6.9479	0.293176	-4.56674	Down	9.36328e-07	7.62e-06	RS1CN08JQ RS1(AR) Raphanus sativus var. oleiformis cDNA 3', mRNA sequence /clone_end=3' /gb=EX893568 /gi=158920417 /ug=Rsa.11572 /len=802	-	GO:0009536//plastid;GO:0031090//organelle membrane;GO:0005576//extracellular region	GO:0016817//hydrolase activity, acting on acid anhydrides;GO:0051219//phosphoprotein binding;GO:0032559	GO:0048827//phyllome development;GO:0043401//steroid hormone mediated signaling pathway;GO:0010038//response to metal ion	growth-regulating factor 1, partial
gi|167448336|gb|FD954320.1|FD954320	775	21	2	6.29122	0.60678	-3.37409	Down	4.07388e-05	0.000252878	RS3FW02TF RS3(RT) Raphanus sativus cDNA 5', mRNA sequence	-	GO:0043231//intracellular membrane-bounded organelle;GO:0044444//cytoplasmic part;GO:0031090//organelle membrane	GO:0005488//binding	GO:0048827//phyllome development;GO:0043401//steroid hormone mediated signaling pathway	growth-regulating factor 2P, partial
CL701.Contig1_CKA	1449	62	11	9.93437	1.78496	-2.47654	Down	7.39794e-10	8.65907e-09	size 1449 gap 0 0%	-	GO:0043231//intracellular membrane-bounded organelle;GO:0031090//organelle membrane	GO:0001071//nucleic acid binding transcription factor activity;GO:0003677//DNA binding	GO:0009725//response to hormone stimulus;GO:0009743//response to carbohydrate stimulus;GO:0046907//intracellular transport;GO:0009630//gravitropism;GO:0006351//transcription, DNA-dependent;GO:0003006//developmental process involved in reproduction;GO:0048528//post-embryonic root development;GO:0006950//response to stress	heat shock transcription factor A4a
Unigene20478_CKA	1364	243	109	41.3627	18.7895	-1.1384	Down	1.21613e-12	1.83999e-11	size 1364 gap 0 0%	K06062|1|0.0|646|ath:AT3G54610|histone acetyltransferase [EC:2.3.1.48]	GO:0043231//intracellular membrane-bounded organelle	GO:0003676//nucleic acid binding;GO:0004402//histone acetyltransferase activity	GO:0009314//response to radiation;GO:0006355//regulation of transcription, DNA-dependent;GO:0016570//histone modification;GO:0009791//post-embryonic development;GO:0009653//anatomical structure morphogenesis	histone acetyltransferase GCN5
CL6618.Contig1_CKA	1267	103	218	18.8746	40.456	1.09991	Up	4.37944e-11	5.82495e-10	size 1267 gap 0 0%	K09338|1|7e-116|415|aly:ARALYDRAFT_490837|homeobox-leucine zipper protein	GO:0043231//intracellular membrane-bounded organelle	GO:0003677//DNA binding;GO:0001071//nucleic acid binding transcription factor activity	GO:0009725//response to hormone stimulus;GO:0006351//transcription, DNA-dependent	homeobox-leucine zipper protein 22
CL7244.Contig1_CKA	1141	148	12	30.1157	2.47286	-3.60627	Down	7.3308e-31	2.89202e-29	size 1141 gap 0 0%	K09338|1|5e-132|469|ath:AT1G69780|homeobox-leucine zipper protein	GO:0043231//intracellular membrane-bounded organelle	GO:0001071//nucleic acid binding transcription factor activity;GO:0003677//DNA binding	GO:0009725//response to hormone stimulus;GO:0009887//organ morphogenesis;GO:0034285;GO:0006351//transcription, DNA-dependent;GO:0003006//developmental process involved in reproduction	homeobox-leucine zipper protein ATHB-13
CL9729.Contig2_CKA	1440	83	18	13.3824	2.93909	-2.18689	Down	3.4286e-11	4.60813e-10	size 1440 gap 0 0%	K09338|1|0.0|757|ath:AT2G34710|homeobox-leucine zipper protein	GO:0043231//intracellular membrane-bounded organelle	GO:0001071//nucleic acid binding transcription factor activity;GO:0003677//DNA binding	GO:0009933//meristem structural organization;GO:0009943//adaxial/abaxial axis specification;GO:0009799//specification of symmetry;GO:0006351//transcription, DNA-dependent;GO:0003006//developmental process involved in reproduction;GO:0009790//embryo development	homeobox-leucine zipper protein ATHB-14
CL9729.Contig1_CKA	1500	30	2	4.64352	0.313503	-3.88867	Down	1.57175e-07	1.42235e-06	size 1500 gap 0 0%	K09338|1|0.0|786|ath:AT2G34710|homeobox-leucine zipper protein	GO:0043231//intracellular membrane-bounded organelle	GO:0001071//nucleic acid binding transcription factor activity;GO:0003677//DNA binding	GO:0009933//meristem structural organization;GO:0009943//adaxial/abaxial axis specification;GO:0009799//specification of symmetry;GO:0006351//transcription, DNA-dependent;GO:0003006//developmental process involved in reproduction;GO:0009790//embryo development	homeobox-leucine zipper protein ATHB-14
Unigene6626_CKA	295	2	61	1.57407	48.6196	4.94896	Up	1.54194e-16	3.05235e-15	size 295 gap 0 0%	K09338|1|6e-20|93.6|ath:AT4G37790|homeobox-leucine zipper protein	GO:0043231//intracellular membrane-bounded organelle	GO:0003677//DNA binding;GO:0001071//nucleic acid binding transcription factor activity	GO:0009725//response to hormone stimulus;GO:0006351//transcription, DNA-dependent	homeobox-leucine zipper protein HAT22
gi|167452650|gb|FD958394.1|FD958394	615	16	87	6.04035	33.2619	2.46117	Up	2.00834e-13	3.23354e-12	RS3H693TF RS3(RT) Raphanus sativus cDNA 5', mRNA sequence	K09338|1|8e-22|101|ath:AT5G47370|homeobox-leucine zipper protein	-	GO:0003676//nucleic acid binding	GO:0000902//cell morphogenesis;GO:0009755//hormone-mediated signaling pathway;GO:0006351//transcription, DNA-dependent;GO:0009639//response to red or far red light	homeobox-leucine zipper protein, putative
CL6096.Contig1_CKA	1164	93	356	18.5501	71.9118	1.9548	Up	3.00736e-38	1.48272e-36	size 1164 gap 0 0%	K09338|1|9e-107|385|ath:AT5G47370|homeobox-leucine zipper protein	GO:0043231//intracellular membrane-bounded organelle	GO:0001071//nucleic acid binding transcription factor activity;GO:0003677//DNA binding	GO:0000902//cell morphogenesis;GO:0009755//hormone-mediated signaling pathway;GO:0006351//transcription, DNA-dependent;GO:0009639//response to red or far red light	homeobox-leucine zipper protein, putative
gi|156166288|gb|EW726434.1|EW726434	494	16	0	7.51986	0.01	-9.55456	Down	1.69827e-05	0.000113272	RS2BE34TF RS2(RS) Raphanus sativus cDNA 5', mRNA sequence	-	GO:0005634//nucleus	-	GO:0048827//phyllome development;GO:0009987//cellular process;GO:0048598//embryonic morphogenesis;GO:0040007//growth;GO:0048444//floral organ morphogenesis	HOS9/PFS2
CL8061.Contig1_CKA	774	0	16	0.01	4.86051	8.92497	Up	1.37006e-05	9.27562e-05	size 774 gap 0 0%	-	GO:0031224//intrinsic to membrane	GO:0005488//binding	GO:0009553//embryo sac development;GO:0051234//establishment of localization;GO:0010876	hypothetical protein
CL7002.Contig2_CKA	1923	1	25	0.120736	3.05678	4.66208	Up	3.55936e-07	3.06603e-06	size 1923 gap 0 0%	K04733|1|5e-79|293|smo:SELMODRAFT_159261|interleukin-1 receptor-associated kinase 4 [EC:2.7.11.1];K13418|4|7e-66|250|rcu:RCOM_0186340|somatic embryogenesis receptor kinase 1 [EC:2.7.10.1 2.7.11.1];K13416|5|9e-66|249|ath:AT4G33430|brassinosteroid insensitive 1-associated receptor kinase 1 [EC:2.7.10.1 2.7.11.1]	GO:0016020//membrane	GO:0004672//protein kinase activity;GO:0032559	GO:0006464//cellular protein modification process	hypothetical protein
CL1405.Contig2_CKA	1127	3	48	0.618037	10.0143	4.01822	Up	7.78366e-12	1.10691e-10	size 1127 gap 0 0%	K00058|1|2e-144|510|aly:ARALYDRAFT_491252|D-3-phosphoglycerate dehydrogenase [EC:1.1.1.95]	GO:0009536//plastid	GO:0031406//carboxylic acid binding;GO:0016616//oxidoreductase activity, acting on the CH-OH group of donors, NAD or NADP as acceptor;GO:0032559	GO:0009553//embryo sac development;GO:0006563//L-serine metabolic process	hypothetical protein
Unigene17958_CKA	993	12	86	2.80575	20.3635	2.85953	Up	2.09014e-15	3.85487e-14	size 993 gap 0 0%	K03013|1|1e-09|62.4|vvi:100258335|DNA-directed RNA polymerases I, II, and III subunit RPABC1;K13420|3|5e-08|57.0|aly:ARALYDRAFT_356368|LRR receptor-like serine/threonine-protein kinase FLS2 [EC:2.7.11.1];K06685|4|1e-06|52.0|aly:ARALYDRAFT_492950|maintenance of ploidy protein MOB1 (MPS1 binder 1)	GO:0044464//cell part;GO:0005576//extracellular region	GO:0032559;GO:0016772//transferase activity, transferring phosphorus-containing groups	GO:0009607//response to biotic stimulus;GO:0009628//response to abiotic stimulus;GO:0006950//response to stress;GO:0012501//programmed cell death;GO:0006796//phosphate-containing compound metabolic process	hypothetical protein
CL11065.Contig1_CKA	656	6	36	2.12356	12.9033	2.60319	Up	1.3411e-06	1.06656e-05	size 656 gap 0 0%	K13420|1|2e-30|130|sbi:SORBI_06g028760|LRR receptor-like serine/threonine-protein kinase FLS2 [EC:2.7.11.1]	GO:0016020//membrane	GO:0005488//binding	GO:0006952//defense response	hypothetical protein
Unigene486_CKA	1028	14	73	3.16193	16.6968	2.40069	Up	3.4682e-11	4.65884e-10	size 1028 gap 0 0%	K13420|1|3e-09|60.8|osa:4337016|LRR receptor-like serine/threonine-protein kinase FLS2 [EC:2.7.11.1];K13415|2|2e-08|58.2|vvi:100252647|protein brassinosteroid insensitive 1 [EC:2.7.10.1 2.7.11.1]	-	-	-	hypothetical protein
Unigene3778_CKA	552	32	95	13.4595	40.4658	1.58808	Up	8.5001e-09	8.95442e-08	size 552 gap 0 0%	K13420|1|5e-24|108|sbi:SORBI_06g028760|LRR receptor-like serine/threonine-protein kinase FLS2 [EC:2.7.11.1]	GO:0031224//intrinsic to membrane	GO:0016301//kinase activity;GO:0016628//oxidoreductase activity, acting on the CH-CH group of donors, NAD or NADP as acceptor;GO:0032559	GO:0006464//cellular protein modification process;GO:0007167//enzyme linked receptor protein signaling pathway	hypothetical protein
gi|332782455|gb|FY443474.1|FY443474	882	19	56	5.00152	14.9287	1.57765	Up	1.15883e-05	7.94133e-05	FY443474 Raphanus sativus GSK3-1 root Raphanus sativus cDNA clone RSCR12E08, mRNA sequence	K09287|1|2e-41|167|vvi:100262843|RAV-like factor	GO:0043231//intracellular membrane-bounded organelle	GO:0003676//nucleic acid binding;GO:0001071//nucleic acid binding transcription factor activity	GO:0006351//transcription, DNA-dependent;GO:0048827//phyllome development;GO:0009791//post-embryonic development	hypothetical protein
gi|167436665|gb|FD943468.1|FD943468	515	48	141	21.6397	64.3747	1.57281	Up	3.01474e-12	4.43239e-11	RS2GO11JQ RS2(RS) Raphanus sativus cDNA 3', mRNA sequence	K10527|1|5e-33|138|aly:ARALYDRAFT_491857|enoyl-CoA hydratase/3-hydroxyacyl-CoA dehydrogenase [EC:4.2.1.17 1.1.1.35 1.1.1.211]	GO:0030312//external encapsulating structure;GO:0009536//plastid;GO:0042579//microbody	GO:0016616//oxidoreductase activity, acting on the CH-OH group of donors, NAD or NADP as acceptor;GO:0048037//cofactor binding;GO:0016836//hydro-lyase activity;GO:0016856	GO:0009694//jasmonic acid metabolic process;GO:0009062//fatty acid catabolic process;GO:0009791//post-embryonic development	hypothetical protein
Unigene16342_CKA	656	34	93	12.0335	33.3336	1.46992	Up	7.37442e-08	6.96366e-07	size 656 gap 0 0%	K00924|1|2e-61|233|aly:ARALYDRAFT_473063|[EC:2.7.1.-];K08286|3|6e-38|155|aly:ARALYDRAFT_491919|protein-serine/threonine kinase [EC:2.7.11.-];K13418|5|6e-13|72.4|rcu:RCOM_0186340|somatic embryogenesis receptor kinase 1 [EC:2.7.10.1 2.7.11.1]	GO:0031224//intrinsic to membrane	GO:0004672//protein kinase activity;GO:0004871//signal transducer activity;GO:0001071//nucleic acid binding transcription factor activity;GO:0032559	GO:0009845//seed germination;GO:0010431//seed maturation;GO:0007167//enzyme linked receptor protein signaling pathway;GO:0006351//transcription, DNA-dependent;GO:0006464//cellular protein modification process	hypothetical protein
Unigene18230_CKA	1037	110	298	24.6281	67.5679	1.45603	Up	8.22502e-22	2.20974e-20	size 1037 gap 0 0%	-	GO:0009534//chloroplast thylakoid	GO:0046906//tetrapyrrole binding;GO:0003676//nucleic acid binding;GO:0001071//nucleic acid binding transcription factor activity	GO:0003006//developmental process involved in reproduction;GO:0009791//post-embryonic development;GO:0006091//generation of precursor metabolites and energy	hypothetical protein
gi|332790253|gb|FY454318.1|FY454318	822	250	121	70.6131	34.6112	-1.0287	Down	3.21712e-11	4.33673e-10	FY454318 Raphanus sativus GSK3-1 seedling Raphanus sativus cDNA clone RSCS24A11, mRNA sequence	K10576|1|3e-17|87.0|vvi:100250088|ubiquitin-conjugating enzyme E2 H [EC:6.3.2.19];K13420|2|2e-14|77.8|pop:POPTR_1075175|LRR receptor-like serine/threonine-protein kinase FLS2 [EC:2.7.11.1];K00924|5|2e-14|77.4|aly:ARALYDRAFT_473063|[EC:2.7.1.-]	GO:0031090//organelle membrane	GO:0016301//kinase activity;GO:0000166//nucleotide binding	GO:0009987//cellular process	hypothetical protein
Unigene23359_CKA	2691	274	123	23.6403	10.7472	-1.13729	Down	4.7481e-14	8.04953e-13	size 2691 gap 0 0%	K13416|1|6e-26|118|ath:AT4G33430|brassinosteroid insensitive 1-associated receptor kinase 1 [EC:2.7.10.1 2.7.11.1];K13417|3|2e-25|116|ath:AT2G13790|somatic embryogenesis receptor kinase 4 [EC:2.7.10.1 2.7.11.1];K04733|4|4e-25|115|ath:AT5G38990|interleukin-1 receptor-associated kinase 4 [EC:2.7.11.1]	-	GO:0016301//kinase activity;GO:0030246//carbohydrate binding;GO:0000166//nucleotide binding	GO:0009987//cellular process	hypothetical protein
Unigene25315_CKA	1366	324	142	55.0695	24.4422	-1.17188	Down	4.52016e-17	9.30564e-16	size 1366 gap 0 0%	K13414|1|2e-21|102|vvi:100241228|mitogen-activated protein kinase kinase kinase 1, plant [EC:2.7.11.25]	-	GO:0004672//protein kinase activity;GO:0032559	GO:0009886//post-embryonic morphogenesis;GO:0006464//cellular protein modification process;GO:0003006//developmental process involved in reproduction	hypothetical protein
CL371.Contig1_CKA	2341	1065	459	105.625	46.1014	-1.19606	Down	4.0066e-54	2.92125e-52	size 2341 gap 0 0%	K13418|1|3e-59|228|aly:ARALYDRAFT_895025|somatic embryogenesis receptor kinase 1 [EC:2.7.10.1 2.7.11.1];K04733|3|6e-59|227|smo:SELMODRAFT_159261|interleukin-1 receptor-associated kinase 4 [EC:2.7.11.1];K13416|4|6e-59|227|rcu:RCOM_1534760|brassinosteroid insensitive 1-associated receptor kinase 1 [EC:2.7.10.1 2.7.11.1]	GO:0016020//membrane	GO:0030246//carbohydrate binding;GO:0004672//protein kinase activity;GO:0032559	GO:0006464//cellular protein modification process;GO:0010033//response to organic substance;GO:0007167//enzyme linked receptor protein signaling pathway;GO:0048229//gametophyte development	hypothetical protein
CL13714.Contig2_CKA	797	121	51	35.2488	15.0458	-1.22821	Down	1.06902e-07	9.9001e-07	size 797 gap 0 0%	K04536|1|3e-97|352|aly:ARALYDRAFT_491213|guanine nucleotide-binding protein G(I)/G(S)/G(T) subunit beta-1	GO:0043231//intracellular membrane-bounded organelle;GO:0031234//extrinsic to internal side of plasma membrane;GO:0031461//cullin-RING ubiquitin ligase complex	GO:0017111//nucleoside-triphosphatase activity;GO:0005488//binding;GO:0060089	GO:0009725//response to hormone stimulus;GO:0048608//reproductive structure development;GO:0009653//anatomical structure morphogenesis;GO:0050832//defense response to fungus;GO:0048528//post-embryonic root development;GO:0006984//ER-nucleus signaling pathway	hypothetical protein
Unigene26814_CKA	2038	916	339	104.354	39.111	-1.41584	Down	3.086e-60	2.53499e-58	size 2038 gap 0 0%	-	-	-	GO:0009791//post-embryonic development;GO:0030422//production of siRNA involved in RNA interference;GO:0002252	hypothetical protein
CL2487.Contig1_CKA	578	82	30	32.9384	12.2038	-1.43244	Down	8.85276e-07	7.22809e-06	size 578 gap 0 0%	-	GO:0009536//plastid	GO:0003676//nucleic acid binding	GO:0000377;GO:0009791//post-embryonic development	hypothetical protein
CL7123.Contig1_CKA	2357	949	343	93.4811	34.2167	-1.44997	Down	1.49149e-64	1.33736e-62	size 2357 gap 0 0%	K13420|1|2e-80|299|ath:AT5G46330|LRR receptor-like serine/threonine-protein kinase FLS2 [EC:2.7.11.1]	GO:0016020//membrane	GO:0016772//transferase activity, transferring phosphorus-containing groups	-	hypothetical protein
CL1313.Contig2_CKA	1555	284	96	42.4038	14.5159	-1.54656	Down	2.39112e-22	6.59791e-21	size 1555 gap 0 0%	K14788|1|8e-152|535|aly:ARALYDRAFT_486142|ribosome biogenesis protein ENP2	GO:0031461//cullin-RING ubiquitin ligase complex;GO:0031981//nuclear lumen	-	GO:0009553//embryo sac development	hypothetical protein
CL12218.Contig3_CKA	955	471	141	114.508	34.7151	-1.72181	Down	9.6201e-42	5.23384e-40	size 955 gap 0 0%	K13464|1|9e-53|142|aly:ARALYDRAFT_472142|jasmonate ZIM domain-containing protein	-	GO:0005488//binding	GO:0006952//defense response;GO:0009719;GO:0009791//post-embryonic development;GO:0007165//signal transduction;GO:0048229//gametophyte development	hypothetical protein
Unigene26959_CKA	607	88	21	33.6598	8.13455	-2.04889	Down	5.79396e-11	7.60509e-10	size 607 gap 0 0%	K13420|1|3e-14|76.3|aly:ARALYDRAFT_356368|LRR receptor-like serine/threonine-protein kinase FLS2 [EC:2.7.11.1]	GO:0031224//intrinsic to membrane	GO:0016491//oxidoreductase activity;GO:0004672//protein kinase activity;GO:0032559	GO:0006464//cellular protein modification process;GO:0007167//enzyme linked receptor protein signaling pathway	hypothetical protein
CL9989.Contig1_CKA	1082	63	13	13.5186	2.82501	-2.25862	Down	4.179e-09	4.55016e-08	size 1082 gap 0 0%	K09286|1|1e-14|79.0|rcu:RCOM_0295580|EREBP-like factor	-	-	GO:0048827//phyllome development;GO:0006606//protein import into nucleus;GO:0009793//embryo development ending in seed dormancy	hypothetical protein
Unigene28052_CKA	422	258	48	141.946	26.7443	-2.40804	Down	1.42557e-35	6.53199e-34	size 422 gap 0 0%	K13420|1|3e-27|118|vvi:100253808|LRR receptor-like serine/threonine-protein kinase FLS2 [EC:2.7.11.1]	GO:0043231//intracellular membrane-bounded organelle	GO:0004672//protein kinase activity	GO:0006952//defense response;GO:0009886//post-embryonic morphogenesis;GO:0016049//cell growth;GO:0009943//adaxial/abaxial axis specification;GO:0009887//organ morphogenesis;GO:0007155//cell adhesion;GO:0006833//water transport;GO:0050794//regulation of cellular process;GO:0003006//developmental process involved in reproduction	hypothetical protein
Unigene20795_CKA	424	28	5	15.3324	2.77273	-2.4672	Down	4.49428e-05	0.000276909	size 424 gap 0 0%	K13417|1|7e-07|50.8|ath:AT2G13790|somatic embryogenesis receptor kinase 4 [EC:2.7.10.1 2.7.11.1]	GO:0031224//intrinsic to membrane	GO:0016491//oxidoreductase activity;GO:0004672//protein kinase activity;GO:0032559	GO:0006464//cellular protein modification process;GO:0007167//enzyme linked receptor protein signaling pathway	hypothetical protein
Unigene26432_CKA	1349	60	10	10.3266	1.74298	-2.56674	Down	6.4157e-10	7.57508e-09	size 1349 gap 0 0%	K09287|1|6e-150|528|aly:ARALYDRAFT_890147|RAV-like factor	GO:0009536//plastid	GO:0003676//nucleic acid binding;GO:0001071//nucleic acid binding transcription factor activity	GO:0048827//phyllome development;GO:0009648//photoperiodism;GO:0000160//two-component signal transduction system (phosphorelay);GO:0009725//response to hormone stimulus;GO:0009908//flower development;GO:0006351//transcription, DNA-dependent;GO:0048528//post-embryonic root development	hypothetical protein
Unigene28054_CKA	1412	1377	228	226.421	37.9667	-2.5762	Down	2.84984e-197	1.03892e-194	size 1412 gap 0 0%	K13418|1|7e-62|236|rcu:RCOM_0186340|somatic embryogenesis receptor kinase 1 [EC:2.7.10.1 2.7.11.1]	GO:0031224//intrinsic to membrane;GO:0043231//intracellular membrane-bounded organelle;GO:0031410//cytoplasmic vesicle	GO:0004672//protein kinase activity;GO:0016628//oxidoreductase activity, acting on the CH-CH group of donors, NAD or NADP as acceptor;GO:0032559	GO:0006952//defense response;GO:0009886//post-embryonic morphogenesis;GO:0016049//cell growth;GO:0009943//adaxial/abaxial axis specification;GO:0009887//organ morphogenesis;GO:0007155//cell adhesion;GO:0006833//water transport;GO:0050794//regulation of cellular process;GO:0003006//developmental process involved in reproduction;GO:0006464//cellular protein modification process	hypothetical protein
Unigene20793_CKA	619	90	12	33.7574	4.5582	-2.88867	Down	5.69934e-16	1.0927e-14	size 619 gap 0 0%	K04733|1|2e-20|96.7|smo:SELMODRAFT_230241|interleukin-1 receptor-associated kinase 4 [EC:2.7.11.1];K13417|3|1e-17|87.4|ath:AT2G13790|somatic embryogenesis receptor kinase 4 [EC:2.7.10.1 2.7.11.1];K13416|5|1e-16|84.7|aly:ARALYDRAFT_491347|brassinosteroid insensitive 1-associated receptor kinase 1 [EC:2.7.10.1 2.7.11.1]	GO:0031224//intrinsic to membrane	GO:0016491//oxidoreductase activity;GO:0004672//protein kinase activity;GO:0032559	GO:0006464//cellular protein modification process;GO:0007167//enzyme linked receptor protein signaling pathway	hypothetical protein
gi|156164083|gb|EW724229.1|EW724229	833	31	3	8.6404	0.846797	-3.35101	Down	5.01908e-07	4.2415e-06	RS2AM63TF RS2(RS) Raphanus sativus cDNA 5', mRNA sequence	K08286|1|5e-28|122|aly:ARALYDRAFT_494187|protein-serine/threonine kinase [EC:2.7.11.-]	-	GO:0004672//protein kinase activity;GO:0000166//nucleotide binding	GO:0060918//auxin transport;GO:0044238//primary metabolic process;GO:0044260;GO:0009606//tropism;GO:0048513//organ development;GO:0009793//embryo development ending in seed dormancy	hypothetical protein
Unigene20794_CKA	301	22	2	16.9697	1.56231	-3.44121	Down	2.21996e-05	0.000144404	size 301 gap 0 0%	K00924|1|2e-10|62.4|osa:4333525|[EC:2.7.1.-];K13417|3|8e-10|60.1|ath:AT2G13790|somatic embryogenesis receptor kinase 4 [EC:2.7.10.1 2.7.11.1];K13416|5|1e-09|59.7|rcu:RCOM_1534760|brassinosteroid insensitive 1-associated receptor kinase 1 [EC:2.7.10.1 2.7.11.1]	GO:0031224//intrinsic to membrane;GO:0031410//cytoplasmic vesicle	GO:0004672//protein kinase activity;GO:0004871//signal transducer activity;GO:0016628//oxidoreductase activity, acting on the CH-CH group of donors, NAD or NADP as acceptor;GO:0032559	GO:0007167//enzyme linked receptor protein signaling pathway;GO:0006464//cellular protein modification process	hypothetical protein
CL8109.Contig1_CKA	597	58	1	22.5564	0.393848	-5.83976	Down	1.52486e-16	3.02094e-15	size 597 gap 0 0%	-	GO:0016020//membrane	GO:0015197//peptide transporter activity;GO:0015603	GO:0022414//reproductive process;GO:0006810//transport;GO:0009791//post-embryonic development;GO:0010038//response to metal ion	hypothetical protein
Unigene18254_CKA	383	86	34	52.1335	20.8729	-1.32058	Down	2.20766e-06	1.70311e-05	size 383 gap 0 0%	K00924|1|5e-24|107|aly:ARALYDRAFT_476729|[EC:2.7.1.-];K13418|5|1e-07|52.8|rcu:RCOM_0186340|somatic embryogenesis receptor kinase 1 [EC:2.7.10.1 2.7.11.1]	GO:0009536//plastid;GO:0031224//intrinsic to membrane	GO:0004871//signal transducer activity;GO:0005102//receptor binding;GO:0016491//oxidoreductase activity;GO:0016160//amylase activity;GO:0004674//protein serine/threonine kinase activity;GO:0032559	GO:0003006//developmental process involved in reproduction;GO:0007167//enzyme linked receptor protein signaling pathway;GO:0005982//starch metabolic process;GO:0009933//meristem structural organization;GO:0006464//cellular protein modification process;GO:0006950//response to stress;GO:0010073//meristem maintenance	hypothetical protein
CL9755.Contig1_CKA	1907	536	133	65.2576	16.3985	-1.99258	Down	2.66962e-57	2.08005e-55	size 1907 gap 0 0%	K13418|1|7e-60|230|aly:ARALYDRAFT_895025|somatic embryogenesis receptor kinase 1 [EC:2.7.10.1 2.7.11.1]	GO:0031224//intrinsic to membrane	GO:0004871//signal transducer activity;GO:0004672//protein kinase activity;GO:0016628//oxidoreductase activity, acting on the CH-CH group of donors, NAD or NADP as acceptor;GO:0032559	GO:0006464//cellular protein modification process;GO:0007167//enzyme linked receptor protein signaling pathway	hypothetical protein
CL4339.Contig1_CKA	940	39	4	9.63283	1.00054	-3.26718	Down	2.14138e-08	2.16321e-07	size 940 gap 0 0%	K11596|1|6e-08|56.6|ath:AT2G27880|argonaute;K11593|4|4e-06|50.4|ppp:PHYPADRAFT_158832|eukaryotic translation initiation factor 2C	-	GO:0005488//binding	GO:0035195//gene silencing by miRNA;GO:0050793//regulation of developmental process;GO:0030422//production of siRNA involved in RNA interference;GO:0009791//post-embryonic development	hypothetical protein
CL6335.Contig2_CKA	1262	102	41	18.7654	7.63884	-1.29665	Down	3.63936e-07	3.13009e-06	size 1262 gap 0 0%	K14664|1|2e-170|596|aly:ARALYDRAFT_495757|IAA-amino acid hydrolase [EC:3.5.1.-]	GO:0043231//intracellular membrane-bounded organelle;GO:0016020//membrane	GO:0010178//IAA-amino acid conjugate hydrolase activity;GO:0070011	GO:0042445//hormone metabolic process;GO:0006950//response to stress	IAA-amino acid hydrolase 2
gi|166143236|gb|FD575452.1|FD575452	573	46	117	18.6389	48.0103	1.36503	Up	1.10399e-08	1.1499e-07	RS2FT16JQ RS2(RS) Raphanus sativus cDNA 3', mRNA sequence	K14484|1|1e-24|110|ath:AT3G23050|auxin-responsive protein IAA	GO:0043231//intracellular membrane-bounded organelle	GO:0001071//nucleic acid binding transcription factor activity;GO:0005515//protein binding	GO:0009755//hormone-mediated signaling pathway	indole-3-acetic acid inducible 16
gnl|UG|Rsa#S41975770	832	20	78	5.58115	22.0432	1.9817	Up	1.22748e-09	1.40705e-08	RS1AK51TF RS1(AR) Raphanus sativus var. oleiformis cDNA 5', mRNA sequence /clone_end=5' /gb=EW714715 /gi=156154569 /ug=Rsa.918 /len=832	K14484|1|6e-70|262|ath:AT1G04240|auxin-responsive protein IAA	GO:0043231//intracellular membrane-bounded organelle	GO:0003676//nucleic acid binding;GO:0001071//nucleic acid binding transcription factor activity;GO:0005515//protein binding	GO:0009725//response to hormone stimulus;GO:0050794//regulation of cellular process;GO:0006412//translation	indole-3-acetic acid inducible 4
gi|167440572|gb|FD945254.1|FD945254	778	78	272	23.2773	82.2039	1.82029	Up	5.00928e-27	1.7089e-25	RS2HC57JQ RS2(RS) Raphanus sativus cDNA 3', mRNA sequence	K14484|1|5e-56|215|ath:AT1G04240|auxin-responsive protein IAA	GO:0043231//intracellular membrane-bounded organelle	GO:0003676//nucleic acid binding;GO:0001071//nucleic acid binding transcription factor activity;GO:0005515//protein binding	GO:0009755//hormone-mediated signaling pathway;GO:0006412//translation	indole-3-acetic acid inducible 4
CL1161.Contig1_CKA	1229	19	53	3.58937	10.1397	1.49822	Up	4.02808e-05	0.000250565	size 1229 gap 0 0%	K14484|1|3e-35|147|ath:AT1G04550|auxin-responsive protein IAA	-	-	GO:0009725//response to hormone stimulus;GO:0009743//response to carbohydrate stimulus	indoleacetic acid-induced protein 10
Unigene24897_CKA	761	46	119	14.0343	36.7676	1.38948	Up	5.1773e-09	5.5884e-08	size 761 gap 0 0%	K14484|1|2e-07|54.7|aly:ARALYDRAFT_319024|auxin-responsive protein IAA	GO:0043231//intracellular membrane-bounded organelle	GO:0001071//nucleic acid binding transcription factor activity;GO:0005515//protein binding	GO:0009755//hormone-mediated signaling pathway	indoleacetic acid-induced protein 16
CL7528.Contig1_CKA	1656	0	15	0.01	2.12978	7.73456	Up	2.75754e-05	0.000176817	size 1656 gap 0 0%	-	GO:0009536//plastid	GO:0046914//transition metal ion binding	GO:0009725//response to hormone stimulus;GO:0006950//response to stress;GO:0044267//cellular protein metabolic process	jasmonate inducible protein
CL10262.Contig1_CKA	1262	1284	340	236.223	63.3465	-1.89881	Down	1.6595e-126	3.26307e-124	size 1262 gap 0 0%	K09422|1|9e-135|478|ath:AT5G67300|myb proto-oncogene protein, plant	GO:0043231//intracellular membrane-bounded organelle	GO:0003676//nucleic acid binding;GO:0001071//nucleic acid binding transcription factor activity	GO:0010038//response to metal ion;GO:0009725//response to hormone stimulus;GO:0009743//response to carbohydrate stimulus;GO:0006970//response to osmotic stress;GO:0006351//transcription, DNA-dependent;GO:0048528//post-embryonic root development	K8K14_2
Unigene1813_CKA	1482	226	776	35.406	123.117	1.79796	Up	7.80798e-73	8.2619e-71	size 1482 gap 0 0%	K04733|1|1e-78|291|smo:SELMODRAFT_159261|interleukin-1 receptor-associated kinase 4 [EC:2.7.11.1];K13430|4|4e-69|260|rcu:RCOM_1078760|serine/threonine-protein kinase PBS1 [EC:2.7.11.1];K13418|5|5e-69|260|aly:ARALYDRAFT_895025|somatic embryogenesis receptor kinase 1 [EC:2.7.10.1 2.7.11.1]	GO:0016020//membrane	GO:0004871//signal transducer activity;GO:0004674//protein serine/threonine kinase activity;GO:0032559	GO:0006464//cellular protein modification process	kinase family protein
Unigene12213_CKA	849	41	8	11.2123	2.21557	-2.33933	Down	1.44475e-06	1.14371e-05	size 849 gap 0 0%	K13416|1|7e-10|62.8|ath:AT4G33430|brassinosteroid insensitive 1-associated receptor kinase 1 [EC:2.7.10.1 2.7.11.1];K13418|2|1e-09|62.0|aly:ARALYDRAFT_895025|somatic embryogenesis receptor kinase 1 [EC:2.7.10.1 2.7.11.1]	GO:0016020//membrane	GO:0004672//protein kinase activity;GO:0032559	GO:0006464//cellular protein modification process	kinase family protein
CL6640.Contig2_CKA	1961	136	67	16.1019	8.03342	-1.00315	Down	1.68818e-06	1.32403e-05	size 1961 gap 0 0%	K14500|1|0.0|877|aly:ARALYDRAFT_490499|BR-signaling kinase [EC:2.7.11.1]	GO:0016020//membrane	GO:0004871//signal transducer activity;GO:0004672//protein kinase activity;GO:0032559	GO:0006464//cellular protein modification process;GO:0043401//steroid hormone mediated signaling pathway	kinase family protein
CL13732.Contig1_CKA	894	38	97	9.86877	25.5116	1.37021	Up	1.85014e-07	1.65925e-06	size 894 gap 0 0%	-	GO:0016020//membrane	-	-	late embryogenesis abundant hydroxyproline-rich glycoprotein
Unigene8436_CKA	618	108	253	40.5744	96.2576	1.24633	Up	4.29216e-15	7.79235e-14	size 618 gap 0 0%	-	-	-	-	late embryogenesis abundant hydroxyproline-rich glycoprotein
CL6021.Contig1_CKA	581	197	44	78.724	17.8065	-2.1444	Down	4.31348e-24	1.28616e-22	size 581 gap 0 0%	-	GO:0016020//membrane	-	-	late embryogenesis abundant hydroxyproline-rich glycoprotein
CL6021.Contig2_CKA	615	50	2	18.8761	0.764642	-4.62563	Down	4.3306e-13	6.80363e-12	size 615 gap 0 0%	-	GO:0016020//membrane	-	-	late embryogenesis abundant hydroxyproline-rich glycoprotein
gnl|UG|Rsa#S42026394	721	0	25	0.01	8.15282	9.67116	Up	2.52758e-08	2.52728e-07	RS1DO87JQ RS1(AR) Raphanus sativus var. oleiformis cDNA 3', mRNA sequence /clone_end=3' /gb=EY927571 /gi=161555752 /ug=Rsa.16476 /len=721	-	GO:0016020//membrane	-	GO:0009414//response to water deprivation;GO:0003006//developmental process involved in reproduction	Late embryogenesis abundant protein
Unigene24748_CKA	1250	156	315	28.9755	59.2521	1.03203	Up	5.25528e-14	8.88222e-13	size 1250 gap 0 0%	K13416|1|1e-63|241|rcu:RCOM_1534760|brassinosteroid insensitive 1-associated receptor kinase 1 [EC:2.7.10.1 2.7.11.1];K13418|4|3e-61|234|vvi:100247683|somatic embryogenesis receptor kinase 1 [EC:2.7.10.1 2.7.11.1]	GO:0016020//membrane	GO:0030246//carbohydrate binding;GO:0004672//protein kinase activity;GO:0032559	GO:0006464//cellular protein modification process	lectin protein kinase family protein
Unigene5637_CKA	835	362	22	100.656	6.19497	-4.02219	Down	8.46628e-80	9.92582e-78	size 835 gap 0 0%	K13420|1|4e-33|139|aly:ARALYDRAFT_356368|LRR receptor-like serine/threonine-protein kinase FLS2 [EC:2.7.11.1]	GO:0005576//extracellular region;GO:0030312//external encapsulating structure;GO:0009536//plastid	GO:0016491//oxidoreductase activity	GO:0009987//cellular process;GO:0008152//metabolic process;GO:0023052//signaling	leucine rich repeat protein, putative
Unigene22714_CKA	630	220	54	81.0773	20.1538	-2.00825	Down	1.07969e-24	3.30619e-23	size 630 gap 0 0%	K13416|1|2e-16|84.0|aly:ARALYDRAFT_491347|brassinosteroid insensitive 1-associated receptor kinase 1 [EC:2.7.10.1 2.7.11.1];K13418|4|4e-16|82.8|vvi:100247683|somatic embryogenesis receptor kinase 1 [EC:2.7.10.1 2.7.11.1]	GO:0031224//intrinsic to membrane	GO:0004702//receptor signaling protein serine/threonine kinase activity;GO:0032559	GO:0006464//cellular protein modification process	leucine-rich repeat family protein
gi|167448924|gb|FD956333.1|FD956333	759	56	14	17.1302	4.337	-1.98178	Down	3.50616e-07	3.0249e-06	RS3GJ68TF RS3(RT) Raphanus sativus cDNA 5', mRNA sequence	K13418|1|7e-32|135|pop:POPTR_913861|somatic embryogenesis receptor kinase 1 [EC:2.7.10.1 2.7.11.1]	GO:0031224//intrinsic to membrane	GO:0004871//signal transducer activity;GO:0004674//protein serine/threonine kinase activity;GO:0032559	GO:0006464//cellular protein modification process	leucine-rich repeat family protein
Unigene32905_CKA	306	112	441	84.9794	338.86	1.9955	Up	3.05452e-48	1.96338e-46	size 306 gap 0 0%	K00924|1|1e-09|59.7|aly:ARALYDRAFT_475717|[EC:2.7.1.-];K13420|4|3e-08|55.1|sbi:SORBI_06g028760|LRR receptor-like serine/threonine-protein kinase FLS2 [EC:2.7.11.1]	GO:0005618//cell wall	GO:0004857//enzyme inhibitor activity;GO:0005515//protein binding	GO:0023052//signaling	leucine-rich repeat protein FLR1
CL10661.Contig1_CKA	2006	156	57	18.0555	6.68109	-1.43429	Down	1.00984e-11	1.42433e-10	size 2006 gap 0 0%	K13418|1|7e-156|549|pop:POPTR_913861|somatic embryogenesis receptor kinase 1 [EC:2.7.10.1 2.7.11.1]	GO:0031224//intrinsic to membrane	GO:0004871//signal transducer activity;GO:0004713//protein tyrosine kinase activity;GO:0032559	GO:0006464//cellular protein modification process	leucine-rich repeat receptor-like kinase (mitochondrion)
gi|166146720|gb|FD578764.1|FD578764	702	48	8	15.8753	2.67951	-2.56674	Down	3.52396e-08	3.46594e-07	RS3F535TF RS3(RT) Raphanus sativus cDNA 5', mRNA sequence	K13418|1|1e-17|87.8|vvi:100247683|somatic embryogenesis receptor kinase 1 [EC:2.7.10.1 2.7.11.1];K13416|2|2e-17|87.4|rcu:RCOM_1534760|brassinosteroid insensitive 1-associated receptor kinase 1 [EC:2.7.10.1 2.7.11.1]	-	GO:0016628//oxidoreductase activity, acting on the CH-CH group of donors, NAD or NADP as acceptor;GO:0016772//transferase activity, transferring phosphorus-containing groups	GO:0023052//signaling;GO:0006796//phosphate-containing compound metabolic process	leucine-rich repeat-containing protein
CL2438.Contig1_CKA	1921	751	369	90.7673	45.165	-1.00697	Down	1.11369e-29	4.21699e-28	size 1921 gap 0 0%	K12662|1|2e-24|112|vvi:100243602|U4/U6 small nuclear ribonucleoprotein PRP4	-	GO:0046983//protein dimerization activity	GO:0009791//post-embryonic development;GO:0006355//regulation of transcription, DNA-dependent	LEUNIG
gi|166141388|gb|FD574114.1|FD574114	690	320	89	107.676	30.328	-1.82797	Down	3.08854e-31	1.23502e-29	RS2F958JQ RS2(RS) Raphanus sativus cDNA 3', mRNA sequence	K14963|1|1e-12|71.6|cre:CHLREDRAFT_16794|COMPASS component SWD3;K04508|2|9e-12|68.6|ota:Ot11g00870|transducin (beta)-like 1;K14555|3|7e-11|65.5|vvi:100252767|U3 small nucleolar RNA-associated protein 13	-	GO:0046983//protein dimerization activity	GO:0009791//post-embryonic development;GO:0006355//regulation of transcription, DNA-dependent	LEUNIG
Unigene28053_CKA	213	73	17	79.572	18.766	-2.08414	Down	1.71356e-09	1.938e-08	size 213 gap 0 0%	K13420|1|7e-06|47.0|sbi:SORBI_06g028760|LRR receptor-like serine/threonine-protein kinase FLS2 [EC:2.7.11.1]	GO:0043231//intracellular membrane-bounded organelle	GO:0004672//protein kinase activity	GO:0006952//defense response;GO:0009886//post-embryonic morphogenesis;GO:0016049//cell growth;GO:0009943//adaxial/abaxial axis specification;GO:0009887//organ morphogenesis;GO:0007155//cell adhesion;GO:0006833//water transport;GO:0050794//regulation of cellular process;GO:0008152//metabolic process;GO:0003006//developmental process involved in reproduction	LRR receptor-like serine/threonine-protein kinase ERECTA
Unigene33704_CKA	286	95	20	77.1213	16.4425	-2.2297	Down	6.8725e-13	1.05938e-11	size 286 gap 0 0%	K13416|1|5e-17|84.0|rcu:RCOM_1534760|brassinosteroid insensitive 1-associated receptor kinase 1 [EC:2.7.10.1 2.7.11.1];K13420|4|2e-16|82.0|vvi:100253808|LRR receptor-like serine/threonine-protein kinase FLS2 [EC:2.7.11.1]	GO:0043231//intracellular membrane-bounded organelle	GO:0004672//protein kinase activity	GO:0006952//defense response;GO:0009886//post-embryonic morphogenesis;GO:0016049//cell growth;GO:0009943//adaxial/abaxial axis specification;GO:0009887//organ morphogenesis;GO:0007155//cell adhesion;GO:0006833//water transport;GO:0050794//regulation of cellular process;GO:0003006//developmental process involved in reproduction	LRR receptor-like serine/threonine-protein kinase ERECTA
gi|167439183|gb|FD945407.1|FD945407	789	23	61	6.76812	18.1784	1.4254	Up	2.14844e-05	0.000140245	RS2HE53JQ RS2(RS) Raphanus sativus cDNA 3', mRNA sequence	K13420|1|7e-24|108|aly:ARALYDRAFT_356368|LRR receptor-like serine/threonine-protein kinase FLS2 [EC:2.7.11.1]	GO:0043231//intracellular membrane-bounded organelle	-	-	LRR-like disease resistance protein
CL2519.Contig1_CKA	1261	532	1061	97.952	197.835	1.01415	Up	2.81596e-42	1.55921e-40	size 1261 gap 0 0%	K13420|1|2e-33|141|vvi:100253808|LRR receptor-like serine/threonine-protein kinase FLS2 [EC:2.7.11.1]	GO:0043231//intracellular membrane-bounded organelle	GO:0016628//oxidoreductase activity, acting on the CH-CH group of donors, NAD or NADP as acceptor;GO:0016772//transferase activity, transferring phosphorus-containing groups	GO:0006796//phosphate-containing compound metabolic process	LRR-like disease resistance protein
CL7233.Contig2_CKA	1259	286	61	52.7421	11.3922	-2.21091	Down	1.46411e-35	6.70242e-34	size 1259 gap 0 0%	K13413|1|2e-69|261|vvi:100258699|mitogen-activated protein kinase kinase 4/5, plant [EC:2.7.12.2]	-	GO:0004712//protein serine/threonine/tyrosine kinase activity;GO:0032559;GO:0019887//protein kinase regulator activity	GO:0006355//regulation of transcription, DNA-dependent;GO:0002239//response to oomycetes;GO:0009692;GO:0009700//indole phytoalexin biosynthetic process;GO:0006970//response to osmotic stress;GO:0001932//regulation of protein phosphorylation;GO:0060918//auxin transport;GO:0000160//two-component signal transduction system (phosphorelay);GO:0009627//systemic acquired resistance	MAP kinase kinase 9
gi|332786885|gb|FY442023.1|FY442023	824	195	48	54.9445	13.6967	-2.00414	Down	5.29522e-22	1.43731e-20	FY442023 Raphanus sativus GSK3-1 root Raphanus sativus cDNA clone RSCR07K04, mRNA sequence	K09338|1|1e-44|177|ath:AT4G04890|homeobox-leucine zipper protein	GO:0043231//intracellular membrane-bounded organelle;GO:0043234//protein complex	GO:0001071//nucleic acid binding transcription factor activity;GO:0003677//DNA binding;GO:0005515//protein binding	GO:0044267//cellular protein metabolic process;GO:0008544//epidermis development;GO:0006351//transcription, DNA-dependent;GO:0009793//embryo development ending in seed dormancy	meristem L1 layer homeobox protein
Unigene2927_CKA	222	16	0	16.7334	0.01	-10.7085	Down	1.69827e-05	0.000113151	size 222 gap 0 0%	-	GO:0016020//membrane	GO:0015197//peptide transporter activity;GO:0015603	GO:0022414//reproductive process;GO:0006810//transport;GO:0009791//post-embryonic development;GO:0010038//response to metal ion	metal-nicotianamine transporter YSL1
CL13278.Contig3_CKA	2174	273	70	29.1555	7.5708	-1.94525	Down	4.31208e-29	1.59174e-27	size 2174 gap 0 0%	K00924|1|7e-110|396|ath:AT2G01450|[EC:2.7.1.-];K04371|4|9e-40|163|ppp:PHYPADRAFT_193902|extracellular signal-regulated kinase 1/2 [EC:2.7.11.24]	GO:0043231//intracellular membrane-bounded organelle;GO:0044444//cytoplasmic part	GO:0004702//receptor signaling protein serine/threonine kinase activity;GO:0032559	GO:0006464//cellular protein modification process;GO:0009755//hormone-mediated signaling pathway	mitogen-activated protein kinase 17
CL9820.Contig1_CKA	1963	497	163	58.7832	19.5241	-1.59015	Down	2.03916e-39	1.04028e-37	size 1963 gap 0 0%	K04371|1|0.0|502|aly:ARALYDRAFT_484948|extracellular signal-regulated kinase 1/2 [EC:2.7.11.24]	-	GO:0004702//receptor signaling protein serine/threonine kinase activity;GO:0032559	GO:0010374//stomatal complex development;GO:0010375//stomatal complex patterning;GO:0003006//developmental process involved in reproduction;GO:0051707//response to other organism;GO:0000161//MAPK cascade involved in osmosensory signaling pathway;GO:0009755//hormone-mediated signaling pathway;GO:0009700//indole phytoalexin biosynthetic process;GO:0006464//cellular protein modification process;GO:0…	mitogen-activated protein kinase 3
gnl|UG|Rsa#S42569045	687	64	25	21.6292	8.55631	-1.33792	Down	3.83936e-05	0.000239661	RS1EQ59JQ RS1(AR) Raphanus sativus var. oleiformis cDNA 3', mRNA sequence /clone_end=3' /gb=FD565759 /gi=166135178 /ug=Rsa.23111 /len=687	K04733|1|9e-10|43.1|smo:SELMODRAFT_159261|interleukin-1 receptor-associated kinase 4 [EC:2.7.11.1];K13418|3|1e-07|41.2|pop:POPTR_913861|somatic embryogenesis receptor kinase 1 [EC:2.7.10.1 2.7.11.1]	-	GO:0004672//protein kinase activity;GO:0032559	GO:0006464//cellular protein modification process	MMM17_12
gi|156173398|gb|EW733544.1|EW733544	673	20	2	6.89973	0.698744	-3.3037	Down	7.4514e-05	0.000441619	RS3AR70TF RS3(RT) Raphanus sativus cDNA 5', mRNA sequence	K09422|1|5e-68|139|aly:ARALYDRAFT_496240|myb proto-oncogene protein, plant	GO:0043231//intracellular membrane-bounded organelle	GO:0016772//transferase activity, transferring phosphorus-containing groups;GO:0001071//nucleic acid binding transcription factor activity;GO:0003676//nucleic acid binding	GO:0006351//transcription, DNA-dependent;GO:0006568//tryptophan metabolic process;GO:0032989;GO:0006970//response to osmotic stress;GO:0010038//response to metal ion;GO:0019761//glucosinolate biosynthetic process;GO:0052482;GO:0009725//response to hormone stimulus;GO:0009267//cellular response to starvation	MYB domain protein 34-2
CL12319.Contig3_CKA	1169	131	36	26.018	7.24088	-1.84527	Down	8.13394e-14	1.35054e-12	size 1169 gap 0 0%	-	-	GO:0005488//binding;GO:0001071//nucleic acid binding transcription factor activity	GO:0010038//response to metal ion;GO:0009725//response to hormone stimulus;GO:0006970//response to osmotic stress;GO:0006351//transcription, DNA-dependent	myb family transcription factor
CL1443.Contig4_CKA	1161	22	3	4.39954	0.607564	-2.85624	Down	9.99342e-05	0.000577475	size 1161 gap 0 0%	-	GO:0043231//intracellular membrane-bounded organelle	-	GO:0010038//response to metal ion;GO:0009725//response to hormone stimulus;GO:0048511//rhythmic process;GO:0006970//response to osmotic stress	myb family transcription factor
Unigene23822_CKA	735	58	7	18.3214	2.23931	-3.0324	Down	3.31118e-11	4.45991e-10	size 735 gap 0 0%	-	-	GO:0005488//binding	GO:0010038//response to metal ion;GO:0009725//response to hormone stimulus;GO:0006970//response to osmotic stress;GO:0006351//transcription, DNA-dependent	myb family transcription factor
Unigene6011_CKA	276	19	2	15.9831	1.70382	-3.2297	Down	0.000135803	0.000762514	size 276 gap 0 0%	-	GO:0043231//intracellular membrane-bounded organelle	GO:0003676//nucleic acid binding;GO:0016614//oxidoreductase activity, acting on CH-OH group of donors;GO:0001071//nucleic acid binding transcription factor activity	GO:0010038//response to metal ion;GO:0009725//response to hormone stimulus;GO:0006970//response to osmotic stress;GO:0006351//transcription, DNA-dependent	myb family transcription factor
CL1576.Contig2_CKA	999	32	2	7.43706	0.470725	-3.98178	Down	4.46752e-08	4.34689e-07	size 999 gap 0 0%	-	-	GO:0003676//nucleic acid binding;GO:0001071//nucleic acid binding transcription factor activity	GO:0009851//auxin biosynthetic process;GO:0048511//rhythmic process;GO:0009755//hormone-mediated signaling pathway;GO:0006351//transcription, DNA-dependent	myb family transcription factor
CL10723.Contig1_CKA	1371	8	648	1.35478	111.132	6.35807	Up	4.80862e-182	1.5395e-179	size 1371 gap 0 0%	K09422|1|3e-159|560|ath:AT1G09540|myb proto-oncogene protein, plant	GO:0043231//intracellular membrane-bounded organelle	GO:0003676//nucleic acid binding;GO:0001071//nucleic acid binding transcription factor activity	GO:0010118//stomatal movement;GO:0009725//response to hormone stimulus;GO:0006351//transcription, DNA-dependent;GO:0003006//developmental process involved in reproduction	myb proto-oncogene protein
gi|158943911|gb|EX906557.1|EX906557	611	32	1	12.1598	0.384824	-4.98178	Down	4.98564e-09	5.38967e-08	RS3BI23JQ RS3(RT) Raphanus sativus cDNA 3', mRNA sequence	K09422|1|7e-52|201|aly:ARALYDRAFT_894284|myb proto-oncogene protein, plant	GO:0016021//integral to membrane	GO:0005488//binding;GO:0001071//nucleic acid binding transcription factor activity;GO:0016791//phosphatase activity	GO:0009725//response to hormone stimulus;GO:0009718//anthocyanin-containing compound biosynthetic process;GO:0006801//superoxide metabolic process;GO:0006970//response to osmotic stress;GO:0006351//transcription, DNA-dependent;GO:0010182//sugar mediated signaling pathway	MYB2
Unigene15271_CKA	446	135	33	70.2774	17.3973	-2.0142	Down	9.03926e-16	1.70812e-14	size 446 gap 0 0%	K09422|1|6e-26|114|ath:AT5G67300|myb proto-oncogene protein, plant	GO:0043231//intracellular membrane-bounded organelle	GO:0005488//binding;GO:0001071//nucleic acid binding transcription factor activity	GO:0010038//response to metal ion;GO:0009725//response to hormone stimulus;GO:0009743//response to carbohydrate stimulus;GO:0006970//response to osmotic stress;GO:0006351//transcription, DNA-dependent;GO:0048528//post-embryonic root development	MYB-related protein
Unigene20875_CKA	762	16	0	4.87508	0.01	-8.92928	Down	1.69827e-05	0.000113378	size 762 gap 0 0%	-	GO:0031090//organelle membrane;GO:0005635//nuclear envelope	-	GO:0009887//organ morphogenesis;GO:0009755//hormone-mediated signaling pathway	NAC domain-containing protein 1
Unigene986_CKA	1568	1	30	0.148071	4.49861	4.92512	Up	1.27013e-08	1.31391e-07	size 1568 gap 0 0%	-	GO:0031090//organelle membrane;GO:0005635//nuclear envelope	GO:0001071//nucleic acid binding transcription factor activity	GO:0009887//organ morphogenesis;GO:0009755//hormone-mediated signaling pathway	NAC domain-containing protein 69
Unigene27378_CKA	793	35	8	10.2474	2.37203	-2.11106	Down	3.04424e-05	0.000193634	size 793 gap 0 0%	K02326|1|9e-24|108|smo:SELMODRAFT_115079|DNA polymerase epsilon subunit 3 [EC:2.7.7.7];K08065|3|2e-07|54.7|smo:SELMODRAFT_450037|nuclear transcription Y subunit beta	GO:0043231//intracellular membrane-bounded organelle	GO:0003677//DNA binding;GO:0001071//nucleic acid binding transcription factor activity	GO:0006351//transcription, DNA-dependent	nuclear factor Y, subunit B11
gi|167443352|gb|FD949915.1|FD949915	652	130	280	46.2927	100.975	1.12514	Up	2.73216e-14	4.6924e-13	RS2HF70TF RS2(RS) Raphanus sativus cDNA 5', mRNA sequence	K09264|1|2e-37|153|vvi:100232867|MADS-box transcription factor, plant	GO:0043231//intracellular membrane-bounded organelle	GO:0001071//nucleic acid binding transcription factor activity;GO:0003677//DNA binding;GO:0005515//protein binding	GO:0045165//cell fate commitment;GO:0009791//post-embryonic development;GO:0006351//transcription, DNA-dependent;GO:0003006//developmental process involved in reproduction	Os06g0162800
gi|156165828|gb|EW725974.1|EW725974	650	67	29	23.932	10.4903	-1.18988	Down	0.000120266	0.000684978	RS2B915TF RS2(RS) Raphanus sativus cDNA 5', mRNA sequence	K05658|1|3e-108|389|aly:ARALYDRAFT_484657|ATP-binding cassette, subfamily B (MDR/TAP), member 1	GO:0031224//intrinsic to membrane	GO:0015562//efflux transmembrane transporter activity;GO:0032559;GO:0042626//ATPase activity, coupled to transmembrane movement of substances	GO:0009630//gravitropism;GO:0043479;GO:0009639//response to red or far red light;GO:0009734//auxin mediated signaling pathway;GO:0032535//regulation of cellular component size;GO:0009207;GO:0009926//auxin polar transport;GO:0048528//post-embryonic root development;GO:0048437//floral organ development	P-glycoprotein 19
Unigene23842_CKA	497	86	173	40.1753	81.8451	1.02659	Up	2.9029e-08	2.88121e-07	size 497 gap 0 0%	-	GO:0044464//cell part	GO:0016791//phosphatase activity	GO:0009725//response to hormone stimulus	phosphatidic acid phosphatase family protein
gi|161565248|gb|EY936900.1|EY936900	822	1	27	0.282452	7.72316	4.77311	Up	9.41422e-08	8.777e-07	RS2EG52JQ RS2(RS) Raphanus sativus cDNA 3', mRNA sequence	K05929|1|9e-108|387|rcu:RCOM_0161380|phosphoethanolamine N-methyltransferase [EC:2.1.1.103]	GO:0044424//intracellular part	GO:0008170//N-methyltransferase activity;GO:0016410//N-acyltransferase activity	GO:0048868//pollen tube development;GO:0006498//N-terminal protein lipidation;GO:0048229//gametophyte development;GO:0046470//phosphatidylcholine metabolic process;GO:0006730//one-carbon metabolic process;GO:0019695//choline metabolic process;GO:0009791//post-embryonic development;GO:0000904//cell morphogenesis involved in differentiation	Phosphoethanolamine N-methyltransferase 3
Unigene22013_CKA	822	48	11	13.5577	3.14647	-2.10731	Down	9.63308e-07	7.81792e-06	size 822 gap 0 0%	-	-	GO:0060089	GO:0009314//response to radiation;GO:0009791//post-embryonic development	Phototropic-responsive NPH3 family protein
CL11932.Contig2_CKA	1092	36	92	7.65415	19.8093	1.37186	Up	3.75292e-07	3.22498e-06	size 1092 gap 0 0%	K13947|1|5e-147|518|aly:ARALYDRAFT_476492|auxin efflux carrier family	GO:0031224//intrinsic to membrane;GO:0016323//basolateral plasma membrane;GO:0044424//intracellular part	GO:0005488//binding	GO:0060918//auxin transport;GO:0003002//regionalization;GO:0009965//leaf morphogenesis;GO:0009606//tropism;GO:0009639//response to red or far red light;GO:0009793//embryo development ending in seed dormancy	pin-formed 1
gi|167447031|gb|FD952145.1|FD952145	689	136	528	45.8286	180.185	1.97516	Up	1.12026e-56	8.60773e-55	RS3GI33JQ RS3(RT) Raphanus sativus cDNA 3', mRNA sequence	K13420|1|2e-18|90.9|osa:4337016|LRR receptor-like serine/threonine-protein kinase FLS2 [EC:2.7.11.1]	GO:0005618//cell wall	GO:0004857//enzyme inhibitor activity	GO:0023052//signaling	polygalacturonase inhibiting protein
gnl|UG|Rsa#S42049258	972	20	1	4.77728	0.241901	-4.3037	Down	1.24454e-05	8.49145e-05	Raphanus sativus polygalacturonase inhibiting protein (PGIP1) mRNA, complete cds /cds=p(1,972) /gb=EF392661 /gi=125663928 /ug=Rsa.3596 /len=972	K13420|1|4e-22|103|pop:POPTR_1075175|LRR receptor-like serine/threonine-protein kinase FLS2 [EC:2.7.11.1]	GO:0005618//cell wall	GO:0004857//enzyme inhibitor activity	GO:0023052//signaling	polygalacturonase inhibiting protein
CL2803.Contig8_CKA	1171	56	1	11.1032	0.200792	-5.78913	Down	5.8257e-16	1.11607e-14	size 1171 gap 0 0%	K13420|1|4e-25|114|ath:AT5G46330|LRR receptor-like serine/threonine-protein kinase FLS2 [EC:2.7.11.1]	GO:0005618//cell wall	GO:0004857//enzyme inhibitor activity	GO:0023052//signaling	polygalacturonase inhibitor protein 11
Unigene17839_CKA	263	3	32	2.64839	28.6087	3.43326	Up	1.87645e-07	1.68194e-06	size 263 gap 0 0%	K00924|1|9e-08|53.1|osa:4341290|[EC:2.7.1.-];K13428|2|5e-06|47.4|ath:AT5G20480|LRR receptor-like serine/threonine-protein kinase EFR [EC:2.7.11.1]	GO:0005618//cell wall	GO:0004857//enzyme inhibitor activity	GO:0023052//signaling	polygalacturonase inhibitor protein 16
CL2803.Contig4_CKA	1252	7	34	1.29811	6.38525	2.29833	Up	1.26044e-05	8.5835e-05	size 1252 gap 0 0%	K13420|1|3e-21|101|ath:AT5G46330|LRR receptor-like serine/threonine-protein kinase FLS2 [EC:2.7.11.1]	GO:0005618//cell wall	GO:0004857//enzyme inhibitor activity	GO:0023052//signaling	polygalacturonase inhibitor protein 5
gi|156179025|gb|EW739171.1|EW739171	698	36	495	11.9747	166.745	3.79958	Up	9.01438e-106	1.48097e-103	RS3BC54JQ RS3(RT) Raphanus sativus cDNA 3', mRNA sequence	K13420|1|8e-16|82.0|pop:POPTR_1075175|LRR receptor-like serine/threonine-protein kinase FLS2 [EC:2.7.11.1]	GO:0005618//cell wall	GO:0004857//enzyme inhibitor activity	GO:0023052//signaling	polygalacturonase inhibitor protein 9
CL2803.Contig2_CKA	278	11	41	9.18681	34.6771	1.91635	Up	1.83868e-05	0.000121245	size 278 gap 0 0%	K00924|1|9e-09|56.6|aly:ARALYDRAFT_476729|[EC:2.7.1.-];K13420|5|4e-08|54.3|rcu:RCOM_0633880|LRR receptor-like serine/threonine-protein kinase FLS2 [EC:2.7.11.1]	-	-	-	polygalacturonase inhibitor protein 9
CL1667.Contig1_CKA	1296	7883	15909	1412.22	2886.3	1.03125	Up	0	0	size 1296 gap 0 0%	K13420|1|4e-30|130|ath:AT5G46330|LRR receptor-like serine/threonine-protein kinase FLS2 [EC:2.7.11.1]	GO:0005618//cell wall	GO:0004857//enzyme inhibitor activity;GO:0005515//protein binding	GO:0023052//signaling	polygalacturonase inhibitory protein
CL6100.Contig1_CKA	602	9	214	3.47107	83.5835	4.58977	Up	6.96974e-53	4.95864e-51	size 602 gap 0 0%	K05929|1|4e-97|351|rcu:RCOM_0161380|phosphoethanolamine N-methyltransferase [EC:2.1.1.103]	GO:0044424//intracellular part	GO:0008170//N-methyltransferase activity;GO:0016410//N-acyltransferase activity	GO:0048868//pollen tube development;GO:0006498//N-terminal protein lipidation;GO:0048229//gametophyte development;GO:0046470//phosphatidylcholine metabolic process;GO:0006730//one-carbon metabolic process;GO:0019695//choline metabolic process;GO:0009791//post-embryonic development;GO:0000904//cell morphogenesis involved in differentiation	predicted protein
Unigene23021_CKA	770	139	420	41.9123	128.251	1.61353	Up	9.77872e-35	4.39198e-33	size 770 gap 0 0%	K13420|1|2e-32|137|vvi:100253808|LRR receptor-like serine/threonine-protein kinase FLS2 [EC:2.7.11.1]	GO:0016020//membrane	GO:0005488//binding;GO:0004872//receptor activity;GO:0003824//catalytic activity	GO:0006952//defense response;GO:0009719	predicted protein
CL10872.Contig1_CKA	560	103	256	42.7038	107.487	1.33172	Up	9.5739e-17	1.92186e-15	size 560 gap 0 0%	K13418|1|6e-15|78.6|aly:ARALYDRAFT_895025|somatic embryogenesis receptor kinase 1 [EC:2.7.10.1 2.7.11.1]	GO:0016020//membrane	GO:0005488//binding;GO:0004872//receptor activity;GO:0016301//kinase activity	GO:0006952//defense response;GO:0009719	predicted protein
Unigene1950_CKA	1627	176	82	25.1155	11.8503	-1.08365	Down	6.40918e-09	6.86027e-08	size 1627 gap 0 0%	K13418|1|1e-118|425|aly:ARALYDRAFT_895025|somatic embryogenesis receptor kinase 1 [EC:2.7.10.1 2.7.11.1]	GO:0031224//intrinsic to membrane	GO:0016491//oxidoreductase activity;GO:0004672//protein kinase activity;GO:0032559	GO:0006464//cellular protein modification process	predicted protein
CL5481.Contig1_CKA	871	68	18	18.1262	4.85912	-1.89931	Down	4.59514e-08	4.46237e-07	size 871 gap 0 0%	K13415|1|5e-21|99.8|pop:POPTR_650846|protein brassinosteroid insensitive 1 [EC:2.7.10.1 2.7.11.1];K13418|2|7e-21|99.4|vvi:100247683|somatic embryogenesis receptor kinase 1 [EC:2.7.10.1 2.7.11.1];K13417|3|9e-21|99.0|aly:ARALYDRAFT_899604|somatic embryogenesis receptor kinase 4 [EC:2.7.10.1 2.7.11.1]	GO:0031224//intrinsic to membrane	GO:0004672//protein kinase activity;GO:0032559	GO:0006464//cellular protein modification process;GO:0007167//enzyme linked receptor protein signaling pathway	predicted protein
CL14582.Contig1_CKA	1146	120	13	24.3116	2.66724	-3.18823	Down	8.02066e-23	2.27088e-21	size 1146 gap 0 0%	K04733|1|2e-65|248|smo:SELMODRAFT_159261|interleukin-1 receptor-associated kinase 4 [EC:2.7.11.1];K13418|3|2e-64|244|vvi:100247683|somatic embryogenesis receptor kinase 1 [EC:2.7.10.1 2.7.11.1];K05658|4|3e-64|243|vvi:100262734|ATP-binding cassette, subfamily B (MDR/TAP), member 1	GO:0044464//cell part	GO:0004871//signal transducer activity;GO:0004672//protein kinase activity;GO:0032559	GO:0006464//cellular protein modification process;GO:0007167//enzyme linked receptor protein signaling pathway	Probable LRR receptor-like serine/threonine-protein kinase:Precursor
Unigene21980_CKA	840	183	69	50.5812	19.314	-1.38895	Down	6.15428e-13	9.53083e-12	size 840 gap 0 0%	K13420|1|5e-31|132|vvi:100253808|LRR receptor-like serine/threonine-protein kinase FLS2 [EC:2.7.11.1]	GO:0016020//membrane	GO:0003824//catalytic activity	-	Probable LRR receptor-like serine/threonine-protein kinase;Precursor
Unigene24280_CKA	1312	98	5	17.3424	0.896065	-4.27456	Down	1.725e-23	5.01767e-22	size 1312 gap 0 0%	K04733|1|3e-63|240|smo:SELMODRAFT_159261|interleukin-1 receptor-associated kinase 4 [EC:2.7.11.1];K13418|2|4e-61|233|vvi:100247683|somatic embryogenesis receptor kinase 1 [EC:2.7.10.1 2.7.11.1];K13416|4|2e-60|231|rcu:RCOM_1534760|brassinosteroid insensitive 1-associated receptor kinase 1 [EC:2.7.10.1 2.7.11.1]	GO:0044464//cell part	GO:0004672//protein kinase activity;GO:0032559	GO:0006464//cellular protein modification process	Probable receptor-like protein kinase
gnl|UG|Rsa#S42024677	827	6	34	1.68447	9.66666	2.52073	Up	4.0452e-06	3.00198e-05	RS1CZ32JQ RS1(AR) Raphanus sativus var. oleiformis cDNA 3', mRNA sequence /clone_end=3' /gb=EY925854 /gi=161553860 /ug=Rsa.16275 /len=827	K09264|1|4e-19|93.2|bdi:100822235|MADS-box transcription factor, plant	-	-	GO:0006351//transcription, DNA-dependent	protein agamous-like 18
CL2440.Contig3_CKA	1667	1115	2921	155.295	412.002	1.40764	Up	4.30314e-189	1.44239e-186	size 1667 gap 0 0%	K09580|1|0.0|847|aly:ARALYDRAFT_476916|protein disulfide-isomerase A1 [EC:5.3.4.1]	GO:0005618//cell wall;GO:0044432//endoplasmic reticulum part;GO:0000323//lytic vacuole;GO:0000322;GO:0009536//plastid;GO:0031090//organelle membrane	GO:0016862//intramolecular oxidoreductase activity, interconverting keto- and enol-groups;GO:0005488//binding;GO:0004576//oligosaccharyl transferase activity;GO:0015036//disulfide oxidoreductase activity	GO:0012501//programmed cell death;GO:0010038//response to metal ion;GO:0033554//cellular response to stress;GO:0019725//cellular homeostasis;GO:0018904;GO:0006970//response to osmotic stress;GO:0009791//post-embryonic development	protein disulfide isomerase
CL932.Contig1_CKA	1922	410	180	49.5276	22.0203	-1.1694	Down	3.93114e-21	1.0194e-19	size 1922 gap 0 0%	K13091|1|1e-13|77.0|olu:OSTLU_42846|RNA-binding protein 39;K11294|5|7e-12|70.9|ppp:PHYPADRAFT_70467|nucleolin	GO:0044464//cell part	GO:0003676//nucleic acid binding	GO:0003006//developmental process involved in reproduction;GO:0010467//gene expression	protein embryo defective 140
Unigene23634_CKA	753	116	48	35.7668	14.9882	-1.25479	Down	1.21734e-07	1.1203e-06	size 753 gap 0 0%	K13416|1|2e-10|64.3|ath:AT4G33430|brassinosteroid insensitive 1-associated receptor kinase 1 [EC:2.7.10.1 2.7.11.1];K13418|2|4e-10|63.2|aly:ARALYDRAFT_895025|somatic embryogenesis receptor kinase 1 [EC:2.7.10.1 2.7.11.1]	-	GO:0004672//protein kinase activity;GO:0032559	GO:0006464//cellular protein modification process	protein kinase-like protein
CL11471.Contig1_CKA	1619	55	19	7.88738	2.75937	-1.51521	Down	2.84574e-05	0.000181888	size 1619 gap 0 0%	K13416|1|4e-14|78.2|ath:AT4G33430|brassinosteroid insensitive 1-associated receptor kinase 1 [EC:2.7.10.1 2.7.11.1];K13418|3|1e-13|76.3|vvi:100247683|somatic embryogenesis receptor kinase 1 [EC:2.7.10.1 2.7.11.1]	GO:0016020//membrane	GO:0016301//kinase activity	-	protein kinase-like protein
CL12218.Contig1_CKA	1251	73	7	13.5482	1.31566	-3.36424	Down	4.83434e-15	8.72277e-14	size 1251 gap 0 0%	K13464|1|6e-78|289|ath:AT1G19180|jasmonate ZIM domain-containing protein	-	GO:0005488//binding	GO:0006952//defense response;GO:0009719;GO:0009791//post-embryonic development;GO:0007165//signal transduction;GO:0048229//gametophyte development	protein TIFY 10A
Unigene520_CKA	1571	28	4	4.13808	0.598669	-2.78913	Down	1.28125e-05	8.70033e-05	size 1571 gap 0 0%	K13420|1|5e-14|77.8|sbi:SORBI_06g028760|LRR receptor-like serine/threonine-protein kinase FLS2 [EC:2.7.11.1]	GO:0016020//membrane	-	-	PSR9
Unigene7954_CKA	412	2	300	1.12707	171.209	7.24704	Up	8.49934e-88	1.11123e-85	size 412 gap 0 0%	K14487|1|1e-41|166|ath:AT2G47750|auxin responsive GH3 gene family	GO:0009526//plastid envelope	GO:0016881//acid-amino acid ligase activity	GO:0048878//chemical homeostasis;GO:0009725//response to hormone stimulus	putative indole-3-acetic acid-amido synthetase
Unigene2613_CKA	281	54	167	44.6174	139.738	1.64704	Up	4.01664e-15	7.30011e-14	size 281 gap 0 0%	-	-	GO:0001071//nucleic acid binding transcription factor activity	GO:0048827//phyllome development;GO:0009791//post-embryonic development	RAV-like protein
CL5024.Contig1_CKA	2544	1363	461	124.393	42.6076	-1.54572	Down	7.04638e-101	1.10321e-98	size 2544 gap 0 0%	K00924|1|6e-47|187|ath:AT1G66150|[EC:2.7.1.-];K13420|5|2e-42|172|rcu:RCOM_0633880|LRR receptor-like serine/threonine-protein kinase FLS2 [EC:2.7.11.1]	GO:0031224//intrinsic to membrane	GO:0004672//protein kinase activity;GO:0032559	GO:0006464//cellular protein modification process;GO:0007167//enzyme linked receptor protein signaling pathway	receptor protein kinase-like protein
CL14135.Contig1_CKA	1303	99	31	17.6404	5.59397	-1.65694	Down	1.80048e-09	2.03309e-08	size 1303 gap 0 0%	K13420|1|1e-07|55.8|sbi:SORBI_06g028760|LRR receptor-like serine/threonine-protein kinase FLS2 [EC:2.7.11.1];K13428|3|1e-06|53.1|ath:AT5G20480|LRR receptor-like serine/threonine-protein kinase EFR [EC:2.7.11.1]	GO:0043231//intracellular membrane-bounded organelle;GO:0016020//membrane	GO:0004674//protein serine/threonine kinase activity	GO:0010056;GO:0032989;GO:0010057;GO:0003006//developmental process involved in reproduction	receptor-associated kinase isolog
Unigene7319_CKA	2708	465	1055	39.8677	91.6024	1.20017	Up	1.13999e-54	8.42241e-53	size 2708 gap 0 0%	K04733|1|3e-59|228|smo:SELMODRAFT_159261|interleukin-1 receptor-associated kinase 4 [EC:2.7.11.1];K13416|3|1e-56|220|ath:AT4G33430|brassinosteroid insensitive 1-associated receptor kinase 1 [EC:2.7.10.1 2.7.11.1];K13418|4|3e-56|218|aly:ARALYDRAFT_895025|somatic embryogenesis receptor kinase 1 [EC:2.7.10.1 2.7.11.1]	GO:0016020//membrane	GO:0030246//carbohydrate binding;GO:0004672//protein kinase activity;GO:0032559	GO:0006464//cellular protein modification process;GO:0008037//cell recognition	receptor-like protein kinase 4
CL10261.Contig2_CKA	1612	68	143	9.79402	20.8581	1.09063	Up	1.18161e-07	1.08843e-06	size 1612 gap 0 0%	K04733|1|1e-98|358|aly:ARALYDRAFT_916421|interleukin-1 receptor-associated kinase 4 [EC:2.7.11.1];K00924|3|7e-63|239|osa:4333525|[EC:2.7.1.-]	GO:0016020//membrane	GO:0004713//protein tyrosine kinase activity;GO:0032559	GO:0043401//steroid hormone mediated signaling pathway;GO:0001558//regulation of cell growth;GO:0000902//cell morphogenesis;GO:0007275//multicellular organismal development;GO:0006464//cellular protein modification process	receptor-like protein kinase HERK 1
Unigene3576_CKA	382	3	26	1.82337	16.0034	3.1337	Up	7.2302e-06	5.11843e-05	size 382 gap 0 0%	K13420|1|3e-07|51.6|pop:POPTR_1075175|LRR receptor-like serine/threonine-protein kinase FLS2 [EC:2.7.11.1];K13416|2|9e-07|50.1|aly:ARALYDRAFT_491347|brassinosteroid insensitive 1-associated receptor kinase 1 [EC:2.7.10.1 2.7.11.1]	GO:0031224//intrinsic to membrane;GO:0043231//intracellular membrane-bounded organelle;GO:0044459//plasma membrane part	GO:0005488//binding;GO:0016491//oxidoreductase activity	GO:0009314//response to radiation;GO:0023052//signaling;GO:0008152//metabolic process;GO:0000904//cell morphogenesis involved in differentiation	ROP-interactive CRIB motif-containing protein 7
gnl|UG|Rsa#S42008334	805	1	17	0.288417	4.96542	4.10569	Up	6.84574e-05	0.000408389	RS1CR11JQ RS1(AR) Raphanus sativus var. oleiformis cDNA 3', mRNA sequence /clone_end=3' /gb=EX893822 /gi=158920731 /ug=Rsa.11687 /len=805	K14488|1|3e-53|206|aly:ARALYDRAFT_912336|SAUR family protein	-	-	GO:0009725//response to hormone stimulus	SAUR-like auxin-responsive protein
Unigene13496_CKA	723	5	29	1.60564	9.43111	2.55428	Up	1.90399e-05	0.000125155	size 723 gap 0 0%	K14488|1|2e-45|180|ath:AT3G12830|SAUR family protein	-	-	GO:0009725//response to hormone stimulus	SAUR-like auxin-responsive protein
Unigene14096_CKA	325	15	0	10.7158	0.01	-10.0655	Down	3.37522e-05	0.000212897	size 325 gap 0 0%	K14488|1|1e-48|189|ath:AT2G16580|SAUR family protein	-	-	GO:0009725//response to hormone stimulus	SAUR-like auxin-responsive protein
CL13210.Contig1_CKA	1048	83	27	18.388	6.05767	-1.60193	Down	7.85546e-08	7.39553e-07	size 1048 gap 0 0%	K11147|1|1e-97|354|aly:ARALYDRAFT_490068|dehydrogenase/reductase SDR family member 4 [EC:1.1.-.-]	GO:0042579//microbody	GO:0016491//oxidoreductase activity	GO:0009850//auxin metabolic process;GO:0048588//developmental cell growth;GO:0009733//response to auxin stimulus	short-chain dehydrogenase/reductase family protein
Unigene26516_CKA	926	104	248	26.0759	62.9715	1.27198	Up	2.95636e-15	5.40456e-14	size 926 gap 0 0%	K12197|1|5e-94|342|aly:ARALYDRAFT_476433|charged multivesicular body protein 1	-	-	GO:0016197//endosomal transport;GO:0009880//embryonic pattern specification;GO:0003006//developmental process involved in reproduction	SNF7-like protein
CL4119.Contig1_CKA	887	17	69	4.44982	18.2906	2.03929	Up	5.94256e-09	6.37995e-08	size 887 gap 0 0%	K00797|1|7e-122|434|aly:ARALYDRAFT_909990|spermidine synthase [EC:2.5.1.16]	GO:0044424//intracellular part	GO:0016765//transferase activity, transferring alkyl or aryl (other than methyl) groups	GO:0006596//polyamine biosynthetic process;GO:0030154//cell differentiation;GO:0000902//cell morphogenesis;GO:0009888//tissue development;GO:0060918//auxin transport	spermine synthase
CL12099.Contig3_CKA	2150	72	21	7.77519	2.29659	-1.75938	Down	9.26724e-08	8.65127e-07	size 2150 gap 0 0%	K15378|1|0.0|783|aly:ARALYDRAFT_895034|solute carrier family 45, member 1/2/4	GO:0043231//intracellular membrane-bounded organelle;GO:0016021//integral to membrane	GO:0015154;GO:0005351//sugar:hydrogen symporter activity	GO:0015766;GO:0009791//post-embryonic development;GO:0051707//response to other organism;GO:0009856//pollination	sucrose transporter
gi|332786196|gb|FY441724.1|FY441724	832	21	1	5.86021	0.282605	-4.37409	Down	6.53412e-06	4.66934e-05	FY441724 Raphanus sativus GSK3-1 root Raphanus sativus cDNA clone RSCR06L14, mRNA sequence	K15378|1|3e-70|263|aly:ARALYDRAFT_895034|solute carrier family 45, member 1/2/4	GO:0043231//intracellular membrane-bounded organelle;GO:0016021//integral to membrane	GO:0015154;GO:0005351//sugar:hydrogen symporter activity	GO:0015766;GO:0009791//post-embryonic development;GO:0051707//response to other organism;GO:0009856//pollination	sucrose transporter SUC1
CL5133.Contig1_CKA	1900	725	232	88.5934	28.7103	-1.62563	Down	1.67198e-58	1.33609e-56	size 1900 gap 0 0%	K08150|1|1e-53|209|aly:ARALYDRAFT_322009|MFS transporter, SP family, solute carrier family 2 (myo-inositol transporter), member 13	GO:0043231//intracellular membrane-bounded organelle;GO:0031224//intrinsic to membrane	GO:0016628//oxidoreductase activity, acting on the CH-CH group of donors, NAD or NADP as acceptor;GO:0005402//cation:sugar symporter activity	GO:0009725//response to hormone stimulus;GO:0016049//cell growth;GO:0008152//metabolic process;GO:0071702	sugar transporter 1
CL346.Contig1_CKA	1760	203	74	26.7794	9.88604	-1.43766	Down	7.13972e-15	1.27534e-13	size 1760 gap 0 0%	K08145|1|1e-99|362|zma:100281441|MFS transporter, SP family, solute carrier family 2 (facilitated glucose transporter), member 8	GO:0000325//plant-type vacuole;GO:0031224//intrinsic to membrane	GO:0005402//cation:sugar symporter activity	GO:0009725//response to hormone stimulus;GO:0006970//response to osmotic stress;GO:0008643//carbohydrate transport;GO:0051707//response to other organism	sugar transporter ERD6-like 11
CL809.Contig1_CKA	876	59	123	15.6374	33.0145	1.0781	Up	1.15077e-06	9.23423e-06	size 876 gap 0 0%	K00924|1|2e-88|323|ath:AT1G30270|[EC:2.7.1.-];K07198|3|6e-22|102|sbi:SORBI_03g033530|5'-AMP-activated protein kinase, catalytic alpha subunit [EC:2.7.11.11]	GO:0043231//intracellular membrane-bounded organelle	GO:0004674//protein serine/threonine kinase activity;GO:0032559	GO:0006464//cellular protein modification process;GO:0009755//hormone-mediated signaling pathway	threonine-protein kinase 3
Unigene14503_CKA	1265	13	0	2.386	0.01	-7.89845	Down	0.000133319	0.000751607	size 1265 gap 0 0%	-	-	-	-	TIR-NBS-LRR class disease resistance protein
Unigene15311_CKA	438	63	12	33.3952	6.44185	-2.37409	Down	1.39377e-09	1.58783e-08	size 438 gap 0 0%	K15601|1|3e-65|244|aly:ARALYDRAFT_478089|lysine-specific demethylase 3 [EC:1.14.11.-];K11449|3|1e-61|233|pop:POPTR_863543|jumonji domain-containing protein 1C [EC:1.14.11.-]	-	GO:0032452//histone demethylase activity;GO:0046914//transition metal ion binding	GO:0048827//phyllome development;GO:0048229//gametophyte development;GO:0070076//histone lysine demethylation;GO:0009791//post-embryonic development;GO:0006306//DNA methylation	Transcription factor jumonji (jmjC) domain-containing protein
Unigene2375_CKA	265	24	4	21.0272	3.54909	-2.56674	Down	0.000118605	0.00067652	size 265 gap 0 0%	K15601|1|4e-32|134|aly:ARALYDRAFT_331156|lysine-specific demethylase 3 [EC:1.14.11.-];K11449|3|1e-27|119|pop:POPTR_863543|jumonji domain-containing protein 1C [EC:1.14.11.-]	-	GO:0032452//histone demethylase activity;GO:0046872//metal ion binding	GO:0048827//phyllome development;GO:0048229//gametophyte development;GO:0070076//histone lysine demethylation;GO:0009791//post-embryonic development;GO:0006306//DNA methylation	Transcription factor jumonji (jmjC) domain-containing protein
CL13591.Contig1_CKA	685	193	51	65.416	17.5058	-1.90181	Down	1.96898e-20	4.93669e-19	size 685 gap 0 0%	K15601|1|1e-86|317|aly:ARALYDRAFT_478089|lysine-specific demethylase 3 [EC:1.14.11.-]	-	GO:0032452//histone demethylase activity;GO:0046872//metal ion binding	GO:0048827//phyllome development;GO:0048229//gametophyte development;GO:0070076//histone lysine demethylation;GO:0009791//post-embryonic development;GO:0006306//DNA methylation	transcription factor jumonji domain-containing protein
Unigene736_CKA	831	92	43	25.7042	12.1666	-1.07907	Down	2.99572e-05	0.000190742	size 831 gap 0 0%	K14549|1|1e-100|364|ath:AT2G47990|U3 small nucleolar RNA-associated protein 15	GO:0031461//cullin-RING ubiquitin ligase complex;GO:0031981//nuclear lumen	-	GO:0009553//embryo sac development;GO:0042254//ribosome biogenesis	transducin family protein / WD-40 repeat family protein
Unigene21251_CKA	531	129	452	56.4043	200.146	1.82718	Up	4.53394e-44	2.65467e-42	size 531 gap 0 0%	-	GO:0009536//plastid;GO:0042995//cell projection;GO:0031090//organelle membrane;GO:0005576//extracellular region	GO:0005488//binding	GO:0000278//mitotic cell cycle;GO:0006952//defense response;GO:0010038//response to metal ion;GO:0016049//cell growth;GO:0048878//chemical homeostasis;GO:0035264//multicellular organism growth;GO:0048528//post-embryonic root development;GO:0000904//cell morphogenesis involved in differentiation	Translationally-controlled tumor protein homolog
gnl|UG|Rsa#S42008096	831	60	21	16.7636	5.94185	-1.49635	Down	1.46064e-05	9.82889e-05	RS1CN34JQ RS1(AR) Raphanus sativus var. oleiformis cDNA 3', mRNA sequence /clone_end=3' /gb=EX893584 /gi=158920433 /ug=Rsa.12230 /len=831	K14485|1|6e-90|328|ath:AT3G62980|transport inhibitor response 1	GO:0031461//cullin-RING ubiquitin ligase complex	GO:0042562//hormone binding;GO:0043178//alcohol binding;GO:0019787//small conjugating protein ligase activity	GO:0010102//lateral root morphogenesis;GO:0048437//floral organ development;GO:0009267//cellular response to starvation;GO:0032446//protein modification by small protein conjugation;GO:0019941//modification-dependent protein catabolic process;GO:0009755//hormone-mediated signaling pathway;GO:0009555//pollen development;GO:0009607//response to biotic stimulus	transport inhibitor response 1
gnl|UG|Rsa#S42569331	866	77	36	20.6438	9.77435	-1.07864	Down	0.000136907	0.000768193	RS1EU80JQ RS1(AR) Raphanus sativus var. oleiformis cDNA 3', mRNA sequence /clone_end=3' /gb=FD566032 /gi=166135361 /ug=Rsa.13998 /len=866	K14485|1|4e-36|149|vvi:100233127|transport inhibitor response 1	-	GO:0043178//alcohol binding	GO:0019941//modification-dependent protein catabolic process;GO:0009755//hormone-mediated signaling pathway	transport inhibitor response 1-like protein
Unigene32177_CKA	365	16	1	10.1776	0.644185	-3.98178	Down	0.000160424	0.000889157	size 365 gap 0 0%	-	-	-	GO:0009791//post-embryonic development	uncharacterized protein
Unigene24435_CKA	893	5	38	1.29998	10.0054	2.94422	Up	1.13071e-07	1.04385e-06	size 893 gap 0 0%	-	-	GO:0005515//protein binding	GO:0006511//ubiquitin-dependent protein catabolic process;GO:0009693//ethylene biosynthetic process;GO:0009756//carbohydrate mediated signaling;GO:0051301//cell division;GO:0048528//post-embryonic root development	unnamed protein product
CL4768.Contig5_CKA	1056	19	106	4.17741	23.6018	2.49822	Up	2.58152e-16	5.05019e-15	size 1056 gap 0 0%	K09284|1|9e-117|418|aly:ARALYDRAFT_490899|AP2-like factor, euAP2 lineage	GO:0043231//intracellular membrane-bounded organelle	GO:0003676//nucleic acid binding;GO:0001071//nucleic acid binding transcription factor activity	GO:0048869//cellular developmental process;GO:0009791//post-embryonic development;GO:0006351//transcription, DNA-dependent;GO:0003006//developmental process involved in reproduction	unnamed protein product
CL9847.Contig1_CKA	1258	71	30	13.1037	5.60717	-1.22463	Down	5.09606e-05	0.000311375	size 1258 gap 0 0%	K13420|1|2e-28|125|sbi:SORBI_06g028760|LRR receptor-like serine/threonine-protein kinase FLS2 [EC:2.7.11.1]	GO:0030312//external encapsulating structure	-	GO:0006952//defense response	unnamed protein product
CL1641.Contig10_CKA	834	74	31	20.6007	8.73975	-1.23703	Down	3.04882e-05	0.000193876	size 834 gap 0 0%	K14486|1|3e-82|303|aly:ARALYDRAFT_472210|auxin response factor	GO:0043231//intracellular membrane-bounded organelle	GO:0001071//nucleic acid binding transcription factor activity;GO:0043565//sequence-specific DNA binding	GO:0009888//tissue development;GO:0009725//response to hormone stimulus;GO:0010051//xylem and phloem pattern formation;GO:0048513//organ development;GO:0009791//post-embryonic development;GO:0000578//embryonic axis specification	unnamed protein product
gi|158922209|gb|EX895187.1|EX895187	798	1094	411	318.296	121.099	-1.39418	Down	5.49618e-70	5.45728e-68	RS2BS14TF RS2(RS) Raphanus sativus cDNA 5', mRNA sequence	K04079|1|3e-78|289|sbi:SORBI_07g028270|molecular chaperone HtpG	GO:0031981//nuclear lumen;GO:0016020//membrane;GO:0030312//external encapsulating structure;GO:0044444//cytoplasmic part	GO:0005515//protein binding;GO:0017111//nucleoside-triphosphatase activity;GO:0032559	GO:0031647//regulation of protein stability;GO:0048827//phyllome development;GO:0051592//response to calcium ion;GO:0009791//post-embryonic development;GO:0044267//cellular protein metabolic process;GO:0042742//defense response to bacterium;GO:0009207;GO:0006970//response to osmotic stress;GO:0009408//response to heat	unnamed protein product
Unigene18782_CKA	477	69	24	33.5852	11.8303	-1.50534	Down	2.95772e-06	2.23988e-05	size 477 gap 0 0%	-	GO:0009536//plastid	GO:0003676//nucleic acid binding;GO:0034062//RNA polymerase activity;GO:0001071//nucleic acid binding transcription factor activity;GO:0000996	GO:0006355//regulation of transcription, DNA-dependent;GO:0009791//post-embryonic development	unnamed protein product
gi|332782041|gb|FY438108.1|FY438108	795	36	7	10.5136	2.0703	-2.34435	Down	6.41658e-06	4.59455e-05	FY438108 Raphanus sativus GSK3-1 leaf Raphanus sativus cDNA clone RSCL15L22, mRNA sequence	K14548|1|2e-49|194|rcu:RCOM_0962120|U3 small nucleolar RNA-associated protein 4	GO:0044424//intracellular part	GO:0070546;GO:0070547;GO:0010326//methionine-oxo-acid transaminase activity;GO:0047635;GO:0070529;GO:0016846//carbon-sulfur lyase activity;GO:0048037//cofactor binding	GO:0048827//phyllome development;GO:0009888//tissue development;GO:0009683;GO:0009725//response to hormone stimulus;GO:0010051//xylem and phloem pattern formation;GO:0010015//root morphogenesis;GO:0009630//gravitropism;GO:0048438//floral whorl development;GO:0009639//response to red or far red light;GO:0009793//embryo development ending in seed dormancy	unnamed protein product
CL445.Contig1_CKA	1645	115	10	16.2311	1.42935	-3.50534	Down	9.65212e-24	2.83735e-22	size 1645 gap 0 0%	K13425|1|7e-24|110|pop:POPTR_755334|WRKY transcription factor 22;K13426|4|2e-21|102|vvi:100251862|WRKY transcription factor 29	GO:0043231//intracellular membrane-bounded organelle	GO:0005515//protein binding	GO:0006351//transcription, DNA-dependent;GO:0009743//response to carbohydrate stimulus	unnamed protein product
Unigene25918_CKA	483	37	2	17.7857	0.973612	-4.19123	Down	1.8744e-09	2.11272e-08	size 483 gap 0 0%	K13424|1|1e-12|70.1|pop:POPTR_663578|WRKY transcription factor 33;K13425|3|2e-12|69.7|rcu:RCOM_1616660|WRKY transcription factor 22	GO:0043231//intracellular membrane-bounded organelle	GO:0003677//DNA binding;GO:0001071//nucleic acid binding transcription factor activity;GO:0005515//protein binding	GO:0006351//transcription, DNA-dependent;GO:0006952//defense response;GO:0009743//response to carbohydrate stimulus	unnamed protein product
CL10115.Contig1_CKA	975	194	8	46.197	1.92925	-4.58169	Down	3.27468e-47	2.04438e-45	size 975 gap 0 0%	-	GO:0044464//cell part	-	GO:0009725//response to hormone stimulus;GO:0006972//hyperosmotic response;GO:0009791//post-embryonic development;GO:0048229//gametophyte development;GO:0006914//autophagy	unnamed protein product
gi|161573996|gb|EY944801.1|EY944801	565	1	16	0.410931	6.65847	4.01822	Up	0.000130891	0.000741268	RS3DZ29JQ RS3(RT) Raphanus sativus cDNA 3', mRNA sequence	-	GO:0043231//intracellular membrane-bounded organelle;GO:0044444//cytoplasmic part	GO:0005088//Ras guanyl-nucleotide exchange factor activity;GO:0005488//binding	GO:0000911//cytokinesis by cell plate formation;GO:0009791//post-embryonic development	vacuolar sorting protein 9 domain-containing protein
Unigene4989_CKA	1009	160	73	36.8168	17.0112	-1.11388	Down	1.52504e-08	1.5656e-07	size 1009 gap 0 0%	-	GO:0043231//intracellular membrane-bounded organelle;GO:0044444//cytoplasmic part	GO:0005088//Ras guanyl-nucleotide exchange factor activity;GO:0005488//binding	GO:0000911//cytokinesis by cell plate formation;GO:0009791//post-embryonic development	vacuolar sorting protein 9 domain-containing protein
Unigene24864_CKA	693	67	28	22.447	9.5001	-1.24051	Down	7.07048e-05	0.00042014	size 693 gap 0 0%	-	GO:0043231//intracellular membrane-bounded organelle;GO:0044444//cytoplasmic part	GO:0005088//Ras guanyl-nucleotide exchange factor activity;GO:0005488//binding	GO:0051234//establishment of localization;GO:0000911//cytokinesis by cell plate formation;GO:0009791//post-embryonic development	vacuolar sorting protein 9 domain-containing protein
Unigene23141_CKA	1660	348	70	48.673	9.91501	-2.29544	Down	7.0997e-45	4.23135e-43	size 1660 gap 0 0%	K13425|1|3e-18|63.9|pop:POPTR_755334|WRKY transcription factor 22	-	GO:0005515//protein binding	-	WRKY DNA-binding protein 21
gi|166142026|gb|FD573057.1|FD573057	711	43	6	14.0416	1.9842	-2.82308	Down	4.12716e-08	4.03064e-07	RS2EU45JQ RS2(RS) Raphanus sativus cDNA 3', mRNA sequence	K13425|1|5e-23|105|pop:POPTR_755334|WRKY transcription factor 22	GO:0043231//intracellular membrane-bounded organelle	GO:0003677//DNA binding;GO:0005515//protein binding	GO:0006351//transcription, DNA-dependent	WRKY DNA-binding protein 21
CL5216.Contig3_CKA	1682	191	21	26.3648	2.9356	-3.16689	Down	2.78124e-35	1.26393e-33	size 1682 gap 0 0%	K13425|1|3e-20|98.6|rcu:RCOM_1616660|WRKY transcription factor 22;K13426|4|1e-18|92.8|vvi:100251862|WRKY transcription factor 29	GO:0043231//intracellular membrane-bounded organelle	GO:0003677//DNA binding;GO:0001071//nucleic acid binding transcription factor activity;GO:0005515//protein binding	GO:0006351//transcription, DNA-dependent;GO:0006952//defense response;GO:0009743//response to carbohydrate stimulus	WRKY transcription factor 11
gi|166149223|gb|FD582240.1|FD582240	740	72	22	22.5901	6.99027	-1.69227	Down	2.0254e-07	1.80701e-06	RS3EW53JQ RS3(RT) Raphanus sativus cDNA 3', mRNA sequence	K13425|1|3e-20|96.7|rcu:RCOM_1616660|WRKY transcription factor 22	GO:0043231//intracellular membrane-bounded organelle	GO:0003677//DNA binding;GO:0001071//nucleic acid binding transcription factor activity;GO:0005515//protein binding	GO:0006351//transcription, DNA-dependent;GO:0006952//defense response;GO:0009743//response to carbohydrate stimulus	WRKY transcription factor 17
CL5790.Contig1_CKA	901	39	10	10.0498	2.60963	-1.94525	Down	2.8919e-05	0.000184603	size 901 gap 0 0%	K13424|1|5e-41|166|sbi:SORBI_03g038510|WRKY transcription factor 33	-	-	GO:0006351//transcription, DNA-dependent	WRKY transcription factor 2
CL11244.Contig1_CKA	1348	33	0	5.68383	0.01	-9.15072	Down	1.44205e-10	1.82658e-09	size 1348 gap 0 0%	K13425|1|2e-115|414|aly:ARALYDRAFT_490447|WRKY transcription factor 22	-	-	GO:0006351//transcription, DNA-dependent;GO:0009743//response to carbohydrate stimulus	WRKY transcription factor 22
gi|158924830|gb|EX897826.1|EX897826	704	27	0	8.90447	0.01	-9.79839	Down	8.887e-09	9.34033e-08	RS2CZ50TF RS2(RS) Raphanus sativus cDNA 5', mRNA sequence	K13424|1|3e-64|243|aly:ARALYDRAFT_482857|WRKY transcription factor 33	GO:0043231//intracellular membrane-bounded organelle	GO:0005488//binding;GO:0001071//nucleic acid binding transcription factor activity	GO:0006952//defense response;GO:0009700//indole phytoalexin biosynthetic process;GO:0009743//response to carbohydrate stimulus;GO:0006970//response to osmotic stress;GO:0006351//transcription, DNA-dependent	WRKY transcription factor 33
CL3839.Contig2_CKA	2543	2644	441	241.397	40.7751	-2.56565	Down	0	0	size 2543 gap 0 0%	K09273|1|5e-54|211|ppp:PHYPADRAFT_210318|upstream-binding transcription factor;K13425|3|9e-16|84.3|vvi:100256849|WRKY transcription factor 22;K13426|4|2e-15|83.2|vvi:100251862|WRKY transcription factor 29	GO:0009536//plastid	GO:0001071//nucleic acid binding transcription factor activity;GO:0003677//DNA binding	GO:0042742//defense response to bacterium;GO:0009743//response to carbohydrate stimulus;GO:0006355//regulation of transcription, DNA-dependent;GO:0010260//organ senescence	WRKY transcription factor 53
CL5620.Contig2_CKA	1589	37	6	5.40623	0.887831	-2.60627	Down	1.15574e-06	9.27118e-06	size 1589 gap 0 0%	K13425|1|1e-21|102|rcu:RCOM_1616660|WRKY transcription factor 22	GO:0043231//intracellular membrane-bounded organelle	GO:0003677//DNA binding;GO:0005515//protein binding	GO:0006351//transcription, DNA-dependent	WRKY transcription factor 7
CL2509.Contig4_CKA	2707	267	25	22.9002	2.17148	-3.39861	Down	6.75214e-52	4.73636e-50	size 2707 gap 0 0%	K13424|1|1e-166|585|ath:AT2G38470|WRKY transcription factor 33	GO:0043231//intracellular membrane-bounded organelle	GO:0005488//binding;GO:0001071//nucleic acid binding transcription factor activity	GO:0006952//defense response;GO:0009700//indole phytoalexin biosynthetic process;GO:0009743//response to carbohydrate stimulus;GO:0006970//response to osmotic stress;GO:0006351//transcription, DNA-dependent	WRKY33-1 transcription factor
Unigene19697_CKA	865	83	36	22.2781	9.78565	-1.18689	Down	1.89358e-05	0.000124536	size 865 gap 0 0%	K09191|1|2e-10|64.7|gmx:100801812|general transcription factor IIIA	GO:0043231//intracellular membrane-bounded organelle	GO:0005488//binding	GO:0009725//response to hormone stimulus;GO:0000902//cell morphogenesis;GO:0048581;GO:0070076//histone lysine demethylation;GO:0006351//transcription, DNA-dependent	Zn finger-class transcription factor ELF6
NAU-DY13_0DAP-VS-NAU-DY13_15DAP
NAU-DY13_7DAP-VS-NAU-DY13_15DAP

## Sheet: 0_DAP-vs-15_DAP
Supplementary Table S7: The DEGs involved in embryo induction, formation and maturation stages.
Gene ID	Gene_length	NAU-DY13_0DAP-Expression	NAU-DY13_15DAP-Expression	NAU-DY13_0DAP-RPKM	NAU-DY13_15DAP-RPKM	log2 Ratio(NAU-DY13_15DAP/NAU-DY13_0DAP)	Up-Down-Regulation(NAU-DY13_15DAP/NAU-DY13_0DAP)	P-value	FDR	Description	KEGG Orthology	GO Component	GO Function	GO Process	Blast nr
gnl|UG|Rsa#S42001483	838	80	5	22.1648	1.47361	-3.91084	Down	9.66416e-18	1.75911e-16	RS1BO16TF RS1(AR) Raphanus sativus var. oleiformis cDNA 5', mRNA sequence /clone_end=5' /gb=EX886971 /gi=158914452 /ug=Rsa.2862 /len=838	K09264|1|9e-102|367|aly:ARALYDRAFT_914774|MADS-box transcription factor, plant	GO:0043231//intracellular membrane-bounded organelle	GO:0001071//nucleic acid binding transcription factor activity;GO:0003677//DNA binding	GO:0048827//phyllome development;GO:0048437//floral organ development;GO:0006351//transcription, DNA-dependent;GO:0048496//maintenance of organ identity	agamous gene
gi|156176717|gb|EW736863.1|EW736863	853	109	44	29.6684	12.7398	-1.21959	Down	7.79486e-07	5.63435e-06	RS3AA53JQ RS3(RT) Raphanus sativus cDNA 3', mRNA sequence	K09264|1|3e-65|246|vvi:100232867|MADS-box transcription factor, plant	GO:0043231//intracellular membrane-bounded organelle	GO:0001071//nucleic acid binding transcription factor activity;GO:0003677//DNA binding	GO:0045165//cell fate commitment;GO:0009791//post-embryonic development;GO:0006351//transcription, DNA-dependent;GO:0003006//developmental process involved in reproduction	Agamous-like MADS-box protein AGL9 homolog; MADS D
gi|166138539|gb|FD570215.1|FD570215	761	34	4	10.3732	1.29817	-2.9983	Down	8.64224e-07	6.21834e-06	RS2FB76TF RS2(RS) Raphanus sativus cDNA 5', mRNA sequence	K09264|1|3e-66|249|vvi:100232867|MADS-box transcription factor, plant	GO:0043231//intracellular membrane-bounded organelle	GO:0001071//nucleic acid binding transcription factor activity;GO:0003677//DNA binding	GO:0045165//cell fate commitment;GO:0009791//post-embryonic development;GO:0006351//transcription, DNA-dependent;GO:0003006//developmental process involved in reproduction	Agamous-like MADS-box protein AGL9 homolog; MADS D
CL13550.Contig1_CKA	372	8	40	4.99303	26.5567	2.41109	Up	6.83298e-07	4.97903e-06	size 372 gap 0 0%	K09285|1|5e-54|206|ath:AT5G65510|AP2-like factor, ANT lineage	GO:0043231//intracellular membrane-bounded organelle	GO:0003676//nucleic acid binding;GO:0001071//nucleic acid binding transcription factor activity	GO:0040007//growth;GO:0009909//regulation of flower development;GO:0048513//organ development;GO:0006351//transcription, DNA-dependent;GO:0009653//anatomical structure morphogenesis;GO:0009790//embryo development	AP2-like ethylene-responsive transcription factor AIL6
CL4768.Contig2_CKA	1855	109	235	13.6427	31.2883	1.19749	Up	1.09051e-13	1.52663e-12	size 1855 gap 0 0%	K09284|1|0.0|479|ath:AT4G36920|AP2-like factor, euAP2 lineage	GO:0043231//intracellular membrane-bounded organelle	GO:0003676//nucleic acid binding;GO:0001071//nucleic acid binding transcription factor activity	GO:0048869//cellular developmental process;GO:0009791//post-embryonic development;GO:0006351//transcription, DNA-dependent;GO:0003006//developmental process involved in reproduction	APETALA2
Unigene842_CKA	1007	154	53	35.5065	12.9988	-1.4497	Down	1.88374e-11	2.2122e-10	size 1007 gap 0 0%	K11596|1|6e-45|179|osa:4333732|argonaute;K11593|4|5e-44|176|mtr:MTR_4g113200|eukaryotic translation initiation factor 2C	-	GO:0008135//translation factor activity, nucleic acid binding	GO:0006412//translation;GO:0006305;GO:0016246//RNA interference	argonaute 6
CL6154.Contig1_CKA	664	21	60	7.34291	22.3172	1.60374	Up	3.06908e-06	2.04845e-05	size 664 gap 0 0%	K11596|1|2e-27|120|aly:ARALYDRAFT_917259|argonaute	-	-	GO:0009987//cellular process	argonaute/Zwille-like protein 2
Unigene18591_CKA	865	41	1	11.0049	0.285523	-5.26839	Down	3.48446e-11	3.99075e-10	size 865 gap 0 0%	K11596|1|2e-28|107|ath:AT5G43810|argonaute	GO:0009536//plastid	GO:0008757//S-adenosylmethionine-dependent methyltransferase activity;GO:0008135//translation factor activity, nucleic acid binding	GO:0034660//ncRNA metabolic process;GO:0019827//stem cell maintenance;GO:0006730//one-carbon metabolic process;GO:0006412//translation	argonaute/Zwille-like protein 2
Unigene23299_CKA	1474	127	36	20.0043	6.03201	-1.7296	Down	4.39808e-12	5.43713e-11	size 1474 gap 0 0%	K11596|1|9e-105|379|sbi:SORBI_06g025560|argonaute	-	GO:0008135//translation factor activity, nucleic acid binding	GO:0035195//gene silencing by miRNA;GO:0050793//regulation of developmental process;GO:0030422//production of siRNA involved in RNA interference;GO:0009791//post-embryonic development;GO:0006412//translation	argonaute-like protein
gnl|UG|Rsa#S42049330	2088	1	19	0.111195	2.2474	4.33709	Up	1.1516e-05	7.02787e-05	Raphanus sativus Asn1 mRNA for asparagine synthetase, complete cds /cds=p(53,1810) /gb=AB050900 /gi=11136553 /ug=Rsa.21281 /len=2088	K01953|1|0.0|1078|aly:ARALYDRAFT_905953|asparagine synthase (glutamine-hydrolysing) [EC:6.3.5.4]	-	GO:0016884//carbon-nitrogen ligase activity, with glutamine as amido-N-donor;GO:0032559	GO:0009642//response to light intensity;GO:0009746;GO:0009267//cellular response to starvation;GO:0009064//glutamine family amino acid metabolic process;GO:0034285;GO:0006528//asparagine metabolic process	asparagine synthetase
CL9259.Contig1_CKA	328	6	36	4.24712	27.1073	2.67412	Up	6.08646e-07	4.45631e-06	size 328 gap 0 0%	K01953|1|1e-38|155|aly:ARALYDRAFT_496723|asparagine synthase (glutamine-hydrolysing) [EC:6.3.5.4]	-	GO:0016884//carbon-nitrogen ligase activity, with glutamine as amido-N-donor	GO:0006528//asparagine metabolic process	asparagine synthetase 2
CL11814.Contig2_CKA	919	60	158	15.1584	42.4619	1.48605	Up	6.51884e-13	8.60067e-12	size 919 gap 0 0%	K01953|1|9e-133|471|aly:ARALYDRAFT_496723|asparagine synthase (glutamine-hydrolysing) [EC:6.3.5.4]	-	GO:0016884//carbon-nitrogen ligase activity, with glutamine as amido-N-donor	GO:0009064//glutamine family amino acid metabolic process;GO:0006528//asparagine metabolic process	asparagine synthetase 2
Unigene17774_CKA	464	39	3	19.5148	1.59684	-3.61128	Down	9.33042e-09	8.51487e-08	size 464 gap 0 0%	K08775|1|9e-36|147|ath:AT5G01630|breast cancer 2 susceptibility protein	GO:0043231//intracellular membrane-bounded organelle	GO:0005488//binding	GO:0006952//defense response;GO:0006310//DNA recombination;GO:0006281//DNA repair;GO:0048598//embryonic morphogenesis;GO:0048229//gametophyte development;GO:0006351//transcription, DNA-dependent;GO:0003006//developmental process involved in reproduction	AT4G00020
gnl|UG|Rsa#S43009190	755	47	15	14.4533	4.90684	-1.55854	Down	0.000103819	0.000536531	RS1FT08TF RS1(AR) Raphanus sativus var. oleiformis cDNA 5', mRNA sequence /clone_end=5' /gb=FD937622 /gi=167431164 /ug=Rsa.12993 /len=755	K00522|1|3e-84|308|aly:ARALYDRAFT_483083|ferritin heavy chain [EC:1.16.3.1]	GO:0009532//plastid stroma;GO:0009526//plastid envelope	GO:0016724;GO:0005506//iron ion binding	GO:0048827//phyllome development;GO:0006979//response to oxidative stress;GO:0010038//response to metal ion;GO:0009628//response to abiotic stimulus;GO:0000041//transition metal ion transport;GO:0006875//cellular metal ion homeostasis;GO:0009791//post-embryonic development;GO:0044237//cellular metabolic process	ATFER4
CL8194.Contig1_CKA	1989	386	163	45.0577	20.24	-1.15457	Down	4.17906e-19	8.24033e-18	size 1989 gap 0 0%	K01663|1|0.0|1011|aly:ARALYDRAFT_492111|glutamine amidotransferase / cyclase [EC:2.4.2.- 4.1.3.-]	GO:0009536//plastid	GO:0016763//transferase activity, transferring pentosyl groups;GO:0016830//carbon-carbon lyase activity;GO:0016861//intramolecular oxidoreductase activity, interconverting aldoses and ketoses	GO:0006547//histidine metabolic process	AT-HF
Unigene11728_CKA	543	197	68	84.2332	30.929	-1.44543	Down	3.36084e-14	4.87399e-13	size 543 gap 0 0%	K13420|1|3e-25|112|osa:4337016|LRR receptor-like serine/threonine-protein kinase FLS2 [EC:2.7.11.1]	GO:0031224//intrinsic to membrane	GO:0004871//signal transducer activity;GO:0004672//protein kinase activity;GO:0016628//oxidoreductase activity, acting on the CH-CH group of donors, NAD or NADP as acceptor;GO:0032559	GO:0006464//cellular protein modification process;GO:0007167//enzyme linked receptor protein signaling pathway	ATP binding protein
Unigene25196_CKA	819	198	610	56.1304	183.951	1.71247	Up	1.76697e-55	1.10989e-53	size 819 gap 0 0%	-	-	-	-	auxin associated protein
gi|167442117|gb|FD948074.1|FD948074	619	0	18	0.01	7.1819	9.48822	Up	2.10154e-06	1.43146e-05	RS2GU49TF RS2(RS) Raphanus sativus cDNA 5', mRNA sequence	K07088|1|1e-68|257|aly:ARALYDRAFT_686514|	GO:0031224//intrinsic to membrane	-	GO:0060918//auxin transport	auxin efflux carrier family protein
CL962.Contig3_CKA	1376	33	234	5.56817	42.0005	2.91513	Up	1.64704e-41	7.3779e-40	size 1376 gap 0 0%	K07088|1|1e-46|153|pop:POPTR_760338|	GO:0031224//intrinsic to membrane	-	GO:0060918//auxin transport	auxin efflux carrier family protein
CL1641.Contig6_CKA	2514	127	247	11.7288	24.2655	1.04884	Up	7.68602e-12	9.29231e-11	size 2514 gap 0 0%	K14486|1|0.0|1254|aly:ARALYDRAFT_472210|auxin response factor	GO:0043231//intracellular membrane-bounded organelle	GO:0001071//nucleic acid binding transcription factor activity;GO:0043565//sequence-specific DNA binding;GO:0005515//protein binding	GO:0009888//tissue development;GO:0010051//xylem and phloem pattern formation;GO:0009755//hormone-mediated signaling pathway;GO:0048513//organ development;GO:0009791//post-embryonic development;GO:0006351//transcription, DNA-dependent;GO:0000578//embryonic axis specification	auxin response factor
gi|156176911|gb|EW737057.1|EW737057	927	145	63	36.3166	16.7849	-1.11347	Down	1.1204e-07	9.02603e-07	RS3AI27JQ RS3(RT) Raphanus sativus cDNA 3', mRNA sequence	K14486|1|8e-73|271|rcu:RCOM_0496620|auxin response factor	GO:0043231//intracellular membrane-bounded organelle	GO:0003676//nucleic acid binding;GO:0001071//nucleic acid binding transcription factor activity;GO:0005515//protein binding	GO:0006351//transcription, DNA-dependent;GO:0009755//hormone-mediated signaling pathway	auxin response factor 18-2
Unigene27511_CKA	820	74	29	20.9525	8.73457	-1.26231	Down	3.01294e-05	0.000172243	size 820 gap 0 0%	K14486|1|1e-90|330|pop:POPTR_589324|auxin response factor	GO:0043231//intracellular membrane-bounded organelle	GO:0003676//nucleic acid binding;GO:0001071//nucleic acid binding transcription factor activity;GO:0005515//protein binding	GO:0048827//phyllome development;GO:0009755//hormone-mediated signaling pathway;GO:0048527//lateral root development;GO:0006351//transcription, DNA-dependent	auxin response factor 19-2
CL4751.Contig3_CKA	1442	253	88	40.7354	15.0721	-1.4344	Down	1.22925e-17	2.2247e-16	size 1442 gap 0 0%	K14486|1|9e-36|149|gmx:100819023|auxin response factor	GO:0009536//plastid	GO:0003676//nucleic acid binding;GO:0001071//nucleic acid binding transcription factor activity;GO:0005515//protein binding	GO:0006355//regulation of transcription, DNA-dependent;GO:0009908//flower development;GO:0009755//hormone-mediated signaling pathway;GO:0009900;GO:0010260//organ senescence;GO:0008283//cell proliferation	auxin response factor 2-1
CL4751.Contig4_CKA	802	181	54	52.3988	16.6294	-1.6558	Down	1.00861e-15	1.61966e-14	size 802 gap 0 0%	K14486|1|1e-20|98.6|aly:ARALYDRAFT_475338|auxin response factor	GO:0009536//plastid	GO:0003676//nucleic acid binding;GO:0001071//nucleic acid binding transcription factor activity;GO:0005515//protein binding	GO:0006355//regulation of transcription, DNA-dependent;GO:0009908//flower development;GO:0009755//hormone-mediated signaling pathway;GO:0009900;GO:0010260//organ senescence;GO:0008283//cell proliferation	auxin response factor 2-2
CL4751.Contig2_CKA	1247	383	139	71.3098	27.53	-1.3731	Down	2.29642e-24	5.83228e-23	size 1247 gap 0 0%	K14486|1|7e-26|116|rcu:RCOM_0496620|auxin response factor	GO:0043231//intracellular membrane-bounded organelle	GO:0001071//nucleic acid binding transcription factor activity;GO:0005515//protein binding	GO:0009725//response to hormone stimulus;GO:0006355//regulation of transcription, DNA-dependent;GO:0009908//flower development;GO:0009900;GO:0010260//organ senescence;GO:0008283//cell proliferation	auxin response factor 2-2
gi|332779568|gb|FY438538.1|FY438538	841	216	70	59.6314	20.557	-1.53644	Down	9.55118e-17	1.63694e-15	FY438538 Raphanus sativus GSK3-1 leaf Raphanus sativus cDNA clone RSCL16P24, mRNA sequence	K14486|1|6e-38|155|rcu:RCOM_0496620|auxin response factor	GO:0009536//plastid	GO:0003676//nucleic acid binding;GO:0001071//nucleic acid binding transcription factor activity;GO:0005515//protein binding	GO:0006355//regulation of transcription, DNA-dependent;GO:0009908//flower development;GO:0009755//hormone-mediated signaling pathway;GO:0009900;GO:0010260//organ senescence;GO:0008283//cell proliferation	auxin response factor 2-2
CL4048.Contig1_CKA	663	63	16	22.062	5.96024	-1.88812	Down	2.54034e-07	1.95294e-06	size 663 gap 0 0%	K14486|1|6e-71|265|aly:ARALYDRAFT_902476|auxin response factor	-	GO:0003676//nucleic acid binding;GO:0001071//nucleic acid binding transcription factor activity	GO:0009725//response to hormone stimulus;GO:0042445//hormone metabolic process;GO:0009791//post-embryonic development;GO:0006351//transcription, DNA-dependent;GO:0001708//cell fate specification	auxin response factor 3-1
CL203.Contig3_CKA	1474	533	123	83.955	20.6094	-2.02632	Down	1.58826e-56	1.02182e-54	size 1474 gap 0 0%	K14486|1|2e-155|547|ath:AT2G33860|auxin response factor	-	GO:0003676//nucleic acid binding;GO:0001071//nucleic acid binding transcription factor activity	GO:0009725//response to hormone stimulus;GO:0042445//hormone metabolic process;GO:0009791//post-embryonic development;GO:0006351//transcription, DNA-dependent;GO:0001708//cell fate specification	auxin response factor 3-1
CL11892.Contig1_CKA	241	3	20	2.89016	20.4961	2.82613	Up	0.000155789	0.000780552	size 241 gap 0 0%	K14486|1|8e-37|149|ath:AT1G19850|auxin response factor	GO:0043231//intracellular membrane-bounded organelle	GO:0001071//nucleic acid binding transcription factor activity;GO:0043565//sequence-specific DNA binding;GO:0005515//protein binding	GO:0009888//tissue development;GO:0010051//xylem and phloem pattern formation;GO:0009755//hormone-mediated signaling pathway;GO:0048513//organ development;GO:0009791//post-embryonic development;GO:0006351//transcription, DNA-dependent;GO:0000578//embryonic axis specification	auxin response factor 5-2
CL3074.Contig1_CKA	2778	360	100	30.0876	8.89048	-1.75883	Down	2.77408e-32	9.47338e-31	size 2778 gap 0 0%	K14486|1|1e-155|548|pop:POPTR_589324|auxin response factor	GO:0043231//intracellular membrane-bounded organelle	GO:0003676//nucleic acid binding;GO:0001071//nucleic acid binding transcription factor activity;GO:0005515//protein binding	GO:0009755//hormone-mediated signaling pathway;GO:0009791//post-embryonic development;GO:0006351//transcription, DNA-dependent	auxin response factor 6
Unigene24299_CKA	1117	108	49	22.4485	10.8343	-1.05102	Down	1.27272e-05	7.7222e-05	size 1117 gap 0 0%	K14486|1|5e-09|60.5|ath:AT5G20730|auxin response factor	-	GO:0001071//nucleic acid binding transcription factor activity	GO:0009725//response to hormone stimulus;GO:0009791//post-embryonic development;GO:0006351//transcription, DNA-dependent	auxin response factor 8-1
gi|332783910|gb|FY434046.1|FY434046	736	18	1	5.67821	0.335567	-4.08076	Down	6.94038e-05	0.00037158	FY434046 Raphanus sativus GSK3-1 leaf Raphanus sativus cDNA clone RSCL03J12, mRNA sequence	K14486|1|1e-23|108|ath:AT5G20730|auxin response factor	-	GO:0005488//binding;GO:0001071//nucleic acid binding transcription factor activity	GO:0009725//response to hormone stimulus;GO:0009791//post-embryonic development;GO:0050794//regulation of cellular process;GO:0006351//transcription, DNA-dependent	auxin response factor 8-1
CL3206.Contig1_CKA	3038	182	42	13.9091	3.41444	-2.02632	Down	2.53348e-20	5.31557e-19	size 3038 gap 0 0%	K14486|1|4e-148|524|pop:POPTR_589324|auxin response factor	GO:0043231//intracellular membrane-bounded organelle	GO:0003676//nucleic acid binding;GO:0001071//nucleic acid binding transcription factor activity;GO:0005515//protein binding	GO:0009755//hormone-mediated signaling pathway;GO:0009791//post-embryonic development;GO:0006351//transcription, DNA-dependent	auxin response factor 8-2
Unigene19128_CKA	1784	6	193	0.78086	26.719	5.09666	Up	2.87888e-52	1.68846e-50	size 1784 gap 0 0%	K13946|1|0.0|898|ath:AT1G77690|auxin influx carrier (AUX1 LAX family)	GO:0031224//intrinsic to membrane	GO:0005275//amine transmembrane transporter activity;GO:0080161//auxin transmembrane transporter activity;GO:0015291//secondary active transmembrane transporter activity	GO:0060918//auxin transport;GO:0010102//lateral root morphogenesis;GO:0009755//hormone-mediated signaling pathway;GO:0015837//amine transport	auxin transporter-like protein 3
gnl|UG|Rsa#S42049271	808	1	17	0.287346	5.19631	4.17662	Up	4.45764e-05	0.000247157	Raphanus sativus mRNA for auxin-binding protein, complete cds /cds=p(8,604) /gb=AB000706 /gi=3043531 /ug=Rsa.13289 /len=808	-	GO:0044432//endoplasmic reticulum part	GO:0042562//hormone binding;GO:0004871//signal transducer activity;GO:0046914//transition metal ion binding	GO:0000902//cell morphogenesis;GO:0032875//regulation of DNA endoreduplication;GO:0048522//positive regulation of cellular process;GO:0008361//regulation of cell size;GO:0009755//hormone-mediated signaling pathway	auxin-binding protein
CL6263.Contig1_CKA	1016	228	62	52.1024	15.0715	-1.78953	Down	1.76152e-21	3.92097e-20	size 1016 gap 0 0%	-	-	GO:0005515//protein binding	-	auxin-like 1 protein
gnl|UG|Rsa#S41980738	822	74	657	20.9015	197.402	3.23946	Up	6.33206e-126	1.04033e-123	RS1AD03JQ RS1(AR) Raphanus sativus var. oleiformis cDNA 3', mRNA sequence /clone_end=3' /gb=EW719683 /gi=156159537 /ug=Rsa.1179 /len=822	-	-	-	GO:0009746;GO:0034285	auxin-repressed protein
gi|332791813|gb|FY452637.1|FY452637	826	289	662	81.2334	197.941	1.28492	Up	9.5449e-40	4.0765e-38	FY452637 Raphanus sativus GSK3-1 seedling Raphanus sativus cDNA clone RSCS19F09, mRNA sequence	-	-	-	GO:0009746;GO:0034285	auxin-repressed protein
Unigene7784_CKA	277	1	19	0.83818	16.9407	4.33709	Up	1.1516e-05	7.03212e-05	size 277 gap 0 0%	K14488|1|2e-18|88.6|aly:ARALYDRAFT_912904|SAUR family protein	-	-	GO:0009725//response to hormone stimulus	auxin-responsive family protein
CL13513.Contig1_CKA	841	43	13	11.8711	3.81773	-1.63666	Down	0.000122339	0.00062621	size 841 gap 0 0%	K14488|1|4e-45|179|aly:ARALYDRAFT_478646|SAUR family protein	-	-	GO:0009725//response to hormone stimulus	auxin-responsive family protein
CL8074.Contig1_CKA	1168	3	33	0.596342	6.97796	3.54859	Up	4.62414e-08	3.90028e-07	size 1168 gap 0 0%	K14484|1|2e-76|284|ath:AT3G23050|auxin-responsive protein IAA	GO:0043231//intracellular membrane-bounded organelle	GO:0001071//nucleic acid binding transcription factor activity;GO:0005515//protein binding	GO:0009755//hormone-mediated signaling pathway	auxin-responsive protein IAA16
CL10241.Contig1_CKA	1710	482	2067	65.4437	298.539	2.1896	Up	1.45809e-254	5.03731e-252	size 1710 gap 0 0%	K14484|1|7e-43|173|aly:ARALYDRAFT_470401|auxin-responsive protein IAA	GO:0043231//intracellular membrane-bounded organelle	GO:0001071//nucleic acid binding transcription factor activity	GO:0009725//response to hormone stimulus	auxin-responsive protein IAA9
gnl|UG|Rsa#S43005757	849	34	813	9.29797	236.505	4.66881	Up	1.60511e-205	4.47294e-203	RS1FS90JQ RS1(AR) Raphanus sativus var. oleiformis cDNA 3', mRNA sequence /clone_end=3' /gb=FD934189 /gi=167431046 /ug=Rsa.16230 /len=849	-	GO:0031225//anchored to membrane	-	GO:0043062//extracellular structure organization;GO:0009725//response to hormone stimulus;GO:0010101	auxin-responsive-like protein
CL9181.Contig2_CKA	1136	2	44	0.40876	9.56603	4.54859	Up	4.14354e-12	5.13e-11	size 1136 gap 0 0%	-	GO:0000322	-	GO:0009791//post-embryonic development	BURP domain containing protein
Unigene26789_CKA	515	1	15	0.450827	7.19352	3.99605	Up	0.000170811	0.000847821	size 515 gap 0 0%	K04498|1|7e-40|160|ath:AT1G79000|E1A/CREB-binding protein [EC:2.3.1.48]	-	GO:0004468//lysine N-acetyltransferase activity	GO:0009648//photoperiodism;GO:0006357//regulation of transcription from RNA polymerase II promoter;GO:0009292//genetic transfer;GO:0009791//post-embryonic development;GO:0043543	CBP acetyltransferase-related protein 2
CL2855.Contig2_CKA	2135	21	1015	2.2837	117.416	5.68411	Up	1.28178e-282	5.09069e-280	size 2135 gap 0 0%	K14506|1|0.0|1054|aly:ARALYDRAFT_483789|jasmonic acid-amino synthetase;K14487|3|0.0|800|pop:POPTR_816623|auxin responsive GH3 gene family	GO:0043231//intracellular membrane-bounded organelle	GO:0016779//nucleotidyltransferase activity;GO:0016881//acid-amino acid ligase activity;GO:0005515//protein binding;GO:0032559	GO:0009411//response to UV;GO:0031407//oxylipin metabolic process;GO:0010118//stomatal movement;GO:0009636//response to toxin;GO:0009611//response to wounding;GO:0007602//phototransduction;GO:0002218//activation of innate immune response;GO:0009733//response to auxin stimulus;GO:0009639//response to red or far red light;GO:0009814//defense response, incompatible interaction	Chain A, Crystal Structure Of Arabidopsis Thaliana Gh3.11 (Jar1)
gi|156174114|gb|EW734260.1|EW734260	731	1	32	0.317614	10.8116	5.08916	Up	1.48881e-09	1.47532e-08	RS3AS91TF RS3(RT) Raphanus sativus cDNA 5', mRNA sequence	K14487|1|1e-112|218|ath:AT5G13320|auxin responsive GH3 gene family	GO:0043231//intracellular membrane-bounded organelle	GO:0016881//acid-amino acid ligase activity	GO:0002831//regulation of response to biotic stimulus;GO:0009725//response to hormone stimulus;GO:0009626//plant-type hypersensitive response;GO:0042742//defense response to bacterium;GO:0032787//monocarboxylic acid metabolic process;GO:0048878//chemical homeostasis;GO:0007165//signal transduction;GO:0009581//detection of external stimulus	Chain A, Crystal Structure Of Gh3.12
Unigene28056_CKA	3756	1850	605	114.357	39.7821	-1.52336	Down	1.28787e-129	2.19455e-127	size 3756 gap 0 0%	K11643|1|0.0|1881|ath:AT2G25170|chromodomain-helicase-DNA-binding protein 4 [EC:3.6.4.12]	GO:0043231//intracellular membrane-bounded organelle;GO:0044427//chromosomal part	GO:0046914//transition metal ion binding;GO:0003676//nucleic acid binding;GO:0004386//helicase activity;GO:0032559	GO:0006355//regulation of transcription, DNA-dependent;GO:0048527//lateral root development;GO:0009738//abscisic acid mediated signaling pathway;GO:0006325//chromatin organization	CHD3-type chromatin-remodeling factor PICKLE
CL6125.Contig1_CKA	2064	153	374	17.2107	44.7527	1.37867	Up	1.23064e-25	3.28771e-24	size 2064 gap 0 0%	K13071|1|0.0|953|aly:ARALYDRAFT_905628|pheophorbide a oxygenase [EC:1.14.12.20]	GO:0009536//plastid	GO:0043169//cation binding;GO:0051536//iron-sulfur cluster binding;GO:0016730//oxidoreductase activity, acting on iron-sulfur proteins as donors;GO:0016703	GO:0042742//defense response to bacterium;GO:0006787;GO:0009791//post-embryonic development;GO:0048608//reproductive structure development	chloroplast pheophorbide a oxygenase PaO1
gi|332777776|gb|FY440979.1|FY440979	854	0	13	0.01	3.75961	8.55444	Up	7.86728e-05	0.000418672	FY440979 Raphanus sativus GSK3-1 root Raphanus sativus cDNA clone RSCR04G17, mRNA sequence	-	-	GO:0003824//catalytic activity	GO:0009064//glutamine family amino acid metabolic process	class I glutamine amidotransferase domain-containing protein
CL2763.Contig4_CKA	1152	117	20	23.5804	4.2878	-2.45927	Down	8.18516e-17	1.40809e-15	size 1152 gap 0 0%	-	-	GO:0003824//catalytic activity	GO:0006950//response to stress	class I glutamine amidotransferase domain-containing protein
Unigene7116_CKA	1570	413	191	61.0755	30.0463	-1.02341	Down	5.28852e-17	9.23322e-16	size 1570 gap 0 0%	K14399|1|0.0|793|ath:AT3G04680|polyribonucleotide 5'-hydroxyl-kinase [EC:2.7.1.78]	GO:0043234//protein complex;GO:0043231//intracellular membrane-bounded organelle	GO:0005488//binding	GO:0048856//anatomical structure development;GO:0003006//developmental process involved in reproduction;GO:0009791//post-embryonic development;GO:0006396//RNA processing	CLP-like protein 3
CL10803.Contig1_CKA	918	459	172	116.088	46.2746	-1.32692	Down	1.68964e-27	4.87551e-26	size 918 gap 0 0%	K09250|1|4e-26|116|zma:100857032|cellular nucleic acid-binding protein	GO:0005737//cytoplasm;GO:0005634//nucleus	GO:0003723//RNA binding;GO:0046914//transition metal ion binding;GO:0043566//structure-specific DNA binding	GO:0009791//post-embryonic development;GO:0048608//reproductive structure development;GO:0006351//transcription, DNA-dependent	cold shock domain protein 2
CL2797.Contig8_CKA	252	17	1	15.6627	0.980069	-3.9983	Down	0.000128256	0.000654303	size 252 gap 0 0%	K04498|1|1e-36|149|ath:AT1G79000|E1A/CREB-binding protein [EC:2.3.1.48]	GO:0043231//intracellular membrane-bounded organelle	GO:0000989//transcription factor binding transcription factor activity;GO:0004468//lysine N-acetyltransferase activity;GO:0046914//transition metal ion binding	GO:0009648//photoperiodism;GO:0006357//regulation of transcription from RNA polymerase II promoter;GO:0009292//genetic transfer;GO:0009791//post-embryonic development;GO:0043543	CREB-binding protein homolog/callus-associated protein
CL635.Contig2_CKA	973	91	16	21.7143	4.06129	-2.41863	Down	3.80472e-13	5.11477e-12	size 973 gap 0 0%	K15188|1|2e-28|124|aly:ARALYDRAFT_494461|cyclin T	-	-	GO:0048827//phyllome development;GO:0009791//post-embryonic development;GO:0000904//cell morphogenesis involved in differentiation;GO:0051707//response to other organism;GO:0050789//regulation of biological process	cyclin family protein
CL4232.Contig3_CKA	1734	173	51	23.164	7.26404	-1.67304	Down	2.71616e-15	4.23625e-14	size 1734 gap 0 0%	K15188|1|2e-177|489|aly:ARALYDRAFT_494461|cyclin T	-	-	GO:0048827//phyllome development;GO:0009791//post-embryonic development;GO:0007049//cell cycle;GO:0000904//cell morphogenesis involved in differentiation;GO:0051707//response to other organism;GO:0050789//regulation of biological process	cyclin-T1-4
Unigene19937_CKA	371	32	7	20.0259	4.65995	-2.10348	Down	9.40336e-05	0.000490888	size 371 gap 0 0%	K00517|1|2e-61|231|ath:AT5G04630|[EC:1.14.-.-];K15399|2|7e-53|202|ath:AT3G10570|cytochrome P450, family 77, subfamily A, polypeptide 6 [EC:1.14.-.-]	GO:0043231//intracellular membrane-bounded organelle	GO:0016491//oxidoreductase activity;GO:0005506//iron ion binding	GO:0006633//fatty acid biosynthetic process;GO:0003006//developmental process involved in reproduction;GO:0009791//post-embryonic development;GO:0009566//fertilization	cytochrome P450, family 77, subfamily A, polypeptide 9
gi|332789484|gb|FY446597.1|FY446597	741	46	6	14.4131	1.99982	-2.84944	Down	2.02682e-08	1.77731e-07	FY446597 Raphanus sativus GSK3-1 seedling Raphanus sativus cDNA clone RSCS02C07, mRNA sequence	-	-	GO:0016747//transferase activity, transferring acyl groups other than amino-acyl groups	GO:0009064//glutamine family amino acid metabolic process;GO:0019279//L-methionine biosynthetic process from L-homoserine via cystathionine;GO:0006950//response to stress	defense-related protein
gi|332780062|gb|FY440038.1|FY440038	855	161	58	43.7197	16.754	-1.38377	Down	3.35152e-11	3.84111e-10	FY440038 Raphanus sativus GSK3-1 root Raphanus sativus cDNA clone RSCR01H17, mRNA sequence	K03013|1|6e-09|59.7|vvi:100258335|DNA-directed RNA polymerases I, II, and III subunit RPABC1;K13415|4|5e-07|53.1|osa:4324691|protein brassinosteroid insensitive 1 [EC:2.7.10.1 2.7.11.1];K13420|5|7e-07|52.8|vvi:100253808|LRR receptor-like serine/threonine-protein kinase FLS2 [EC:2.7.11.1]	GO:0044464//cell part;GO:0005576//extracellular region	GO:0016462//pyrophosphatase activity;GO:0032559;GO:0016772//transferase activity, transferring phosphorus-containing groups	GO:0009607//response to biotic stimulus;GO:0009628//response to abiotic stimulus;GO:0006950//response to stress;GO:0012501//programmed cell death;GO:0006796//phosphate-containing compound metabolic process	disease resistance protein
CL1034.Contig1_CKA	1353	181	431	31.0597	78.675	1.34086	Up	3.81752e-28	1.13133e-26	size 1353 gap 0 0%	-	-	-	-	dormancy/auxin associated protein
CL13683.Contig1_CKA	1098	53	11	11.207	2.47427	-2.17933	Down	2.24014e-07	1.74019e-06	size 1098 gap 0 0%	K15456|1|1e-148|524|ath:AT1G13870|protein KTI12	GO:0043231//intracellular membrane-bounded organelle	GO:0005515//protein binding;GO:0000166//nucleotide binding;GO:0048037//cofactor binding	GO:0048827//phyllome development;GO:0048507//meristem development;GO:0008033//tRNA processing;GO:0010584//pollen exine formation;GO:0009791//post-embryonic development	DRL1 protein
CL12457.Contig1_CKA	1268	5	54	0.91552	10.518	3.52212	Up	2.14004e-12	2.71688e-11	size 1268 gap 0 0%	K13947|1|1e-136|484|aly:ARALYDRAFT_676624|auxin efflux carrier family	GO:0031224//intrinsic to membrane;GO:0044459//plasma membrane part;GO:0012505//endomembrane system	GO:0015562//efflux transmembrane transporter activity;GO:0015294//solute:cation symporter activity	GO:0060918//auxin transport;GO:0048588//developmental cell growth;GO:0009606//tropism;GO:0010015//root morphogenesis;GO:0000578//embryonic axis specification;GO:0009734//auxin mediated signaling pathway;GO:0000904//cell morphogenesis involved in differentiation	efflux carrier of polar auxin transport
CL10804.Contig1_CKA	462	1	22	0.502545	11.7608	4.54859	Up	1.48932e-06	1.03785e-05	size 462 gap 0 0%	K13947|1|3e-67|251|ath:AT1G70940|auxin efflux carrier family	GO:0031224//intrinsic to membrane;GO:0044459//plasma membrane part;GO:0012505//endomembrane system	GO:0015562//efflux transmembrane transporter activity;GO:0015294//solute:cation symporter activity	GO:0060918//auxin transport;GO:0048588//developmental cell growth;GO:0009606//tropism;GO:0010015//root morphogenesis;GO:0000578//embryonic axis specification;GO:0009734//auxin mediated signaling pathway;GO:0000904//cell morphogenesis involved in differentiation	efflux carrier, pin3
CL10000.Contig1_CKA	665	40	8	13.9655	2.97116	-2.23277	Down	5.39578e-06	3.47761e-05	size 665 gap 0 0%	-	-	-	GO:0003006//developmental process involved in reproduction	embryo defective 1381 protein
Unigene5025_CKA	1034	115	50	25.8223	11.9428	-1.11247	Down	2.38588e-06	1.6138e-05	size 1034 gap 0 0%	-	-	-	GO:0003006//developmental process involved in reproduction	embryo defective 2410 protein
CL10170.Contig1_CKA	900	99	36	25.5393	9.8791	-1.37027	Down	2.60576e-07	1.99714e-06	size 900 gap 0 0%	K12603|1|2e-27|120|vcn:VOLCADRAFT_106614|CCR4-NOT transcription complex subunit 6	GO:0009534//chloroplast thylakoid	GO:0005515//protein binding	GO:0009553//embryo sac development;GO:0044267//cellular protein metabolic process	embryo sac development arrest 3 protein
Unigene446_CKA	462	23	2	11.5585	1.06917	-3.4344	Down	2.05518e-05	0.000120312	size 462 gap 0 0%	K14788|1|1e-22|103|ath:AT3G56990|ribosome biogenesis protein ENP2	GO:0031981//nuclear lumen	-	GO:0009553//embryo sac development	embryo sac development arrest 7 protein
Unigene30748_CKA	330	34	6	23.9211	4.4905	-2.41334	Down	1.18482e-05	7.21841e-05	size 330 gap 0 0%	-	GO:0043231//intracellular membrane-bounded organelle	GO:0001071//nucleic acid binding transcription factor activity	GO:0048827//phyllome development;GO:0006606//protein import into nucleus;GO:0006351//transcription, DNA-dependent;GO:0009793//embryo development ending in seed dormancy	ethylene-responsive transcription factor CRF3
gi|166146748|gb|FD578792.1|FD578792	594	1	19	0.390868	7.89995	4.33709	Up	1.1516e-05	7.03383e-05	RS3F569TF RS3(RT) Raphanus sativus cDNA 5', mRNA sequence	K14548|1|4e-34|142|rcu:RCOM_0962120|U3 small nucleolar RNA-associated protein 4	GO:0044424//intracellular part	GO:0070546;GO:0070547;GO:0010326//methionine-oxo-acid transaminase activity;GO:0047635;GO:0070529;GO:0016846//carbon-sulfur lyase activity;GO:0048037//cofactor binding	GO:0048827//phyllome development;GO:0009888//tissue development;GO:0009683;GO:0009725//response to hormone stimulus;GO:0010051//xylem and phloem pattern formation;GO:0010015//root morphogenesis;GO:0009630//gravitropism;GO:0048438//floral whorl development;GO:0009639//response to red or far red light;GO:0009793//embryo development ending in seed dormancy	F26F24.17
Unigene22110_CKA	1041	366	107	81.6295	25.3858	-1.68507	Down	5.58876e-31	1.82218e-29	size 1041 gap 0 0%	K04733|1|3e-61|233|smo:SELMODRAFT_159261|interleukin-1 receptor-associated kinase 4 [EC:2.7.11.1];K13416|2|2e-59|227|ath:AT4G33430|brassinosteroid insensitive 1-associated receptor kinase 1 [EC:2.7.10.1 2.7.11.1];K13418|5|6e-59|226|aly:ARALYDRAFT_895025|somatic embryogenesis receptor kinase 1 [EC:2.7.10.1 2.7.11.1]	GO:0031224//intrinsic to membrane	GO:0004674//protein serine/threonine kinase activity;GO:0032559	GO:0006970//response to osmotic stress;GO:0009755//hormone-mediated signaling pathway;GO:0003006//developmental process involved in reproduction;GO:0000578//embryonic axis specification;GO:0006464//cellular protein modification process	F4N2.23
CL12808.Contig2_CKA	773	108	50	32.4385	15.9753	-1.02187	Down	1.99525e-05	0.000117144	size 773 gap 0 0%	-	GO:0031461//cullin-RING ubiquitin ligase complex;GO:0009536//plastid;GO:0043073//germ cell nucleus	GO:0005488//binding	GO:0043161//proteasomal ubiquitin-dependent protein catabolic process;GO:0048229//gametophyte development;GO:0007067//mitosis;GO:0009791//post-embryonic development	F-box family protein
Unigene26083_CKA	1362	40	12	6.81867	2.17601	-1.6478	Down	0.00019979	0.000978941	size 1362 gap 0 0%	-	-	-	-	F-box/FBD/LRR-repeat protein
gi|166144826|gb|FD576744.1|FD576744	775	30	71	8.98745	22.6263	1.33202	Up	9.73472e-06	6.01801e-05	RS3EI07TF RS3(RT) Raphanus sativus cDNA 5', mRNA sequence	-	-	-	-	F-box/LRR-repeat protein
gi|332777380|gb|FY437898.1|FY437898	840	183	43	50.5812	12.6429	-2.00027	Down	4.12676e-20	8.53772e-19	FY437898 Raphanus sativus GSK3-1 leaf Raphanus sativus cDNA clone RSCL15C06, mRNA sequence	-	GO:0031224//intrinsic to membrane	-	-	F-box/LRR-repeat protein
CL878.Contig7_CKA	1360	29	153	4.95081	27.785	2.48857	Up	1.68659e-23	4.09581e-22	size 1360 gap 0 0%	K00522|1|2e-96|192|ath:AT5G01600|ferritin heavy chain [EC:1.16.3.1]	GO:0009532//plastid stroma;GO:0009534//chloroplast thylakoid	GO:0016724;GO:0005506//iron ion binding	GO:0048827//phyllome development;GO:0051707//response to other organism;GO:0010038//response to metal ion;GO:0000302//response to reactive oxygen species;GO:0000041//transition metal ion transport;GO:0006875//cellular metal ion homeostasis;GO:0009791//post-embryonic development;GO:0044237//cellular metabolic process	ferritin
CL9197.Contig3_CKA	1010	386	752	88.7325	183.888	1.05129	Up	4.772e-33	1.66571e-31	size 1010 gap 0 0%	K00522|1|6e-102|369|zma:100280477|ferritin heavy chain [EC:1.16.3.1]	GO:0009532//plastid stroma;GO:0009526//plastid envelope	GO:0016491//oxidoreductase activity;GO:0005506//iron ion binding	GO:0048827//phyllome development;GO:0006979//response to oxidative stress;GO:0010038//response to metal ion;GO:0009628//response to abiotic stimulus;GO:0000041//transition metal ion transport;GO:0006875//cellular metal ion homeostasis;GO:0009791//post-embryonic development;GO:0044237//cellular metabolic process	ferritin-1
CL11865.Contig1_CKA	3957	280	75	16.4289	4.68115	-1.8113	Down	1.91776e-26	5.32361e-25	size 3957 gap 0 0%	K13420|1|0.0|1729|aly:ARALYDRAFT_356368|LRR receptor-like serine/threonine-protein kinase FLS2 [EC:2.7.11.1]	GO:0031224//intrinsic to membrane;GO:0042995//cell projection	GO:0004674//protein serine/threonine kinase activity;GO:0016706//oxidoreductase activity, acting on paired donors, with incorporation or reduction of molecular oxygen, 2-oxoglutarate as one donor, and incorporation of one atom each of oxygen into both donors;GO:0032559	GO:0052482;GO:0007167//enzyme linked receptor protein signaling pathway;GO:0032412//regulation of ion transmembrane transporter activity;GO:0009699//phenylpropanoid biosynthetic process;GO:0009581//detection of external stimulus;GO:0006464//cellular protein modification process	flagellin-sensitive 2
gi|158928755|gb|EX901707.1|EX901707	839	1	15	0.276729	4.41557	3.99605	Up	0.000170811	0.000847321	RS2D237JQ RS2(RS) Raphanus sativus cDNA 3', mRNA sequence	K01307|1|2e-118|422|ath:AT1G78660|gamma-glutamyl hydrolase [EC:3.4.19.9]	GO:0043231//intracellular membrane-bounded organelle	GO:0008238//exopeptidase activity	GO:0009064//glutamine family amino acid metabolic process;GO:0006575//cellular modified amino acid metabolic process	gamma-glutamyl hydrolase 1
Unigene22412_CKA	756	0	182	0.01	59.4575	12.5376	Up	5.23244e-58	3.45897e-56	size 756 gap 0 0%	K14487|1|2e-104|376|aly:ARALYDRAFT_481188|auxin responsive GH3 gene family	-	GO:0016881//acid-amino acid ligase activity	GO:0009725//response to hormone stimulus;GO:0048878//chemical homeostasis	GH3.3
CL4865.Contig1_CKA	208	0	23	0.01	27.31	11.4152	Up	5.6137e-08	4.69724e-07	size 208 gap 0 0%	K14487|1|2e-32|134|aly:ARALYDRAFT_481188|auxin responsive GH3 gene family	-	GO:0016881//acid-amino acid ligase activity	GO:0009725//response to hormone stimulus;GO:0009314//response to radiation;GO:0048878//chemical homeostasis	GH3.3
gi|161570267|gb|EY941744.1|EY941744	770	39	11	11.7596	3.52825	-1.73681	Down	0.00013933	0.000704738	RS2EL71TF RS2(RS) Raphanus sativus cDNA 5', mRNA sequence	K09264|1|1e-09|48.5|ath:AT3G58780|MADS-box transcription factor, plant	-	-	-	gi|33agamous-like MADS-box protein AGL1
CL6810.Contig1_CKA	1050	83	20	18.3529	4.70433	-1.96395	Down	1.14778e-09	1.14866e-08	size 1050 gap 0 0%	K09285|1|9e-151|531|aly:ARALYDRAFT_912555|AP2-like factor, ANT lineage	GO:0043231//intracellular membrane-bounded organelle	GO:0003676//nucleic acid binding;GO:0001071//nucleic acid binding transcription factor activity	GO:0006351//transcription, DNA-dependent;GO:0008283//cell proliferation;GO:0009653//anatomical structure morphogenesis;GO:0019953//sexual reproduction	gi|76365507|gb|ABA42146.1|/2.21623e-153/aintegumenta [Brassica napus]
CL2440.Contig3_CKA	1667	1115	4114	155.295	609.517	1.97266	Up	0	0	size 1667 gap 0 0%	K09580|1|0.0|847|aly:ARALYDRAFT_476916|protein disulfide-isomerase A1 [EC:5.3.4.1]	GO:0005618//cell wall;GO:0044432//endoplasmic reticulum part;GO:0000323//lytic vacuole;GO:0000322;GO:0009536//plastid;GO:0031090//organelle membrane	GO:0016862//intramolecular oxidoreductase activity, interconverting keto- and enol-groups;GO:0005488//binding;GO:0004576//oligosaccharyl transferase activity;GO:0015036//disulfide oxidoreductase activity	GO:0012501//programmed cell death;GO:0010038//response to metal ion;GO:0033554//cellular response to stress;GO:0019725//cellular homeostasis;GO:0018904;GO:0006970//response to osmotic stress;GO:0009791//post-embryonic development	gi|77999357|gb|ABB17025.1|/0/protein disulfide isomerase [Brassica carinata]
Unigene1912_CKA	1083	45	314	9.64719	71.6075	2.89193	Up	1.00761e-54	6.2667e-53	size 1083 gap 0 0%	K01580|1|0.0|657|ath:AT5G17330|glutamate decarboxylase [EC:4.1.1.15]	-	GO:0005515//protein binding;GO:0016831//carboxy-lyase activity;GO:0048037//cofactor binding	GO:0009064//glutamine family amino acid metabolic process;GO:0010038//response to metal ion	glutamate decarboxylase 1
gi|156173005|gb|EW733151.1|EW733151	790	5	36	1.46947	11.2547	2.93716	Up	1.60304e-07	1.26397e-06	RS3AL39TF RS3(RT) Raphanus sativus cDNA 5', mRNA sequence	K01580|1|3e-43|173|ath:AT1G65960|glutamate decarboxylase [EC:4.1.1.15]	GO:0043231//intracellular membrane-bounded organelle;GO:0044444//cytoplasmic part	GO:0005515//protein binding;GO:0016831//carboxy-lyase activity;GO:0048037//cofactor binding	GO:0009064//glutamine family amino acid metabolic process;GO:0010038//response to metal ion	glutamate decarboxylase 2
CL3695.Contig2_CKA	1516	229	56	35.0714	9.12318	-1.94269	Down	6.43992e-24	1.59933e-22	size 1516 gap 0 0%	K01580|1|0.0|786|ath:AT1G65960|glutamate decarboxylase [EC:4.1.1.15]	-	GO:0016831//carboxy-lyase activity;GO:0048037//cofactor binding;GO:0005515//protein binding	GO:0009064//glutamine family amino acid metabolic process	glutamate decarboxylase 2
CL1253.Contig2_CKA	557	2	107	0.833665	47.4445	5.83063	Up	3.37026e-31	1.11034e-29	size 557 gap 0 0%	-	GO:0043231//intracellular membrane-bounded organelle;GO:0031224//intrinsic to membrane	-	GO:0032973//amino acid export;GO:0006868//glutamine transport	glutamine dumper 1
Unigene30061_CKA	589	1	41	0.394186	17.192	5.44671	Up	2.75714e-12	3.46888e-11	size 589 gap 0 0%	-	GO:0044464//cell part	-	GO:0032973//amino acid export	glutamine dumper 5
Unigene20636_CKA	1389	2	169	0.334306	30.0498	6.49004	Up	2.54616e-50	1.42537e-48	size 1389 gap 0 0%	K01915|1|0.0|719|ath:AT5G37600|glutamine synthetase [EC:6.3.1.2]	GO:0005840//ribosome;GO:0030312//external encapsulating structure;GO:0009526//plastid envelope;GO:0005576//extracellular region;GO:0016020//membrane	GO:0046914//transition metal ion binding;GO:0016211//ammonia ligase activity;GO:0032559	GO:0006541//glutamine metabolic process;GO:0042126//nitrate metabolic process;GO:0006970//response to osmotic stress	glutamine synthetase
CL11384.Contig1_CKA	1364	49	387	8.34063	70.0735	3.07064	Up	3.55132e-71	2.88446e-69	size 1364 gap 0 0%	K01915|1|0.0|635|aly:ARALYDRAFT_915897|glutamine synthetase [EC:6.3.1.2]	GO:0005840//ribosome;GO:0030312//external encapsulating structure;GO:0009526//plastid envelope;GO:0005576//extracellular region;GO:0016020//membrane	GO:0046914//transition metal ion binding;GO:0016211//ammonia ligase activity;GO:0032559	GO:0006541//glutamine metabolic process;GO:0042126//nitrate metabolic process;GO:0006970//response to osmotic stress	glutamine synthetase
gnl|UG|Rsa#S42049255	1333	224	764	39.0153	141.553	1.85924	Up	3.39002e-77	3.08645e-75	Raphanus sativus gs1 alpha mRNA for glutamine synthetase, complete cds /cds=p(37,1101) /gb=D25324 /gi=1526561 /ug=Rsa.4323 /len=1333	K01915|1|0.0|680|aly:ARALYDRAFT_479266|glutamine synthetase [EC:6.3.1.2]	GO:0005840//ribosome;GO:0009536//plastid;GO:0016020//membrane	GO:0046914//transition metal ion binding;GO:0016211//ammonia ligase activity;GO:0032559	GO:0010038//response to metal ion;GO:0071941;GO:0006541//glutamine metabolic process;GO:0042126//nitrate metabolic process	glutamine synthetase
CL8189.Contig1_CKA	614	15	50	5.67205	20.1122	1.82613	Up	3.1458e-06	2.09439e-05	size 614 gap 0 0%	K01915|1|6e-43|171|ath:AT3G17820|glutamine synthetase [EC:6.3.1.2]	GO:0005840//ribosome;GO:0009536//plastid;GO:0016020//membrane	GO:0046914//transition metal ion binding;GO:0016211//ammonia ligase activity;GO:0032559	GO:0010038//response to metal ion;GO:0006541//glutamine metabolic process;GO:0042126//nitrate metabolic process	glutamine synthetase
Unigene26224_CKA	998	36	109	8.37508	26.9745	1.68742	Up	6.03848e-11	6.77586e-10	size 998 gap 0 0%	K01915|1|3e-145|512|aly:ARALYDRAFT_479266|glutamine synthetase [EC:6.3.1.2]	GO:0005840//ribosome;GO:0009536//plastid;GO:0016020//membrane	GO:0046914//transition metal ion binding;GO:0016211//ammonia ligase activity;GO:0032559	GO:0010038//response to metal ion;GO:0071941;GO:0006541//glutamine metabolic process;GO:0042126//nitrate metabolic process	glutamine synthetase
Unigene25469_CKA	899	0	18	0.01	4.94504	8.94984	Up	2.10154e-06	1.42972e-05	size 899 gap 0 0%	K01915|1|1e-154|543|ath:AT5G16570|glutamine synthetase [EC:6.3.1.2]	GO:0005840//ribosome;GO:0030312//external encapsulating structure;GO:0016020//membrane	GO:0046914//transition metal ion binding;GO:0016211//ammonia ligase activity;GO:0032559	GO:0071941;GO:0006541//glutamine metabolic process;GO:0042126//nitrate metabolic process	glutamine synthetase cytosolic isozyme 1-4
gnl|UG|Rsa#S41980495	859	1	16	0.270286	4.60028	4.08916	Up	8.7381e-05	0.000459632	RS1AC25JQ RS1(AR) Raphanus sativus var. oleiformis cDNA 3', mRNA sequence /clone_end=3' /gb=EW719440 /gi=156159294 /ug=Rsa.830 /len=859	K01915|1|9e-127|451|ath:AT5G16570|glutamine synthetase [EC:6.3.1.2]	GO:0005840//ribosome;GO:0030312//external encapsulating structure;GO:0016020//membrane	GO:0046914//transition metal ion binding;GO:0016211//ammonia ligase activity;GO:0032559	GO:0006541//glutamine metabolic process;GO:0042126//nitrate metabolic process	glutamine synthetase cytosolic isozyme 1-4
Unigene24418_CKA	949	1414	338	345.94	87.9646	-1.97553	Down	2.8246e-142	5.35602e-140	size 949 gap 0 0%	K00799|1|2e-79|294|gmx:547936|glutathione S-transferase [EC:2.5.1.18]	GO:0009532//plastid stroma;GO:0031090//organelle membrane;GO:0005576//extracellular region	GO:0042277//peptide binding;GO:0016765//transferase activity, transferring alkyl or aryl (other than methyl) groups;GO:0005515//protein binding;GO:0016846//carbon-sulfur lyase activity	GO:0010038//response to metal ion;GO:0009414//response to water deprivation;GO:0009404//toxin metabolic process;GO:0009639//response to red or far red light	glutathione S-transferase
gnl|UG|Rsa#S43013377	615	1	26	0.377522	10.4413	4.7896	Up	9.52708e-08	7.73437e-07	RS1H547TF RS1(AR) Raphanus sativus var. oleiformis cDNA 5', mRNA sequence /clone_end=5' /gb=FD941809 /gi=167435422 /ug=Rsa.25120 /len=615	K00799|1|1e-53|152|aly:ARALYDRAFT_475688|glutathione S-transferase [EC:2.5.1.18]	GO:0031410//cytoplasmic vesicle;GO:0043231//intracellular membrane-bounded organelle	GO:0016765//transferase activity, transferring alkyl or aryl (other than methyl) groups	-	glutathione S-transferase
CL3632.Contig1_CKA	1194	348	1200	67.6693	248.219	1.87504	Up	1.40904e-121	2.17341e-119	size 1194 gap 0 0%	K00799|1|6e-112|402|aly:ARALYDRAFT_482003|glutathione S-transferase [EC:2.5.1.18]	GO:0030312//external encapsulating structure;GO:0009532//plastid stroma;GO:0005576//extracellular region;GO:0016020//membrane	GO:0042277//peptide binding;GO:0046914//transition metal ion binding;GO:0004601//peroxidase activity;GO:0016765//transferase activity, transferring alkyl or aryl (other than methyl) groups	GO:0006952//defense response;GO:0010038//response to metal ion;GO:0009404//toxin metabolic process	glutathione S-transferase
gnl|UG|Rsa#S41974503	878	177	547	46.8054	153.869	1.71695	Up	4.17654e-50	2.3175e-48	RS1A027TF RS1(AR) Raphanus sativus var. oleiformis cDNA 5', mRNA sequence /clone_end=5' /gb=EW713448 /gi=156153302 /ug=Rsa.125 /len=878	K00799|1|4e-72|269|aly:ARALYDRAFT_475688|glutathione S-transferase [EC:2.5.1.18]	GO:0031410//cytoplasmic vesicle;GO:0043231//intracellular membrane-bounded organelle	GO:0016765//transferase activity, transferring alkyl or aryl (other than methyl) groups	-	glutathione S-transferase
Unigene25553_CKA	1079	38	739	8.17672	169.153	4.37066	Up	1.89958e-179	4.49827e-177	size 1079 gap 0 0%	K00799|1|4e-88|323|ath:AT2G02930|glutathione S-transferase [EC:2.5.1.18]	GO:0009532//plastid stroma;GO:0005576//extracellular region;GO:0016020//membrane	GO:0042277//peptide binding;GO:0016765//transferase activity, transferring alkyl or aryl (other than methyl) groups	GO:0006952//defense response;GO:0006970//response to osmotic stress;GO:0009404//toxin metabolic process;GO:0010038//response to metal ion	glutathione S-transferase 2
gi|166146517|gb|FD580811.1|FD580811	761	25	118	7.62733	38.2961	2.32795	Up	3.64992e-17	6.42129e-16	RS3EC93JQ RS3(RT) Raphanus sativus cDNA 3', mRNA sequence	K00799|1|2e-61|233|pop:POPTR_256678|glutathione S-transferase [EC:2.5.1.18]	GO:0044424//intracellular part	GO:0016765//transferase activity, transferring alkyl or aryl (other than methyl) groups	GO:0006464//cellular protein modification process	Glutathione S-transferase family protein
CL9514.Contig1_CKA	1080	39	11	8.38413	2.51551	-1.73681	Down	0.00013933	0.000704385	size 1080 gap 0 0%	K00799|1|1e-51|150|mtr:MTR_5g040430|glutathione S-transferase [EC:2.5.1.18]	GO:0044424//intracellular part	GO:0003824//catalytic activity	GO:0009404//toxin metabolic process	glutathione S-transferase TAU 10
gnl|UG|Rsa#S41976225	875	22	67	5.83756	18.9114	1.69582	Up	2.81482e-07	2.14856e-06	RS1AL53TF RS1(AR) Raphanus sativus var. oleiformis cDNA 5', mRNA sequence /clone_end=5' /gb=EW715170 /gi=156155024 /ug=Rsa.1293 /len=875	K00799|1|5e-72|269|vvi:100245065|glutathione S-transferase [EC:2.5.1.18]	GO:0044424//intracellular part	GO:0016829//lyase activity	GO:0009404//toxin metabolic process	glutathione S-transferase TAU 16
Unigene6579_CKA	1086	19	1	4.06201	0.227419	-4.15877	Down	3.74722e-05	0.000210897	size 1086 gap 0 0%	K00799|1|9e-72|268|gmx:547936|glutathione S-transferase [EC:2.5.1.18]	GO:0009532//plastid stroma;GO:0031090//organelle membrane	GO:0042277//peptide binding;GO:0016740//transferase activity;GO:0016829//lyase activity	GO:0009414//response to water deprivation;GO:0009404//toxin metabolic process;GO:0010038//response to metal ion	glutathione S-transferase TAU 25
Unigene2449_CKA	394	57	13	33.5889	8.149	-2.04329	Down	2.4764e-07	1.90552e-06	size 394 gap 0 0%	-	GO:0044424//intracellular part	-	GO:0009404//toxin metabolic process	glutathione S-transferase THETA 2
CL7805.Contig1_CKA	469	78	28	38.6135	14.7449	-1.38889	Down	3.99606e-06	2.61967e-05	size 469 gap 0 0%	-	GO:0044424//intracellular part	-	GO:0009404//toxin metabolic process	glutathione S-transferase THETA 3
CL7926.Contig1_CKA	1173	48	109	9.5008	22.9502	1.27238	Up	1.16846e-07	9.39222e-07	size 1173 gap 0 0%	K01800|1|6e-108|389|ath:AT2G02390|maleylacetoacetate isomerase [EC:5.2.1.2]	GO:0044424//intracellular part	GO:0016859//cis-trans isomerase activity;GO:0016765//transferase activity, transferring alkyl or aryl (other than methyl) groups	GO:0006520//cellular amino acid metabolic process;GO:0009404//toxin metabolic process	glutathione S-transferase zeta
gi|167452626|gb|FD958281.1|FD958281	451	0	13	0.01	7.11909	9.47555	Up	7.86728e-05	0.000417527	RS3H568TF RS3(RT) Raphanus sativus cDNA 5', mRNA sequence	K00799|1|4e-59|224|aly:ARALYDRAFT_486776|glutathione S-transferase [EC:2.5.1.18]	GO:0044424//intracellular part	GO:0016740//transferase activity	GO:0009404//toxin metabolic process	Glutathione S-transferase-like protein
Unigene22799_CKA	540	191	747	82.1214	341.652	2.0567	Up	3.71266e-86	3.80616e-84	size 540 gap 0 0%	K00134|1|7e-36|147|ath:AT1G13440|glyceraldehyde 3-phosphate dehydrogenase [EC:1.2.1.12]	GO:0030312//external encapsulating structure;GO:0031967;GO:0031981//nuclear lumen;GO:0009536//plastid;GO:0031090//organelle membrane;GO:0005576//extracellular region	GO:0046914//transition metal ion binding;GO:0000166//nucleotide binding	GO:0006007//glucose catabolic process;GO:0006952//defense response;GO:0010038//response to metal ion;GO:0000302//response to reactive oxygen species;GO:0006970//response to osmotic stress;GO:0034285;GO:0009791//post-embryonic development;GO:0048608//reproductive structure development	glyceraldehyde 3-phosphate dehydrogenase
gnl|UG|Rsa#S42571439	653	283	806	100.621	304.845	1.59914	Up	4.22332e-66	3.16523e-64	RS1FJ58JQ RS1(AR) Raphanus sativus var. oleiformis cDNA 3', mRNA sequence /clone_end=3' /gb=FD567627 /gi=166134195 /ug=Rsa.23387 /len=653	K00134|1|1e-24|110|aly:ARALYDRAFT_471499|glyceraldehyde 3-phosphate dehydrogenase [EC:1.2.1.12]	GO:0030312//external encapsulating structure;GO:0031967;GO:0031981//nuclear lumen;GO:0009536//plastid;GO:0031090//organelle membrane;GO:0005576//extracellular region	GO:0046914//transition metal ion binding;GO:0000166//nucleotide binding	GO:0006007//glucose catabolic process;GO:0006952//defense response;GO:0010038//response to metal ion;GO:0000302//response to reactive oxygen species;GO:0006970//response to osmotic stress;GO:0034285;GO:0009791//post-embryonic development;GO:0048608//reproductive structure development	glyceraldehyde 3-phosphate dehydrogenase
gi|332777574|gb|FY439281.1|FY439281	426	444	1189	241.986	689.334	1.51028	Up	5.19638e-89	5.49476e-87	FY439281 Raphanus sativus GSK3-1 leaf Raphanus sativus cDNA clone RSCL19D05, mRNA sequence	K00134|1|5e-37|150|aly:ARALYDRAFT_471499|glyceraldehyde 3-phosphate dehydrogenase [EC:1.2.1.12]	GO:0030312//external encapsulating structure;GO:0031967;GO:0031981//nuclear lumen;GO:0009536//plastid;GO:0031090//organelle membrane;GO:0005576//extracellular region	GO:0046914//transition metal ion binding;GO:0000166//nucleotide binding	GO:0006007//glucose catabolic process;GO:0006952//defense response;GO:0010038//response to metal ion;GO:0000302//response to reactive oxygen species;GO:0006970//response to osmotic stress;GO:0034285;GO:0009791//post-embryonic development;GO:0048608//reproductive structure development	glyceraldehyde-3-phosphate dehydrogenase
CL8032.Contig1_CKA	1753	4165	8049	551.633	1134.01	1.03965	Up	0	0	size 1753 gap 0 0%	K00134|1|4e-178|622|aly:ARALYDRAFT_477673|glyceraldehyde 3-phosphate dehydrogenase [EC:1.2.1.12]	GO:0030312//external encapsulating structure;GO:0031967;GO:0031981//nuclear lumen;GO:0009536//plastid;GO:0031090//organelle membrane;GO:0005576//extracellular region	GO:0046914//transition metal ion binding;GO:0000166//nucleotide binding	GO:0006007//glucose catabolic process;GO:0006952//defense response;GO:0010038//response to metal ion;GO:0000302//response to reactive oxygen species;GO:0006970//response to osmotic stress;GO:0034285;GO:0009791//post-embryonic development;GO:0048608//reproductive structure development	Glyceraldehyde-3-phosphate dehydrogenase, cytosolic
CL701.Contig1_CKA	1449	62	15	9.93437	2.5567	-1.95814	Down	1.6215e-07	1.27752e-06	size 1449 gap 0 0%	-	GO:0043231//intracellular membrane-bounded organelle;GO:0031090//organelle membrane	GO:0001071//nucleic acid binding transcription factor activity;GO:0003677//DNA binding	GO:0009725//response to hormone stimulus;GO:0009743//response to carbohydrate stimulus;GO:0046907//intracellular transport;GO:0009630//gravitropism;GO:0006351//transcription, DNA-dependent;GO:0003006//developmental process involved in reproduction;GO:0048528//post-embryonic root development;GO:0006950//response to stress	heat shock transcription factor A4a
Unigene20478_CKA	1364	243	84	41.3627	15.2098	-1.44333	Down	3.83566e-17	6.74101e-16	size 1364 gap 0 0%	K06062|1|0.0|646|ath:AT3G54610|histone acetyltransferase [EC:2.3.1.48]	GO:0043231//intracellular membrane-bounded organelle	GO:0003676//nucleic acid binding;GO:0004402//histone acetyltransferase activity	GO:0009314//response to radiation;GO:0006355//regulation of transcription, DNA-dependent;GO:0016570//histone modification;GO:0009791//post-embryonic development;GO:0009653//anatomical structure morphogenesis	histone acetyltransferase GCN5
Unigene30113_CKA	526	29	5	12.8006	2.34769	-2.44689	Down	4.81524e-05	0.000265816	size 526 gap 0 0%	K10752|1|3e-89|325|aly:ARALYDRAFT_491789|histone-binding protein RBBP4	GO:0031981//nuclear lumen;GO:0031461//cullin-RING ubiquitin ligase complex	GO:0043169//cation binding;GO:0004468//lysine N-acetyltransferase activity	GO:0009887//organ morphogenesis;GO:0009791//post-embryonic development;GO:0000904//cell morphogenesis involved in differentiation	histone-binding protein RBBP4
gi|156166288|gb|EW726434.1|EW726434	494	16	0	7.51986	0.01	-9.55456	Down	2.5594e-05	0.000147721	RS2BE34TF RS2(RS) Raphanus sativus cDNA 5', mRNA sequence	-	GO:0005634//nucleus	-	GO:0048827//phyllome development;GO:0009987//cellular process;GO:0048598//embryonic morphogenesis;GO:0040007//growth;GO:0048444//floral organ morphogenesis	HOS9/PFS2
CL495.Contig2_CKA	2278	469	175	47.8009	18.9732	-1.33307	Down	2.9866e-28	8.87168e-27	size 2278 gap 0 0%	K13418|1|8e-63|240|pop:POPTR_913861|somatic embryogenesis receptor kinase 1 [EC:2.7.10.1 2.7.11.1]	GO:0031224//intrinsic to membrane	GO:0016301//kinase activity;GO:0032559	GO:0006464//cellular protein modification process	hypothetical protein
Unigene23781_CKA	596	29	6	11.2971	2.48635	-2.18386	Down	0.000145636	0.000734722	size 596 gap 0 0%	-	GO:0043231//intracellular membrane-bounded organelle	GO:0004672//protein kinase activity	GO:0006952//defense response;GO:0009886//post-embryonic morphogenesis;GO:0016049//cell growth;GO:0009887//organ morphogenesis;GO:0007155//cell adhesion;GO:0050794//regulation of cellular process	hypothetical protein
Unigene28223_CKA	552	0	20	0.01	8.94846	9.8055	Up	4.93426e-07	3.65945e-06	size 552 gap 0 0%	-	GO:0016020//membrane	GO:0015197//peptide transporter activity;GO:0015603	GO:0022414//reproductive process;GO:0009791//post-embryonic development;GO:0051707//response to other organism;GO:0000041//transition metal ion transport;GO:0010038//response to metal ion	hypothetical protein
CL8061.Contig1_CKA	774	0	15	0.01	4.78639	8.90279	Up	1.84718e-05	0.000109137	size 774 gap 0 0%	-	GO:0031224//intrinsic to membrane	GO:0005488//binding	GO:0009553//embryo sac development;GO:0051234//establishment of localization;GO:0010876	hypothetical protein
CL120.Contig1_CKA	2450	0	13	0.01	1.31049	7.03397	Up	7.86728e-05	0.000417615	size 2450 gap 0 0%	K13420|1|3e-57|222|ath:AT5G46330|LRR receptor-like serine/threonine-protein kinase FLS2 [EC:2.7.11.1]	-	-	-	hypothetical protein
CL7002.Contig2_CKA	1923	1	27	0.120736	3.4677	4.84405	Up	4.7759e-08	4.02291e-07	size 1923 gap 0 0%	K04733|1|5e-79|293|smo:SELMODRAFT_159261|interleukin-1 receptor-associated kinase 4 [EC:2.7.11.1];K13418|4|7e-66|250|rcu:RCOM_0186340|somatic embryogenesis receptor kinase 1 [EC:2.7.10.1 2.7.11.1];K13416|5|9e-66|249|ath:AT4G33430|brassinosteroid insensitive 1-associated receptor kinase 1 [EC:2.7.10.1 2.7.11.1]	GO:0016020//membrane	GO:0004672//protein kinase activity;GO:0032559	GO:0006464//cellular protein modification process	hypothetical protein
CL1405.Contig2_CKA	1127	3	80	0.618037	17.5317	4.82613	Up	8.79742e-22	1.98184e-20	size 1127 gap 0 0%	K00058|1|2e-144|510|aly:ARALYDRAFT_491252|D-3-phosphoglycerate dehydrogenase [EC:1.1.1.95]	GO:0009536//plastid	GO:0031406//carboxylic acid binding;GO:0016616//oxidoreductase activity, acting on the CH-OH group of donors, NAD or NADP as acceptor;GO:0032559	GO:0009553//embryo sac development;GO:0006563//L-serine metabolic process	hypothetical protein
Unigene2699_CKA	705	2	18	0.658655	6.30581	3.25909	Up	0.000128769	0.000656388	size 705 gap 0 0%	K13417|1|9e-25|111|ath:AT2G13790|somatic embryogenesis receptor kinase 4 [EC:2.7.10.1 2.7.11.1];K04733|3|2e-24|110|smo:SELMODRAFT_159261|interleukin-1 receptor-associated kinase 4 [EC:2.7.11.1];K13418|5|2e-23|107|vvi:100247683|somatic embryogenesis receptor kinase 1 [EC:2.7.10.1 2.7.11.1]	GO:0043231//intracellular membrane-bounded organelle;GO:0044444//cytoplasmic part	GO:0004674//protein serine/threonine kinase activity;GO:0004871//signal transducer activity;GO:0019899//enzyme binding;GO:0032559	GO:0009610//response to symbiotic fungus;GO:0009723//response to ethylene stimulus;GO:0006464//cellular protein modification process	hypothetical protein
Unigene17958_CKA	993	12	78	2.80575	19.4	2.7896	Up	3.57462e-14	5.17658e-13	size 993 gap 0 0%	K03013|1|1e-09|62.4|vvi:100258335|DNA-directed RNA polymerases I, II, and III subunit RPABC1;K13420|3|5e-08|57.0|aly:ARALYDRAFT_356368|LRR receptor-like serine/threonine-protein kinase FLS2 [EC:2.7.11.1];K06685|4|1e-06|52.0|aly:ARALYDRAFT_492950|maintenance of ploidy protein MOB1 (MPS1 binder 1)	GO:0044464//cell part;GO:0005576//extracellular region	GO:0032559;GO:0016772//transferase activity, transferring phosphorus-containing groups	GO:0009607//response to biotic stimulus;GO:0009628//response to abiotic stimulus;GO:0006950//response to stress;GO:0012501//programmed cell death;GO:0006796//phosphate-containing compound metabolic process	hypothetical protein
CL11065.Contig1_CKA	656	6	36	2.12356	13.5536	2.67412	Up	6.08646e-07	4.45566e-06	size 656 gap 0 0%	K13420|1|2e-30|130|sbi:SORBI_06g028760|LRR receptor-like serine/threonine-protein kinase FLS2 [EC:2.7.11.1]	GO:0016020//membrane	GO:0005488//binding	GO:0006952//defense response	hypothetical protein
CL6233.Contig1_CKA	1147	7	29	1.41694	6.24442	2.13979	Up	9.08034e-05	0.000476194	size 1147 gap 0 0%	K04498|1|8e-172|601|aly:ARALYDRAFT_477069|E1A/CREB-binding protein [EC:2.3.1.48]	GO:0043231//intracellular membrane-bounded organelle	GO:0000989//transcription factor binding transcription factor activity;GO:0004468//lysine N-acetyltransferase activity;GO:0046914//transition metal ion binding	GO:0009648//photoperiodism;GO:0006357//regulation of transcription from RNA polymerase II promoter;GO:0009292//genetic transfer;GO:0009791//post-embryonic development;GO:0043543	hypothetical protein
Unigene21795_CKA	1352	10	37	1.71728	6.759	1.97669	Up	2.49152e-05	0.000144067	size 1352 gap 0 0%	K13418|1|5e-53|206|aly:ARALYDRAFT_895025|somatic embryogenesis receptor kinase 1 [EC:2.7.10.1 2.7.11.1];K13416|5|5e-52|203|ath:AT4G33430|brassinosteroid insensitive 1-associated receptor kinase 1 [EC:2.7.10.1 2.7.11.1]	GO:0044464//cell part	GO:0030246//carbohydrate binding;GO:0004672//protein kinase activity;GO:0032559	GO:0006464//cellular protein modification process	hypothetical protein
Unigene18230_CKA	1037	110	384	24.6281	91.4555	1.89276	Up	1.38419e-40	6.05526e-39	size 1037 gap 0 0%	-	GO:0009534//chloroplast thylakoid	GO:0046906//tetrapyrrole binding;GO:0003676//nucleic acid binding;GO:0001071//nucleic acid binding transcription factor activity	GO:0003006//developmental process involved in reproduction;GO:0009791//post-embryonic development;GO:0006091//generation of precursor metabolites and energy	hypothetical protein
Unigene16342_CKA	656	34	107	12.0335	40.2844	1.74317	Up	3.30066e-11	3.78626e-10	size 656 gap 0 0%	K00924|1|2e-61|233|aly:ARALYDRAFT_473063|[EC:2.7.1.-];K08286|3|6e-38|155|aly:ARALYDRAFT_491919|protein-serine/threonine kinase [EC:2.7.11.-];K13418|5|6e-13|72.4|rcu:RCOM_0186340|somatic embryogenesis receptor kinase 1 [EC:2.7.10.1 2.7.11.1]	GO:0031224//intrinsic to membrane	GO:0004672//protein kinase activity;GO:0004871//signal transducer activity;GO:0001071//nucleic acid binding transcription factor activity;GO:0032559	GO:0009845//seed germination;GO:0010431//seed maturation;GO:0007167//enzyme linked receptor protein signaling pathway;GO:0006351//transcription, DNA-dependent;GO:0006464//cellular protein modification process	hypothetical protein
Unigene3778_CKA	552	32	88	13.4595	39.3732	1.54859	Up	3.3814e-08	2.90009e-07	size 552 gap 0 0%	K13420|1|5e-24|108|sbi:SORBI_06g028760|LRR receptor-like serine/threonine-protein kinase FLS2 [EC:2.7.11.1]	GO:0031224//intrinsic to membrane	GO:0016301//kinase activity;GO:0016628//oxidoreductase activity, acting on the CH-CH group of donors, NAD or NADP as acceptor;GO:0032559	GO:0006464//cellular protein modification process;GO:0007167//enzyme linked receptor protein signaling pathway	hypothetical protein
Unigene20277_CKA	1618	18	47	2.58292	7.17425	1.47383	Up	0.00010677	0.000551213	size 1618 gap 0 0%	K13420|1|9e-34|143|vvi:100253808|LRR receptor-like serine/threonine-protein kinase FLS2 [EC:2.7.11.1]	GO:0005618//cell wall	GO:0016628//oxidoreductase activity, acting on the CH-CH group of donors, NAD or NADP as acceptor;GO:0005198//structural molecule activity	GO:0000902//cell morphogenesis;GO:0010053//root epidermal cell differentiation;GO:0008152//metabolic process	hypothetical protein
CL9755.Contig1_CKA	1907	536	241	65.2576	31.2122	-1.06404	Down	6.30716e-23	1.49355e-21	size 1907 gap 0 0%	K13418|1|7e-60|230|aly:ARALYDRAFT_895025|somatic embryogenesis receptor kinase 1 [EC:2.7.10.1 2.7.11.1]	GO:0031224//intrinsic to membrane	GO:0004871//signal transducer activity;GO:0004672//protein kinase activity;GO:0016628//oxidoreductase activity, acting on the CH-CH group of donors, NAD or NADP as acceptor;GO:0032559	GO:0006464//cellular protein modification process;GO:0007167//enzyme linked receptor protein signaling pathway	hypothetical protein
Unigene14331_CKA	1841	2205	952	278.081	127.715	-1.12258	Down	5.82872e-97	6.88512e-95	size 1841 gap 0 0%	K11596|1|0.0|883|aly:ARALYDRAFT_481718|argonaute	GO:0030874//nucleolar chromatin	GO:0008135//translation factor activity, nucleic acid binding	GO:0006412//translation;GO:0007126//meiosis;GO:0009553//embryo sac development;GO:0070076//histone lysine demethylation	hypothetical protein
CL7064.Contig2_CKA	1112	299	122	62.4286	27.0965	-1.2041	Down	4.47712e-16	7.37015e-15	size 1112 gap 0 0%	K13418|1|7e-50|196|rcu:RCOM_0186340|somatic embryogenesis receptor kinase 1 [EC:2.7.10.1 2.7.11.1];K13416|5|2e-49|194|ath:AT4G33430|brassinosteroid insensitive 1-associated receptor kinase 1 [EC:2.7.10.1 2.7.11.1]	GO:0031224//intrinsic to membrane;GO:0031410//cytoplasmic vesicle	GO:0004672//protein kinase activity;GO:0004871//signal transducer activity;GO:0016628//oxidoreductase activity, acting on the CH-CH group of donors, NAD or NADP as acceptor;GO:0032559	GO:0007167//enzyme linked receptor protein signaling pathway;GO:0006464//cellular protein modification process	hypothetical protein
CL4385.Contig2_CKA	2321	673	259	67.322	27.5602	-1.28849	Down	7.00806e-38	2.82332e-36	size 2321 gap 0 0%	K14485|1|0.0|672|vvi:100233127|transport inhibitor response 1	GO:0031090//organelle membrane	GO:0042562//hormone binding;GO:0043178//alcohol binding	GO:0048437//floral organ development;GO:0009755//hormone-mediated signaling pathway;GO:0009555//pollen development;GO:0010167//response to nitrate;GO:0048528//post-embryonic root development;GO:0009607//response to biotic stimulus	hypothetical protein
CL5097.Contig1_CKA	2119	112	43	12.2717	5.01181	-1.29193	Down	1.61494e-07	1.27295e-06	size 2119 gap 0 0%	K13420|1|1e-33|143|sbi:SORBI_06g028760|LRR receptor-like serine/threonine-protein kinase FLS2 [EC:2.7.11.1]	-	GO:0016491//oxidoreductase activity;GO:0004674//protein serine/threonine kinase activity;GO:0032559	GO:0006464//cellular protein modification process;GO:0007167//enzyme linked receptor protein signaling pathway	hypothetical protein
Unigene25315_CKA	1366	324	121	55.0695	21.8772	-1.33182	Down	5.6904e-20	1.17102e-18	size 1366 gap 0 0%	K13414|1|2e-21|102|vvi:100241228|mitogen-activated protein kinase kinase kinase 1, plant [EC:2.7.11.25]	-	GO:0004672//protein kinase activity;GO:0032559	GO:0009886//post-embryonic morphogenesis;GO:0006464//cellular protein modification process;GO:0003006//developmental process involved in reproduction	hypothetical protein
CL9989.Contig1_CKA	1082	63	23	13.5186	5.24998	-1.36456	Down	4.4513e-05	0.000247132	size 1082 gap 0 0%	K09286|1|1e-14|79.0|rcu:RCOM_0295580|EREBP-like factor	-	-	GO:0048827//phyllome development;GO:0006606//protein import into nucleus;GO:0009793//embryo development ending in seed dormancy	hypothetical protein
Unigene23359_CKA	2691	274	97	23.6403	8.90257	-1.40896	Down	1.62981e-18	3.10445e-17	size 2691 gap 0 0%	K13416|1|6e-26|118|ath:AT4G33430|brassinosteroid insensitive 1-associated receptor kinase 1 [EC:2.7.10.1 2.7.11.1];K13417|3|2e-25|116|ath:AT2G13790|somatic embryogenesis receptor kinase 4 [EC:2.7.10.1 2.7.11.1];K04733|4|4e-25|115|ath:AT5G38990|interleukin-1 receptor-associated kinase 4 [EC:2.7.11.1]	-	GO:0016301//kinase activity;GO:0030246//carbohydrate binding;GO:0000166//nucleotide binding	GO:0009987//cellular process	hypothetical protein
CL2487.Contig1_CKA	578	82	28	32.9384	11.9643	-1.46104	Down	8.96008e-07	6.42596e-06	size 578 gap 0 0%	-	GO:0009536//plastid	GO:0003676//nucleic acid binding	GO:0000377;GO:0009791//post-embryonic development	hypothetical protein
gi|332793840|gb|FY453495.1|FY453495	880	129	44	34.0349	12.3489	-1.46263	Down	6.3192e-10	6.51275e-09	FY453495 Raphanus sativus GSK3-1 seedling Raphanus sativus cDNA clone RSCS21L09, mRNA sequence	K13417|1|8e-17|85.9|ath:AT2G13790|somatic embryogenesis receptor kinase 4 [EC:2.7.10.1 2.7.11.1];K13416|2|7e-16|82.8|rcu:RCOM_1534760|brassinosteroid insensitive 1-associated receptor kinase 1 [EC:2.7.10.1 2.7.11.1];K13418|3|9e-16|82.4|vvi:100247683|somatic embryogenesis receptor kinase 1 [EC:2.7.10.1 2.7.11.1];K00924|4|1e-15|82.0|aly:ARALYDRAFT_476729|[EC:2.7.1.-]	GO:0016020//membrane	GO:0005488//binding;GO:0004674//protein serine/threonine kinase activity	GO:0006970//response to osmotic stress;GO:0009755//hormone-mediated signaling pathway;GO:0003006//developmental process involved in reproduction;GO:0000578//embryonic axis specification	hypothetical protein
Unigene18254_CKA	383	86	28	52.1335	18.0558	-1.52975	Down	1.91988e-07	1.49879e-06	size 383 gap 0 0%	K00924|1|5e-24|107|aly:ARALYDRAFT_476729|[EC:2.7.1.-];K13418|5|1e-07|52.8|rcu:RCOM_0186340|somatic embryogenesis receptor kinase 1 [EC:2.7.10.1 2.7.11.1]	GO:0009536//plastid;GO:0031224//intrinsic to membrane	GO:0004871//signal transducer activity;GO:0005102//receptor binding;GO:0016491//oxidoreductase activity;GO:0016160//amylase activity;GO:0004674//protein serine/threonine kinase activity;GO:0032559	GO:0003006//developmental process involved in reproduction;GO:0007167//enzyme linked receptor protein signaling pathway;GO:0005982//starch metabolic process;GO:0009933//meristem structural organization;GO:0006464//cellular protein modification process;GO:0006950//response to stress;GO:0010073//meristem maintenance	hypothetical protein
CL7123.Contig1_CKA	2357	949	301	93.4811	31.5402	-1.56748	Down	3.50656e-70	2.78971e-68	size 2357 gap 0 0%	K13420|1|2e-80|299|ath:AT5G46330|LRR receptor-like serine/threonine-protein kinase FLS2 [EC:2.7.11.1]	GO:0016020//membrane	GO:0016772//transferase activity, transferring phosphorus-containing groups	-	hypothetical protein
CL2364.Contig1_CKA	356	79	24	51.5222	16.6502	-1.62966	Down	1.77475e-07	1.38958e-06	size 356 gap 0 0%	K13420|1|1e-08|56.2|vvi:100253808|LRR receptor-like serine/threonine-protein kinase FLS2 [EC:2.7.11.1];K13428|3|4e-07|51.2|ath:AT5G20480|LRR receptor-like serine/threonine-protein kinase EFR [EC:2.7.11.1]	GO:0009536//plastid;GO:0016020//membrane	GO:0005102//receptor binding;GO:0004672//protein kinase activity;GO:0016160//amylase activity	GO:0003006//developmental process involved in reproduction;GO:0005982//starch metabolic process;GO:0009933//meristem structural organization;GO:0050789//regulation of biological process;GO:0006950//response to stress;GO:0010073//meristem maintenance	hypothetical protein
Unigene29035_CKA	1904	74	22	9.02364	2.85373	-1.66086	Down	3.05712e-07	2.32506e-06	size 1904 gap 0 0%	K13418|1|5e-28|103|vvi:100247683|somatic embryogenesis receptor kinase 1 [EC:2.7.10.1 2.7.11.1];K04733|5|8e-28|101|smo:SELMODRAFT_159261|interleukin-1 receptor-associated kinase 4 [EC:2.7.11.1]	GO:0016020//membrane	GO:0004672//protein kinase activity;GO:0000166//nucleotide binding	-	hypothetical protein
Unigene21311_CKA	2416	138	41	13.2617	4.19126	-1.66181	Down	2.23106e-12	2.82532e-11	size 2416 gap 0 0%	K13418|1|5e-61|234|aly:ARALYDRAFT_895025|somatic embryogenesis receptor kinase 1 [EC:2.7.10.1 2.7.11.1];K13416|3|8e-61|233|ath:AT4G33430|brassinosteroid insensitive 1-associated receptor kinase 1 [EC:2.7.10.1 2.7.11.1]	GO:0016020//membrane	GO:0030246//carbohydrate binding;GO:0004672//protein kinase activity;GO:0032559	GO:0006464//cellular protein modification process;GO:0010033//response to organic substance;GO:0007167//enzyme linked receptor protein signaling pathway;GO:0048229//gametophyte development	hypothetical protein
Unigene26782_CKA	1027	64	19	14.4686	4.5692	-1.66291	Down	1.93651e-06	1.32531e-05	size 1027 gap 0 0%	K11592|1|5e-161|565|aly:ARALYDRAFT_333551|endoribonuclease Dicer [EC:3.1.26.-]	GO:0016604//nuclear body	GO:0016891//endoribonuclease activity, producing 5'-phosphomonoesters;GO:0032559;GO:0003723//RNA binding;GO:0042623//ATPase activity, coupled	GO:0006379//mRNA cleavage;GO:0030422//production of siRNA involved in RNA interference;GO:0009790//embryo development;GO:0035196//production of miRNAs involved in gene silencing by miRNA;GO:0045087//innate immune response;GO:0048316//seed development	hypothetical protein
CL1313.Contig2_CKA	1555	284	82	42.4038	13.0239	-1.70303	Down	9.89326e-25	2.54985e-23	size 1555 gap 0 0%	K14788|1|8e-152|535|aly:ARALYDRAFT_486142|ribosome biogenesis protein ENP2	GO:0031461//cullin-RING ubiquitin ligase complex;GO:0031981//nuclear lumen	-	GO:0009553//embryo sac development	hypothetical protein
Unigene28052_CKA	422	258	72	141.946	42.1383	-1.75214	Down	1.84827e-23	4.47766e-22	size 422 gap 0 0%	K13420|1|3e-27|118|vvi:100253808|LRR receptor-like serine/threonine-protein kinase FLS2 [EC:2.7.11.1]	GO:0043231//intracellular membrane-bounded organelle	GO:0004672//protein kinase activity	GO:0006952//defense response;GO:0009886//post-embryonic morphogenesis;GO:0016049//cell growth;GO:0009943//adaxial/abaxial axis specification;GO:0009887//organ morphogenesis;GO:0007155//cell adhesion;GO:0006833//water transport;GO:0050794//regulation of cellular process;GO:0003006//developmental process involved in reproduction	hypothetical protein
Unigene1481_CKA	2925	996	270	79.0588	22.7979	-1.79402	Down	1.05855e-88	1.117e-86	size 2925 gap 0 0%	K11984|1|0.0|941|aly:ARALYDRAFT_488536|U4/U6.U5 tri-snRNP-associated protein 1	GO:0031981//nuclear lumen	-	GO:0048507//meristem development;GO:0010051//xylem and phloem pattern formation;GO:0048827//phyllome development;GO:0009791//post-embryonic development	hypothetical protein
gi|158946981|gb|EX909617.1|EX909617	706	467	105	153.578	36.7318	-2.06387	Down	6.8834e-51	3.90542e-49	RS3CR07JQ RS3(RT) Raphanus sativus cDNA 3', mRNA sequence	-	-	-	GO:0009791//post-embryonic development;GO:0030422//production of siRNA involved in RNA interference;GO:0002252	hypothetical protein
gi|156177694|gb|EW737840.1|EW737840	823	259	58	73.0663	17.4055	-2.06967	Down	4.97646e-29	1.52588e-27	RS3AL95JQ RS3(RT) Raphanus sativus cDNA 3', mRNA sequence	K08286|1|2e-27|121|ath:AT4G28490|protein-serine/threonine kinase [EC:2.7.11.-];K04733|2|6e-27|119|smo:SELMODRAFT_159261|interleukin-1 receptor-associated kinase 4 [EC:2.7.11.1];K00924|3|6e-27|119|ath:AT1G75820|[EC:2.7.1.-];K13418|5|7e-27|119|aly:ARALYDRAFT_895025|somatic embryogenesis receptor kinase 1 [EC:2.7.10.1 2.7.11.1]	GO:0031224//intrinsic to membrane	GO:0004672//protein kinase activity;GO:0016787//hydrolase activity;GO:0032559	GO:0009886//post-embryonic morphogenesis;GO:0048229//gametophyte development;GO:0003006//developmental process involved in reproduction;GO:0006464//cellular protein modification process	hypothetical protein
CL1186.Contig1_CKA	1508	54	12	8.31399	1.96534	-2.08076	Down	3.81956e-07	2.87159e-06	size 1508 gap 0 0%	-	-	-	GO:0030422//production of siRNA involved in RNA interference;GO:0002252;GO:0009791//post-embryonic development	hypothetical protein
gi|166138900|gb|FD570891.1|FD570891	606	308	67	118.004	27.3061	-2.11154	Down	4.494e-35	1.6704e-33	RS2FK04TF RS2(RS) Raphanus sativus cDNA 5', mRNA sequence	K09264|1|2e-48|190|aly:ARALYDRAFT_909555|MADS-box transcription factor, plant	GO:0009534//chloroplast thylakoid	GO:0046906//tetrapyrrole binding;GO:0001071//nucleic acid binding transcription factor activity;GO:0003677//DNA binding	GO:0009642//response to light intensity;GO:0006091//generation of precursor metabolites and energy;GO:0009791//post-embryonic development;GO:0006351//transcription, DNA-dependent;GO:0003006//developmental process involved in reproduction	hypothetical protein
CL12218.Contig3_CKA	955	471	99	114.508	25.6029	-2.16106	Down	2.6545e-54	1.64081e-52	size 955 gap 0 0%	K13464|1|9e-53|142|aly:ARALYDRAFT_472142|jasmonate ZIM domain-containing protein	-	GO:0005488//binding	GO:0006952//defense response;GO:0009719;GO:0009791//post-embryonic development;GO:0007165//signal transduction;GO:0048229//gametophyte development	hypothetical protein
Unigene28054_CKA	1412	1377	289	226.421	50.5499	-2.16323	Down	1.43168e-155	2.93548e-153	size 1412 gap 0 0%	K13418|1|7e-62|236|rcu:RCOM_0186340|somatic embryogenesis receptor kinase 1 [EC:2.7.10.1 2.7.11.1]	GO:0031224//intrinsic to membrane;GO:0043231//intracellular membrane-bounded organelle;GO:0031410//cytoplasmic vesicle	GO:0004672//protein kinase activity;GO:0016628//oxidoreductase activity, acting on the CH-CH group of donors, NAD or NADP as acceptor;GO:0032559	GO:0006952//defense response;GO:0009886//post-embryonic morphogenesis;GO:0016049//cell growth;GO:0009943//adaxial/abaxial axis specification;GO:0009887//organ morphogenesis;GO:0007155//cell adhesion;GO:0006833//water transport;GO:0050794//regulation of cellular process;GO:0003006//developmental process involved in reproduction;GO:0006464//cellular protein modification process	hypothetical protein
Unigene26814_CKA	2038	916	169	104.354	20.4805	-2.34916	Down	5.23876e-115	7.46435e-113	size 2038 gap 0 0%	-	-	-	GO:0009791//post-embryonic development;GO:0030422//production of siRNA involved in RNA interference;GO:0002252	hypothetical protein
CL371.Contig1_CKA	2341	1065	172	105.625	18.1461	-2.54121	Down	4.48712e-146	8.67149e-144	size 2341 gap 0 0%	K13418|1|3e-59|228|aly:ARALYDRAFT_895025|somatic embryogenesis receptor kinase 1 [EC:2.7.10.1 2.7.11.1];K04733|3|6e-59|227|smo:SELMODRAFT_159261|interleukin-1 receptor-associated kinase 4 [EC:2.7.11.1];K13416|4|6e-59|227|rcu:RCOM_1534760|brassinosteroid insensitive 1-associated receptor kinase 1 [EC:2.7.10.1 2.7.11.1]	GO:0016020//membrane	GO:0030246//carbohydrate binding;GO:0004672//protein kinase activity;GO:0032559	GO:0006464//cellular protein modification process;GO:0010033//response to organic substance;GO:0007167//enzyme linked receptor protein signaling pathway;GO:0048229//gametophyte development	hypothetical protein
Unigene26432_CKA	1349	60	8	10.3266	1.46466	-2.81773	Down	1.62885e-10	1.76797e-09	size 1349 gap 0 0%	K09287|1|6e-150|528|aly:ARALYDRAFT_890147|RAV-like factor	GO:0009536//plastid	GO:0003676//nucleic acid binding;GO:0001071//nucleic acid binding transcription factor activity	GO:0048827//phyllome development;GO:0009648//photoperiodism;GO:0000160//two-component signal transduction system (phosphorelay);GO:0009725//response to hormone stimulus;GO:0009908//flower development;GO:0006351//transcription, DNA-dependent;GO:0048528//post-embryonic root development	hypothetical protein
Unigene34361_CKA	266	23	3	20.0754	2.78546	-2.84944	Down	9.37364e-05	0.000490402	size 266 gap 0 0%	-	-	-	GO:0009791//post-embryonic development	Hypothetical protein
Unigene20793_CKA	619	90	3	33.7574	1.19698	-4.81773	Down	2.0328e-22	4.70764e-21	size 619 gap 0 0%	K04733|1|2e-20|96.7|smo:SELMODRAFT_230241|interleukin-1 receptor-associated kinase 4 [EC:2.7.11.1];K13417|3|1e-17|87.4|ath:AT2G13790|somatic embryogenesis receptor kinase 4 [EC:2.7.10.1 2.7.11.1];K13416|5|1e-16|84.7|aly:ARALYDRAFT_491347|brassinosteroid insensitive 1-associated receptor kinase 1 [EC:2.7.10.1 2.7.11.1]	GO:0031224//intrinsic to membrane	GO:0016491//oxidoreductase activity;GO:0004672//protein kinase activity;GO:0032559	GO:0006464//cellular protein modification process;GO:0007167//enzyme linked receptor protein signaling pathway	hypothetical protein
CL8109.Contig1_CKA	597	58	1	22.5564	0.413698	-5.76882	Down	6.1794e-16	1.00705e-14	size 597 gap 0 0%	-	GO:0016020//membrane	GO:0015197//peptide transporter activity;GO:0015603	GO:0022414//reproductive process;GO:0006810//transport;GO:0009791//post-embryonic development;GO:0010038//response to metal ion	hypothetical protein
Unigene20795_CKA	424	28	0	15.3324	0.01	-10.5824	Down	9.0019e-09	8.22847e-08	size 424 gap 0 0%	K13417|1|7e-07|50.8|ath:AT2G13790|somatic embryogenesis receptor kinase 4 [EC:2.7.10.1 2.7.11.1]	GO:0031224//intrinsic to membrane	GO:0016491//oxidoreductase activity;GO:0004672//protein kinase activity;GO:0032559	GO:0006464//cellular protein modification process;GO:0007167//enzyme linked receptor protein signaling pathway	hypothetical protein
Unigene19728_CKA	342	23	0	15.6142	0.01	-10.6086	Down	2.47412e-07	1.90639e-06	size 342 gap 0 0%	K14484|1|5e-25|110|aly:ARALYDRAFT_470436|auxin-responsive protein IAA	GO:0043231//intracellular membrane-bounded organelle	GO:0001071//nucleic acid binding transcription factor activity;GO:0005515//protein binding	GO:0003002//regionalization;GO:0009790//embryo development;GO:0009755//hormone-mediated signaling pathway;GO:0048513//organ development	hypothetical protein
Unigene20794_CKA	301	22	0	16.9697	0.01	-10.7287	Down	4.79994e-07	3.56718e-06	size 301 gap 0 0%	K00924|1|2e-10|62.4|osa:4333525|[EC:2.7.1.-];K13417|3|8e-10|60.1|ath:AT2G13790|somatic embryogenesis receptor kinase 4 [EC:2.7.10.1 2.7.11.1];K13416|5|1e-09|59.7|rcu:RCOM_1534760|brassinosteroid insensitive 1-associated receptor kinase 1 [EC:2.7.10.1 2.7.11.1]	GO:0031224//intrinsic to membrane;GO:0031410//cytoplasmic vesicle	GO:0004672//protein kinase activity;GO:0004871//signal transducer activity;GO:0016628//oxidoreductase activity, acting on the CH-CH group of donors, NAD or NADP as acceptor;GO:0032559	GO:0007167//enzyme linked receptor protein signaling pathway;GO:0006464//cellular protein modification process	hypothetical protein
CL1161.Contig1_CKA	1229	19	55	3.58937	11.0527	1.62259	Up	6.71364e-06	4.25414e-05	size 1229 gap 0 0%	K14484|1|3e-35|147|ath:AT1G04550|auxin-responsive protein IAA	-	-	GO:0009725//response to hormone stimulus;GO:0009743//response to carbohydrate stimulus	indoleacetic acid-induced protein 10
gi|161564134|gb|EY935347.1|EY935347	814	0	17	0.01	5.15801	9.01067	Up	4.33706e-06	2.83254e-05	RS2DU88JQ RS2(RS) Raphanus sativus cDNA 3', mRNA sequence	K01823|1|4e-120|428|ath:AT5G16440|isopentenyl-diphosphate delta-isomerase [EC:5.3.3.2]	GO:0009536//plastid	GO:0016863//intramolecular oxidoreductase activity, transposing C=C bonds	GO:0006779//porphyrin-containing compound biosynthetic process;GO:0008299//isoprenoid biosynthetic process;GO:0009791//post-embryonic development	isopentenyl pyrophosphate isomerase
CL10262.Contig1_CKA	1262	1284	296	236.223	57.9282	-2.02781	Down	8.27502e-134	1.44925e-131	size 1262 gap 0 0%	K09422|1|9e-135|478|ath:AT5G67300|myb proto-oncogene protein, plant	GO:0043231//intracellular membrane-bounded organelle	GO:0003676//nucleic acid binding;GO:0001071//nucleic acid binding transcription factor activity	GO:0010038//response to metal ion;GO:0009725//response to hormone stimulus;GO:0009743//response to carbohydrate stimulus;GO:0006970//response to osmotic stress;GO:0006351//transcription, DNA-dependent;GO:0048528//post-embryonic root development	K8K14_2
gi|332777264|gb|FY437782.1|FY437782	828	92	35	25.7973	10.4399	-1.30512	Down	1.74633e-06	1.20514e-05	FY437782 Raphanus sativus GSK3-1 leaf Raphanus sativus cDNA clone RSCL14M20, mRNA sequence	K04733|1|2e-29|127|smo:SELMODRAFT_159261|interleukin-1 receptor-associated kinase 4 [EC:2.7.11.1];K13416|4|3e-24|110|rcu:RCOM_1534760|brassinosteroid insensitive 1-associated receptor kinase 1 [EC:2.7.10.1 2.7.11.1];K13418|5|5e-24|109|vvi:100247683|somatic embryogenesis receptor kinase 1 [EC:2.7.10.1 2.7.11.1]	-	GO:0004674//protein serine/threonine kinase activity;GO:0032559	GO:0050896//response to stimulus;GO:0006464//cellular protein modification process	kinase family protein
CL7628.Contig1_CKA	849	60	19	16.4082	5.52718	-1.5698	Down	9.88472e-06	6.10476e-05	size 849 gap 0 0%	K13416|1|8e-43|172|ath:AT4G33430|brassinosteroid insensitive 1-associated receptor kinase 1 [EC:2.7.10.1 2.7.11.1];K13418|2|1e-42|171|aly:ARALYDRAFT_895025|somatic embryogenesis receptor kinase 1 [EC:2.7.10.1 2.7.11.1]	-	GO:0004672//protein kinase activity;GO:0032559	GO:0006464//cellular protein modification process	kinase family protein
Unigene12213_CKA	849	41	11	11.2123	3.19994	-1.80896	Down	5.82772e-05	0.000316137	size 849 gap 0 0%	K13416|1|7e-10|62.8|ath:AT4G33430|brassinosteroid insensitive 1-associated receptor kinase 1 [EC:2.7.10.1 2.7.11.1];K13418|2|1e-09|62.0|aly:ARALYDRAFT_895025|somatic embryogenesis receptor kinase 1 [EC:2.7.10.1 2.7.11.1]	GO:0016020//membrane	GO:0004672//protein kinase activity;GO:0032559	GO:0006464//cellular protein modification process	kinase family protein
Unigene23420_CKA	1646	2	35	0.282109	5.25165	4.21844	Up	1.8481e-09	1.80757e-08	size 1646 gap 0 0%	-	GO:0044464//cell part	-	-	late embryogenesis abundant domain-containing protein
Unigene29975_CKA	801	84	176	24.348	54.2672	1.15628	Up	4.12254e-10	4.31494e-09	size 801 gap 0 0%	-	-	-	-	late embryogenesis abundant hydroxyproline-rich glycoprotein
CL6021.Contig1_CKA	581	197	30	78.724	12.7527	-2.626	Down	2.49108e-29	7.71791e-28	size 581 gap 0 0%	-	GO:0016020//membrane	-	-	late embryogenesis abundant hydroxyproline-rich glycoprotein
CL3186.Contig2_CKA	706	21	2	6.90608	0.699653	-3.30316	Down	6.61754e-05	0.000356338	size 706 gap 0 0%	-	-	-	-	late embryogenesis abundant hydroxyproline-rich glycoprotein
gnl|UG|Rsa#S42026394	721	0	21	0.01	7.19352	9.49055	Up	2.39092e-07	1.84934e-06	RS1DO87JQ RS1(AR) Raphanus sativus var. oleiformis cDNA 3', mRNA sequence /clone_end=3' /gb=EY927571 /gi=161555752 /ug=Rsa.16476 /len=721	-	GO:0016020//membrane	-	GO:0009414//response to water deprivation;GO:0003006//developmental process involved in reproduction	Late embryogenesis abundant protein
gnl|UG|Rsa#S42049349	744	0	16	0.01	5.31134	9.05293	Up	8.9506e-06	5.58115e-05	R.sativus mRNA for late embryogenesis abundant (LEA) protein /cds=p(12,566) /gb=X56280 /gi=21119 /ug=Rsa.21285 /len=744	-	-	-	GO:0009628//response to abiotic stimulus	Late embryogenesis abundant protein; Short=Protein LEA
Unigene4726_CKA	695	15	46	5.01099	16.3467	1.70583	Up	2.03646e-05	0.000119272	size 695 gap 0 0%	-	GO:0043231//intracellular membrane-bounded organelle	-	-	late embryogenesis-abundant protein
Unigene24748_CKA	1250	156	303	28.9755	59.8673	1.04693	Up	3.70274e-14	5.35597e-13	size 1250 gap 0 0%	K13416|1|1e-63|241|rcu:RCOM_1534760|brassinosteroid insensitive 1-associated receptor kinase 1 [EC:2.7.10.1 2.7.11.1];K13418|4|3e-61|234|vvi:100247683|somatic embryogenesis receptor kinase 1 [EC:2.7.10.1 2.7.11.1]	GO:0016020//membrane	GO:0030246//carbohydrate binding;GO:0004672//protein kinase activity;GO:0032559	GO:0006464//cellular protein modification process	lectin protein kinase family protein
CL6922.Contig2_CKA	1004	41	7	9.48128	1.72195	-2.46104	Down	1.05645e-06	7.4735e-06	size 1004 gap 0 0%	K04733|1|1e-61|235|smo:SELMODRAFT_159261|interleukin-1 receptor-associated kinase 4 [EC:2.7.11.1];K13417|3|2e-59|228|ath:AT2G13790|somatic embryogenesis receptor kinase 4 [EC:2.7.10.1 2.7.11.1];K13418|5|8e-58|222|vvi:100247683|somatic embryogenesis receptor kinase 1 [EC:2.7.10.1 2.7.11.1]	GO:0043231//intracellular membrane-bounded organelle;GO:0016020//membrane	GO:0004871//signal transducer activity;GO:0030246//carbohydrate binding;GO:0004713//protein tyrosine kinase activity;GO:0019899//enzyme binding;GO:0032559	GO:0006468//protein phosphorylation	lectin protein kinase family protein
Unigene5637_CKA	835	362	50	100.656	14.7891	-2.76683	Down	1.35002e-55	8.51168e-54	size 835 gap 0 0%	K13420|1|4e-33|139|aly:ARALYDRAFT_356368|LRR receptor-like serine/threonine-protein kinase FLS2 [EC:2.7.11.1]	GO:0005576//extracellular region;GO:0030312//external encapsulating structure;GO:0009536//plastid	GO:0016491//oxidoreductase activity	GO:0009987//cellular process;GO:0008152//metabolic process;GO:0023052//signaling	leucine rich repeat protein, putative
CL5402.Contig1_CKA	1863	5	54	0.623123	7.15877	3.52212	Up	2.14004e-12	2.71619e-11	size 1863 gap 0 0%	K13415|1|4e-18|91.7|pop:POPTR_650846|protein brassinosteroid insensitive 1 [EC:2.7.10.1 2.7.11.1];K13420|2|5e-17|87.8|pop:POPTR_1075175|LRR receptor-like serine/threonine-protein kinase FLS2 [EC:2.7.11.1]	-	-	GO:0032502//developmental process	leucine-rich repeat family protein
CL10972.Contig1_CKA	649	43	145	15.383	55.1799	1.84281	Up	9.5215e-16	1.53143e-14	size 649 gap 0 0%	K13420|1|7e-26|115|osa:4337016|LRR receptor-like serine/threonine-protein kinase FLS2 [EC:2.7.11.1]	-	GO:0003824//catalytic activity	GO:0023052//signaling	leucine-rich repeat family protein
Unigene18380_CKA	709	20	54	6.54939	18.8107	1.52212	Up	2.06238e-05	0.00012058	size 709 gap 0 0%	K00924|1|4e-09|59.7|aly:ARALYDRAFT_476729|[EC:2.7.1.-];K13418|2|6e-08|55.8|vvi:100247683|somatic embryogenesis receptor kinase 1 [EC:2.7.10.1 2.7.11.1];K13417|5|1e-07|54.7|aly:ARALYDRAFT_899604|somatic embryogenesis receptor kinase 4 [EC:2.7.10.1 2.7.11.1]	-	GO:0016628//oxidoreductase activity, acting on the CH-CH group of donors, NAD or NADP as acceptor;GO:0016772//transferase activity, transferring phosphorus-containing groups	GO:0023052//signaling;GO:0006796//phosphate-containing compound metabolic process	leucine-rich repeat family protein
Unigene22548_CKA	852	46	14	12.5353	4.05832	-1.62705	Down	7.50146e-05	0.000400006	size 852 gap 0 0%	K13418|1|4e-47|186|aly:ARALYDRAFT_895025|somatic embryogenesis receptor kinase 1 [EC:2.7.10.1 2.7.11.1];K13416|3|9e-47|185|ath:AT4G33430|brassinosteroid insensitive 1-associated receptor kinase 1 [EC:2.7.10.1 2.7.11.1]	GO:0016020//membrane	GO:0004672//protein kinase activity;GO:0032559	GO:0006464//cellular protein modification process	leucine-rich repeat family protein
Unigene22714_CKA	630	220	53	81.0773	20.7775	-1.96428	Down	2.36468e-23	5.71227e-22	size 630 gap 0 0%	K13416|1|2e-16|84.0|aly:ARALYDRAFT_491347|brassinosteroid insensitive 1-associated receptor kinase 1 [EC:2.7.10.1 2.7.11.1];K13418|4|4e-16|82.8|vvi:100247683|somatic embryogenesis receptor kinase 1 [EC:2.7.10.1 2.7.11.1]	GO:0031224//intrinsic to membrane	GO:0004702//receptor signaling protein serine/threonine kinase activity;GO:0032559	GO:0006464//cellular protein modification process	leucine-rich repeat family protein
CL518.Contig2_CKA	295	61	22	48.0092	18.4187	-1.38214	Down	5.00252e-05	0.000274831	size 295 gap 0 0%	K13416|1|7e-17|83.6|aly:ARALYDRAFT_491347|brassinosteroid insensitive 1-associated receptor kinase 1 [EC:2.7.10.1 2.7.11.1];K13417|3|2e-13|72.4|aly:ARALYDRAFT_899604|somatic embryogenesis receptor kinase 4 [EC:2.7.10.1 2.7.11.1]	GO:0031224//intrinsic to membrane;GO:0032991//macromolecular complex;GO:0043231//intracellular membrane-bounded organelle	GO:0004674//protein serine/threonine kinase activity;GO:0004871//signal transducer activity;GO:0005102//receptor binding;GO:0046983//protein dimerization activity;GO:0032559	GO:0006952//defense response;GO:0043401//steroid hormone mediated signaling pathway;GO:0009743//response to carbohydrate stimulus;GO:0040007//growth;GO:0002239//response to oomycetes;GO:0010260//organ senescence;GO:0006464//cellular protein modification process	leucine-rich repeat receptor-like kinase (mitochondrion)
CL7369.Contig2_CKA	1897	169	59	20.6841	7.68143	-1.42907	Down	3.37318e-12	4.20202e-11	size 1897 gap 0 0%	K13418|1|0.0|1018|aly:ARALYDRAFT_895025|somatic embryogenesis receptor kinase 1 [EC:2.7.10.1 2.7.11.1]	GO:0031224//intrinsic to membrane;GO:0032991//macromolecular complex	GO:0004674//protein serine/threonine kinase activity;GO:0004871//signal transducer activity;GO:0016628//oxidoreductase activity, acting on the CH-CH group of donors, NAD or NADP as acceptor;GO:0005102//receptor binding;GO:0004713//protein tyrosine kinase activity;GO:0032559	GO:0006468//protein phosphorylation;GO:0006996//organelle organization;GO:0043401//steroid hormone mediated signaling pathway;GO:0009555//pollen development;GO:0003006//developmental process involved in reproduction	leucine-rich repeat receptor-like kinase (mitochondrion)
Unigene17021_CKA	714	32	180	10.4056	62.2632	2.58102	Up	1.73174e-28	5.21477e-27	size 714 gap 0 0%	K13420|1|2e-21|100|ath:AT5G46330|LRR receptor-like serine/threonine-protein kinase FLS2 [EC:2.7.11.1]	-	GO:0016301//kinase activity	-	Leucine-rich repeat receptor-like protein kinase PXL2; Protein PHLOEM INTERCALATED WITH XYLEM-LIKE 2;Precursor
Unigene25317_CKA	1443	0	48	0.01	8.21547	9.6822	Up	7.63504e-16	1.23431e-14	size 1443 gap 0 0%	K13415|1|2e-16|85.5|osa:4324691|protein brassinosteroid insensitive 1 [EC:2.7.10.1 2.7.11.1];K13420|5|1e-15|83.2|osa:4337016|LRR receptor-like serine/threonine-protein kinase FLS2 [EC:2.7.11.1]	-	-	GO:0023052//signaling	leucine-rich repeat-containing protein
gi|166146720|gb|FD578764.1|FD578764	702	48	0	15.8753	0.01	-10.6326	Down	1.57758e-14	2.33759e-13	RS3F535TF RS3(RT) Raphanus sativus cDNA 5', mRNA sequence	K13418|1|1e-17|87.8|vvi:100247683|somatic embryogenesis receptor kinase 1 [EC:2.7.10.1 2.7.11.1];K13416|2|2e-17|87.4|rcu:RCOM_1534760|brassinosteroid insensitive 1-associated receptor kinase 1 [EC:2.7.10.1 2.7.11.1]	-	GO:0016628//oxidoreductase activity, acting on the CH-CH group of donors, NAD or NADP as acceptor;GO:0016772//transferase activity, transferring phosphorus-containing groups	GO:0023052//signaling;GO:0006796//phosphate-containing compound metabolic process	leucine-rich repeat-containing protein
CL2438.Contig1_CKA	1921	751	285	90.7673	36.6416	-1.30869	Down	4.64596e-43	2.1718e-41	size 1921 gap 0 0%	K12662|1|2e-24|112|vvi:100243602|U4/U6 small nuclear ribonucleoprotein PRP4	-	GO:0046983//protein dimerization activity	GO:0009791//post-embryonic development;GO:0006355//regulation of transcription, DNA-dependent	LEUNIG
gi|166141388|gb|FD574114.1|FD574114	690	320	76	107.676	27.2033	-1.98484	Down	1.04371e-33	3.7204e-32	RS2F958JQ RS2(RS) Raphanus sativus cDNA 3', mRNA sequence	K14963|1|1e-12|71.6|cre:CHLREDRAFT_16794|COMPASS component SWD3;K04508|2|9e-12|68.6|ota:Ot11g00870|transducin (beta)-like 1;K14555|3|7e-11|65.5|vvi:100252767|U3 small nucleolar RNA-associated protein 13	-	GO:0046983//protein dimerization activity	GO:0009791//post-embryonic development;GO:0006355//regulation of transcription, DNA-dependent	LEUNIG
Unigene16299_CKA	1035	86	39	19.2919	9.3064	-1.0517	Down	9.92828e-05	0.000514774	size 1035 gap 0 0%	-	-	GO:0005488//binding	GO:0009743//response to carbohydrate stimulus;GO:0009408//response to heat	LRR and kelch-repeat containing protein
Unigene33704_CKA	286	95	39	77.1213	33.6787	-1.19529	Down	5.7201e-06	3.67022e-05	size 286 gap 0 0%	K13416|1|5e-17|84.0|rcu:RCOM_1534760|brassinosteroid insensitive 1-associated receptor kinase 1 [EC:2.7.10.1 2.7.11.1];K13420|4|2e-16|82.0|vvi:100253808|LRR receptor-like serine/threonine-protein kinase FLS2 [EC:2.7.11.1]	GO:0043231//intracellular membrane-bounded organelle	GO:0004672//protein kinase activity	GO:0006952//defense response;GO:0009886//post-embryonic morphogenesis;GO:0016049//cell growth;GO:0009943//adaxial/abaxial axis specification;GO:0009887//organ morphogenesis;GO:0007155//cell adhesion;GO:0006833//water transport;GO:0050794//regulation of cellular process;GO:0003006//developmental process involved in reproduction	LRR receptor-like serine/threonine-protein kinase ERECTA
Unigene28053_CKA	213	73	12	79.572	13.9142	-2.5157	Down	3.09356e-11	3.56165e-10	size 213 gap 0 0%	K13420|1|7e-06|47.0|sbi:SORBI_06g028760|LRR receptor-like serine/threonine-protein kinase FLS2 [EC:2.7.11.1]	GO:0043231//intracellular membrane-bounded organelle	GO:0004672//protein kinase activity	GO:0006952//defense response;GO:0009886//post-embryonic morphogenesis;GO:0016049//cell growth;GO:0009943//adaxial/abaxial axis specification;GO:0009887//organ morphogenesis;GO:0007155//cell adhesion;GO:0006833//water transport;GO:0050794//regulation of cellular process;GO:0008152//metabolic process;GO:0003006//developmental process involved in reproduction	LRR receptor-like serine/threonine-protein kinase ERECTA
Unigene3069_CKA	282	4	37	3.29327	32.4048	3.29862	Up	1.92534e-08	1.69451e-07	size 282 gap 0 0%	K00924|1|2e-18|88.6|aly:ARALYDRAFT_473063|[EC:2.7.1.-]	GO:0044464//cell part	GO:0004672//protein kinase activity;GO:0032559	GO:0006464//cellular protein modification process;GO:0007167//enzyme linked receptor protein signaling pathway	LRR receptor-like serine/threonine-protein kinase HSL2
Unigene5664_CKA	286	24	77	19.4833	66.4939	1.77099	Up	1.3456e-08	1.20466e-07	size 286 gap 0 0%	K08286|1|5e-06|47.4|aly:ARALYDRAFT_491919|protein-serine/threonine kinase [EC:2.7.11.-]	GO:0031224//intrinsic to membrane	GO:0004672//protein kinase activity;GO:0032559	GO:0006464//cellular protein modification process;GO:0007167//enzyme linked receptor protein signaling pathway	LRR receptor-like serine/threonine-protein kinase HSL2
CL2519.Contig1_CKA	1261	532	1001	97.952	196.054	1.00111	Up	3.35832e-40	1.45399e-38	size 1261 gap 0 0%	K13420|1|2e-33|141|vvi:100253808|LRR receptor-like serine/threonine-protein kinase FLS2 [EC:2.7.11.1]	GO:0043231//intracellular membrane-bounded organelle	GO:0016628//oxidoreductase activity, acting on the CH-CH group of donors, NAD or NADP as acceptor;GO:0016772//transferase activity, transferring phosphorus-containing groups	GO:0006796//phosphate-containing compound metabolic process	LRR-like disease resistance protein
gi|158946597|gb|EX907669.1|EX907669	798	393	156	114.342	48.2813	-1.24382	Down	1.181e-21	2.64396e-20	RS3BY92JQ RS3(RT) Raphanus sativus cDNA 3', mRNA sequence	K09264|1|1e-84|310|aly:ARALYDRAFT_909555|MADS-box transcription factor, plant	GO:0009534//chloroplast thylakoid	GO:0046906//tetrapyrrole binding;GO:0001071//nucleic acid binding transcription factor activity;GO:0003677//DNA binding	GO:0009642//response to light intensity;GO:0006091//generation of precursor metabolites and energy;GO:0009791//post-embryonic development;GO:0006351//transcription, DNA-dependent;GO:0003006//developmental process involved in reproduction	MADS-box protein SEP1-a
CL7233.Contig2_CKA	1259	286	100	52.7421	19.617	-1.42685	Down	1.34126e-19	2.71913e-18	size 1259 gap 0 0%	K13413|1|2e-69|261|vvi:100258699|mitogen-activated protein kinase kinase 4/5, plant [EC:2.7.12.2]	-	GO:0004712//protein serine/threonine/tyrosine kinase activity;GO:0032559;GO:0019887//protein kinase regulator activity	GO:0006355//regulation of transcription, DNA-dependent;GO:0002239//response to oomycetes;GO:0009692;GO:0009700//indole phytoalexin biosynthetic process;GO:0006970//response to osmotic stress;GO:0001932//regulation of protein phosphorylation;GO:0060918//auxin transport;GO:0000160//two-component signal transduction system (phosphorelay);GO:0009627//systemic acquired resistance	MAP kinase kinase 9
Unigene7930_CKA	220	24	58	25.3283	65.1122	1.36218	Up	4.86196e-05	0.000267896	size 220 gap 0 0%	K05658|1|3e-21|97.8|aly:ARALYDRAFT_484657|ATP-binding cassette, subfamily B (MDR/TAP), member 1	GO:0016020//membrane	GO:0017111//nucleoside-triphosphatase activity;GO:0000166//nucleotide binding;GO:0015562//efflux transmembrane transporter activity	GO:0009630//gravitropism;GO:0043479;GO:0009639//response to red or far red light;GO:0009734//auxin mediated signaling pathway;GO:0032535//regulation of cellular component size;GO:0009926//auxin polar transport;GO:0048528//post-embryonic root development;GO:0048437//floral organ development	MDR-like p-glycoprotein
gi|332786885|gb|FY442023.1|FY442023	824	195	33	54.9445	9.89109	-2.47377	Down	2.97304e-27	8.49616e-26	FY442023 Raphanus sativus GSK3-1 root Raphanus sativus cDNA clone RSCR07K04, mRNA sequence	K09338|1|1e-44|177|ath:AT4G04890|homeobox-leucine zipper protein	GO:0043231//intracellular membrane-bounded organelle;GO:0043234//protein complex	GO:0001071//nucleic acid binding transcription factor activity;GO:0003677//DNA binding;GO:0005515//protein binding	GO:0044267//cellular protein metabolic process;GO:0008544//epidermis development;GO:0006351//transcription, DNA-dependent;GO:0009793//embryo development ending in seed dormancy	meristem L1 layer homeobox protein
gi|156168658|gb|EW728804.1|EW728804	609	41	12	15.6309	4.86655	-1.68343	Down	0.000131219	0.000667262	RS2AM31JQ RS2(RS) Raphanus sativus cDNA 3', mRNA sequence	K13354|1|2e-36|150|smo:SELMODRAFT_160785|solute carrier family 25 (peroxisomal adenine nucleotide transporter), member 17;K00133|2|3e-22|102|ota:Ot01g02440|aspartate-semialdehyde dehydrogenase [EC:1.2.1.11]	GO:0031224//intrinsic to membrane;GO:0019866//organelle inner membrane;GO:0042579//microbody	GO:0000295//adenine nucleotide transmembrane transporter activity	GO:0015868//purine ribonucleotide transport;GO:0009850//auxin metabolic process;GO:0009062//fatty acid catabolic process;GO:0009791//post-embryonic development;GO:0046907//intracellular transport	mitochondrial substrate carrier family protein
gnl|UG|Rsa#S42569045	687	64	6	21.6292	2.15701	-3.32588	Down	8.02214e-13	1.05153e-11	RS1EQ59JQ RS1(AR) Raphanus sativus var. oleiformis cDNA 3', mRNA sequence /clone_end=3' /gb=FD565759 /gi=166135178 /ug=Rsa.23111 /len=687	K04733|1|9e-10|43.1|smo:SELMODRAFT_159261|interleukin-1 receptor-associated kinase 4 [EC:2.7.11.1];K13418|3|1e-07|41.2|pop:POPTR_913861|somatic embryogenesis receptor kinase 1 [EC:2.7.10.1 2.7.11.1]	-	GO:0004672//protein kinase activity;GO:0032559	GO:0006464//cellular protein modification process	MMM17_12
CL1576.Contig2_CKA	999	32	0	7.43706	0.01	-9.53859	Down	6.35426e-10	6.5382e-09	size 999 gap 0 0%	-	-	GO:0003676//nucleic acid binding;GO:0001071//nucleic acid binding transcription factor activity	GO:0009851//auxin biosynthetic process;GO:0048511//rhythmic process;GO:0009755//hormone-mediated signaling pathway;GO:0006351//transcription, DNA-dependent	myb family transcription factor
Unigene15271_CKA	446	135	39	70.2774	21.5967	-1.70225	Down	1.65328e-12	2.1074e-11	size 446 gap 0 0%	K09422|1|6e-26|114|ath:AT5G67300|myb proto-oncogene protein, plant	GO:0043231//intracellular membrane-bounded organelle	GO:0005488//binding;GO:0001071//nucleic acid binding transcription factor activity	GO:0010038//response to metal ion;GO:0009725//response to hormone stimulus;GO:0009743//response to carbohydrate stimulus;GO:0006970//response to osmotic stress;GO:0006351//transcription, DNA-dependent;GO:0048528//post-embryonic root development	MYB-related protein
Unigene27378_CKA	793	35	5	10.2474	1.55724	-2.71819	Down	2.02284e-06	1.38102e-05	size 793 gap 0 0%	K02326|1|9e-24|108|smo:SELMODRAFT_115079|DNA polymerase epsilon subunit 3 [EC:2.7.7.7];K08065|3|2e-07|54.7|smo:SELMODRAFT_450037|nuclear transcription Y subunit beta	GO:0043231//intracellular membrane-bounded organelle	GO:0003677//DNA binding;GO:0001071//nucleic acid binding transcription factor activity	GO:0006351//transcription, DNA-dependent	nuclear factor Y, subunit B11
CL7321.Contig1_CKA	376	55	13	33.9619	8.53912	-1.99176	Down	6.26268e-07	4.57736e-06	size 376 gap 0 0%	K10752|1|2e-28|122|pop:POPTR_589194|histone-binding protein RBBP4	GO:0031981//nuclear lumen;GO:0031461//cullin-RING ubiquitin ligase complex	GO:0043169//cation binding;GO:0016740//transferase activity	GO:0009887//organ morphogenesis;GO:0009791//post-embryonic development;GO:0000904//cell morphogenesis involved in differentiation	nucleosome/chromatin assembly factor group
gi|166149005|gb|FD577957.1|FD577957	838	154	53	42.6672	15.6203	-1.4497	Down	1.88374e-11	2.21169e-10	RS3EV61TF RS3(RT) Raphanus sativus cDNA 5', mRNA sequence	K11517|1|5e-120|400|aly:ARALYDRAFT_478862|(S)-2-hydroxy-acid oxidase [EC:1.1.3.15]	GO:0005840//ribosome;GO:0009532//plastid stroma;GO:0005576//extracellular region;GO:0042579//microbody	GO:0003973//(S)-2-hydroxy-acid oxidase activity;GO:0000166//nucleotide binding	GO:0008152//metabolic process	Peroxisomal (S)-2-hydroxy-acid oxidase GLO1; Glycolate oxidase 1;Short chain alpha-hydroxy acid oxidase GLO1
CL6100.Contig2_CKA	1899	1211	545	148.059	70.8808	-1.06271	Down	1.24641e-49	6.85581e-48	size 1899 gap 0 0%	K05929|1|0.0|922|aly:ARALYDRAFT_479286|phosphoethanolamine N-methyltransferase [EC:2.1.1.103]	GO:0044424//intracellular part	GO:0008170//N-methyltransferase activity;GO:0016410//N-acyltransferase activity	GO:0048868//pollen tube development;GO:0006498//N-terminal protein lipidation;GO:0048229//gametophyte development;GO:0046470//phosphatidylcholine metabolic process;GO:0006730//one-carbon metabolic process;GO:0019695//choline metabolic process;GO:0009791//post-embryonic development;GO:0000904//cell morphogenesis involved in differentiation	phosphoethanolamine N-methyltransferase
gi|161565248|gb|EY936900.1|EY936900	822	1	58	0.282452	17.4266	5.94714	Up	1.71128e-17	3.07172e-16	RS2EG52JQ RS2(RS) Raphanus sativus cDNA 3', mRNA sequence	K05929|1|9e-108|387|rcu:RCOM_0161380|phosphoethanolamine N-methyltransferase [EC:2.1.1.103]	GO:0044424//intracellular part	GO:0008170//N-methyltransferase activity;GO:0016410//N-acyltransferase activity	GO:0048868//pollen tube development;GO:0006498//N-terminal protein lipidation;GO:0048229//gametophyte development;GO:0046470//phosphatidylcholine metabolic process;GO:0006730//one-carbon metabolic process;GO:0019695//choline metabolic process;GO:0009791//post-embryonic development;GO:0000904//cell morphogenesis involved in differentiation	Phosphoethanolamine N-methyltransferase 3
Unigene22013_CKA	822	48	8	13.5577	2.40367	-2.4958	Down	9.4943e-08	7.71024e-07	size 822 gap 0 0%	-	-	GO:0060089	GO:0009314//response to radiation;GO:0009791//post-embryonic development	Phototropic-responsive NPH3 family protein
CL11932.Contig2_CKA	1092	36	116	7.65415	26.2357	1.77722	Up	2.52436e-12	3.18634e-11	size 1092 gap 0 0%	K13947|1|5e-147|518|aly:ARALYDRAFT_476492|auxin efflux carrier family	GO:0031224//intrinsic to membrane;GO:0016323//basolateral plasma membrane;GO:0044424//intracellular part	GO:0005488//binding	GO:0060918//auxin transport;GO:0003002//regionalization;GO:0009965//leaf morphogenesis;GO:0009606//tropism;GO:0009639//response to red or far red light;GO:0009793//embryo development ending in seed dormancy	pin-formed 1
CL930.Contig1_CKA	1772	92	238	12.0543	33.1719	1.46042	Up	2.86786e-18	5.38741e-17	size 1772 gap 0 0%	K01915|1|0.0|801|aly:ARALYDRAFT_493621|glutamine synthetase [EC:6.3.1.2]	GO:0005840//ribosome;GO:0009532//plastid stroma;GO:0009526//plastid envelope;GO:0009534//chloroplast thylakoid;GO:0005576//extracellular region	GO:0016211//ammonia ligase activity;GO:0032559	GO:0010038//response to metal ion;GO:0006541//glutamine metabolic process;GO:0006970//response to osmotic stress;GO:0006536//glutamate metabolic process;GO:0032502//developmental process	plastidic glutamine synthetase precursor
gi|167447031|gb|FD952145.1|FD952145	689	136	369	45.8286	132.271	1.52918	Up	2.64848e-29	8.1955e-28	RS3GI33JQ RS3(RT) Raphanus sativus cDNA 3', mRNA sequence	K13420|1|2e-18|90.9|osa:4337016|LRR receptor-like serine/threonine-protein kinase FLS2 [EC:2.7.11.1]	GO:0005618//cell wall	GO:0004857//enzyme inhibitor activity	GO:0023052//signaling	polygalacturonase inhibiting protein
Unigene17839_CKA	263	3	30	2.64839	28.1723	3.41109	Up	3.15444e-07	2.39691e-06	size 263 gap 0 0%	K00924|1|9e-08|53.1|osa:4341290|[EC:2.7.1.-];K13428|2|5e-06|47.4|ath:AT5G20480|LRR receptor-like serine/threonine-protein kinase EFR [EC:2.7.11.1]	GO:0005618//cell wall	GO:0004857//enzyme inhibitor activity	GO:0023052//signaling	polygalacturonase inhibitor protein 16
CL2803.Contig4_CKA	1252	7	32	1.29811	6.31252	2.28181	Up	1.8314e-05	0.00010828	size 1252 gap 0 0%	K13420|1|3e-21|101|ath:AT5G46330|LRR receptor-like serine/threonine-protein kinase FLS2 [EC:2.7.11.1]	GO:0005618//cell wall	GO:0004857//enzyme inhibitor activity	GO:0023052//signaling	polygalacturonase inhibitor protein 5, partial
gnl|UG|Rsa#S42029496	795	64	142	18.6909	44.1142	1.23891	Up	3.08838e-09	2.95196e-08	RS1DD51TF RS1(AR) Raphanus sativus var. oleiformis cDNA 5', mRNA sequence /clone_end=5' /gb=EY930673 /gi=161558475 /ug=Rsa.13966 /len=795	K10523|1|1e-08|58.5|olu:OSTLU_4529|speckle-type POZ protein	-	GO:0005488//binding	GO:0009791//post-embryonic development	POZ domain-containing protein
CL6100.Contig1_CKA	602	9	301	3.47107	123.489	5.15286	Up	3.31672e-81	3.17442e-79	size 602 gap 0 0%	K05929|1|4e-97|351|rcu:RCOM_0161380|phosphoethanolamine N-methyltransferase [EC:2.1.1.103]	GO:0044424//intracellular part	GO:0008170//N-methyltransferase activity;GO:0016410//N-acyltransferase activity	GO:0048868//pollen tube development;GO:0006498//N-terminal protein lipidation;GO:0048229//gametophyte development;GO:0046470//phosphatidylcholine metabolic process;GO:0006730//one-carbon metabolic process;GO:0019695//choline metabolic process;GO:0009791//post-embryonic development;GO:0000904//cell morphogenesis involved in differentiation	predicted protein
Unigene23021_CKA	770	139	269	41.9123	86.2817	1.04168	Up	1.2181e-12	1.57336e-11	size 770 gap 0 0%	K13420|1|2e-32|137|vvi:100253808|LRR receptor-like serine/threonine-protein kinase FLS2 [EC:2.7.11.1]	GO:0016020//membrane	GO:0005488//binding;GO:0004872//receptor activity;GO:0003824//catalytic activity	GO:0006952//defense response;GO:0009719	predicted protein
CL5286.Contig3_CKA	1347	91	35	15.6852	6.41738	-1.28935	Down	2.4777e-06	1.67053e-05	size 1347 gap 0 0%	K13418|1|5e-61|233|pop:POPTR_913861|somatic embryogenesis receptor kinase 1 [EC:2.7.10.1 2.7.11.1];K13416|3|2e-59|228|vvi:100253855|brassinosteroid insensitive 1-associated receptor kinase 1 [EC:2.7.10.1 2.7.11.1]	GO:0031224//intrinsic to membrane	GO:0016491//oxidoreductase activity;GO:0004672//protein kinase activity;GO:0032559	GO:0006464//cellular protein modification process	predicted protein
Unigene1950_CKA	1627	176	48	25.1155	7.28637	-1.78531	Down	7.25594e-17	1.25122e-15	size 1627 gap 0 0%	K13418|1|1e-118|425|aly:ARALYDRAFT_895025|somatic embryogenesis receptor kinase 1 [EC:2.7.10.1 2.7.11.1]	GO:0031224//intrinsic to membrane	GO:0016491//oxidoreductase activity;GO:0004672//protein kinase activity;GO:0032559	GO:0006464//cellular protein modification process	predicted protein
CL14582.Contig1_CKA	1146	120	6	24.3116	1.29308	-4.23277	Down	2.10748e-27	6.0466e-26	size 1146 gap 0 0%	K04733|1|2e-65|248|smo:SELMODRAFT_159261|interleukin-1 receptor-associated kinase 4 [EC:2.7.11.1];K13418|3|2e-64|244|vvi:100247683|somatic embryogenesis receptor kinase 1 [EC:2.7.10.1 2.7.11.1];K05658|4|3e-64|243|vvi:100262734|ATP-binding cassette, subfamily B (MDR/TAP), member 1	GO:0044464//cell part	GO:0004871//signal transducer activity;GO:0004672//protein kinase activity;GO:0032559	GO:0006464//cellular protein modification process;GO:0007167//enzyme linked receptor protein signaling pathway	Probable LRR receptor-like serine/threonine-protein kinase ; Precursor
Unigene21980_CKA	840	183	80	50.5812	23.5217	-1.10461	Down	3.0863e-09	2.95053e-08	size 840 gap 0 0%	K13420|1|5e-31|132|vvi:100253808|LRR receptor-like serine/threonine-protein kinase FLS2 [EC:2.7.11.1]	GO:0016020//membrane	GO:0003824//catalytic activity	-	Probable LRR receptor-like serine/threonine-protein kinase ; Precursor
gnl|UG|Rsa#S42569639	691	24	4	8.06399	1.42968	-2.4958	Down	0.000197787	0.000970349	RS1EY36JQ RS1(AR) Raphanus sativus var. oleiformis cDNA 3', mRNA sequence /clone_end=3' /gb=FD566265 /gi=166134439 /ug=Rsa.23187 /len=691	K13430|1|6e-21|99.0|osa:4329463|serine/threonine-protein kinase PBS1 [EC:2.7.11.1];K00924|5|8e-21|98.6|osa:4337593|[EC:2.7.1.-]	GO:0031224//intrinsic to membrane	GO:0016491//oxidoreductase activity;GO:0004672//protein kinase activity;GO:0032559	GO:0006464//cellular protein modification process;GO:0007167//enzyme linked receptor protein signaling pathway	Probable LRR receptor-like serine/threonine-protein kinase ;Precursor
CL291.Contig1_CKA	1392	232	104	38.696	18.4523	-1.06838	Down	8.06708e-11	8.95457e-10	size 1392 gap 0 0%	K13416|1|3e-58|159|ath:AT4G33430|brassinosteroid insensitive 1-associated receptor kinase 1 [EC:2.7.10.1 2.7.11.1];K13418|3|4e-58|157|rcu:RCOM_0186340|somatic embryogenesis receptor kinase 1 [EC:2.7.10.1 2.7.11.1]	-	GO:0004674//protein serine/threonine kinase activity;GO:0032559	GO:0006464//cellular protein modification process;GO:0007167//enzyme linked receptor protein signaling pathway	Probable LRR receptor-like serine/threonine-protein kinase RFK1;Receptor-like kinase in flowers 1; Precursor
Unigene19598_CKA	524	3	25	1.32925	11.7833	3.14806	Up	7.33224e-06	4.61308e-05	size 524 gap 0 0%	-	-	GO:0016772//transferase activity, transferring phosphorus-containing groups	GO:0009987//cellular process;GO:0008152//metabolic process	Probable LRR receptor-like serine/threonine-protein kinase; Precursor
CL1618.Contig5_CKA	2337	259	79	25.7311	8.34883	-1.62387	Down	2.62504e-21	5.7945e-20	size 2337 gap 0 0%	K13418|1|8e-127|452|vvi:100247683|somatic embryogenesis receptor kinase 1 [EC:2.7.10.1 2.7.11.1]	GO:0031224//intrinsic to membrane	GO:0004672//protein kinase activity;GO:0032559	GO:0006464//cellular protein modification process	Probable LRR receptor-like serine/threonine-protein kinase; Precursor
Unigene24280_CKA	1312	98	9	17.3424	1.69421	-3.35562	Down	4.08028e-19	8.0487e-18	size 1312 gap 0 0%	K04733|1|3e-63|240|smo:SELMODRAFT_159261|interleukin-1 receptor-associated kinase 4 [EC:2.7.11.1];K13418|2|4e-61|233|vvi:100247683|somatic embryogenesis receptor kinase 1 [EC:2.7.10.1 2.7.11.1];K13416|4|2e-60|231|rcu:RCOM_1534760|brassinosteroid insensitive 1-associated receptor kinase 1 [EC:2.7.10.1 2.7.11.1]	GO:0044464//cell part	GO:0004672//protein kinase activity;GO:0032559	GO:0006464//cellular protein modification process	Probable receptor-like protein kinase ; Precursor
gnl|UG|Rsa#S42006509	741	47	14	14.7264	4.66624	-1.65807	Down	4.9535e-05	0.000272791	RS1C012JQ RS1(AR) Raphanus sativus var. oleiformis cDNA 3', mRNA sequence /clone_end=3' /gb=EX891997 /gi=158920331 /ug=Rsa.12020 /len=741	K13425|1|3e-19|93.6|rcu:RCOM_1616660|WRKY transcription factor 22;K13424|3|1e-18|91.7|rcu:RCOM_0849600|WRKY transcription factor 33	GO:0043231//intracellular membrane-bounded organelle	GO:0003677//DNA binding;GO:0001071//nucleic acid binding transcription factor activity;GO:0005515//protein binding	GO:0006351//transcription, DNA-dependent	Probable WRKY transcription factor 39;WRKY DNA-binding protein 39
gi|166137074|gb|FD569315.1|FD569315	753	40	105	12.3334	34.4391	1.48148	Up	5.2207e-09	4.87372e-08	RS2F126TF RS2(RS) Raphanus sativus cDNA 5', mRNA sequence	K01285|1|2e-23|107|aly:ARALYDRAFT_343993|lysosomal Pro-X carboxypeptidase [EC:3.4.16.2]	GO:0005618//cell wall;GO:0031090//organelle membrane;GO:0043231//intracellular membrane-bounded organelle	GO:0008238//exopeptidase activity	GO:0009553//embryo sac development;GO:0019538//protein metabolic process	prolyl carboxypeptidase like protein
CL2440.Contig1_CKA	2007	4050	8144	468.516	1002.18	1.09698	Up	0	0	size 2007 gap 0 0%	K09580|1|0.0|869|ath:AT1G21750|protein disulfide-isomerase A1 [EC:5.3.4.1]	GO:0005618//cell wall;GO:0044432//endoplasmic reticulum part;GO:0000323//lytic vacuole;GO:0000322;GO:0009536//plastid;GO:0031090//organelle membrane	GO:0016862//intramolecular oxidoreductase activity, interconverting keto- and enol-groups;GO:0005488//binding;GO:0004576//oligosaccharyl transferase activity;GO:0015036//disulfide oxidoreductase activity	GO:0012501//programmed cell death;GO:0010038//response to metal ion;GO:0033554//cellular response to stress;GO:0019725//cellular homeostasis;GO:0018904;GO:0006970//response to osmotic stress;GO:0009791//post-embryonic development	protein disulfide-isomerase A1
CL932.Contig1_CKA	1922	410	103	49.5276	13.2355	-1.90382	Down	1.57966e-40	6.89841e-39	size 1922 gap 0 0%	K13091|1|1e-13|77.0|olu:OSTLU_42846|RNA-binding protein 39;K11294|5|7e-12|70.9|ppp:PHYPADRAFT_70467|nucleolin	GO:0044464//cell part	GO:0003676//nucleic acid binding	GO:0003006//developmental process involved in reproduction;GO:0010467//gene expression	protein embryo defective 140
Unigene23634_CKA	753	116	45	35.7668	14.7596	-1.27697	Down	1.25987e-07	1.00851e-06	size 753 gap 0 0%	K13416|1|2e-10|64.3|ath:AT4G33430|brassinosteroid insensitive 1-associated receptor kinase 1 [EC:2.7.10.1 2.7.11.1];K13418|2|4e-10|63.2|aly:ARALYDRAFT_895025|somatic embryogenesis receptor kinase 1 [EC:2.7.10.1 2.7.11.1]	-	GO:0004672//protein kinase activity;GO:0032559	GO:0006464//cellular protein modification process	protein kinase-like protein
CL12840.Contig1_CKA	981	42	11	9.94025	2.76937	-1.84372	Down	3.74364e-05	0.000211191	size 981 gap 0 0%	K13420|1|1e-20|99.0|ath:AT5G46330|LRR receptor-like serine/threonine-protein kinase FLS2 [EC:2.7.11.1];K08286|3|4e-20|97.1|ath:AT4G28490|protein-serine/threonine kinase [EC:2.7.11.-]	GO:0044464//cell part	GO:0004672//protein kinase activity;GO:0032559	GO:0006464//cellular protein modification process	protein kinase-like protein
CL12218.Contig1_CKA	1251	73	14	13.5482	2.76394	-2.29331	Down	3.1603e-10	3.34177e-09	size 1251 gap 0 0%	K13464|1|6e-78|289|ath:AT1G19180|jasmonate ZIM domain-containing protein	-	GO:0005488//binding	GO:0006952//defense response;GO:0009719;GO:0009791//post-embryonic development;GO:0007165//signal transduction;GO:0048229//gametophyte development	protein TIFY 10A
Unigene23711_CKA	382	114	17	69.2881	10.9911	-2.65627	Down	9.05438e-18	1.6511e-16	size 382 gap 0 0%	K13464|1|2e-28|121|ath:AT1G19180|jasmonate ZIM domain-containing protein	-	GO:0005488//binding	GO:0006952//defense response;GO:0009719;GO:0009791//post-embryonic development;GO:0007165//signal transduction;GO:0048229//gametophyte development	protein TIFY 10A
CL4885.Contig3_CKA	1418	59	128	9.66035	22.2942	1.20652	Up	3.60594e-08	3.08219e-07	size 1418 gap 0 0%	K13947|1|5e-134|476|ath:AT1G73590|auxin efflux carrier family	GO:0016323//basolateral plasma membrane;GO:0044424//intracellular part	GO:0005488//binding	GO:0060918//auxin transport;GO:0003002//regionalization;GO:0009965//leaf morphogenesis;GO:0009606//tropism;GO:0009639//response to red or far red light;GO:0009793//embryo development ending in seed dormancy	putative auxin efflux carrier protein
Unigene7954_CKA	412	2	663	1.12707	397.442	8.46203	Up	1.37815e-204	3.81938e-202	size 412 gap 0 0%	K14487|1|1e-41|166|ath:AT2G47750|auxin responsive GH3 gene family	GO:0009526//plastid envelope	GO:0016881//acid-amino acid ligase activity	GO:0048878//chemical homeostasis;GO:0009725//response to hormone stimulus	putative indole-3-acetic acid-amido synthetase
Unigene16039_CKA	1577	68	27	10.0114	4.22853	-1.24341	Down	7.7981e-05	0.000415122	size 1577 gap 0 0%	K13420|1|6e-56|216|aly:ARALYDRAFT_356368|LRR receptor-like serine/threonine-protein kinase FLS2 [EC:2.7.11.1]	-	GO:0016301//kinase activity	-	Putative Protein kinase
CL13986.Contig1_CKA	1589	11	43	1.60726	6.68347	2.056	Up	3.0028e-06	2.00527e-05	size 1589 gap 0 0%	K08286|1|2e-95|348|aly:ARALYDRAFT_494187|protein-serine/threonine kinase [EC:2.7.11.-];K08282|5|8e-73|273|ath:AT3G45780|non-specific serine/threonine protein kinase [EC:2.7.11.1]	GO:0044464//cell part	GO:0004674//protein serine/threonine kinase activity;GO:0005515//protein binding;GO:0032559	GO:0060918//auxin transport;GO:0048588//developmental cell growth;GO:0009755//hormone-mediated signaling pathway;GO:0009630//gravitropism;GO:0009793//embryo development ending in seed dormancy;GO:0000904//cell morphogenesis involved in differentiation;GO:0006464//cellular protein modification process	putative serine/threonine protein kinase
gi|166140561|gb|FD569687.1|FD569687	770	63	229	18.9962	73.4517	1.95109	Up	8.21324e-26	2.21061e-24	RS2F568TF RS2(RS) Raphanus sativus cDNA 5', mRNA sequence	K00873|1|5e-104|375|ath:AT5G52920|pyruvate kinase [EC:2.7.1.40]	GO:0009532//plastid stroma	GO:0031420;GO:0016301//kinase activity	GO:0006007//glucose catabolic process;GO:0006631//fatty acid metabolic process;GO:0010038//response to metal ion;GO:0006796//phosphate-containing compound metabolic process;GO:0009791//post-embryonic development	pyruvate kinase
CL5193.Contig1_CKA	2120	558	1527	61.1104	177.894	1.54152	Up	3.2135e-117	4.73935e-115	size 2120 gap 0 0%	K00873|1|0.0|1033|ath:AT5G52920|pyruvate kinase [EC:2.7.1.40]	GO:0009532//plastid stroma	GO:0031420;GO:0016301//kinase activity	GO:0006007//glucose catabolic process;GO:0006631//fatty acid metabolic process;GO:0010038//response to metal ion;GO:0006796//phosphate-containing compound metabolic process;GO:0009791//post-embryonic development	pyruvate kinase
Unigene13874_CKA	1447	11	37	1.76499	6.31525	1.83918	Up	5.89616e-05	0.000319712	size 1447 gap 0 0%	K13420|1|6e-32|137|osa:4337016|LRR receptor-like serine/threonine-protein kinase FLS2 [EC:2.7.11.1]	-	-	-	receptor like protein 46
CL5024.Contig1_CKA	2544	1363	385	124.393	37.3767	-1.73469	Down	2.76868e-115	3.98998e-113	size 2544 gap 0 0%	K00924|1|6e-47|187|ath:AT1G66150|[EC:2.7.1.-];K13420|5|2e-42|172|rcu:RCOM_0633880|LRR receptor-like serine/threonine-protein kinase FLS2 [EC:2.7.11.1]	GO:0031224//intrinsic to membrane	GO:0004672//protein kinase activity;GO:0032559	GO:0006464//cellular protein modification process;GO:0007167//enzyme linked receptor protein signaling pathway	receptor protein kinase-like protein
CL14135.Contig1_CKA	1303	99	30	17.6404	5.68636	-1.6333	Down	4.5481e-09	4.28388e-08	size 1303 gap 0 0%	K13420|1|1e-07|55.8|sbi:SORBI_06g028760|LRR receptor-like serine/threonine-protein kinase FLS2 [EC:2.7.11.1];K13428|3|1e-06|53.1|ath:AT5G20480|LRR receptor-like serine/threonine-protein kinase EFR [EC:2.7.11.1]	GO:0043231//intracellular membrane-bounded organelle;GO:0016020//membrane	GO:0004674//protein serine/threonine kinase activity	GO:0010056;GO:0032989;GO:0010057;GO:0003006//developmental process involved in reproduction	receptor-associated kinase isolog
gnl|UG|Rsa#S41981224	768	178	78	53.8116	25.0837	-1.10117	Down	5.5342e-09	5.15874e-08	RS1AQ70JQ RS1(AR) Raphanus sativus var. oleiformis cDNA 3', mRNA sequence /clone_end=3' /gb=EW720169 /gi=156160023 /ug=Rsa.2139 /len=768	K13416|1|1e-26|117|rcu:RCOM_1534760|brassinosteroid insensitive 1-associated receptor kinase 1 [EC:2.7.10.1 2.7.11.1];K13418|3|3e-25|113|vvi:100247683|somatic embryogenesis receptor kinase 1 [EC:2.7.10.1 2.7.11.1]	GO:0031090//organelle membrane;GO:0031224//intrinsic to membrane	GO:0004672//protein kinase activity;GO:0032559	GO:0006464//cellular protein modification process;GO:0007167//enzyme linked receptor protein signaling pathway	receptor-like kinase 1
Unigene7319_CKA	2708	465	999	39.8677	91.1117	1.19242	Up	9.8517e-53	5.85979e-51	size 2708 gap 0 0%	K04733|1|3e-59|228|smo:SELMODRAFT_159261|interleukin-1 receptor-associated kinase 4 [EC:2.7.11.1];K13416|3|1e-56|220|ath:AT4G33430|brassinosteroid insensitive 1-associated receptor kinase 1 [EC:2.7.10.1 2.7.11.1];K13418|4|3e-56|218|aly:ARALYDRAFT_895025|somatic embryogenesis receptor kinase 1 [EC:2.7.10.1 2.7.11.1]	GO:0016020//membrane	GO:0030246//carbohydrate binding;GO:0004672//protein kinase activity;GO:0032559	GO:0006464//cellular protein modification process;GO:0008037//cell recognition	receptor-like protein kinase 4
gnl|UG|Rsa#S42567924	795	1	28	0.292045	8.69858	4.89652	Up	2.39148e-08	2.08367e-07	RS1FR32TF RS1(AR) Raphanus sativus var. oleiformis cDNA 5', mRNA sequence /clone_end=5' /gb=FD564753 /gi=166132326 /ug=Rsa.12761 /len=795	K14488|1|9e-59|224|aly:ARALYDRAFT_904140|SAUR family protein	-	-	GO:0009725//response to hormone stimulus	SAUR-like auxin-responsive protein
Unigene13496_CKA	723	5	35	1.60564	11.956	2.89652	Up	2.92486e-07	2.22952e-06	size 723 gap 0 0%	K14488|1|2e-45|180|ath:AT3G12830|SAUR family protein	-	-	GO:0009725//response to hormone stimulus	SAUR-like auxin-responsive protein
Unigene22276_CKA	478	3	26	1.45717	13.4339	3.20464	Up	3.93258e-06	2.58074e-05	size 478 gap 0 0%	K13462|1|2e-12|69.7|sbi:SORBI_02g036510|guanine nucleotide-exchange factor	GO:0043231//intracellular membrane-bounded organelle;GO:0044444//cytoplasmic part	GO:0005083//small GTPase regulator activity	GO:0009553//embryo sac development;GO:0032011//ARF protein signal transduction	SEC7-like guanine nucleotide exchange protein
gi|161564936|gb|EY936363.1|EY936363	777	189	86	56.4752	27.336	-1.04682	Down	8.08606e-09	7.42631e-08	RS2E914JQ RS2(RS) Raphanus sativus cDNA 3', mRNA sequence	K09264|1|1e-75|280|aly:ARALYDRAFT_909555|MADS-box transcription factor, plant	GO:0009534//chloroplast thylakoid	GO:0046906//tetrapyrrole binding;GO:0001071//nucleic acid binding transcription factor activity;GO:0003677//DNA binding	GO:0009642//response to light intensity;GO:0006091//generation of precursor metabolites and energy;GO:0009791//post-embryonic development;GO:0006351//transcription, DNA-dependent;GO:0003006//developmental process involved in reproduction	SEPALLATA2
gi|167450529|gb|FD958104.1|FD958104	770	384	168	115.786	53.886	-1.10348	Down	8.62246e-18	1.57518e-16	RS3H369TF RS3(RT) Raphanus sativus cDNA 5', mRNA sequence	K09264|1|7e-74|273|ath:AT5G15800|MADS-box transcription factor, plant	GO:0009534//chloroplast thylakoid	GO:0046906//tetrapyrrole binding;GO:0001071//nucleic acid binding transcription factor activity;GO:0003677//DNA binding	GO:0009642//response to light intensity;GO:0006091//generation of precursor metabolites and energy;GO:0009791//post-embryonic development;GO:0006351//transcription, DNA-dependent;GO:0003006//developmental process involved in reproduction	SEPALLATA2
Unigene14975_CKA	1622	376	162	53.8213	24.6673	-1.12558	Down	5.74026e-18	1.05823e-16	size 1622 gap 0 0%	-	-	GO:0005488//binding	GO:0050789//regulation of biological process;GO:0048856//anatomical structure development;GO:0009791//post-embryonic development	sequence-specific DNA binding transcription factor
gi|161569901|gb|EY941376.1|EY941376	677	88	190	30.1794	69.3142	1.19959	Up	2.2732e-11	2.64433e-10	RS2EH56TF RS2(RS) Raphanus sativus cDNA 5', mRNA sequence	-	GO:0005618//cell wall;GO:0031090//organelle membrane;GO:0043231//intracellular membrane-bounded organelle	GO:0008238//exopeptidase activity	GO:0009553//embryo sac development;GO:0019538//protein metabolic process	serine carboxypeptidase S28 family protein
gnl|UG|Rsa#S42001404	760	3	155	0.916483	50.3704	5.78032	Up	1.50187e-44	7.22832e-43	RS1BN23TF RS1(AR) Raphanus sativus var. oleiformis cDNA 5', mRNA sequence /clone_end=5' /gb=EX886892 /gi=158914373 /ug=Rsa.3237 /len=760	K14488|1|2e-06|51.2|ppp:PHYPADRAFT_26859|SAUR family protein	-	-	GO:0009725//response to hormone stimulus	small auxin up RNA protein
CL11642.Contig1_CKA	286	4	23	3.24721	19.8618	2.61272	Up	9.47568e-05	0.000494408	size 286 gap 0 0%	K07198|1|1e-17|86.3|aly:ARALYDRAFT_484683|5'-AMP-activated protein kinase, catalytic alpha subunit [EC:2.7.11.11]	GO:0000151//ubiquitin ligase complex	GO:0004674//protein serine/threonine kinase activity;GO:0032559	GO:0006468//protein phosphorylation;GO:0048364//root development;GO:0009756//carbohydrate mediated signaling;GO:0007584//response to nutrient;GO:0009755//hormone-mediated signaling pathway;GO:0009791//post-embryonic development;GO:0007568//aging;GO:0022414//reproductive process	SNF1-related protein kinase catalytic subunit alpha KIN11
CL14250.Contig2_CKA	1049	193	70	42.7168	16.4809	-1.37401	Down	5.03586e-13	6.70548e-12	size 1049 gap 0 0%	-	GO:0009534//chloroplast thylakoid	GO:0046906//tetrapyrrole binding;GO:0003676//nucleic acid binding;GO:0001071//nucleic acid binding transcription factor activity	GO:0009642//response to light intensity;GO:0009791//post-embryonic development;GO:0003006//developmental process involved in reproduction;GO:0010467//gene expression	stress enhanced protein 1
CL12099.Contig3_CKA	2150	72	15	7.77519	1.7231	-2.17387	Down	1.49636e-09	1.48223e-08	size 2150 gap 0 0%	K15378|1|0.0|783|aly:ARALYDRAFT_895034|solute carrier family 45, member 1/2/4	GO:0043231//intracellular membrane-bounded organelle;GO:0016021//integral to membrane	GO:0015154;GO:0005351//sugar:hydrogen symporter activity	GO:0015766;GO:0009791//post-embryonic development;GO:0051707//response to other organism;GO:0009856//pollination	sucrose transporter
CL12099.Contig2_CKA	1869	113	1301	14.0374	171.92	3.61439	Up	6.63172e-273	2.57306e-270	size 1869 gap 0 0%	K15378|1|0.0|972|ath:AT1G22710|solute carrier family 45, member 1/2/4	GO:0043231//intracellular membrane-bounded organelle;GO:0016021//integral to membrane	GO:0015154;GO:0005351//sugar:hydrogen symporter activity	GO:0015766;GO:0009791//post-embryonic development;GO:0051707//response to other organism;GO:0009856//pollination	sucrose transporter SUC2
gi|156179236|gb|EW739382.1|EW739382	755	4	135	1.23007	44.1615	5.16598	Up	3.5799e-37	1.41068e-35	RS3BF47JQ RS3(RT) Raphanus sativus cDNA 3', mRNA sequence	K01915|1|6e-105|378|ath:AT1G48470|glutamine synthetase [EC:6.3.1.2]	GO:0005840//ribosome;GO:0009536//plastid;GO:0016020//membrane	GO:0046914//transition metal ion binding;GO:0016211//ammonia ligase activity;GO:0032559	GO:0010038//response to metal ion;GO:0006541//glutamine metabolic process;GO:0042126//nitrate metabolic process	T1N15.8
Unigene24434_CKA	1029	6	32	1.35379	7.68054	2.5042	Up	6.02274e-06	3.84047e-05	size 1029 gap 0 0%	-	-	GO:0005515//protein binding	GO:0006511//ubiquitin-dependent protein catabolic process;GO:0009693//ethylene biosynthetic process;GO:0009756//carbohydrate mediated signaling;GO:0051301//cell division;GO:0048528//post-embryonic root development	tetratricopeptide repeat (TPR)-containing protein
Unigene14503_CKA	1265	13	0	2.386	0.01	-7.89845	Down	0.000186892	0.000920481	size 1265 gap 0 0%	-	-	-	-	TIR-NBS-LRR class disease resistance protein
Unigene15311_CKA	438	63	10	33.3952	5.63876	-2.56619	Down	4.6383e-10	4.8327e-09	size 438 gap 0 0%	K15601|1|3e-65|244|aly:ARALYDRAFT_478089|lysine-specific demethylase 3 [EC:1.14.11.-];K11449|3|1e-61|233|pop:POPTR_863543|jumonji domain-containing protein 1C [EC:1.14.11.-]	-	GO:0032452//histone demethylase activity;GO:0046914//transition metal ion binding	GO:0048827//phyllome development;GO:0048229//gametophyte development;GO:0070076//histone lysine demethylation;GO:0009791//post-embryonic development;GO:0006306//DNA methylation	Transcription factor jumonji (jmjC) domain-containing protein
Unigene2375_CKA	265	24	2	21.0272	1.86398	-3.4958	Down	1.14037e-05	6.96946e-05	size 265 gap 0 0%	K15601|1|4e-32|134|aly:ARALYDRAFT_331156|lysine-specific demethylase 3 [EC:1.14.11.-];K11449|3|1e-27|119|pop:POPTR_863543|jumonji domain-containing protein 1C [EC:1.14.11.-]	-	GO:0032452//histone demethylase activity;GO:0046872//metal ion binding	GO:0048827//phyllome development;GO:0048229//gametophyte development;GO:0070076//histone lysine demethylation;GO:0009791//post-embryonic development;GO:0006306//DNA methylation	Transcription factor jumonji (jmjC) domain-containing protein
CL13591.Contig1_CKA	685	193	14	65.416	5.04772	-3.69594	Down	2.58114e-39	1.08946e-37	size 685 gap 0 0%	K15601|1|1e-86|317|aly:ARALYDRAFT_478089|lysine-specific demethylase 3 [EC:1.14.11.-]	-	GO:0032452//histone demethylase activity;GO:0046872//metal ion binding	GO:0048827//phyllome development;GO:0048229//gametophyte development;GO:0070076//histone lysine demethylation;GO:0009791//post-embryonic development;GO:0006306//DNA methylation	transcription factor jumonji domain-containing protein
Unigene28309_CKA	382	90	41	54.7011	26.5081	-1.04514	Down	7.4148e-05	0.000395553	size 382 gap 0 0%	K03250|1|2e-14|75.5|aly:ARALYDRAFT_486171|translation initiation factor 3 subunit E	GO:0043231//intracellular membrane-bounded organelle;GO:0043234//protein complex;GO:0016020//membrane	GO:0008135//translation factor activity, nucleic acid binding	GO:0006412//translation;GO:0006970//response to osmotic stress;GO:0009791//post-embryonic development;GO:0006351//transcription, DNA-dependent;GO:0009639//response to red or far red light	translation initiation factor eIF-3 subunit 6
Unigene21251_CKA	531	129	675	56.4043	313.954	2.47668	Up	9.74026e-98	1.15597e-95	size 531 gap 0 0%	-	GO:0009536//plastid;GO:0042995//cell projection;GO:0031090//organelle membrane;GO:0005576//extracellular region	GO:0005488//binding	GO:0000278//mitotic cell cycle;GO:0006952//defense response;GO:0010038//response to metal ion;GO:0016049//cell growth;GO:0048878//chemical homeostasis;GO:0035264//multicellular organism growth;GO:0048528//post-embryonic root development;GO:0000904//cell morphogenesis involved in differentiation	Translationally-controlled tumor protein homolog
CL8873.Contig1_CKA	1154	113	28	22.7347	5.99252	-1.92366	Down	2.23078e-12	2.82567e-11	size 1154 gap 0 0%	K14769|1|1e-104|377|aly:ARALYDRAFT_486509|U3 small nucleolar RNA-associated protein 11	GO:0030684//preribosome	-	GO:0009553//embryo sac development;GO:0042254//ribosome biogenesis	U3 small nucleolar RNA-associated protein 11, embryo sac development arrest 14
CL2453.Contig1_CKA	2400	21	82	2.03154	8.4384	2.0544	Up	9.1771e-11	1.01398e-09	size 2400 gap 0 0%	K09667|1|2e-07|56.2|ppp:PHYPADRAFT_196321|polypeptide N-acetylglucosaminyltransferase [EC:2.4.1.-]	-	GO:0005515//protein binding	GO:0006511//ubiquitin-dependent protein catabolic process;GO:0009693//ethylene biosynthetic process;GO:0009756//carbohydrate mediated signaling;GO:0051301//cell division;GO:0048528//post-embryonic root development	unknown
CL13406.Contig1_CKA	1261	121	48	22.2786	9.4012	-1.24474	Down	1.21129e-07	9.71629e-07	size 1261 gap 0 0%	K03349|1|0.0|653|ath:AT2G04660|anaphase-promoting complex subunit 2	GO:0043231//intracellular membrane-bounded organelle;GO:0015630//microtubule cytoskeleton;GO:0000151//ubiquitin ligase complex	GO:0019899//enzyme binding;GO:0003824//catalytic activity	GO:0009553//embryo sac development;GO:0019941//modification-dependent protein catabolic process	unknown protein
gi|332782041|gb|FY438108.1|FY438108	795	36	343	10.5136	106.558	3.3413	Up	1.99636e-68	1.55393e-66	FY438108 Raphanus sativus GSK3-1 leaf Raphanus sativus cDNA clone RSCL15L22, mRNA sequence	K14548|1|2e-49|194|rcu:RCOM_0962120|U3 small nucleolar RNA-associated protein 4	GO:0044424//intracellular part	GO:0070546;GO:0070547;GO:0010326//methionine-oxo-acid transaminase activity;GO:0047635;GO:0070529;GO:0016846//carbon-sulfur lyase activity;GO:0048037//cofactor binding	GO:0048827//phyllome development;GO:0009888//tissue development;GO:0009683;GO:0009725//response to hormone stimulus;GO:0010051//xylem and phloem pattern formation;GO:0010015//root morphogenesis;GO:0009630//gravitropism;GO:0048438//floral whorl development;GO:0009639//response to red or far red light;GO:0009793//embryo development ending in seed dormancy	unnamed protein product
Unigene24435_CKA	893	5	26	1.29998	7.19083	2.46767	Up	5.57708e-05	0.000303586	size 893 gap 0 0%	-	-	GO:0005515//protein binding	GO:0006511//ubiquitin-dependent protein catabolic process;GO:0009693//ethylene biosynthetic process;GO:0009756//carbohydrate mediated signaling;GO:0051301//cell division;GO:0048528//post-embryonic root development	unnamed protein product
CL4768.Contig5_CKA	1056	19	62	4.17741	14.5006	1.79543	Up	2.766e-07	2.11513e-06	size 1056 gap 0 0%	K09284|1|9e-117|418|aly:ARALYDRAFT_490899|AP2-like factor, euAP2 lineage	GO:0043231//intracellular membrane-bounded organelle	GO:0003676//nucleic acid binding;GO:0001071//nucleic acid binding transcription factor activity	GO:0048869//cellular developmental process;GO:0009791//post-embryonic development;GO:0006351//transcription, DNA-dependent;GO:0003006//developmental process involved in reproduction	unnamed protein product
CL11726.Contig1_CKA	1299	85	190	15.1924	36.1245	1.24963	Up	4.96296e-12	6.10404e-11	size 1299 gap 0 0%	K14638|1|6e-78|289|pop:POPTR_752070|solute carrier family 15 (peptide/histidine transporter), member 3/4	GO:0016020//membrane	GO:0015112//nitrate transmembrane transporter activity	GO:0048856//anatomical structure development;GO:0015833//peptide transport;GO:0015706//nitrate transport;GO:0003006//developmental process involved in reproduction;GO:0009791//post-embryonic development;GO:0031669//cellular response to nutrient levels	unnamed protein product
Unigene29769_CKA	1650	133	56	18.7148	8.38227	-1.15877	Down	1.56232e-07	1.23475e-06	size 1650 gap 0 0%	K13420|1|6e-41|167|sbi:SORBI_06g028760|LRR receptor-like serine/threonine-protein kinase FLS2 [EC:2.7.11.1]	GO:0005618//cell wall;GO:0009536//plastid	GO:0016491//oxidoreductase activity	GO:0009628//response to abiotic stimulus;GO:0009987//cellular process;GO:0008152//metabolic process;GO:0023052//signaling	unnamed protein product
CL518.Contig1_CKA	766	74	30	22.4295	9.67275	-1.2134	Down	5.22404e-05	0.000286346	size 766 gap 0 0%	K13416|1|3e-90|329|aly:ARALYDRAFT_491347|brassinosteroid insensitive 1-associated receptor kinase 1 [EC:2.7.10.1 2.7.11.1];K13417|4|1e-78|291|ath:AT2G13790|somatic embryogenesis receptor kinase 4 [EC:2.7.10.1 2.7.11.1]	GO:0031224//intrinsic to membrane;GO:0032991//macromolecular complex;GO:0043231//intracellular membrane-bounded organelle	GO:0004871//signal transducer activity;GO:0016628//oxidoreductase activity, acting on the CH-CH group of donors, NAD or NADP as acceptor;GO:0005102//receptor binding;GO:0004713//protein tyrosine kinase activity;GO:0046983//protein dimerization activity;GO:0032559	GO:0006952//defense response;GO:0043401//steroid hormone mediated signaling pathway;GO:0040007//growth;GO:0002239//response to oomycetes;GO:0006464//cellular protein modification process	unnamed protein product
CL711.Contig1_CKA	1534	106	41	16.0434	6.60109	-1.28121	Down	4.137e-07	3.0941e-06	size 1534 gap 0 0%	K09571|1|2e-33|141|aly:ARALYDRAFT_480033|FK506-binding protein 4/5 [EC:5.2.1.8]	GO:0043231//intracellular membrane-bounded organelle	GO:0016859//cis-trans isomerase activity;GO:0005527//macrolide binding	GO:0000038//very long-chain fatty acid metabolic process;GO:0044267//cellular protein metabolic process;GO:0009725//response to hormone stimulus;GO:0007163//establishment or maintenance of cell polarity;GO:0000902//cell morphogenesis;GO:0048528//post-embryonic root development;GO:0009790//embryo development	unnamed protein product
gi|158922209|gb|EX895187.1|EX895187	798	1094	381	318.296	117.918	-1.43259	Down	8.176e-71	6.58769e-69	RS2BS14TF RS2(RS) Raphanus sativus cDNA 5', mRNA sequence	K04079|1|3e-78|289|sbi:SORBI_07g028270|molecular chaperone HtpG	GO:0031981//nuclear lumen;GO:0016020//membrane;GO:0030312//external encapsulating structure;GO:0044444//cytoplasmic part	GO:0005515//protein binding;GO:0017111//nucleoside-triphosphatase activity;GO:0032559	GO:0031647//regulation of protein stability;GO:0048827//phyllome development;GO:0051592//response to calcium ion;GO:0009791//post-embryonic development;GO:0044267//cellular protein metabolic process;GO:0042742//defense response to bacterium;GO:0009207;GO:0006970//response to osmotic stress;GO:0009408//response to heat	unnamed protein product
Unigene7322_CKA	565	102	32	41.9149	13.9881	-1.58326	Down	5.87504e-09	5.46636e-08	size 565 gap 0 0%	K14510|1|3e-15|79.7|ath:AT5G03730|serine/threonine-protein kinase CTR1 [EC:2.7.11.1]	GO:0031090//organelle membrane	GO:0004672//protein kinase activity;GO:0005488//binding	GO:0017145//stem cell division;GO:0009756//carbohydrate mediated signaling;GO:0009873//ethylene mediated signaling pathway;GO:0034285;GO:0010039//response to iron ion;GO:0048506;GO:0009746;GO:0048528//post-embryonic root development;GO:0009685//gibberellin metabolic process	unnamed protein product
Unigene18782_CKA	477	69	16	33.5852	8.28436	-2.01936	Down	1.66177e-08	1.4723e-07	size 477 gap 0 0%	-	GO:0009536//plastid	GO:0003676//nucleic acid binding;GO:0034062//RNA polymerase activity;GO:0001071//nucleic acid binding transcription factor activity;GO:0000996	GO:0006355//regulation of transcription, DNA-dependent;GO:0009791//post-embryonic development	unnamed protein product
CL9847.Contig1_CKA	1258	71	14	13.1037	2.74856	-2.25323	Down	8.44738e-10	8.592e-09	size 1258 gap 0 0%	K13420|1|2e-28|125|sbi:SORBI_06g028760|LRR receptor-like serine/threonine-protein kinase FLS2 [EC:2.7.11.1]	GO:0030312//external encapsulating structure	-	GO:0006952//defense response	unnamed protein product
Unigene25858_CKA	1806	40	5	5.14232	0.683769	-2.91084	Down	1.32176e-07	1.05138e-06	size 1806 gap 0 0%	K13420|1|1e-62|239|rcu:RCOM_0633880|LRR receptor-like serine/threonine-protein kinase FLS2 [EC:2.7.11.1]	GO:0030312//external encapsulating structure	-	GO:0006952//defense response	unnamed protein product
CL10115.Contig1_CKA	975	194	24	46.197	6.07945	-2.92579	Down	3.12608e-32	1.0661e-30	size 975 gap 0 0%	-	GO:0044464//cell part	-	GO:0009725//response to hormone stimulus;GO:0006972//hyperosmotic response;GO:0009791//post-embryonic development;GO:0048229//gametophyte development;GO:0006914//autophagy	unnamed protein product
gi|161573996|gb|EY944801.1|EY944801	565	1	16	0.410931	6.99405	4.08916	Up	8.7381e-05	0.000459776	RS3DZ29JQ RS3(RT) Raphanus sativus cDNA 3', mRNA sequence	-	GO:0043231//intracellular membrane-bounded organelle;GO:0044444//cytoplasmic part	GO:0005088//Ras guanyl-nucleotide exchange factor activity;GO:0005488//binding	GO:0000911//cytokinesis by cell plate formation;GO:0009791//post-embryonic development	vacuolar sorting protein 9 domain-containing protein
Unigene4989_CKA	1009	160	58	36.8168	14.1969	-1.37479	Down	4.80522e-11	5.43675e-10	size 1009 gap 0 0%	-	GO:0043231//intracellular membrane-bounded organelle;GO:0044444//cytoplasmic part	GO:0005088//Ras guanyl-nucleotide exchange factor activity;GO:0005488//binding	GO:0000911//cytokinesis by cell plate formation;GO:0009791//post-embryonic development	vacuolar sorting protein 9 domain-containing protein
Unigene24864_CKA	693	67	19	22.447	6.77139	-1.729	Down	5.51114e-07	4.05923e-06	size 693 gap 0 0%	-	GO:0043231//intracellular membrane-bounded organelle;GO:0044444//cytoplasmic part	GO:0005088//Ras guanyl-nucleotide exchange factor activity;GO:0005488//binding	GO:0051234//establishment of localization;GO:0000911//cytokinesis by cell plate formation;GO:0009791//post-embryonic development	vacuolar sorting protein 9 domain-containing protein
CL8034.Contig2_CKA	1415	170	66	27.8939	11.5198	-1.27583	Down	1.53174e-10	1.66507e-09	size 1415 gap 0 0%	K13424|1|6e-50|196|osa:4338474|WRKY transcription factor 33	GO:0005622//intracellular	GO:0003723//RNA binding	GO:0006351//transcription, DNA-dependent	WRKY DNA-binding protein 32
CL11244.Contig1_CKA	1348	33	115	5.68383	21.07	1.89026	Up	3.51582e-13	4.74791e-12	size 1348 gap 0 0%	K13425|1|2e-115|414|aly:ARALYDRAFT_490447|WRKY transcription factor 22	-	-	GO:0006351//transcription, DNA-dependent;GO:0009743//response to carbohydrate stimulus	WRKY transcription factor 22
gi|158924830|gb|EX897826.1|EX897826	704	27	0	8.90447	0.01	-9.79839	Down	1.74643e-08	1.54351e-07	RS2CZ50TF RS2(RS) Raphanus sativus cDNA 5', mRNA sequence	K13424|1|3e-64|243|aly:ARALYDRAFT_482857|WRKY transcription factor 33	GO:0043231//intracellular membrane-bounded organelle	GO:0005488//binding;GO:0001071//nucleic acid binding transcription factor activity	GO:0006952//defense response;GO:0009700//indole phytoalexin biosynthetic process;GO:0009743//response to carbohydrate stimulus;GO:0006970//response to osmotic stress;GO:0006351//transcription, DNA-dependent	WRKY transcription factor 33
Unigene26316_CKA	433	30	1	16.0861	0.570387	-4.81773	Down	3.83172e-08	3.26742e-07	size 433 gap 0 0%	-	GO:0043231//intracellular membrane-bounded organelle	GO:0001071//nucleic acid binding transcription factor activity;GO:0003677//DNA binding	GO:0009743//response to carbohydrate stimulus;GO:0050688//regulation of defense response to virus;GO:0006351//transcription, DNA-dependent	WRKY transcription factor 40
Unigene26312_CKA	2019	117	42	13.4545	5.13772	-1.38889	Down	1.50613e-08	1.34124e-07	size 2019 gap 0 0%	K01246|1|1e-69|262|ath:AT1G15970|DNA-3-methyladenine glycosylase I [EC:3.2.2.20]	GO:0043231//intracellular membrane-bounded organelle	GO:0001071//nucleic acid binding transcription factor activity;GO:0003677//DNA binding;GO:0003905//alkylbase DNA N-glycosylase activity	GO:0006281//DNA repair;GO:0009743//response to carbohydrate stimulus;GO:0050688//regulation of defense response to virus;GO:0006351//transcription, DNA-dependent	WRKY transcription factor 40
CL3839.Contig2_CKA	2543	2644	373	241.397	36.226	-2.73631	Down	0	0	size 2543 gap 0 0%	K09273|1|5e-54|211|ppp:PHYPADRAFT_210318|upstream-binding transcription factor;K13425|3|9e-16|84.3|vvi:100256849|WRKY transcription factor 22;K13426|4|2e-15|83.2|vvi:100251862|WRKY transcription factor 29	GO:0009536//plastid	GO:0001071//nucleic acid binding transcription factor activity;GO:0003677//DNA binding	GO:0042742//defense response to bacterium;GO:0009743//response to carbohydrate stimulus;GO:0006355//regulation of transcription, DNA-dependent;GO:0010260//organ senescence	WRKY transcription factor 53
gnl|UG|Rsa#S42024576	673	8	40	2.75989	14.6792	2.41109	Up	6.83298e-07	4.97688e-06	RS1CX78JQ RS1(AR) Raphanus sativus var. oleiformis cDNA 3', mRNA sequence /clone_end=3' /gb=EY925753 /gi=161553759 /ug=Rsa.16256 /len=673	K13425|1|1e-19|94.7|rcu:RCOM_1616660|WRKY transcription factor 22	GO:0043231//intracellular membrane-bounded organelle	GO:0003677//DNA binding;GO:0001071//nucleic acid binding transcription factor activity;GO:0005515//protein binding	GO:0006351//transcription, DNA-dependent;GO:0009743//response to carbohydrate stimulus	WRKY transcription factor 7
CL5620.Contig2_CKA	1589	37	176	5.40623	27.3556	2.33914	Up	5.03338e-25	1.31203e-23	size 1589 gap 0 0%	K13425|1|1e-21|102|rcu:RCOM_1616660|WRKY transcription factor 22	GO:0043231//intracellular membrane-bounded organelle	GO:0003677//DNA binding;GO:0005515//protein binding	GO:0006351//transcription, DNA-dependent	WRKY transcription factor 7
Unigene2736_CKA	511	0	14	0.01	6.76651	9.40227	Up	3.81212e-05	0.000213953	size 511 gap 0 0%	K13424|1|1e-13|73.2|sbi:SORBI_09g023270|WRKY transcription factor 33	-	GO:0003677//DNA binding;GO:0001071//nucleic acid binding transcription factor activity	GO:0006351//transcription, DNA-dependent	WRKY26-1 transcription factor
Unigene1282_CKA	920	0	18	0.01	4.83217	8.91653	Up	2.10154e-06	1.43127e-05	size 920 gap 0 0%	K13424|1|2e-46|184|rcu:RCOM_0849600|WRKY transcription factor 33	-	-	GO:0006351//transcription, DNA-dependent	WRKY26-1 transcription factor
gi|156177383|gb|EW737529.1|EW737529	886	13	0	3.40664	0.01	-8.41221	Down	0.000186892	0.000920571	RS3AP82JQ RS3(RT) Raphanus sativus cDNA 3', mRNA sequence	K13424|1|4e-27|120|sbi:SORBI_03g038510|WRKY transcription factor 33	GO:0043231//intracellular membrane-bounded organelle	GO:0001071//nucleic acid binding transcription factor activity;GO:0003677//DNA binding	GO:0034614//cellular response to reactive oxygen species;GO:0006952//defense response;GO:0009725//response to hormone stimulus;GO:0006351//transcription, DNA-dependent	WRKY28-1 transcription factor
Unigene8364_CKA	297	33	7	25.7973	5.82102	-2.14788	Down	5.8031e-05	0.000314869	size 297 gap 0 0%	K13424|1|2e-17|85.1|zma:100281558|WRKY transcription factor 33	GO:0030529//ribonucleoprotein complex	GO:0003677//DNA binding;GO:0001071//nucleic acid binding transcription factor activity;GO:0003723//RNA binding;GO:0005198//structural molecule activity	GO:0006351//transcription, DNA-dependent	WRKY32-1 transcription factor
CL2509.Contig4_CKA	2707	267	29	22.9002	2.64586	-3.11355	Down	1.75131e-46	8.87781e-45	size 2707 gap 0 0%	K13424|1|1e-166|585|ath:AT2G38470|WRKY transcription factor 33	GO:0043231//intracellular membrane-bounded organelle	GO:0005488//binding;GO:0001071//nucleic acid binding transcription factor activity	GO:0006952//defense response;GO:0009700//indole phytoalexin biosynthetic process;GO:0009743//response to carbohydrate stimulus;GO:0006970//response to osmotic stress;GO:0006351//transcription, DNA-dependent	WRKY33-1 transcription factor
CL9676.Contig1_CKA	1013	6	37	1.37518	9.0209	2.71365	Up	3.40076e-07	2.57399e-06	size 1013 gap 0 0%	K13424|1|2e-22|105|rcu:RCOM_0849600|WRKY transcription factor 33	GO:0043231//intracellular membrane-bounded organelle	GO:0003677//DNA binding;GO:0001071//nucleic acid binding transcription factor activity	GO:0006351//transcription, DNA-dependent	WRKY45 transcription factor
CL11323.Contig1_CKA	713	24	0	7.81517	0.01	-9.61013	Down	1.27527e-07	1.01923e-06	size 713 gap 0 0%	-	-	GO:0005515//protein binding	-	WRKY7
gi|158925565|gb|EX897419.1|EX897419	743	74	17	23.1238	5.6509	-2.03283	Down	4.26428e-09	4.02331e-08	RS2CU50TF RS2(RS) Raphanus sativus cDNA 5', mRNA sequence	-	GO:0043231//intracellular membrane-bounded organelle	GO:0003677//DNA binding;GO:0005515//protein binding	GO:0006351//transcription, DNA-dependent	WRKY74-1 transcription factor
gi|156162838|gb|EW722984.1|EW722984	708	31	7	10.1659	2.44187	-2.05768	Down	0.000151658	0.000762507	RS2A631TF RS2(RS) Raphanus sativus cDNA 5', mRNA sequence	-	GO:0043231//intracellular membrane-bounded organelle	GO:0005515//protein binding	GO:0006351//transcription, DNA-dependent	WRKY74-1 transcription factor
CL9736.Contig1_CKA	1689	208	88	28.5924	12.868	-1.15185	Down	6.2742e-11	7.03098e-10	size 1689 gap 0 0%	K12865|1|0.0|641|aly:ARALYDRAFT_483169|polyglutamine-binding protein 1	-	-	-	WW domain-containing protein
gi|166143914|gb|FD574017.1|FD574017	613	0	15	0.01	6.04349	9.23924	Up	1.84718e-05	0.000109111	RS2F830JQ RS2(RS) Raphanus sativus cDNA 3', mRNA sequence	K05282|1|3e-27|119|aly:ARALYDRAFT_487543|gibberellin 20-oxidase [EC:1.14.11.12]	-	GO:0046914//transition metal ion binding;GO:0016706//oxidoreductase activity, acting on paired donors, with incorporation or reduction of molecular oxygen, 2-oxoglutarate as one donor, and incorporation of one atom each of oxygen into both donors	GO:0009725//response to hormone stimulus;GO:0009628//response to abiotic stimulus;GO:0000902//cell morphogenesis;GO:0009791//post-embryonic development;GO:0009685//gibberellin metabolic process	YAP169

## Sheet: 7_DAP-vs-15_DAP
					Supplementary Table S6: The DEGs involved in embryo induction, formation and maturation stages.
Gene ID	Gene_length	NAU-DY13_7DAP-Expression	NAU-DY13_15DAP-Expression	NAU-DY13_7DAP-RPKM	NAU-DY13_15DAP-RPKM	log2 Ratio(NAU-DY13_15DAP/NAU-DY13_7DAP)	Up-Down-Regulation(NAU-DY13_15DAP/NAU-DY13_7DAP)	P-value	FDR	Description	KEGG Orthology	GO Component	GO Function	GO Process	Blast nr
CL1436.Contig2_CKA	1457	136	63	21.9474	10.6792	-1.03925	Down	1.08228e-06	1.69613e-05	size 1457 gap 0 0%	K05658|1|2e-10|65.5|aly:ARALYDRAFT_486718|ATP-binding cassette, subfamily B (MDR/TAP), member 1	GO:0016020//membrane	GO:0042626//ATPase activity, coupled to transmembrane movement of substances	GO:0009926//auxin polar transport;GO:0009987//cellular process;GO:0009733//response to auxin stimulus;GO:0032501//multicellular organismal process	ABC transporter B family member 21
gi|161570267|gb|EY941744.1|EY941744	770	42	11	12.8251	3.52825	-1.86195	Down	3.0749e-05	0.000368266	RS2EL71TF RS2(RS) Raphanus sativus cDNA 5', mRNA sequence	K09264|1|1e-09|48.5|ath:AT3G58780|MADS-box transcription factor, plant	-	-	-	agamous-like MADS-box protein AGL1
gi|156176717|gb|EW736863.1|EW736863	853	119	44	32.8021	12.7398	-1.36445	Down	1.55997e-08	3.19221e-07	RS3AA53JQ RS3(RT) Raphanus sativus cDNA 3', mRNA sequence	K09264|1|3e-65|246|vvi:100232867|MADS-box transcription factor, plant	GO:0043231//intracellular membrane-bounded organelle	GO:0001071//nucleic acid binding transcription factor activity;GO:0003677//DNA binding	GO:0045165//cell fate commitment;GO:0009791//post-embryonic development;GO:0006351//transcription, DNA-dependent;GO:0003006//developmental process involved in reproduction	Agamous-like MADS-box protein AGL9 homolog;MADS D
gi|166138539|gb|FD570215.1|FD570215	761	38	4	11.7409	1.29817	-3.17699	Down	7.292e-08	1.35538e-06	RS2FB76TF RS2(RS) Raphanus sativus cDNA 5', mRNA sequence	K09264|1|3e-66|249|vvi:100232867|MADS-box transcription factor, plant	GO:0043231//intracellular membrane-bounded organelle	GO:0001071//nucleic acid binding transcription factor activity;GO:0003677//DNA binding	GO:0045165//cell fate commitment;GO:0009791//post-embryonic development;GO:0006351//transcription, DNA-dependent;GO:0003006//developmental process involved in reproduction	Agamous-like MADS-box protein AGL9 homolog;MADS D
gi|332782430|gb|FY443449.1|FY443449	908	142	528	36.771	143.617	1.96558	Up	1.55307e-57	2.17506e-55	FY443449 Raphanus sativus GSK3-1 root Raphanus sativus cDNA clone RSCR12C22, mRNA sequence	K01953|1|9e-08|55.8|vcn:VOLCADRAFT_65699|asparagine synthase (glutamine-hydrolysing) [EC:6.3.5.4]	GO:0016020//membrane;GO:0044444//cytoplasmic part;GO:0043231//intracellular membrane-bounded organelle	-	-	aluminum induced protein with YGL and LRDR motif
CL13550.Contig1_CKA	372	3	40	1.89619	26.5567	3.8079	Up	6.2524e-10	1.49101e-08	size 372 gap 0 0%	K09285|1|5e-54|206|ath:AT5G65510|AP2-like factor, ANT lineage	GO:0043231//intracellular membrane-bounded organelle	GO:0003676//nucleic acid binding;GO:0001071//nucleic acid binding transcription factor activity	GO:0040007//growth;GO:0009909//regulation of flower development;GO:0048513//organ development;GO:0006351//transcription, DNA-dependent;GO:0009653//anatomical structure morphogenesis;GO:0009790//embryo development	AP2-like ethylene-responsive transcription factor AIL6
Unigene23299_CKA	1474	2	36	0.319033	6.03201	4.24086	Up	1.18468e-09	2.73753e-08	size 1474 gap 0 0%	K11596|1|9e-105|379|sbi:SORBI_06g025560|argonaute	-	GO:0008135//translation factor activity, nucleic acid binding	GO:0035195//gene silencing by miRNA;GO:0050793//regulation of developmental process;GO:0030422//production of siRNA involved in RNA interference;GO:0009791//post-embryonic development;GO:0006412//translation	argonaute-like protein
CL9259.Contig1_CKA	328	7	36	5.01796	27.1073	2.43351	Up	2.47646e-06	3.63422e-05	size 328 gap 0 0%	K01953|1|1e-38|155|aly:ARALYDRAFT_496723|asparagine synthase (glutamine-hydrolysing) [EC:6.3.5.4]	-	GO:0016884//carbon-nitrogen ligase activity, with glutamine as amido-N-donor	GO:0006528//asparagine metabolic process	asparagine synthetase 2
CL11814.Contig2_CKA	919	38	158	9.72235	42.4619	2.12679	Up	4.00844e-20	1.91744e-18	size 919 gap 0 0%	K01953|1|9e-133|471|aly:ARALYDRAFT_496723|asparagine synthase (glutamine-hydrolysing) [EC:6.3.5.4]	-	GO:0016884//carbon-nitrogen ligase activity, with glutamine as amido-N-donor	GO:0009064//glutamine family amino acid metabolic process;GO:0006528//asparagine metabolic process	asparagine synthetase 2
Unigene11530_CKA	532	130	32	57.4559	14.8558	-1.95143	Down	2.23044e-14	7.75882e-13	size 532 gap 0 0%	K05282|1|6e-93|337|aly:ARALYDRAFT_495246|gibberellin 20-oxidase [EC:1.14.11.12]	-	GO:0046914//transition metal ion binding;GO:0016706//oxidoreductase activity, acting on paired donors, with incorporation or reduction of molecular oxygen, 2-oxoglutarate as one donor, and incorporation of one atom each of oxygen into both donors	GO:0048827//phyllome development;GO:0048572;GO:0000902//cell morphogenesis;GO:0010476//gibberellin mediated signaling pathway;GO:0009791//post-embryonic development;GO:0009685//gibberellin metabolic process	ATGA20OX2/GA20OX2
Unigene25196_CKA	819	52	610	14.9287	183.951	3.62316	Up	4.16162e-128	1.42014e-125	size 819 gap 0 0%	-	-	-	-	auxin associated protein
CL1034.Contig1_CKA	1353	199	431	34.5827	78.675	1.18586	Up	2.39824e-23	1.34039e-21	size 1353 gap 0 0%	-	-	-	-	auxin associated protein
CL4751.Contig3_CKA	1442	225	88	36.6877	15.0721	-1.28341	Down	1.06269e-13	3.49354e-12	size 1442 gap 0 0%	K14486|1|9e-36|149|gmx:100819023|auxin response factor	GO:0009536//plastid	GO:0003676//nucleic acid binding;GO:0001071//nucleic acid binding transcription factor activity;GO:0005515//protein binding	GO:0006355//regulation of transcription, DNA-dependent;GO:0009908//flower development;GO:0009755//hormone-mediated signaling pathway;GO:0009900;GO:0010260//organ senescence;GO:0008283//cell proliferation	auxin response factor 2-1
gi|332779568|gb|FY438538.1|FY438538	841	156	70	43.6146	20.557	-1.08518	Down	6.23216e-08	1.17006e-06	FY438538 Raphanus sativus GSK3-1 leaf Raphanus sativus cDNA clone RSCL16P24, mRNA sequence	K14486|1|6e-38|155|rcu:RCOM_0496620|auxin response factor	GO:0009536//plastid	GO:0003676//nucleic acid binding;GO:0001071//nucleic acid binding transcription factor activity;GO:0005515//protein binding	GO:0006355//regulation of transcription, DNA-dependent;GO:0009908//flower development;GO:0009755//hormone-mediated signaling pathway;GO:0009900;GO:0010260//organ senescence;GO:0008283//cell proliferation	auxin response factor 2-2
CL4751.Contig4_CKA	802	144	54	42.2174	16.6294	-1.3441	Down	7.54862e-10	1.78518e-08	size 802 gap 0 0%	K14486|1|1e-20|98.6|aly:ARALYDRAFT_475338|auxin response factor	GO:0009536//plastid	GO:0003676//nucleic acid binding;GO:0001071//nucleic acid binding transcription factor activity;GO:0005515//protein binding	GO:0006355//regulation of transcription, DNA-dependent;GO:0009908//flower development;GO:0009755//hormone-mediated signaling pathway;GO:0009900;GO:0010260//organ senescence;GO:0008283//cell proliferation	auxin response factor 2-2
CL4751.Contig2_CKA	1247	493	139	92.9573	27.53	-1.75557	Down	7.92098e-44	8.49175e-42	size 1247 gap 0 0%	K14486|1|7e-26|116|rcu:RCOM_0496620|auxin response factor	GO:0043231//intracellular membrane-bounded organelle	GO:0001071//nucleic acid binding transcription factor activity;GO:0005515//protein binding	GO:0009725//response to hormone stimulus;GO:0006355//regulation of transcription, DNA-dependent;GO:0009908//flower development;GO:0009900;GO:0010260//organ senescence;GO:0008283//cell proliferation	auxin response factor 2-2
gnl|UG|Rsa#S43007454	698	77	21	25.9381	7.43055	-1.80353	Down	2.75992e-08	5.45422e-07	RS1GI87JQ RS1(AR) Raphanus sativus var. oleiformis cDNA 3', mRNA sequence /clone_end=3' /gb=FD935886 /gi=167430919 /ug=Rsa.25382 /len=698	-	GO:0009536//plastid	GO:0003676//nucleic acid binding;GO:0001071//nucleic acid binding transcription factor activity;GO:0005515//protein binding	GO:0006355//regulation of transcription, DNA-dependent;GO:0009908//flower development;GO:0009755//hormone-mediated signaling pathway;GO:0009900;GO:0010260//organ senescence;GO:0008283//cell proliferation	auxin response factor 2-3
CL3074.Contig1_CKA	2778	41	100	3.4702	8.89048	1.35724	Up	1.07555e-07	1.96006e-06	size 2778 gap 0 0%	K14486|1|1e-155|548|pop:POPTR_589324|auxin response factor	GO:0043231//intracellular membrane-bounded organelle	GO:0003676//nucleic acid binding;GO:0001071//nucleic acid binding transcription factor activity;GO:0005515//protein binding	GO:0009755//hormone-mediated signaling pathway;GO:0009791//post-embryonic development;GO:0006351//transcription, DNA-dependent	auxin response factor 6
Unigene19128_CKA	1784	56	193	7.38068	26.719	1.85604	Up	1.61717e-20	7.82849e-19	size 1784 gap 0 0%	K13946|1|0.0|898|ath:AT1G77690|auxin influx carrier (AUX1 LAX family)	GO:0031224//intrinsic to membrane	GO:0005275//amine transmembrane transporter activity;GO:0080161//auxin transmembrane transporter activity;GO:0015291//secondary active transmembrane transporter activity	GO:0060918//auxin transport;GO:0010102//lateral root morphogenesis;GO:0009755//hormone-mediated signaling pathway;GO:0015837//amine transport	auxin transporter-like protein 3
CL6263.Contig1_CKA	1016	144	62	33.3251	15.0715	-1.14479	Down	5.7281e-08	1.08045e-06	size 1016 gap 0 0%	-	-	GO:0005515//protein binding	-	auxin-like 1 protein
Unigene7784_CKA	277	1	19	0.848835	16.9407	4.31886	Up	1.30393e-05	0.000167642	size 277 gap 0 0%	K14488|1|2e-18|88.6|aly:ARALYDRAFT_912904|SAUR family protein	-	-	GO:0009725//response to hormone stimulus	auxin-responsive family protein
CL9045.Contig1_CKA	892	1186	507	312.625	140.378	-1.15511	Down	8.80314e-56	1.19488e-53	size 892 gap 0 0%	-	GO:0031225//anchored to membrane	-	GO:0043062//extracellular structure organization;GO:0009725//response to hormone stimulus;GO:0010101	auxin-responsive-like protein
gi|332790274|gb|FY454339.1|FY454339	912	18	62	4.64067	16.7901	1.85521	Up	1.65087e-07	2.92812e-06	FY454339 Raphanus sativus GSK3-1 seedling Raphanus sativus cDNA clone RSCS24B08, mRNA sequence	K01507|1|7e-141|498|aly:ARALYDRAFT_888959|inorganic pyrophosphatase [EC:3.6.1.1]	GO:0016021//integral to membrane;GO:0000325//plant-type vacuole;GO:0009526//plastid envelope;GO:0031090//organelle membrane	GO:0016628//oxidoreductase activity, acting on the CH-CH group of donors, NAD or NADP as acceptor;GO:0046872//metal ion binding;GO:0016462//pyrophosphatase activity;GO:0015405	GO:0048827//phyllome development;GO:0060918//auxin transport;GO:0006818//hydrogen transport;GO:0006970//response to osmotic stress;GO:0008152//metabolic process;GO:0034220//ion transmembrane transport	AVP1-2
Unigene2776_CKA	1692	76	258	10.5613	37.6597	1.83424	Up	1.65226e-26	1.04385e-24	size 1692 gap 0 0%	K01507|1|0.0|709|aly:ARALYDRAFT_888959|inorganic pyrophosphatase [EC:3.6.1.1]	GO:0016021//integral to membrane;GO:0000325//plant-type vacuole;GO:0009526//plastid envelope;GO:0031090//organelle membrane	GO:0046872//metal ion binding;GO:0016462//pyrophosphatase activity;GO:0015405	GO:0048827//phyllome development;GO:0060918//auxin transport;GO:0006818//hydrogen transport;GO:0006970//response to osmotic stress;GO:0034220//ion transmembrane transport	AVP1-2
CL9181.Contig2_CKA	1136	1	44	0.206978	9.56603	5.53037	Up	4.46144e-13	1.40473e-11	size 1136 gap 0 0%	-	GO:0000322	-	GO:0009791//post-embryonic development	BURP domain containing protein
CL2855.Contig2_CKA	2135	114	1015	12.5548	117.416	3.22531	Up	3.0886e-191	1.72028e-188	size 2135 gap 0 0%	K14506|1|0.0|1054|aly:ARALYDRAFT_483789|jasmonic acid-amino synthetase;K14487|3|0.0|800|pop:POPTR_816623|auxin responsive GH3 gene family	GO:0043231//intracellular membrane-bounded organelle	GO:0016779//nucleotidyltransferase activity;GO:0016881//acid-amino acid ligase activity;GO:0005515//protein binding;GO:0032559	GO:0009411//response to UV;GO:0031407//oxylipin metabolic process;GO:0010118//stomatal movement;GO:0009636//response to toxin;GO:0009611//response to wounding;GO:0007602//phototransduction;GO:0002218//activation of innate immune response;GO:0009733//response to auxin stimulus;GO:0009639//response to red or far red light;GO:0009814//defense response, incompatible interaction	Chain A, Crystal Structure Of Arabidopsis Thaliana Gh3.11 (Jar1) In Complex With Ja-Ile
gi|158927656|gb|EX900656.1|EX900656	794	12	67	3.55356	20.8407	2.55206	Up	2.93216e-11	7.91994e-10	RS2CA48JQ RS2(RS) Raphanus sativus cDNA 3', mRNA sequence	K14487|1|6e-84|308|ath:AT5G13320|auxin responsive GH3 gene family	GO:0043231//intracellular membrane-bounded organelle	GO:0016881//acid-amino acid ligase activity	GO:0002831//regulation of response to biotic stimulus;GO:0009725//response to hormone stimulus;GO:0009626//plant-type hypersensitive response;GO:0042742//defense response to bacterium;GO:0032787//monocarboxylic acid metabolic process;GO:0048878//chemical homeostasis;GO:0007165//signal transduction;GO:0009581//detection of external stimulus	Chain A, Crystal Structure Of Gh3.12
gi|161567421|gb|EY938637.1|EY938637	703	18	88	6.02033	30.9161	2.36044	Up	2.9755e-13	9.47331e-12	RS2DM09TF RS2(RS) Raphanus sativus cDNA 5', mRNA sequence	K14487|1|1e-105|380|ath:AT5G13320|auxin responsive GH3 gene family	GO:0043231//intracellular membrane-bounded organelle	GO:0016881//acid-amino acid ligase activity	GO:0002831//regulation of response to biotic stimulus;GO:0009725//response to hormone stimulus;GO:0009626//plant-type hypersensitive response;GO:0042742//defense response to bacterium;GO:0032787//monocarboxylic acid metabolic process;GO:0048878//chemical homeostasis;GO:0007165//signal transduction;GO:0009581//detection of external stimulus	Chain A, Crystal Structure Of Gh3.12
CL9728.Contig1_CKA	1298	0	13	0.01	2.47358	7.95046	Up	8.61576e-05	0.00093253	size 1298 gap 0 0%	-	-	GO:0003824//catalytic activity	GO:0009064//glutamine family amino acid metabolic process	class I glutamine amidotransferase domain-containing protein
gi|166144256|gb|FD576234.1|FD576234	833	22	58	6.20985	17.1965	1.46949	Up	1.82798e-05	0.000229656	RS3EC31TF RS3(RT) Raphanus sativus cDNA 5', mRNA sequence	K07760|1|1e-99|311|ath:AT3G54180|cyclin-dependent kinase [EC:2.7.11.22];K00924|3|3e-69|219|ath:AT1G20930|[EC:2.7.1.-]	GO:0043231//intracellular membrane-bounded organelle;GO:0043234//protein complex	GO:0004674//protein serine/threonine kinase activity;GO:0005515//protein binding;GO:0032559	GO:0007049//cell cycle;GO:0010103//stomatal complex morphogenesis;GO:0000902//cell morphogenesis;GO:0006261//DNA-dependent DNA replication;GO:0009793//embryo development ending in seed dormancy;GO:0006464//cellular protein modification process	cyclin-dependent kinase B1-2
CL4232.Contig3_CKA	1734	117	51	15.865	7.26404	-1.127	Down	1.3854e-06	2.12916e-05	size 1734 gap 0 0%	K15188|1|2e-177|489|aly:ARALYDRAFT_494461|cyclin T	-	-	GO:0048827//phyllome development;GO:0009791//post-embryonic development;GO:0007049//cell cycle;GO:0000904//cell morphogenesis involved in differentiation;GO:0051707//response to other organism;GO:0050789//regulation of biological process	cyclin-T1-4
Unigene6525_CKA	1121	183	71	38.3839	15.6426	-1.29502	Down	1.51147e-11	4.16618e-10	size 1121 gap 0 0%	K00517|1|1e-169|593|ath:AT5G04660|[EC:1.14.-.-];K15399|3|4e-158|555|aly:ARALYDRAFT_478392|cytochrome P450, family 77, subfamily A, polypeptide 6 [EC:1.14.-.-]	GO:0043231//intracellular membrane-bounded organelle	GO:0016491//oxidoreductase activity;GO:0005506//iron ion binding	GO:0006633//fatty acid biosynthetic process;GO:0003006//developmental process involved in reproduction;GO:0009791//post-embryonic development;GO:0009566//fertilization	cytochrome P450, family 77, subfamily A, polypeptide 4
gnl|UG|Rsa#S41975055	844	93	18	25.9086	5.26729	-2.2983	Down	8.50896e-13	2.6179e-11	RS1A322TF RS1(AR) Raphanus sativus var. oleiformis cDNA 5', mRNA sequence /clone_end=5' /gb=EW714000 /gi=156153854 /ug=Rsa.367 /len=844	K13082|1|2e-52|203|gmx:732626|bifunctional dihydroflavonol 4-reductase/flavanone 4-reductase [EC:1.1.1.219 1.1.1.234]	GO:0043231//intracellular membrane-bounded organelle	GO:0016616//oxidoreductase activity, acting on the CH-OH group of donors, NAD or NADP as acceptor;GO:0005515//protein binding;GO:0000166//nucleotide binding;GO:0048037//cofactor binding	GO:0048827//phyllome development;GO:0048507//meristem development;GO:0008033//tRNA processing;GO:0010584//pollen exine formation;GO:0009791//post-embryonic development	dihydroflavonol 4-reductase family
gi|158929335|gb|EX901927.1|EX901927	825	41	8	11.6851	2.39493	-2.28661	Down	2.67244e-06	3.89938e-05	RS2D564JQ RS2(RS) Raphanus sativus cDNA 3', mRNA sequence	K13082|1|1e-32|138|mtr:MTR_124s0002|bifunctional dihydroflavonol 4-reductase/flavanone 4-reductase [EC:1.1.1.219 1.1.1.234]	GO:0043231//intracellular membrane-bounded organelle	GO:0016491//oxidoreductase activity;GO:0005515//protein binding;GO:0000166//nucleotide binding;GO:0048037//cofactor binding	GO:0048827//phyllome development;GO:0048507//meristem development;GO:0008033//tRNA processing;GO:0010584//pollen exine formation;GO:0009791//post-embryonic development	dihydroflavonol 4-reductase-like1
CL12457.Contig1_CKA	1268	181	54	33.5631	10.518	-1.67402	Down	4.65746e-16	1.7983e-14	size 1268 gap 0 0%	K13947|1|1e-136|484|aly:ARALYDRAFT_676624|auxin efflux carrier family	GO:0031224//intrinsic to membrane;GO:0044459//plasma membrane part;GO:0012505//endomembrane system	GO:0015562//efflux transmembrane transporter activity;GO:0015294//solute:cation symporter activity	GO:0060918//auxin transport;GO:0048588//developmental cell growth;GO:0009606//tropism;GO:0010015//root morphogenesis;GO:0000578//embryonic axis specification;GO:0009734//auxin mediated signaling pathway;GO:0000904//cell morphogenesis involved in differentiation	efflux carrier of polar auxin transport
CL5794.Contig1_CKA	779	52	15	15.6953	4.75566	-1.72261	Down	1.04497e-05	0.000136743	size 779 gap 0 0%	K13947|1|1e-115|414|ath:AT1G70940|auxin efflux carrier family	GO:0031224//intrinsic to membrane;GO:0044459//plasma membrane part;GO:0012505//endomembrane system	GO:0015562//efflux transmembrane transporter activity;GO:0015294//solute:cation symporter activity	GO:0060918//auxin transport;GO:0048588//developmental cell growth;GO:0009606//tropism;GO:0010015//root morphogenesis;GO:0000578//embryonic axis specification;GO:0009734//auxin mediated signaling pathway;GO:0000904//cell morphogenesis involved in differentiation	efflux carrier, pin3
CL878.Contig7_CKA	1360	416	153	71.9213	27.785	-1.37211	Down	1.72774e-26	1.09012e-24	size 1360 gap 0 0%	K00522|1|2e-96|192|ath:AT5G01600|ferritin heavy chain [EC:1.16.3.1]	GO:0009532//plastid stroma;GO:0009534//chloroplast thylakoid	GO:0016724;GO:0005506//iron ion binding	GO:0048827//phyllome development;GO:0051707//response to other organism;GO:0010038//response to metal ion;GO:0000302//response to reactive oxygen species;GO:0000041//transition metal ion transport;GO:0006875//cellular metal ion homeostasis;GO:0009791//post-embryonic development;GO:0044237//cellular metabolic process	ferritin
CL11865.Contig1_CKA	3957	170	75	10.1015	4.68115	-1.10964	Down	8.72542e-09	1.8367e-07	size 3957 gap 0 0%	K13420|1|0.0|1729|aly:ARALYDRAFT_356368|LRR receptor-like serine/threonine-protein kinase FLS2 [EC:2.7.11.1]	GO:0031224//intrinsic to membrane;GO:0042995//cell projection	GO:0004674//protein serine/threonine kinase activity;GO:0016706//oxidoreductase activity, acting on paired donors, with incorporation or reduction of molecular oxygen, 2-oxoglutarate as one donor, and incorporation of one atom each of oxygen into both donors;GO:0032559	GO:0052482;GO:0007167//enzyme linked receptor protein signaling pathway;GO:0032412//regulation of ion transmembrane transporter activity;GO:0009699//phenylpropanoid biosynthetic process;GO:0009581//detection of external stimulus;GO:0006464//cellular protein modification process	flagellin-sensitive 2
gi|332781101|gb|FY446062.1|FY446062	863	28	5	7.6287	1.43092	-2.41449	Down	6.94846e-05	0.000769779	FY446062 Raphanus sativus GSK3-1 root Raphanus sativus cDNA clone RSCR20I23, mRNA sequence	K11816|1|1e-33|141|aly:ARALYDRAFT_910627|YUCCA family monooxygenase [EC:1.14.13.-]	-	GO:0016709//oxidoreductase activity, acting on paired donors, with incorporation or reduction of molecular oxygen, NADH or NADPH as one donor, and incorporation of one atom of oxygen;GO:0050662//coenzyme binding;GO:0000166//nucleotide binding	GO:0009850//auxin metabolic process	flavin-containing monooxygenase-like protein
Unigene1912_CKA	1083	1001	314	217.325	71.6075	-1.60167	Down	8.67622e-77	1.66835e-74	size 1083 gap 0 0%	K01580|1|0.0|657|ath:AT5G17330|glutamate decarboxylase [EC:4.1.1.15]	-	GO:0005515//protein binding;GO:0016831//carboxy-lyase activity;GO:0048037//cofactor binding	GO:0009064//glutamine family amino acid metabolic process;GO:0010038//response to metal ion	glutamate decarboxylase 1
CL3695.Contig2_CKA	1516	124	56	19.2321	9.12318	-1.0759	Down	1.68643e-06	2.55853e-05	size 1516 gap 0 0%	K01580|1|0.0|786|ath:AT1G65960|glutamate decarboxylase [EC:4.1.1.15]	-	GO:0016831//carboxy-lyase activity;GO:0048037//cofactor binding;GO:0005515//protein binding	GO:0009064//glutamine family amino acid metabolic process	glutamate decarboxylase 2
CL1253.Contig2_CKA	557	16	107	6.75411	47.4445	2.8124	Up	5.94944e-19	2.66198e-17	size 557 gap 0 0%	-	GO:0043231//intracellular membrane-bounded organelle;GO:0031224//intrinsic to membrane	-	GO:0032973//amino acid export;GO:0006868//glutamine transport	glutamine dumper 1
Unigene30061_CKA	589	4	41	1.59679	17.192	3.42849	Up	1.96699e-09	4.45187e-08	size 589 gap 0 0%	-	GO:0044464//cell part	-	GO:0032973//amino acid export	glutamine dumper 5
Unigene20636_CKA	1389	7	169	1.18495	30.0498	4.66446	Up	1.79266e-43	1.91337e-41	size 1389 gap 0 0%	K01915|1|0.0|719|ath:AT5G37600|glutamine synthetase [EC:6.3.1.2]	GO:0005840//ribosome;GO:0030312//external encapsulating structure;GO:0009526//plastid envelope;GO:0005576//extracellular region;GO:0016020//membrane	GO:0046914//transition metal ion binding;GO:0016211//ammonia ligase activity;GO:0032559	GO:0006541//glutamine metabolic process;GO:0042126//nitrate metabolic process;GO:0006970//response to osmotic stress	glutamine synthetase
CL3632.Contig2_CKA	1011	2005	798	466.301	194.944	-1.2582	Down	3.12796e-106	8.42064e-104	size 1011 gap 0 0%	K00799|1|1e-119|427|aly:ARALYDRAFT_482003|glutathione S-transferase [EC:2.5.1.18]	GO:0030312//external encapsulating structure;GO:0009532//plastid stroma;GO:0005576//extracellular region;GO:0016020//membrane	GO:0042277//peptide binding;GO:0046914//transition metal ion binding;GO:0004601//peroxidase activity;GO:0016765//transferase activity, transferring alkyl or aryl (other than methyl) groups	GO:0006952//defense response;GO:0010038//response to metal ion;GO:0009404//toxin metabolic process	glutathione S-transferase
CL5333.Contig1_CKA	833	57	17	16.0891	5.04036	-1.67449	Down	5.9581e-06	8.16954e-05	size 833 gap 0 0%	K00799|1|4e-115|412|ath:AT1G02950|glutathione S-transferase [EC:2.5.1.18]	GO:0043231//intracellular membrane-bounded organelle;GO:0016020//membrane	GO:0046914//transition metal ion binding;GO:0042277//peptide binding;GO:0016740//transferase activity	GO:0006970//response to osmotic stress;GO:0050832//defense response to fungus;GO:0009404//toxin metabolic process;GO:0010038//response to metal ion	glutathione S-transferase
Unigene9409_CKA	1034	48	9	10.915	2.14971	-2.3441	Down	2.37836e-07	4.10867e-06	size 1034 gap 0 0%	K00799|1|4e-97|352|aly:ARALYDRAFT_482003|glutathione S-transferase [EC:2.5.1.18]	GO:0030312//external encapsulating structure;GO:0009532//plastid stroma;GO:0005576//extracellular region;GO:0016020//membrane	GO:0042277//peptide binding;GO:0046914//transition metal ion binding;GO:0004601//peroxidase activity;GO:0016765//transferase activity, transferring alkyl or aryl (other than methyl) groups	GO:0006952//defense response;GO:0010038//response to metal ion;GO:0009404//toxin metabolic process	glutathione S-transferase ERD13
gi|332793977|gb|FY453632.1|FY453632	871	9	68	2.42956	19.2818	2.98847	Up	3.0653e-13	9.74641e-12	FY453632 Raphanus sativus GSK3-1 seedling Raphanus sativus cDNA clone RSCS22B16, mRNA sequence	K00799|1|3e-95|346|aly:ARALYDRAFT_888299|glutathione S-transferase [EC:2.5.1.18]	GO:0009536//plastid	GO:0016765//transferase activity, transferring alkyl or aryl (other than methyl) groups	GO:0043434//response to peptide hormone stimulus;GO:0009404//toxin metabolic process;GO:0048528//post-embryonic root development;GO:0009416//response to light stimulus	glutathione S-transferase GSTU6
gi|332793977|gb|FY453632.1|FY453632	871	9	68	2.42956	19.2818	2.98847	Up	3.0653e-13	9.74641e-12	FY453632 Raphanus sativus GSK3-1 seedling Raphanus sativus cDNA clone RSCS22B16, mRNA sequence	K00799|1|3e-95|346|aly:ARALYDRAFT_888299|glutathione S-transferase [EC:2.5.1.18]	GO:0009536//plastid	GO:0016765//transferase activity, transferring alkyl or aryl (other than methyl) groups	GO:0043434//response to peptide hormone stimulus;GO:0009404//toxin metabolic process;GO:0048528//post-embryonic root development;GO:0009416//response to light stimulus	glutathione S-transferase GSTU6
gnl|UG|Rsa#S42005391	806	195	66	56.8857	20.224	-1.492	Down	8.85346e-15	3.17082e-13	RS1BI88JQ RS1(AR) Raphanus sativus var. oleiformis cDNA 3', mRNA sequence /clone_end=3' /gb=EX890879 /gi=158918212 /ug=Rsa.10092 /len=806	K00799|1|3e-68|221|gmx:547936|glutathione S-transferase [EC:2.5.1.18]	GO:0009532//plastid stroma;GO:0031090//organelle membrane	GO:0042277//peptide binding;GO:0016740//transferase activity	GO:0070887//cellular response to chemical stimulus;GO:0010038//response to metal ion;GO:0009414//response to water deprivation;GO:0009404//toxin metabolic process	glutathione S-transferase TAU 23
gi|167452626|gb|FD958281.1|FD958281	451	0	13	0.01	7.11909	9.47555	Up	8.61576e-05	0.000931906	RS3H568TF RS3(RT) Raphanus sativus cDNA 5', mRNA sequence	K00799|1|4e-59|224|aly:ARALYDRAFT_486776|glutathione S-transferase [EC:2.5.1.18]	GO:0044424//intracellular part	GO:0016740//transferase activity	GO:0009404//toxin metabolic process	Glutathione S-transferase-like protein
CL9729.Contig1_CKA	1500	2	38	0.313503	6.25676	4.31886	Up	3.11054e-10	7.62405e-09	size 1500 gap 0 0%	K09338|1|0.0|786|ath:AT2G34710|homeobox-leucine zipper protein	GO:0043231//intracellular membrane-bounded organelle	GO:0001071//nucleic acid binding transcription factor activity;GO:0003677//DNA binding	GO:0009933//meristem structural organization;GO:0009943//adaxial/abaxial axis specification;GO:0009799//specification of symmetry;GO:0006351//transcription, DNA-dependent;GO:0003006//developmental process involved in reproduction;GO:0009790//embryo development	homeobox-leucine zipper protein ATHB-14
CL9729.Contig2_CKA	1440	18	55	2.93909	9.43317	1.68237	Up	4.17612e-06	5.87068e-05	size 1440 gap 0 0%	K09338|1|0.0|757|ath:AT2G34710|homeobox-leucine zipper protein	GO:0043231//intracellular membrane-bounded organelle	GO:0001071//nucleic acid binding transcription factor activity;GO:0003677//DNA binding	GO:0009933//meristem structural organization;GO:0009943//adaxial/abaxial axis specification;GO:0009799//specification of symmetry;GO:0006351//transcription, DNA-dependent;GO:0003006//developmental process involved in reproduction;GO:0009790//embryo development	homeobox-leucine zipper protein ATHB-14
CL2282.Contig7_CKA	3156	109	227	8.12069	17.7642	1.1293	Up	3.86124e-12	1.12173e-10	size 3156 gap 0 0%	K09338|1|0.0|1235|ath:AT5G60690|homeobox-leucine zipper protein	GO:0043231//intracellular membrane-bounded organelle	GO:0001071//nucleic acid binding transcription factor activity;GO:0003677//DNA binding	GO:0048869//cellular developmental process;GO:0009933//meristem structural organization;GO:0009943//adaxial/abaxial axis specification;GO:0009799//specification of symmetry;GO:0006351//transcription, DNA-dependent	homeobox-leucine zipper protein REVOLUTA
Unigene2699_CKA	705	1	18	0.333514	6.30581	4.24086	Up	2.55178e-05	0.000310526	size 705 gap 0 0%	K13417|1|9e-25|111|ath:AT2G13790|somatic embryogenesis receptor kinase 4 [EC:2.7.10.1 2.7.11.1];K04733|3|2e-24|110|smo:SELMODRAFT_159261|interleukin-1 receptor-associated kinase 4 [EC:2.7.11.1];K13418|5|2e-23|107|vvi:100247683|somatic embryogenesis receptor kinase 1 [EC:2.7.10.1 2.7.11.1]	GO:0043231//intracellular membrane-bounded organelle;GO:0044444//cytoplasmic part	GO:0004674//protein serine/threonine kinase activity;GO:0004871//signal transducer activity;GO:0019899//enzyme binding;GO:0032559	GO:0009610//response to symbiotic fungus;GO:0009723//response to ethylene stimulus;GO:0006464//cellular protein modification process	hypothetical protein
Unigene28223_CKA	552	2	20	0.851911	8.94846	3.39287	Up	4.09314e-05	0.000478507	size 552 gap 0 0%	-	GO:0016020//membrane	GO:0015197//peptide transporter activity;GO:0015603	GO:0022414//reproductive process;GO:0009791//post-embryonic development;GO:0051707//response to other organism;GO:0000041//transition metal ion transport;GO:0010038//response to metal ion	hypothetical protein
CL4339.Contig1_CKA	940	4	34	1.00054	8.93323	3.1584	Up	1.53787e-07	2.74175e-06	size 940 gap 0 0%	K11596|1|6e-08|56.6|ath:AT2G27880|argonaute;K11593|4|4e-06|50.4|ppp:PHYPADRAFT_158832|eukaryotic translation initiation factor 2C	-	GO:0005488//binding	GO:0035195//gene silencing by miRNA;GO:0050793//regulation of developmental process;GO:0030422//production of siRNA involved in RNA interference;GO:0009791//post-embryonic development	hypothetical protein
CL12211.Contig1_CKA	708	9	76	2.98891	26.5117	3.14894	Up	2.44062e-15	9.02787e-14	size 708 gap 0 0%	K01953|1|1e-120|430|aly:ARALYDRAFT_496723|asparagine synthase (glutamine-hydrolysing) [EC:6.3.5.4]	-	GO:0016884//carbon-nitrogen ligase activity, with glutamine as amido-N-donor	GO:0006528//asparagine metabolic process	hypothetical protein
Unigene13448_CKA	403	20	93	11.6689	56.9948	2.28817	Up	1.80743e-13	5.84272e-12	size 403 gap 0 0%	K01951|1|3e-47|184|aly:ARALYDRAFT_893078|GMP synthase (glutamine-hydrolysing) [EC:6.3.5.2]	-	GO:0016884//carbon-nitrogen ligase activity, with glutamine as amido-N-donor;GO:0032559	GO:0009064//glutamine family amino acid metabolic process;GO:0009168//purine ribonucleoside monophosphate biosynthetic process;GO:0006528//asparagine metabolic process	hypothetical protein
Unigene26959_CKA	607	21	58	8.13455	23.5992	1.5366	Up	9.47522e-06	0.000124868	size 607 gap 0 0%	K13420|1|3e-14|76.3|aly:ARALYDRAFT_356368|LRR receptor-like serine/threonine-protein kinase FLS2 [EC:2.7.11.1]	GO:0031224//intrinsic to membrane	GO:0016491//oxidoreductase activity;GO:0004672//protein kinase activity;GO:0032559	GO:0006464//cellular protein modification process;GO:0007167//enzyme linked receptor protein signaling pathway	hypothetical protein
CL371.Contig1_CKA	2341	459	172	46.1014	18.1461	-1.34515	Down	3.03632e-28	2.04918e-26	size 2341 gap 0 0%	K13418|1|3e-59|228|aly:ARALYDRAFT_895025|somatic embryogenesis receptor kinase 1 [EC:2.7.10.1 2.7.11.1];K04733|3|6e-59|227|smo:SELMODRAFT_159261|interleukin-1 receptor-associated kinase 4 [EC:2.7.11.1];K13416|4|6e-59|227|rcu:RCOM_1534760|brassinosteroid insensitive 1-associated receptor kinase 1 [EC:2.7.10.1 2.7.11.1]	GO:0016020//membrane	GO:0030246//carbohydrate binding;GO:0004672//protein kinase activity;GO:0032559	GO:0006464//cellular protein modification process;GO:0010033//response to organic substance;GO:0007167//enzyme linked receptor protein signaling pathway;GO:0048229//gametophyte development	hypothetical protein
gi|158946981|gb|EX909617.1|EX909617	706	287	105	95.5829	36.7318	-1.37972	Down	6.74606e-19	3.01285e-17	RS3CR07JQ RS3(RT) Raphanus sativus cDNA 3', mRNA sequence	-	-	-	GO:0009791//post-embryonic development;GO:0030422//production of siRNA involved in RNA interference;GO:0002252	hypothetical protein
CL5097.Contig1_CKA	2119	118	43	13.0935	5.01181	-1.38544	Down	1.22257e-08	2.52955e-07	size 2119 gap 0 0%	K13420|1|1e-33|143|sbi:SORBI_06g028760|LRR receptor-like serine/threonine-protein kinase FLS2 [EC:2.7.11.1]	-	GO:0016491//oxidoreductase activity;GO:0004674//protein serine/threonine kinase activity;GO:0032559	GO:0006464//cellular protein modification process;GO:0007167//enzyme linked receptor protein signaling pathway	hypothetical protein
gi|156177694|gb|EW737840.1|EW737840	823	167	58	47.7111	17.4055	-1.45479	Down	1.9268e-12	5.73861e-11	RS3AL95JQ RS3(RT) Raphanus sativus cDNA 3', mRNA sequence	K08286|1|2e-27|121|ath:AT4G28490|protein-serine/threonine kinase [EC:2.7.11.-];K04733|2|6e-27|119|smo:SELMODRAFT_159261|interleukin-1 receptor-associated kinase 4 [EC:2.7.11.1];K00924|3|6e-27|119|ath:AT1G75820|[EC:2.7.1.-];K13418|5|7e-27|119|aly:ARALYDRAFT_895025|somatic embryogenesis receptor kinase 1 [EC:2.7.10.1 2.7.11.1]	GO:0031224//intrinsic to membrane	GO:0004672//protein kinase activity;GO:0016787//hydrolase activity;GO:0032559	GO:0009886//post-embryonic morphogenesis;GO:0048229//gametophyte development;GO:0003006//developmental process involved in reproduction;GO:0006464//cellular protein modification process	hypothetical protein
gi|166138900|gb|FD570891.1|FD570891	606	211	67	81.8678	27.3061	-1.58407	Down	3.44908e-17	1.41998e-15	RS2FK04TF RS2(RS) Raphanus sativus cDNA 5', mRNA sequence	K09264|1|2e-48|190|aly:ARALYDRAFT_909555|MADS-box transcription factor, plant	GO:0009534//chloroplast thylakoid	GO:0046906//tetrapyrrole binding;GO:0001071//nucleic acid binding transcription factor activity;GO:0003677//DNA binding	GO:0009642//response to light intensity;GO:0006091//generation of precursor metabolites and energy;GO:0009791//post-embryonic development;GO:0006351//transcription, DNA-dependent;GO:0003006//developmental process involved in reproduction	hypothetical protein
CL495.Contig2_CKA	2278	567	175	58.5238	18.9732	-1.62506	Down	3.83458e-45	4.252e-43	size 2278 gap 0 0%	K13418|1|8e-63|240|pop:POPTR_913861|somatic embryogenesis receptor kinase 1 [EC:2.7.10.1 2.7.11.1]	GO:0031224//intrinsic to membrane	GO:0016301//kinase activity;GO:0032559	GO:0006464//cellular protein modification process	hypothetical protein
Unigene486_CKA	1028	73	15	16.6968	3.60376	-2.212	Down	6.44764e-10	1.5353e-08	size 1028 gap 0 0%	K13420|1|3e-09|60.8|osa:4337016|LRR receptor-like serine/threonine-protein kinase FLS2 [EC:2.7.11.1];K13415|2|2e-08|58.2|vvi:100252647|protein brassinosteroid insensitive 1 [EC:2.7.10.1 2.7.11.1]	-	-	-	hypothetical protein
gi|166143236|gb|FD575452.1|FD575452	573	117	54	48.0103	23.2754	-1.04454	Down	5.65582e-06	7.78591e-05	RS2FT16JQ RS2(RS) Raphanus sativus cDNA 3', mRNA sequence	K14484|1|1e-24|110|ath:AT3G23050|auxin-responsive protein IAA	GO:0043231//intracellular membrane-bounded organelle	GO:0001071//nucleic acid binding transcription factor activity;GO:0005515//protein binding	GO:0009755//hormone-mediated signaling pathway	indole-3-acetic acid inducible 16
gnl|UG|Rsa#S41975770	832	78	14	22.0432	4.15587	-2.40711	Down	1.75681e-11	4.82869e-10	RS1AK51TF RS1(AR) Raphanus sativus var. oleiformis cDNA 5', mRNA sequence /clone_end=5' /gb=EW714715 /gi=156154569 /ug=Rsa.918 /len=832	K14484|1|6e-70|262|ath:AT1G04240|auxin-responsive protein IAA	GO:0043231//intracellular membrane-bounded organelle	GO:0003676//nucleic acid binding;GO:0001071//nucleic acid binding transcription factor activity;GO:0005515//protein binding	GO:0009725//response to hormone stimulus;GO:0050794//regulation of cellular process;GO:0006412//translation	indole-3-acetic acid inducible 4
gi|167440572|gb|FD945254.1|FD945254	778	272	89	82.2039	28.2532	-1.54079	Down	6.25528e-21	3.08668e-19	RS2HC57JQ RS2(RS) Raphanus sativus cDNA 3', mRNA sequence	K14484|1|5e-56|215|ath:AT1G04240|auxin-responsive protein IAA	GO:0043231//intracellular membrane-bounded organelle	GO:0003676//nucleic acid binding;GO:0001071//nucleic acid binding transcription factor activity;GO:0005515//protein binding	GO:0009755//hormone-mediated signaling pathway;GO:0006412//translation	indole-3-acetic acid inducible 4
Unigene24897_CKA	761	119	49	36.7676	15.9026	-1.20917	Down	2.61864e-07	4.50129e-06	size 761 gap 0 0%	K14484|1|2e-07|54.7|aly:ARALYDRAFT_319024|auxin-responsive protein IAA	GO:0043231//intracellular membrane-bounded organelle	GO:0001071//nucleic acid binding transcription factor activity;GO:0005515//protein binding	GO:0009755//hormone-mediated signaling pathway	indoleacetic acid-induced protein 16
gi|332777264|gb|FY437782.1|FY437782	828	83	35	23.5695	10.4399	-1.17482	Down	2.72092e-05	0.000328961	FY437782 Raphanus sativus GSK3-1 leaf Raphanus sativus cDNA clone RSCL14M20, mRNA sequence	K04733|1|2e-29|127|smo:SELMODRAFT_159261|interleukin-1 receptor-associated kinase 4 [EC:2.7.11.1];K13416|4|3e-24|110|rcu:RCOM_1534760|brassinosteroid insensitive 1-associated receptor kinase 1 [EC:2.7.10.1 2.7.11.1];K13418|5|5e-24|109|vvi:100247683|somatic embryogenesis receptor kinase 1 [EC:2.7.10.1 2.7.11.1]	-	GO:0004674//protein serine/threonine kinase activity;GO:0032559	GO:0050896//response to stimulus;GO:0006464//cellular protein modification process	kinase family protein
Unigene1813_CKA	1482	776	277	123.117	46.1625	-1.41523	Down	3.26602e-50	3.9965e-48	size 1482 gap 0 0%	K04733|1|1e-78|291|smo:SELMODRAFT_159261|interleukin-1 receptor-associated kinase 4 [EC:2.7.11.1];K13430|4|4e-69|260|rcu:RCOM_1078760|serine/threonine-protein kinase PBS1 [EC:2.7.11.1];K13418|5|5e-69|260|aly:ARALYDRAFT_895025|somatic embryogenesis receptor kinase 1 [EC:2.7.10.1 2.7.11.1]	GO:0016020//membrane	GO:0004871//signal transducer activity;GO:0004674//protein serine/threonine kinase activity;GO:0032559	GO:0006464//cellular protein modification process	kinase family protein
CL5647.Contig4_CKA	2929	64	179	5.13764	15.0935	1.55475	Up	3.14002e-15	1.15357e-13	size 2929 gap 0 0%	K00924|1|1e-23|110|aly:ARALYDRAFT_473063|[EC:2.7.1.-];K13418|2|1e-23|110|aly:ARALYDRAFT_895025|somatic embryogenesis receptor kinase 1 [EC:2.7.10.1 2.7.11.1];K08286|3|2e-23|110|aly:ARALYDRAFT_491919|protein-serine/threonine kinase [EC:2.7.11.-]	GO:0044464//cell part	GO:0032559;GO:0016772//transferase activity, transferring phosphorus-containing groups	GO:0009693//ethylene biosynthetic process;GO:0006464//cellular protein modification process	kinase family protein
Unigene23420_CKA	1646	2	35	0.285695	5.25165	4.20022	Up	2.30762e-09	5.17208e-08	size 1646 gap 0 0%	-	GO:0044464//cell part	-	-	late embryogenesis abundant domain-containing protein
CL6021.Contig2_CKA	615	2	34	0.764642	13.654	4.1584	Up	4.48888e-09	9.73233e-08	size 615 gap 0 0%	-	GO:0016020//membrane	-	-	late embryogenesis abundant hydroxyproline-rich glycoprotein
Unigene31683_CKA	436	223	67	120.26	37.953	-1.66387	Down	2.72302e-19	1.24952e-17	size 436 gap 0 0%	-	GO:0005618//cell wall	-	-	late embryogenesis abundant hydroxyproline-rich glycoprotein
gnl|UG|Rsa#S42049349	744	0	16	0.01	5.31134	9.05293	Up	9.9949e-06	0.000131288	R.sativus mRNA for late embryogenesis abundant (LEA) protein /cds=p(12,566) /gb=X56280 /gi=21119 /ug=Rsa.21285 /len=744	-	-	-	GO:0009628//response to abiotic stimulus	Late embryogenesis abundant protein; Protein LEA
Unigene4726_CKA	695	3	46	1.01494	16.3467	4.00954	Up	1.23452e-11	3.42815e-10	size 695 gap 0 0%	-	GO:0043231//intracellular membrane-bounded organelle	-	-	late embryogenesis-abundant protein
CL5402.Contig1_CKA	1863	15	54	1.89314	7.15877	1.91893	Up	5.95448e-07	9.66944e-06	size 1863 gap 0 0%	K13415|1|4e-18|91.7|pop:POPTR_650846|protein brassinosteroid insensitive 1 [EC:2.7.10.1 2.7.11.1];K13420|2|5e-17|87.8|pop:POPTR_1075175|LRR receptor-like serine/threonine-protein kinase FLS2 [EC:2.7.11.1]	-	-	GO:0032502//developmental process	leucine-rich repeat family protein
CL10972.Contig1_CKA	649	49	145	17.7523	55.1799	1.63614	Up	1.82707e-13	5.90229e-12	size 649 gap 0 0%	K13420|1|7e-26|115|osa:4337016|LRR receptor-like serine/threonine-protein kinase FLS2 [EC:2.7.11.1]	-	GO:0003824//catalytic activity	GO:0023052//signaling	leucine-rich repeat family protein
Unigene32905_CKA	306	441	99	338.86	79.9045	-2.08434	Down	4.09762e-49	4.91481e-47	size 306 gap 0 0%	K00924|1|1e-09|59.7|aly:ARALYDRAFT_475717|[EC:2.7.1.-];K13420|4|3e-08|55.1|sbi:SORBI_06g028760|LRR receptor-like serine/threonine-protein kinase FLS2 [EC:2.7.11.1]	GO:0005618//cell wall	GO:0004857//enzyme inhibitor activity;GO:0005515//protein binding	GO:0023052//signaling	leucine-rich repeat protein FLR1
Unigene17021_CKA	714	25	180	8.23275	62.2632	2.91893	Up	4.50306e-32	3.46357e-30	size 714 gap 0 0%	K13420|1|2e-21|100|ath:AT5G46330|LRR receptor-like serine/threonine-protein kinase FLS2 [EC:2.7.11.1]	-	GO:0016301//kinase activity	-	Leucine-rich repeat receptor-like protein kinase PXL2;Protein PHLOEM INTERCALATED WITH XYLEM-LIKE 2
Unigene25317_CKA	1443	0	48	0.01	8.21547	9.6822	Up	1.04943e-15	3.98215e-14	size 1443 gap 0 0%	K13415|1|2e-16|85.5|osa:4324691|protein brassinosteroid insensitive 1 [EC:2.7.10.1 2.7.11.1];K13420|5|1e-15|83.2|osa:4337016|LRR receptor-like serine/threonine-protein kinase FLS2 [EC:2.7.11.1]	-	-	GO:0023052//signaling	leucine-rich repeat-containing protein
Unigene11172_CKA	917	19	61	4.87178	16.4293	1.75375	Up	5.89782e-07	9.58065e-06	size 917 gap 0 0%	K13428|1|6e-25|112|aly:ARALYDRAFT_488953|LRR receptor-like serine/threonine-protein kinase EFR [EC:2.7.11.1]	GO:0031224//intrinsic to membrane	GO:0016301//kinase activity;GO:0032559	GO:0006464//cellular protein modification process;GO:0007167//enzyme linked receptor protein signaling pathway	leucine-rich repeat-like protein
gi|166144826|gb|FD576744.1|FD576744	775	7	71	2.12373	22.6263	3.41333	Up	2.08168e-15	7.74746e-14	RS3EI07TF RS3(RT) Raphanus sativus cDNA 5', mRNA sequence	-	-	-	-	LRR-repeat protein
CL1544.Contig2_CKA	438	14	47	7.51549	26.5022	1.81817	Up	7.28656e-06	9.79975e-05	size 438 gap 0 0%	-	-	-	-	LRR-repeat protein
gi|158946597|gb|EX907669.1|EX907669	798	478	156	140.841	48.2813	-1.54453	Down	1.02618e-35	8.84801e-34	RS3BY92JQ RS3(RT) Raphanus sativus cDNA 3', mRNA sequence	K09264|1|1e-84|310|aly:ARALYDRAFT_909555|MADS-box transcription factor, plant	GO:0009534//chloroplast thylakoid	GO:0046906//tetrapyrrole binding;GO:0001071//nucleic acid binding transcription factor activity;GO:0003677//DNA binding	GO:0009642//response to light intensity;GO:0006091//generation of precursor metabolites and energy;GO:0009791//post-embryonic development;GO:0006351//transcription, DNA-dependent;GO:0003006//developmental process involved in reproduction	MADS-box protein SEP1-a
gi|167443352|gb|FD949915.1|FD949915	652	280	91	100.975	34.4708	-1.55055	Down	1.09767e-21	5.6345e-20	RS2HF70TF RS2(RS) Raphanus sativus cDNA 5', mRNA sequence	K09264|1|2e-37|153|vvi:100232867|MADS-box transcription factor, plant	GO:0043231//intracellular membrane-bounded organelle	GO:0001071//nucleic acid binding transcription factor activity;GO:0003677//DNA binding;GO:0005515//protein binding	GO:0045165//cell fate commitment;GO:0009791//post-embryonic development;GO:0006351//transcription, DNA-dependent;GO:0003006//developmental process involved in reproduction	Os06g0162800
CL6100.Contig2_CKA	1899	2131	545	263.853	70.8808	-1.89627	Down	9.0971e-204	5.51023e-201	size 1899 gap 0 0%	K05929|1|0.0|922|aly:ARALYDRAFT_479286|phosphoethanolamine N-methyltransferase [EC:2.1.1.103]	GO:0044424//intracellular part	GO:0008170//N-methyltransferase activity;GO:0016410//N-acyltransferase activity	GO:0048868//pollen tube development;GO:0006498//N-terminal protein lipidation;GO:0048229//gametophyte development;GO:0046470//phosphatidylcholine metabolic process;GO:0006730//one-carbon metabolic process;GO:0019695//choline metabolic process;GO:0009791//post-embryonic development;GO:0000904//cell morphogenesis involved in differentiation	phosphoethanolamine N-methyltransferase
Unigene7345_CKA	802	23	56	6.74305	17.2453	1.35473	Up	7.5347e-05	0.000828099	size 802 gap 0 0%	K01952|1|4e-105|379|ath:AT1G74260|phosphoribosylformylglycinamidine synthase [EC:6.3.5.3]	GO:0009532//plastid stroma	GO:0016884//carbon-nitrogen ligase activity, with glutamine as amido-N-donor;GO:0032559	GO:0006188//IMP biosynthetic process;GO:0048229//gametophyte development	phosphoribosylformylglycinamidine synthase
CL930.Contig1_CKA	1772	110	238	14.5959	33.1719	1.1844	Up	1.52035e-13	4.95104e-12	size 1772 gap 0 0%	K01915|1|0.0|801|aly:ARALYDRAFT_493621|glutamine synthetase [EC:6.3.1.2]	GO:0005840//ribosome;GO:0009532//plastid stroma;GO:0009526//plastid envelope;GO:0009534//chloroplast thylakoid;GO:0005576//extracellular region	GO:0016211//ammonia ligase activity;GO:0032559	GO:0010038//response to metal ion;GO:0006541//glutamine metabolic process;GO:0006970//response to osmotic stress;GO:0006536//glutamate metabolic process;GO:0032502//developmental process	plastidic glutamine synthetase precursor
gnl|UG|Rsa#S42049258	972	1	20	0.241901	5.08184	4.39287	Up	6.64908e-06	9.03518e-05	Raphanus sativus polygalacturonase inhibiting protein (PGIP1) mRNA, complete cds /cds=p(1,972) /gb=EF392661 /gi=125663928 /ug=Rsa.3596 /len=972	K13420|1|4e-22|103|pop:POPTR_1075175|LRR receptor-like serine/threonine-protein kinase FLS2 [EC:2.7.11.1]	GO:0005618//cell wall	GO:0004857//enzyme inhibitor activity	GO:0023052//signaling	polygalacturonase inhibiting protein
CL2803.Contig8_CKA	1171	1	29	0.200792	6.11644	4.92892	Up	1.44509e-08	2.97218e-07	size 1171 gap 0 0%	K13420|1|4e-25|114|ath:AT5G46330|LRR receptor-like serine/threonine-protein kinase FLS2 [EC:2.7.11.1]	GO:0005618//cell wall	GO:0004857//enzyme inhibitor activity	GO:0023052//signaling	polygalacturonase inhibitor protein 11
gi|156179025|gb|EW739171.1|EW739171	698	495	53	166.745	18.7533	-3.15243	Down	1.53013e-86	3.26633e-84	RS3BC54JQ RS3(RT) Raphanus sativus cDNA 3', mRNA sequence	K13420|1|8e-16|82.0|pop:POPTR_1075175|LRR receptor-like serine/threonine-protein kinase FLS2 [EC:2.7.11.1]	GO:0005618//cell wall	GO:0004857//enzyme inhibitor activity	GO:0023052//signaling	polygalacturonase inhibitor protein 9
CL1667.Contig1_CKA	1296	15909	3877	2886.3	738.836	-1.96589	Down	0	0	size 1296 gap 0 0%	K13420|1|4e-30|130|ath:AT5G46330|LRR receptor-like serine/threonine-protein kinase FLS2 [EC:2.7.11.1]	GO:0005618//cell wall	GO:0004857//enzyme inhibitor activity;GO:0005515//protein binding	GO:0023052//signaling	polygalacturonase inhibitory protein
CL5286.Contig3_CKA	1347	99	35	17.2811	6.41738	-1.42914	Down	9.4492e-08	1.73046e-06	size 1347 gap 0 0%	K13418|1|5e-61|233|pop:POPTR_913861|somatic embryogenesis receptor kinase 1 [EC:2.7.10.1 2.7.11.1];K13416|3|2e-59|228|vvi:100253855|brassinosteroid insensitive 1-associated receptor kinase 1 [EC:2.7.10.1 2.7.11.1]	GO:0031224//intrinsic to membrane	GO:0016491//oxidoreductase activity;GO:0004672//protein kinase activity;GO:0032559	GO:0006464//cellular protein modification process	predicted protein
CL1618.Contig5_CKA	2337	190	79	19.116	8.34883	-1.19514	Down	1.07141e-10	2.75863e-09	size 2337 gap 0 0%	K13418|1|8e-127|452|vvi:100247683|somatic embryogenesis receptor kinase 1 [EC:2.7.10.1 2.7.11.1]	GO:0031224//intrinsic to membrane	GO:0004672//protein kinase activity;GO:0032559	GO:0006464//cellular protein modification process	Probable LRR receptor-like serine/threonine-protein kinase At5g10290
CL291.Contig1_CKA	1392	224	104	37.8366	18.4523	-1.03598	Down	4.09398e-10	9.94895e-09	size 1392 gap 0 0%	K13416|1|3e-58|159|ath:AT4G33430|brassinosteroid insensitive 1-associated receptor kinase 1 [EC:2.7.10.1 2.7.11.1];K13418|3|4e-58|157|rcu:RCOM_0186340|somatic embryogenesis receptor kinase 1 [EC:2.7.10.1 2.7.11.1]	-	GO:0004674//protein serine/threonine kinase activity;GO:0032559	GO:0006464//cellular protein modification process;GO:0007167//enzyme linked receptor protein signaling pathway	Probable LRR receptor-like serine/threonine-protein kinase RFK1;Receptor-like kinase in flowers 1
gi|166137074|gb|FD569315.1|FD569315	753	48	105	14.9882	34.4391	1.20022	Up	7.49816e-07	1.20311e-05	RS2F126TF RS2(RS) Raphanus sativus cDNA 5', mRNA sequence	K01285|1|2e-23|107|aly:ARALYDRAFT_343993|lysosomal Pro-X carboxypeptidase [EC:3.4.16.2]	GO:0005618//cell wall;GO:0031090//organelle membrane;GO:0043231//intracellular membrane-bounded organelle	GO:0008238//exopeptidase activity	GO:0009553//embryo sac development;GO:0019538//protein metabolic process	prolyl carboxypeptidase like protein
CL2440.Contig1_CKA	2007	3107	8144	363.996	1002.18	1.46115	Up	0	0	size 2007 gap 0 0%	K09580|1|0.0|869|ath:AT1G21750|protein disulfide-isomerase A1 [EC:5.3.4.1]	GO:0005618//cell wall;GO:0044432//endoplasmic reticulum part;GO:0000323//lytic vacuole;GO:0000322;GO:0009536//plastid;GO:0031090//organelle membrane	GO:0016862//intramolecular oxidoreductase activity, interconverting keto- and enol-groups;GO:0005488//binding;GO:0004576//oligosaccharyl transferase activity;GO:0015036//disulfide oxidoreductase activity	GO:0012501//programmed cell death;GO:0010038//response to metal ion;GO:0033554//cellular response to stress;GO:0019725//cellular homeostasis;GO:0018904;GO:0006970//response to osmotic stress;GO:0009791//post-embryonic development	protein disulfide-isomerase A1
CL7168.Contig2_CKA	930	21	57	5.30933	15.1373	1.51151	Up	1.44397e-05	0.000184522	size 930 gap 0 0%	-	-	-	-	protein embryo defective 1353
Unigene23711_CKA	382	70	17	43.0862	10.9911	-1.97088	Down	1.92133e-08	3.86316e-07	size 382 gap 0 0%	K13464|1|2e-28|121|ath:AT1G19180|jasmonate ZIM domain-containing protein	-	GO:0005488//binding	GO:0006952//defense response;GO:0009719;GO:0009791//post-embryonic development;GO:0007165//signal transduction;GO:0048229//gametophyte development	protein TIFY 10A
Unigene7954_CKA	412	300	663	171.209	397.442	1.21498	Up	2.3722e-36	2.08242e-34	size 412 gap 0 0%	K14487|1|1e-41|166|ath:AT2G47750|auxin responsive GH3 gene family	GO:0009526//plastid envelope	GO:0016881//acid-amino acid ligase activity	GO:0048878//chemical homeostasis;GO:0009725//response to hormone stimulus	putative indole-3-acetic acid-amido synthetase
gi|166140561|gb|FD569687.1|FD569687	770	51	229	15.5734	73.4517	2.23772	Up	2.87178e-30	2.0832e-28	RS2F568TF RS2(RS) Raphanus sativus cDNA 5', mRNA sequence	K00873|1|5e-104|375|ath:AT5G52920|pyruvate kinase [EC:2.7.1.40]	GO:0009532//plastid stroma	GO:0031420;GO:0016301//kinase activity	GO:0006007//glucose catabolic process;GO:0006631//fatty acid metabolic process;GO:0010038//response to metal ion;GO:0006796//phosphate-containing compound metabolic process;GO:0009791//post-embryonic development	pyruvate kinase
CL5193.Contig1_CKA	2120	468	1527	51.9055	177.894	1.77706	Up	2.77652e-142	1.03494e-139	size 2120 gap 0 0%	K00873|1|0.0|1033|ath:AT5G52920|pyruvate kinase [EC:2.7.1.40]	GO:0009532//plastid stroma	GO:0031420;GO:0016301//kinase activity	GO:0006007//glucose catabolic process;GO:0006631//fatty acid metabolic process;GO:0010038//response to metal ion;GO:0006796//phosphate-containing compound metabolic process;GO:0009791//post-embryonic development	pyruvate kinase
CL8942.Contig1_CKA	1321	140	65	24.9189	12.1526	-1.03598	Down	8.01496e-07	1.28179e-05	size 1321 gap 0 0%	K13420|1|1e-20|99.4|osa:4337016|LRR receptor-like serine/threonine-protein kinase FLS2 [EC:2.7.11.1];K13415|4|4e-18|90.9|vvi:100252647|protein brassinosteroid insensitive 1 [EC:2.7.10.1 2.7.11.1]	GO:0016020//membrane	GO:0016791//phosphatase activity	-	ras group-related LRR 5 protein
Unigene2613_CKA	281	167	64	139.738	56.2511	-1.31277	Down	7.43822e-11	1.94724e-09	size 281 gap 0 0%	-	-	GO:0001071//nucleic acid binding transcription factor activity	GO:0048827//phyllome development;GO:0009791//post-embryonic development	RAV-like protein
Unigene3576_CKA	382	26	2	16.0034	1.29308	-3.6295	Down	2.98762e-06	4.32928e-05	size 382 gap 0 0%	K13420|1|3e-07|51.6|pop:POPTR_1075175|LRR receptor-like serine/threonine-protein kinase FLS2 [EC:2.7.11.1];K13416|2|9e-07|50.1|aly:ARALYDRAFT_491347|brassinosteroid insensitive 1-associated receptor kinase 1 [EC:2.7.10.1 2.7.11.1]	GO:0031224//intrinsic to membrane;GO:0043231//intracellular membrane-bounded organelle;GO:0044459//plasma membrane part	GO:0005488//binding;GO:0016491//oxidoreductase activity	GO:0009314//response to radiation;GO:0023052//signaling;GO:0008152//metabolic process;GO:0000904//cell morphogenesis involved in differentiation	ROP-interactive CRIB motif-containing protein 7
gnl|UG|Rsa#S42567924	795	3	28	0.887273	8.69858	3.29333	Up	1.3293e-06	2.05074e-05	RS1FR32TF RS1(AR) Raphanus sativus var. oleiformis cDNA 5', mRNA sequence /clone_end=5' /gb=FD564753 /gi=166132326 /ug=Rsa.12761 /len=795	K14488|1|9e-59|224|aly:ARALYDRAFT_904140|SAUR family protein	-	-	GO:0009725//response to hormone stimulus	SAUR-like auxin-responsive protein
gi|161569901|gb|EY941376.1|EY941376	677	96	190	33.3415	69.3142	1.05583	Up	1.83373e-09	4.16192e-08	RS2EH56TF RS2(RS) Raphanus sativus cDNA 5', mRNA sequence	-	GO:0005618//cell wall;GO:0031090//organelle membrane;GO:0043231//intracellular membrane-bounded organelle	GO:0008238//exopeptidase activity	GO:0009553//embryo sac development;GO:0019538//protein metabolic process	serine carboxypeptidase S28 family protein
gnl|UG|Rsa#S42001404	760	7	155	2.16565	50.3704	4.53971	Up	2.32138e-39	2.22307e-37	RS1BN23TF RS1(AR) Raphanus sativus var. oleiformis cDNA 5', mRNA sequence /clone_end=5' /gb=EX886892 /gi=158914373 /ug=Rsa.3237 /len=760	K14488|1|2e-06|51.2|ppp:PHYPADRAFT_26859|SAUR family protein	-	-	GO:0009725//response to hormone stimulus	small auxin up RNA protein
CL12099.Contig2_CKA	1869	118	1301	14.8449	171.92	3.5337	Up	1.50278e-265	1.19378e-262	size 1869 gap 0 0%	K15378|1|0.0|972|ath:AT1G22710|solute carrier family 45, member 1/2/4	GO:0043231//intracellular membrane-bounded organelle;GO:0016021//integral to membrane	GO:0015154;GO:0005351//sugar:hydrogen symporter activity	GO:0015766;GO:0009791//post-embryonic development;GO:0051707//response to other organism;GO:0009856//pollination	sucrose transporter SUC2
gi|156179236|gb|EW739382.1|EW739382	755	37	135	11.5228	44.1615	1.9383	Up	1.36686e-15	5.16644e-14	RS3BF47JQ RS3(RT) Raphanus sativus cDNA 3', mRNA sequence	K01915|1|6e-105|378|ath:AT1G48470|glutamine synthetase [EC:6.3.1.2]	GO:0005840//ribosome;GO:0009536//plastid;GO:0016020//membrane	GO:0046914//transition metal ion binding;GO:0016211//ammonia ligase activity;GO:0032559	GO:0010038//response to metal ion;GO:0006541//glutamine metabolic process;GO:0042126//nitrate metabolic process	T1N15.8
CL13986.Contig1_CKA	1589	1	43	0.147972	6.68347	5.4972	Up	8.95292e-13	2.74925e-11	size 1589 gap 0 0%	K08286|1|2e-95|348|aly:ARALYDRAFT_494187|protein-serine/threonine kinase [EC:2.7.11.-];K08282|5|8e-73|273|ath:AT3G45780|non-specific serine/threonine protein kinase [EC:2.7.11.1]	GO:0044464//cell part	GO:0004674//protein serine/threonine kinase activity;GO:0005515//protein binding;GO:0032559	GO:0060918//auxin transport;GO:0048588//developmental cell growth;GO:0009755//hormone-mediated signaling pathway;GO:0009630//gravitropism;GO:0009793//embryo development ending in seed dormancy;GO:0000904//cell morphogenesis involved in differentiation;GO:0006464//cellular protein modification process	threonine protein kinase
CL13591.Contig1_CKA	685	51	14	17.5058	5.04772	-1.79413	Down	7.1605e-06	9.65701e-05	size 685 gap 0 0%	K15601|1|1e-86|317|aly:ARALYDRAFT_478089|lysine-specific demethylase 3 [EC:1.14.11.-]	-	GO:0032452//histone demethylase activity;GO:0046872//metal ion binding	GO:0048827//phyllome development;GO:0048229//gametophyte development;GO:0070076//histone lysine demethylation;GO:0009791//post-embryonic development;GO:0006306//DNA methylation	transcription factor jumonji domain-containing protein
CL8873.Contig1_CKA	1154	74	28	15.0775	5.99252	-1.33116	Down	1.27438e-05	0.000164323	size 1154 gap 0 0%	K14769|1|1e-104|377|aly:ARALYDRAFT_486509|U3 small nucleolar RNA-associated protein 11	GO:0030684//preribosome	-	GO:0009553//embryo sac development;GO:0042254//ribosome biogenesis	U3 small nucleolar RNA-associated protein 11, embryo sac development arrest 14
gi|332782041|gb|FY438108.1|FY438108	795	7	343	2.0703	106.558	5.68565	Up	1.23674e-95	3.0115e-93	FY438108 Raphanus sativus GSK3-1 leaf Raphanus sativus cDNA clone RSCL15L22, mRNA sequence	K14548|1|2e-49|194|rcu:RCOM_0962120|U3 small nucleolar RNA-associated protein 4	GO:0044424//intracellular part	GO:0070546;GO:0070547;GO:0010326//methionine-oxo-acid transaminase activity;GO:0047635;GO:0070529;GO:0016846//carbon-sulfur lyase activity;GO:0048037//cofactor binding	GO:0048827//phyllome development;GO:0009888//tissue development;GO:0009683;GO:0009725//response to hormone stimulus;GO:0010051//xylem and phloem pattern formation;GO:0010015//root morphogenesis;GO:0009630//gravitropism;GO:0048438//floral whorl development;GO:0009639//response to red or far red light;GO:0009793//embryo development ending in seed dormancy	unnamed protein product
CL445.Contig1_CKA	1645	10	96	1.42935	14.4133	3.33397	Up	5.46372e-20	2.5855e-18	size 1645 gap 0 0%	K13425|1|7e-24|110|pop:POPTR_755334|WRKY transcription factor 22;K13426|4|2e-21|102|vvi:100251862|WRKY transcription factor 29	GO:0043231//intracellular membrane-bounded organelle	GO:0005515//protein binding	GO:0006351//transcription, DNA-dependent;GO:0009743//response to carbohydrate stimulus	unnamed protein product
CL1641.Contig10_CKA	834	31	69	8.73975	20.4334	1.22527	Up	4.70636e-05	0.000542732	size 834 gap 0 0%	K14486|1|3e-82|303|aly:ARALYDRAFT_472210|auxin response factor	GO:0043231//intracellular membrane-bounded organelle	GO:0001071//nucleic acid binding transcription factor activity;GO:0043565//sequence-specific DNA binding	GO:0009888//tissue development;GO:0009725//response to hormone stimulus;GO:0010051//xylem and phloem pattern formation;GO:0048513//organ development;GO:0009791//post-embryonic development;GO:0000578//embryonic axis specification	unnamed protein product
Unigene7322_CKA	565	126	32	52.4355	13.9881	-1.90634	Down	1.35265e-13	4.42574e-12	size 565 gap 0 0%	K14510|1|3e-15|79.7|ath:AT5G03730|serine/threonine-protein kinase CTR1 [EC:2.7.11.1]	GO:0031090//organelle membrane	GO:0004672//protein kinase activity;GO:0005488//binding	GO:0017145//stem cell division;GO:0009756//carbohydrate mediated signaling;GO:0009873//ethylene mediated signaling pathway;GO:0034285;GO:0010039//response to iron ion;GO:0048506;GO:0009746;GO:0048528//post-embryonic root development;GO:0009685//gibberellin metabolic process	unnamed protein product
CL11726.Contig1_CKA	1299	49	190	8.86932	36.1245	2.02608	Up	1.52862e-22	8.19385e-21	size 1299 gap 0 0%	K14638|1|6e-78|289|pop:POPTR_752070|solute carrier family 15 (peptide/histidine transporter), member 3/4	GO:0016020//membrane	GO:0015112//nitrate transmembrane transporter activity	GO:0048856//anatomical structure development;GO:0015833//peptide transport;GO:0015706//nitrate transport;GO:0003006//developmental process involved in reproduction;GO:0009791//post-embryonic development;GO:0031669//cellular response to nutrient levels	unnamed protein product
Unigene28462_CKA	1600	20	54	2.93909	8.33549	1.5039	Up	2.62206e-05	0.0003182	size 1600 gap 0 0%	K09338|1|0.0|770|aly:ARALYDRAFT_473277|homeobox-leucine zipper protein	GO:0043231//intracellular membrane-bounded organelle	GO:0001071//nucleic acid binding transcription factor activity;GO:0003677//DNA binding	GO:0009933//meristem structural organization;GO:0009943//adaxial/abaxial axis specification;GO:0009799//specification of symmetry;GO:0006351//transcription, DNA-dependent;GO:0003006//developmental process involved in reproduction;GO:0009790//embryo development	unnamed protein product
CL4585.Contig1_CKA	1412	1072	478	178.51	83.6085	-1.09429	Down	1.60505e-46	1.84303e-44	size 1412 gap 0 0%	K13420|1|2e-34|145|ath:AT5G46330|LRR receptor-like serine/threonine-protein kinase FLS2 [EC:2.7.11.1]	GO:0009536//plastid	GO:0005488//binding;GO:0016491//oxidoreductase activity	GO:0042221//response to chemical stimulus;GO:0008152//metabolic process;GO:0009411//response to UV	unnamed protein product
CL5109.Contig1_CKA	1001	550	235	129.191	57.9817	-1.15583	Down	8.64924e-27	5.52924e-25	size 1001 gap 0 0%	K13464|1|2e-68|257|aly:ARALYDRAFT_476633|jasmonate ZIM domain-containing protein	-	GO:0005488//binding	GO:0006952//defense response;GO:0009719;GO:0009791//post-embryonic development;GO:0007165//signal transduction;GO:0048229//gametophyte development	unnamed protein product
Unigene23141_CKA	1660	70	276	9.91501	41.0637	2.05018	Up	1.59774e-32	1.25684e-30	size 1660 gap 0 0%	K13425|1|3e-18|63.9|pop:POPTR_755334|WRKY transcription factor 22	-	GO:0005515//protein binding	-	WRKY DNA-binding protein 21
CL5216.Contig3_CKA	1682	21	126	2.9356	18.5013	2.6559	Up	7.77458e-21	3.80923e-19	size 1682 gap 0 0%	K13425|1|3e-20|98.6|rcu:RCOM_1616660|WRKY transcription factor 22;K13426|4|1e-18|92.8|vvi:100251862|WRKY transcription factor 29	GO:0043231//intracellular membrane-bounded organelle	GO:0003677//DNA binding;GO:0001071//nucleic acid binding transcription factor activity;GO:0005515//protein binding	GO:0006351//transcription, DNA-dependent;GO:0006952//defense response;GO:0009743//response to carbohydrate stimulus	WRKY transcription factor 11
CL5216.Contig6_CKA	1030	6	34	1.36967	8.15265	2.57344	Up	2.33886e-06	3.449e-05	size 1030 gap 0 0%	K13425|1|5e-20|96.7|rcu:RCOM_1616660|WRKY transcription factor 22	GO:0043231//intracellular membrane-bounded organelle	GO:0005515//protein binding	GO:0006351//transcription, DNA-dependent;GO:0006952//defense response;GO:0009743//response to carbohydrate stimulus	WRKY transcription factor 17
gi|332784585|gb|FY449944.1|FY449944	849	10	45	2.76946	13.0907	2.24086	Up	4.99336e-07	8.19936e-06	FY449944 Raphanus sativus GSK3-1 seedling Raphanus sativus cDNA clone RSCS11N10, mRNA sequence	K13425|1|4e-10|63.5|aly:ARALYDRAFT_490447|WRKY transcription factor 22	GO:0043231//intracellular membrane-bounded organelle	GO:0005515//protein binding	GO:0006351//transcription, DNA-dependent;GO:0006952//defense response;GO:0009743//response to carbohydrate stimulus	WRKY transcription factor 17
gi|166149223|gb|FD582240.1|FD582240	740	22	72	6.99027	24.0302	1.78143	Up	3.98136e-08	7.67707e-07	RS3EW53JQ RS3(RT) Raphanus sativus cDNA 3', mRNA sequence	K13425|1|3e-20|96.7|rcu:RCOM_1616660|WRKY transcription factor 22	GO:0043231//intracellular membrane-bounded organelle	GO:0003677//DNA binding;GO:0001071//nucleic acid binding transcription factor activity;GO:0005515//protein binding	GO:0006351//transcription, DNA-dependent;GO:0006952//defense response;GO:0009743//response to carbohydrate stimulus	WRKY transcription factor 17
CL11244.Contig1_CKA	1348	0	115	0.01	21.07	11.041	Up	1.3421e-36	1.1911e-34	size 1348 gap 0 0%	K13425|1|2e-115|414|aly:ARALYDRAFT_490447|WRKY transcription factor 22	-	-	GO:0006351//transcription, DNA-dependent;GO:0009743//response to carbohydrate stimulus	WRKY transcription factor 22
CL5620.Contig2_CKA	1589	6	176	0.887831	27.3556	4.94541	Up	1.14351e-46	1.31618e-44	size 1589 gap 0 0%	K13425|1|1e-21|102|rcu:RCOM_1616660|WRKY transcription factor 22	GO:0043231//intracellular membrane-bounded organelle	GO:0003677//DNA binding;GO:0005515//protein binding	GO:0006351//transcription, DNA-dependent	WRKY transcription factor 7
gnl|UG|Rsa#S42024576	673	2	40	0.698744	14.6792	4.39287	Up	8.12924e-11	2.1247e-09	RS1CX78JQ RS1(AR) Raphanus sativus var. oleiformis cDNA 3', mRNA sequence /clone_end=3' /gb=EY925753 /gi=161553759 /ug=Rsa.16256 /len=673	K13425|1|1e-19|94.7|rcu:RCOM_1616660|WRKY transcription factor 22	GO:0043231//intracellular membrane-bounded organelle	GO:0003677//DNA binding;GO:0001071//nucleic acid binding transcription factor activity;GO:0005515//protein binding	GO:0006351//transcription, DNA-dependent;GO:0009743//response to carbohydrate stimulus	WRKY transcription factor 7
CL9676.Contig1_CKA	1013	8	37	1.85688	9.0209	2.28039	Up	4.31284e-06	6.04534e-05	size 1013 gap 0 0%	K13424|1|2e-22|105|rcu:RCOM_0849600|WRKY transcription factor 33	GO:0043231//intracellular membrane-bounded organelle	GO:0003677//DNA binding;GO:0001071//nucleic acid binding transcription factor activity	GO:0006351//transcription, DNA-dependent	WRKY45 transcription factor
CL5620.Contig3_CKA	1459	1	19	0.161157	3.21629	4.31886	Up	1.30393e-05	0.000167598	size 1459 gap 0 0%	K13426|1|2e-18|92.4|rcu:RCOM_1689100|WRKY transcription factor 29;K13425|2|2e-18|92.4|rcu:RCOM_1616660|WRKY transcription factor 22;K13424|5|1e-17|89.4|aly:ARALYDRAFT_482857|WRKY transcription factor 33	GO:0043231//intracellular membrane-bounded organelle	GO:0003677//DNA binding;GO:0005515//protein binding	GO:0006351//transcription, DNA-dependent	WRKY7
gi|166143914|gb|FD574017.1|FD574017	613	0	15	0.01	6.04349	9.23924	Up	2.04936e-05	0.000254174	RS2F830JQ RS2(RS) Raphanus sativus cDNA 3', mRNA sequence	K05282|1|3e-27|119|aly:ARALYDRAFT_487543|gibberellin 20-oxidase [EC:1.14.11.12]	-	GO:0046914//transition metal ion binding;GO:0016706//oxidoreductase activity, acting on paired donors, with incorporation or reduction of molecular oxygen, 2-oxoglutarate as one donor, and incorporation of one atom each of oxygen into both donors	GO:0009725//response to hormone stimulus;GO:0009628//response to abiotic stimulus;GO:0000902//cell morphogenesis;GO:0009791//post-embryonic development;GO:0009685//gibberellin metabolic process	YAP169
CL6154.Contig1_CKA	664	20	60	7.08215	22.3172	1.6559	Up	1.97269e-06	2.9476e-05	size 664 gap 0 0%	K11596|1|2e-27|120|aly:ARALYDRAFT_917259|argonaute	-	-	GO:0009987//cellular process	Zwille-like protein 2
