# Supplementary material for: Transcriptional identification and characterization of differentially expressed genes associated with embryogenesis in radish (Raphanus sativus L.)
Source: Sci Rep. 2016 Feb 23;6:21652. doi: 10.1038/srep21652 (PMC4763228; doi:10.1038/srep21652)
Supplement: Supplementary Table S7 [file srep21652-s8.xls]

## Sheet: Sheet1
Supplementary Table S7: Expression profiles of certain interested genes involved during radish embryogenesis.
GeneID	0_DAP-VS-7_DAP			0_DAP-VS-15_DAP			7_DAP-VS-15_DAP			Gene Description
	Up-Down-Regulation	log2 Ratio	FDR	Up-Down-Regulation	log2 Ratio	FDR	Up-Down-Regulation	log2 Ratio	FDR
CL1436.Contig2_CKA							Down	-1.03925	1.69613e-05	ABC transporter B family member 21
gnl|UG|Rsa#S42001483	Down	-1.84427	6.35719e-08	Down	-3.91084	1.75911e-16				agamous gene
gi|161570267|gb|EY941744.1|EY941744				Down	-1.73681	0.000704738	Down	-1.86195	0.000368266	agamous-like MADS-box protein AGL1
gi|156176717|gb|EW736863.1|EW736863				Down	-1.21959	5.63435e-06	Down	-1.36445	3.19221e-07	Agamous-like MADS-box protein AGL9 homolog; AltName: Full=MADS D
gi|166138539|gb|FD570215.1|FD570215				Down	-2.9983	6.21834e-06	Down	-3.17699	1.35538e-06	Agamous-like MADS-box protein AGL9 homolog; AltName: Full=MADS D
CL6810.Contig1_CKA	Down	-2.65637	1.7835e-12	Down	-1.96395	1.14866e-08				aintegumenta
CL11215.Contig2_CKA	Down	-2.42235	1.73086e-05							aintegumenta
gi|332782430|gb|FY443449.1|FY443449							Up	1.96558	2.17506e-55	aluminum induced protein with YGL and LRDR motif
CL13550.Contig1_CKA				Up	2.41109	4.97903e-06	Up	3.8079	1.49101e-08	AP2-like ethylene-responsive transcription factor AIL6
Unigene13641_CKA	Up	1.81177	2.42446e-05							Argonaute (AGO1)-like protein
Unigene842_CKA	Down	-1.41567	2.95759e-10	Down	-1.4497	2.2122e-10				argonaute 6
CL6154.Contig1_CKA				Up	1.60374	2.04845e-05				argonaute/Zwille-like protein 2
Unigene18591_CKA				Down	-5.26839	3.99075e-10				argonaute/Zwille-like protein 2
Unigene27094_CKA	Down	-1.60627	3.28801e-06							argonaute/Zwille-like protein 2
Unigene23299_CKA	Down	-5.97046	1.25846e-33	Down	-1.7296	5.43713e-11	Up	4.24086	2.73753e-08	argonaute-like protein
Unigene23298_CKA	Down	-10.7887	0.000113212							argonaute-like protein
CL9259.Contig1_CKA							Up	2.43351	3.63422e-05	asparagine synthetase 2
CL11814.Contig2_CKA							Up	2.12679	1.91744e-18	asparagine synthetase 2
Unigene11530_CKA							Down	-1.95143	7.75882e-13	ATGA20OX2/GA20OX2
Unigene25196_CKA	Down	-1.91069	1.24095e-19							auxin associated protein
CL10485.Contig2_CKA	Up	2.66208	0.000315215							auxin efflux carrier component 4
gi|167442117|gb|FD948074.1|FD948074				Up	9.48822	1.43146e-05				auxin efflux carrier family protein
CL962.Contig3_CKA	Up	2.97383	5.19758e-43	Up	2.91513	7.3779e-40				auxin efflux carrier family protein
CL962.Contig1_CKA	Up	1.30363	2.30143e-09							auxin efflux carrier family protein
CL4885.Contig3_CKA				Up	1.20652	3.08219e-07				auxin efflux carrier protein
CL4541.Contig1_CKA	Up	1.10097	1.06304e-13							auxin response factor 1
gi|156176911|gb|EW737057.1|EW737057				Down	-1.11347	9.02603e-07				auxin response factor 18-2
Unigene27511_CKA				Down	-1.26231	0.000172243				auxin response factor 19-2
CL4751.Contig3_CKA				Down	-1.4344	2.2247e-16				auxin response factor 2-1
CL4751.Contig3_CKA				Down	-1.3731	5.83228e-23	Down	-1.28341	3.49354e-12	auxin response factor 2-1
CL4751.Contig2_CKA							Down	-1.75557	8.49175e-42	auxin response factor 2-2
gi|332779568|gb|FY438538.1|FY438538				Down	-1.53644	1.63694e-15	Down	-1.08518	1.17006e-06	auxin response factor 2-2
CL4751.Contig4_CKA				Down	-1.6558	1.61966e-14	Down	-1.3441	1.78518e-08	auxin response factor 2-2
gnl|UG|Rsa#S43007454	Up	2.03708	9.22158e-09				Down	-1.80353	5.45422e-07	auxin response factor 2-3
CL4048.Contig1_CKA				Down	-1.88812	1.95294e-06				auxin response factor 3-1
CL203.Contig3_CKA	Down	-1.13288	3.12078e-24	Down	-2.02632	1.02182e-54				auxin response factor 3-1
CL11892.Contig1_CKA				Up	2.82613	0.000780552				auxin response factor 5-2
CL1641.Contig6_CKA				Up	1.04884	9.29231e-11				auxin response factor 5-2
CL3074.Contig1_CKA	Down	-3.11608	3.13267e-62	Down	-1.75883	9.47338e-31	Up	1.35724	1.96006e-06	auxin response factor 6
CL3074.Contig1_CKA	Down	-3.11608	3.13267e-62							auxin response factor 6
gi|332783910|gb|FY434046.1|FY434046				Down	-4.08076	0.00037158				auxin response factor 8-1
Unigene24299_CKA	Down	-1.00874	0.000121785	Down	-1.05102	7.7222e-05				auxin response factor 8-1
CL3206.Contig5_CKA	Down	-1.56674	0.000378441							auxin response factor 8-1
CL3206.Contig1_CKA				Down	-2.02632	5.31557e-19				auxin response factor 8-2
CL3206.Contig1_CKA	Down	-2.44518	1.86015e-24							auxin response factor 8-2
Unigene19128_CKA	Up	3.24062	1.65767e-10	Up	5.09666	1.68846e-50	Up	1.85604	7.82849e-19	auxin transporter-like protein 3
gnl|UG|Rsa#S42049271				Up	4.17662	0.000247157				auxin-binding protein
CL6263.Contig1_CKA				Down	-1.78953	3.92097e-20	Down	-1.14479	1.08045e-06	auxin-like 1 protein
gnl|UG|Rsa#S41980738	Up	3.45803	2.48419e-155	Up	3.23946	1.04033e-123				auxin-repressed protein
gi|332791813|gb|FY452637.1|FY452637	Up	1.69661	8.50035e-78	Up	1.28492	4.0765e-38				auxin-repressed protein
Unigene7784_CKA				Up	4.33709	7.03212e-05	Up	4.31886	0.000167642	auxin-responsive family protein
CL13513.Contig1_CKA	Down	-2.23811	1.20443e-05	Down	-1.63666	0.00062621				auxin-responsive family protein
gi|166138841|gb|FD570862.1|FD570862	Down	-8.92658	0.000401375							auxin-responsive GH3 family protein
CL8074.Contig1_CKA	Up	3.64272	8.83757e-08	Up	3.54859	3.90028e-07				auxin-responsive protein IAA16
CL10241.Contig1_CKA	Up	2.85813	0	Up	2.1896	5.03731e-252				auxin-responsive protein IAA9
gnl|UG|Rsa#S43005757	Up	5.41256	0	Up	4.66881	4.47294e-203				auxin-responsive-like protein
CL9045.Contig1_CKA	Up	1.15063	1.75826e-55				Down	-1.15511	1.19488e-53	auxin-responsive-like protein
gi|332790274|gb|FY454339.1|FY454339							Up	1.85521	2.92812e-06	AVP1-2
Unigene2776_CKA							Up	1.83424	1.04385e-24	AVP1-2
gi|167451596|gb|FD956186.1|FD956186	Down	-1.81185	2.4864e-06							baby boom interacting protein 2
gi|158927656|gb|EX900656.1|EX900656							Up	2.55206	7.91994e-10	Chain A, Crystal Structure Of Gh3.12 In Complex With Ampcpp
gi|161567421|gb|EY938637.1|EY938637							Up	2.36044	9.47331e-12	Chain A, Crystal Structure Of Gh3.12 In Complex With Ampcpp
Unigene28056_CKA				Down	-1.52336	2.19455e-127				CHD3-type chromatin-remodeling factor PICKLE
gi|332777776|gb|FY440979.1|FY440979				Up	8.55444	0.000418672				class I glutamine amidotransferase domain-containing protein
CL2763.Contig4_CKA				Down	-2.45927	1.40809e-15				class I glutamine amidotransferase domain-containing protein
CL9728.Contig1_CKA							Up	7.95046	0.00093253	class I glutamine amidotransferase domain-containing protein
CL4880.Contig3_CKA	Up	1.62223	3.14372e-66							cold regulated 314 thylakoid membrane 2
gi|166144256|gb|FD576234.1|FD576234							Up	1.46949	0.000229656	cyclin-dependent kinase B1-2
CL4232.Contig3_CKA							Down	-1.127	2.12916e-05	cyclin-T1-4
Unigene6525_CKA							Down	-1.29502	4.16618e-10	cytochrome P450, family 77, subfamily A, polypeptide 4
Unigene25196_CKA				Up	1.71247	1.10989e-53	Up	3.62316	1.42014e-125	dormancy/auxin associated protein
CL1034.Contig1_CKA				Up	1.34086	1.13133e-26	Up	1.18586	1.34039e-21	dormancy/auxin associated protein
CL12457.Contig1_CKA	Up	5.19614	3.93524e-46	Up	3.52212	2.71688e-11	Down	-1.67402	1.7983e-14	efflux carrier of polar auxin transport
CL5794.Contig2_CKA	Up	3.87621	1.83457e-06							efflux carrier of polar auxin transport
CL5794.Contig1_CKA							Down	-1.72261	0.000136743	efflux carrier, pin3
CL10000.Contig1_CKA				Down	-2.23277	3.47761e-05				embryo defective 1381 protein
Unigene5025_CKA				Down	-1.11247	1.6138e-05				embryo defective 2410 protein
CL10170.Contig1_CKA				Down	-1.37027	1.99714e-06				embryo sac development arrest 3 protein
Unigene446_CKA				Down	-3.4344	0.000120312				embryo sac development arrest 7 protein
Unigene31774_CKA	Down	-3.2297	0.000762857							embryonic flower 2_2
Unigene30748_CKA	Down	-3.06924	3.49093e-06							ethylene-responsive transcription factor CRF3
Unigene30748_CKA				Down	-2.41334	7.21841e-05				ethylene-responsive transcription factor CRF3
Unigene24329_CKA	Down	-2.82977	4.57655e-06							ethylene-responsive transcription factor CRF5
CL1462.Contig1_CKA	Up	6.81264	8.39032e-94							ethylene-responsive transcription factor RAP2-3
CL1462.Contig4_CKA	Up	2.77359	6.06782e-119							ethylene-responsive transcription factor RAP2-3
Unigene26083_CKA	Down	-2.98178	5.3138e-07	Down	-1.6478	0.000978941				F-box/FBD/LRR-repeat protein
gi|332777380|gb|FY437898.1|FY437898	Down	-1.63949	7.96877e-15							F-box/LRR-repeat protein
gi|166144826|gb|FD576744.1|FD576744	Down	-2.08131	0.000761826	Up	1.33202	6.01801e-05	Up	3.41333	7.74746e-14	F-box/LRR-repeat protein
CL878.Contig7_CKA							Down	-1.37211	1.09012e-24	ferritin
CL11865.Contig1_CKA							Down	-1.10964	1.8367e-07	flagellin-sensitive 2
Unigene1912_CKA							Down	-1.60167	1.66835e-74	glutamate decarboxylase 1
CL3695.Contig2_CKA							Down	-1.0759	2.55853e-05	glutamate decarboxylase 2
CL1253.Contig2_CKA				Up	5.83063	1.11034e-29	Up	2.8124	2.66198e-17	glutamine dumper 1
Unigene30061_CKA				Up	5.44671	3.46888e-11	Up	3.42849	4.45187e-08	glutamine dumper 5
Unigene20636_CKA				Up	6.49004	1.42537e-48	Up	4.66446	1.91337e-41	glutamine synthetase
CL11384.Contig1_CKA				Up	3.07064	2.88446e-69				glutamine synthetase
gnl|UG|Rsa#S42049255				Up	1.85924	3.08645e-75				glutamine synthetase
CL8189.Contig1_CKA				Up	1.82613	2.09439e-05				glutamine synthetase
Unigene26224_CKA				Up	1.68742	6.77586e-10				glutamine synthetase
Unigene25469_CKA				Up	8.94984	1.42972e-05				glutamine synthetase cytosolic isozyme 1-4
gnl|UG|Rsa#S41980495				Up	4.08916	0.000459632				glutamine synthetase cytosolic isozyme 1-4
CL3632.Contig1_CKA	Up	2.78899	0	Up	1.87504	2.17341e-119				glutathione S-transferase
CL3632.Contig2_CKA	Up	1.08524	3.64058e-85				Down	-1.2582	8.42064e-104	glutathione S-transferase
CL5333.Contig1_CKA	Up	3.04376	4.16822e-10				Down	-1.67449	8.16954e-05	glutathione S-transferase
gnl|UG|Rsa#S41974503	Up	1.43936	1.40035e-31	Up	1.71695	2.3175e-48				glutathione S-transferase
gnl|UG|Rsa#S43013377	Up	4.26615	0.000122438	Up	4.7896	7.73437e-07				glutathione S-transferase
Unigene24418_CKA	Down	-1.86991	5.82158e-134	Down	-1.97553	5.35602e-140				glutathione S-transferase
Unigene25553_CKA	Up	3.59366	1.52149e-90	Up	4.37066	4.49827e-177				glutathione S-transferase 2
Unigene9409_CKA							Down	-2.3441	4.10867e-06	glutathione S-transferase ERD13
gi|166146517|gb|FD580811.1|FD580811	Up	2.06087	1.11017e-11	Up	2.32795	6.42129e-16				Glutathione S-transferase family protein
gi|332793977|gb|FY453632.1|FY453632	Down	-2.76605	7.71111e-10				Up	2.98847	9.74641e-12	glutathione S-transferase GSTU6
CL9514.Contig1_CKA				Down	-1.73681	0.000704385				glutathione S-transferase TAU 10
gnl|UG|Rsa#S41976225	Up	1.96818	3.26418e-09	Up	1.69582	2.14856e-06				glutathione S-transferase TAU 16
gnl|UG|Rsa#S42005391	Up	1.55947	6.43337e-15				Down	-1.492	3.17082e-13	glutathione S-transferase TAU 23
Unigene6579_CKA	Down	-8.66605	1.67252e-05	Down	-4.15877	0.000210897				glutathione S-transferase TAU 25
Unigene2449_CKA				Down	-2.04329	1.90552e-06				glutathione S-transferase THETA 2
CL7805.Contig1_CKA				Down	-1.38889	2.61967e-05				glutathione S-transferase THETA 3
CL7926.Contig1_CKA	Up	1.10569	4.48038e-05	Up	1.27238	9.39222e-07				glutathione S-transferase zeta
gi|167452626|gb|FD958281.1|FD958281				Up	9.47555	0.000417527	Up	9.47555	0.000931906	Glutathione S-transferase-like protein
CL9729.Contig2_CKA							Up	1.68237	5.87068e-05	homeobox-leucine zipper protein ATHB-14
CL2282.Contig7_CKA							Up	1.1293	1.12173e-10	homeobox-leucine zipper protein REVOLUTA
gi|166138900|gb|FD570891.1|FD570891							Down	-1.58407	1.41998e-15	hypothetical protein
CL495.Contig2_CKA							Down	-1.62506	4.252e-43	hypothetical protein ARALYDRAFT_346338
CL5097.Contig1_CKA							Down	-1.38544	2.52955e-07	hypothetical protein ARALYDRAFT_473178
CL371.Contig1_CKA							Down	-1.34515	2.04918e-26	hypothetical protein ARALYDRAFT_482773
gi|158946981|gb|EX909617.1|EX909617							Down	-1.37972	3.01285e-17	hypothetical protein ARALYDRAFT_489218
gi|156177694|gb|EW737840.1|EW737840							Down	-1.45479	5.73861e-11	hypothetical protein ARALYDRAFT_496399
Unigene13448_CKA							Up	2.28817	5.84272e-12	hypothetical protein ARALYDRAFT_893078
Unigene26959_CKA							Up	1.5366	0.000124868	hypothetical protein ARALYDRAFT_920855
gi|166143236|gb|FD575452.1|FD575452							Down	-1.04454	7.78591e-05	indole-3-acetic acid inducible 16
gi|167440572|gb|FD945254.1|FD945254							Down	-1.54079	3.08668e-19	indole-3-acetic acid inducible 4
Unigene7954_CKA							Up	1.21498	2.08242e-34	indole-3-acetic acid-amido synthetase
Unigene24897_CKA							Down	-1.20917	4.50129e-06	indoleacetic acid-induced protein 16
CL5647.Contig4_CKA							Up	1.55475	1.15357e-13	kinase family protein
gi|332777264|gb|FY437782.1|FY437782							Down	-1.17482	0.000328961	kinase family protein
Unigene1813_CKA							Down	-1.41523	3.9965e-48	kinase family protein
Unigene23420_CKA				Up	4.21844	1.80757e-08	Up	4.20022	5.17208e-08	late embryogenesis abundant domain-containing protein
Unigene31683_CKA							Down	-1.66387	1.24952e-17	late embryogenesis abundant hydroxyproline-rich glycoprotein
Unigene29975_CKA				Up	1.15628	4.31494e-09				late embryogenesis abundant hydroxyproline-rich glycoprotein
CL6021.Contig1_CKA				Down	-2.626	7.71791e-28				late embryogenesis abundant hydroxyproline-rich glycoprotein
CL3186.Contig2_CKA				Down	-3.30316	0.000356338				late embryogenesis abundant hydroxyproline-rich glycoprotein
CL13732.Contig1_CKA	Up	1.37021	1.65925e-06							late embryogenesis abundant hydroxyproline-rich glycoprotein
Unigene8436_CKA	Up	1.24633	7.79235e-14							late embryogenesis abundant hydroxyproline-rich glycoprotein
CL6021.Contig1_CKA	Down	-2.1444	1.28616e-22							late embryogenesis abundant hydroxyproline-rich glycoprotein
CL6021.Contig2_CKA	Down	-4.62563	6.80363e-12				Up	4.1584	9.73233e-08	late embryogenesis abundant hydroxyproline-rich glycoprotein
Unigene4726_CKA				Up	1.70583	0.000119272	Up	4.00954	3.42815e-10	late embryogenesis-abundant protein
gnl|UG|Rsa#S42026394	Up	9.67116	2.52728e-07	Up	9.49055	1.84934e-06				LEA
gnl|UG|Rsa#S42049349				Up	9.05293	5.58115e-05	Up	9.05293	0.000131288	LEA
CL10972.Contig1_CKA				Up	1.84281	1.53143e-14	Up	1.63614	5.90229e-12	leucine-rich repeat family protein
CL5402.Contig1_CKA				Up	3.52212	2.71619e-11	Up	1.91893	9.66944e-06	leucine-rich repeat family protein
gi|167448924|gb|FD956333.1|FD956333	Down	-1.98178	3.0249e-06							leucine-rich repeat family protein
Unigene22548_CKA				Down	-1.62705	0.000400006				leucine-rich repeat family protein
Unigene22714_CKA	Down	-2.00825	3.30619e-23	Down	-1.96428	5.71227e-22				leucine-rich repeat family protein
Unigene32905_CKA	Up	1.9955	1.96338e-46				Down	-2.08434	4.91481e-47	leucine-rich repeat protein FLR1
CL518.Contig2_CKA				Down	-1.38214	0.000274831				leucine-rich repeat receptor-like kinase (mitochondrion)
CL7369.Contig2_CKA				Down	-1.42907	4.20202e-11				leucine-rich repeat receptor-like kinase (mitochondrion)
CL10661.Contig1_CKA	Down	-1.43429	1.42433e-10							leucine-rich repeat receptor-like kinase (mitochondrion)
Unigene17021_CKA				Up	2.58102	5.21477e-27	Up	2.91893	3.46357e-30	Leucine-rich repeat receptor-like protein kinase PXL2; AltName: Full=Protein PHLOEM INTERCALATED WITH XYLEM-LIKE 2; Flags: Precursor
Unigene25317_CKA				Up	9.6822	1.23431e-14	Up	9.6822	3.98215e-14	leucine-rich repeat-containing protein
Unigene18380_CKA				Up	1.52212	0.00012058				leucine-rich repeat-containing protein
gi|166146720|gb|FD578764.1|FD578764	Down	-2.56674	3.46594e-07	Down	-10.6326	2.33759e-13				leucine-rich repeat-containing protein
Unigene11172_CKA							Up	1.75375	9.58065e-06	leucine-rich repeat-like protein
Unigene16299_CKA				Down	-1.0517	0.000514774				LRR and kelch-repeat containing protein
Unigene28053_CKA	Down	-2.08414	1.938e-08	Down	-2.5157	3.56165e-10				LRR receptor-like serine/threonine-protein kinase ERECTA
Unigene33704_CKA	Down	-2.2297	1.05938e-11	Down	-1.19529	3.67022e-05				LRR receptor-like serine/threonine-protein kinase ERECTA
Unigene3069_CKA				Up	3.29862	1.69451e-07				LRR receptor-like serine/threonine-protein kinase HSL2
Unigene5664_CKA				Up	1.77099	1.20466e-07				LRR receptor-like serine/threonine-protein kinase HSL2
gi|167439183|gb|FD945407.1|FD945407	Up	1.4254	0.000140245							LRR-like disease resistance protein
CL2519.Contig1_CKA	Up	1.01415	1.55921e-40	Up	1.00111	1.45399e-38				LRR-like disease resistance protein
CL1544.Contig2_CKA							Up	1.81817	9.79975e-05	LRR-repeat protein
gi|332777380|gb|FY437898.1|FY437898				Down	-2.00027	8.53772e-19				LRR-repeat protein
gi|158946597|gb|EX907669.1|EX907669							Down	-1.54453	8.84801e-34	MADS-box protein SEP1-a
Unigene27378_CKA	Down	-2.11106	0.000193634	Down	-2.71819	1.38102e-05				nuclear factor Y, subunit B11
gi|167443352|gb|FD949915.1|FD949915							Down	-1.55055	5.6345e-20	Os06g0162800
gi|166149005|gb|FD577957.1|FD577957				Down	-1.4497	2.21169e-10				Peroxisomal (S)-2-hydroxy-acid oxidase GLO1; AltName: Full=Glycolate oxidase 1; Short=AtGLO1; Short=GOX 1; AltName: Full=Short chain alpha-hydroxy acid oxidase GLO1
CL6100.Contig2_CKA							Down	-1.89627	5.51023e-201	phosphoethanolamine N-methyltransferase
Unigene7345_CKA							Up	1.35473	0.000828099	phosphoribosylformylglycinamidine synthase
CL930.Contig1_CKA				Up	1.46042	5.38741e-17	Up	1.1844	4.95104e-12	plastidic glutamine synthetase precursor
CL1667.Contig1_CKA							Down	-1.96589	0	polygalacturonase inhibitory protein
CL5286.Contig3_CKA							Down	-1.42914	1.73046e-06	predicted protein
CL14582.Contig1_CKA	Down	-3.18823	2.27088e-21	Down	-4.23277	6.0466e-26				Probable LRR receptor-like serine/threonine-protein kinase At1g07650; Flags: Precursor
gnl|UG|Rsa#S42569639				Down	-2.4958	0.000970349				Probable LRR receptor-like serine/threonine-protein kinase At4g26540; Flags: Precursor
Unigene21980_CKA	Down	-1.38895	9.53083e-12	Down	-1.10461	2.95053e-08				Probable LRR receptor-like serine/threonine-protein kinase At4g36180; Flags: Precursor
Unigene19598_CKA				Up	3.14806	4.61308e-05				Probable LRR receptor-like serine/threonine-protein kinase At4g37250; Flags: Precursor
CL1618.Contig5_CKA				Down	-1.62387	5.7945e-20	Down	-1.19514	2.75863e-09	Probable LRR receptor-like serine/threonine-protein kinase At5g10290; Flags: Precursor
CL291.Contig1_CKA				Down	-1.06838	8.95457e-10	Down	-1.03598	9.94895e-09	Probable LRR receptor-like serine/threonine-protein kinase RFK1; AltName: Full=Receptor-like kinase in flowers 1; Flags: Precursor
gi|166137074|gb|FD569315.1|FD569315				Up	1.20022	1.20311e-05				prolyl carboxypeptidase like protein
gnl|UG|Rsa#S42024677	Up	2.52073	3.00198e-05							protein agamous-like 18
CL2440.Contig1_CKA							Up	1.46115	0	protein disulfide-isomerase A1
CL7168.Contig2_CKA							Up	1.51151	0.000184522	protein embryo defective 1353
CL932.Contig1_CKA	Down	-1.1694	1.0194e-19	Down	-1.90382	6.89841e-39				protein embryo defective 140
Unigene23711_CKA							Down	-1.97088	3.86316e-07	protein TIFY 10A
gi|166140561|gb|FD569687.1|FD569687							Up	2.23772	2.0832e-28	pyruvate kinase
CL5193.Contig1_CKA							Up	1.77706	1.03494e-139	pyruvate kinase
CL8942.Contig1_CKA							Down	-1.03598	1.28179e-05	ras group-related LRR 5 protein
Unigene2613_CKA							Down	-1.31277	1.94724e-09	RAV-like protein
gnl|UG|Rsa#S42567924				Up	4.89652	2.08367e-07	Up	3.29333	2.05074e-05	SAUR-like auxin-responsive protein
gnl|UG|Rsa#S42008334	Up	4.10569	0.000408389							SAUR-like auxin-responsive protein
Unigene13496_CKA	Up	2.55428	0.000125155	Up	2.89652	2.22952e-06				SAUR-like auxin-responsive protein
Unigene14096_CKA	Down	-10.0655	0.000212897							SAUR-like auxin-responsive protein
gi|161569901|gb|EY941376.1|EY941376							Up	1.05583	4.16192e-08	serine carboxypeptidase S28 family protein
gnl|UG|Rsa#S42001404				Up	5.78032	7.22832e-43	Up	4.53971	2.22307e-37	small auxin up RNA protein
gi|156179236|gb|EW739382.1|EW739382							Up	1.9383	5.16644e-14	T1N15.8
Unigene14503_CKA	Down	-7.89845	0.000751607	Down	-7.89845	0.000920481				TIR-NBS-LRR class disease resistance protein
CL13591.Contig1_CKA							Down	-1.79413	9.65701e-05	transcription factor jumonji domain-containing protein
CL8873.Contig1_CKA				Down	-1.92366	2.82567e-11	Down	-1.33116	0.000164323	U3 small nucleolar RNA-associated protein 11, embryo sac development arrest 14
CL11726.Contig1_CKA							Up	2.02608	8.19385e-21	unnamed protein product
Unigene28462_CKA							Up	1.5039	0.0003182	unnamed protein product
CL1641.Contig10_CKA							Up	1.22527	0.000542732	unnamed protein product
CL4585.Contig1_CKA							Down	-1.09429	1.84303e-44	unnamed protein product
CL5109.Contig1_CKA							Down	-1.15583	5.52924e-25	unnamed protein product
Unigene7322_CKA							Down	-1.90634	4.42574e-12	unnamed protein product
Unigene23141_CKA	Down	-2.29544	4.23135e-43				Up	2.05018	1.25684e-30	WRKY DNA-binding protein 21
gi|166142026|gb|FD573057.1|FD573057	Down	-2.82308	4.03064e-07							WRKY DNA-binding protein 21
CL8034.Contig2_CKA				Down	-1.27583	1.66507e-09				WRKY DNA-binding protein 32
CL5216.Contig3_CKA	Down	-3.16689	1.26393e-33				Up	2.6559	3.80923e-19	WRKY transcription factor 11
gi|166149223|gb|FD582240.1|FD582240	Down	-1.69227	1.80701e-06							WRKY transcription factor 17
CL5216.Contig6_CKA							Up	2.57344	3.449e-05	WRKY transcription factor 17
gi|332784585|gb|FY449944.1|FY449944							Up	2.24086	8.19936e-06	WRKY transcription factor 17
gi|166149223|gb|FD582240.1|FD582240							Up	1.78143	7.67707e-07	WRKY transcription factor 17
CL5790.Contig1_CKA	Down	-1.94525	0.000184603							WRKY transcription factor 2
CL11244.Contig1_CKA	Down	-9.15072	1.82658e-09	Up	1.89026	4.74791e-12	Up	11.041	1.1911e-34	WRKY transcription factor 22
gi|158924830|gb|EX897826.1|EX897826	Down	-9.79839	9.34033e-08	Down	-9.79839	1.54351e-07				WRKY transcription factor 33
gnl|UG|Rsa#S42006509				Down	-1.65807	0.000272791				WRKY transcription factor 39; AltName: Full=WRKY DNA-binding protein 39
Unigene26312_CKA				Down	-1.38889	1.34124e-07				WRKY transcription factor 40
Unigene26316_CKA				Down	-4.81773	3.26742e-07				WRKY transcription factor 40
CL3839.Contig2_CKA	Down	-2.56565	0	Down	-2.73631	0				WRKY transcription factor 53
gnl|UG|Rsa#S42024576				Up	2.41109	4.97688e-06				WRKY transcription factor 7
CL5620.Contig2_CKA	Down	-2.60627	9.27118e-06	Up	2.33914	1.31203e-23	Up	4.94541	1.31618e-44	WRKY transcription factor 7
gnl|UG|Rsa#S42024576							Up	4.39287	2.1247e-09	WRKY transcription factor 7
CL11323.Contig1_CKA				Down	-9.61013	1.01923e-06				WRKY transcription factor 7
CL5620.Contig3_CKA							Up	4.31886	0.000167598	WRKY transcription factor 7
Unigene2736_CKA				Up	9.40227	0.000213953				WRKY26-1 transcription factor
Unigene1282_CKA				Up	8.91653	1.43127e-05				WRKY26-1 transcription factor
gi|156177383|gb|EW737529.1|EW737529				Down	-8.41221	0.000920571				WRKY28-1 transcription factor
Unigene8364_CKA				Down	-2.14788	0.000314869				WRKY32-1 transcription factor
CL2509.Contig4_CKA	Down	-3.39861	4.73636e-50	Down	-3.11355	8.87781e-45				WRKY33-1 transcription factor
CL9676.Contig1_CKA				Up	2.71365	2.57399e-06	Up	2.28039	6.04534e-05	WRKY45 transcription factor
gi|158925565|gb|EX897419.1|EX897419				Down	-2.03283	4.02331e-08				WRKY74-1 transcription factor
gi|156162838|gb|EW722984.1|EW722984				Down	-2.05768	0.000762507				WRKY74-1 transcription factor
Unigene18591_CKA	Down	-3.75436	1.27598e-08							Zwille-like protein 2
CL6154.Contig1_CKA							Up	1.6559	2.9476e-05	Zwille-like protein 2
