# Supplementary material for: Transcriptional identification and characterization of differentially expressed genes associated with embryogenesis in radish (Raphanus sativus L.)
Source: Sci Rep. 2016 Feb 23;6:21652. doi: 10.1038/srep21652 (PMC4763228; doi:10.1038/srep21652)
Supplement: Supplementary Table S8 [file srep21652-s9.xls]

## Sheet: Sheet1
Supplementary Table S8: The correlation analysis between DEGs and miRNAs during radish embryogenesis.
GeneID	Blast nr	NAU-DY13_0DAP-RPKM	NAU-DY13_15DAP-RPKM	log2 Ratio(NAU-DY13_15DAP/NAU-DY13_0DAP)	miR-name	NAU-DY13_0DAP-std	NAU-DY13_4-15DAP-std	fold-change(log2 NAU-DY13_4-15DAP/NAU-DY13_0DAP)	type
gnl|UG|Rsa#S42049270	fertility restorer	5.48968	5.83966	0.0891619	miR158a	1530.64	366.879	-2.06076	down-up
gnl|UG|Rsa#S42049270	fertility restorer	5.48968	5.83966	0.0891619	miR158b-3p	1486.51	362.869	-2.03441	down-up
CL63.Contig2_CKA	ATNAC5	0.01	20.8465	11.0256	miR164a	82.7804	25.1819	-1.7169	down-up
gi|332789375|gb|FY447331.1|FY447331	cytochrome P450 71B28	0.01	0.561312	5.81073	miR164b-3p	9.8067	0.3287	-4.89892	down-up
CL2282.Contig7_CKA	homeobox-leucine zipper protein REVOLUTA	11.9178	17.7642	0.57586	miR165a	1961.64	336.635	-2.5428	down-up
CL14723.Contig3_CKA	homeobox-leucine zipper protein ATHB-8	1.16398	2.72402	1.22667	miR165a	1961.64	336.635	-2.5428	down-up
Unigene11958_CKA	phosphoinositide phospholipase C 4	0.01	1.46429	7.19406	miR165a	1961.64	336.635	-2.5428	down-up
CL2282.Contig5_CKA	homeobox-leucine zipper protein ATHB-15	0.45659	3.15704	2.7896	miR165a-3p	1848.07	320.724	-2.52661	down-up
CL2282.Contig7_CKA	homeobox-leucine zipper protein REVOLUTA	11.9178	17.7642	0.57586	miR165a-3p	1848.07	320.724	-2.52661	down-up
CL14723.Contig3_CKA	homeobox-leucine zipper protein ATHB-8	1.16398	2.72402	1.22667	miR165a-3p	1848.07	320.724	-2.52661	down-up
Unigene11958_CKA	phosphoinositide phospholipase C 4	0.01	1.46429	7.19406	miR165a-3p	1848.07	320.724	-2.52661	down-up
Unigene9365_CKA	ATPase, coupled to transmembrane movement of substances	2.1025	2.87555	0.451732	miR172e-3p	71.171	0.01	-12.7971	down-up
CL1207.Contig1_CKA	Probable UDP-arabinose 4-epimerase 3; UDP-D-xylose 4-epimerase 3	0.344602	12.6467	5.19769	miR1885b	154.961	56.6099	-1.45278	down-up
gnl|UG|Rsa#S41980396	Galactose-binding protein	0.315456	0.335567	0.0891619	miR3630-5p	15.7917	2.4985	-2.66003	down-up
CL1445.Contig9_CKA	AAA-type ATPase family protein	0.667492	1.65677	1.31155	miR5227	40.3807	7.9556	-2.34362	down-up
CL14270.Contig1_CKA	kinesin motor family protein	30.2926	33.3052	0.13678	miR5227	40.3807	7.9556	-2.34362	down-up
Unigene34457_CKA	HB-1	0.803376	0.854593	0.0891619	miR5227	40.3807	7.9556	-2.34362	down-up
gnl|UG|Rsa#S43008316	ECA1-like gametogenesis related family protein	0.01	4.11629	8.6852	miR5227	40.3807	7.9556	-2.34362	down-up
gi|156172679|gb|EW732825.1|EW732825	putative cation/hydrogen exchanger	0.730113	0.776659	0.0891619	miR5227	40.3807	7.9556	-2.34362	down-up
gi|161564134|gb|EY935347.1|EY935347	isopentenyl pyrophosphate isomerase	0.01	5.15801	9.01067	miR5227	40.3807	7.9556	-2.34362	down-up
CL1543.Contig7_CKA	heat shock protein 70-4	19.1631	55.5753	1.53611	miR5562-3p	79.1029	0.01	-12.9495	down-up
CL5432.Contig1_CKA	alpha-1,3-mannosyltransferase	12.2198	20.6079	0.753978	miR5562-3p	79.1029	0.01	-12.9495	down-up
CL4944.Contig2_CKA	Nucleotide-sugar transporter family protein	4.09378	8.08742	0.982247	miR5721	14.7101	0.01	-10.5226	down-up
gi|156179098|gb|EW739244.1|EW739244	Nucleotide-sugar transporter family protein	4.18045	5.13111	0.295613	miR5721	14.7101	0.01	-10.5226	down-up
Unigene7319_CKA	receptor-like protein kinase 4	39.8677	91.1117	1.19242	miR6034	20.0461	0.01	-10.9691	down-up
Unigene26100_CKA	Cysteine-rich receptor-like protein kinase 24（Cysteine-rich RLK24）	0.572567	2.43628	2.08916	miR6034	20.0461	0.01	-10.9691	down-up
Unigene22319_CKA	exonuclease-like protein	14.9475	16.3463	0.129055	miR6108e-3p	2.2354	0.01	-7.80439	down-up
CL7713.Contig3_CKA	ferrochelatase I	33.9484	46.905	0.466397	miR860	3.7496	1.5122	-1.31009	down-up
Unigene18632_CKA	UV-B-insensitive 4-like protein	69.8873	48.8966	-0.515297	miR3946	2.5959	12.4266	2.25912	up-down
Unigene21791_CKA	EMB1793	21.0326	18.2464	-0.205021	miR3946	2.5959	12.4266	2.25912	up-down
CL13722.Contig5_CKA	DNAJ heat shock family protein	7.8377	0.820069	-3.25661	miR408-5p	143.712	2651.26	4.20543	up-down
CL2654.Contig1_CKA	protease Do-like 9	36.553	18.1716	-1.0083	miR5139	11.0326	31.5595	1.5163	up-down
CL588.Contig1_CKA	putative inositol hexaphosphate kinase	20.1821	13.4398	-0.586566	miR6031	8.7251	66.8667	2.93804	up-down
CL1657.Contig1_CKA	squamosa promoter-binding-like protein 13	0.350454	0.745592	1.08916	miR157a	231.612	2675.26	3.5299	up-up
CL8129.Contig1_CKA	FBD and leucine rich repeat domain-containing protein	2.45689	7.18718	1.54859	miR3946	2.5959	12.4266	2.25912	up-up
CL14494.Contig1_CKA	legume lectin family protein	1.3007	1.84484	0.504199	miR5077	20.1182	67.9187	1.75531	up-up
Unigene9816_CKA	carbohydrate-binding X8 domain-containing protein	4.70794	12.652	1.4262	miR5507	11.1768	59.5028	2.41245	up-up
gi|167443476|gb|FD949679.1|FD949679	uncharacterized protein	0.321128	0.683202	1.08916	miR5507	11.1768	59.5028	2.41245	up-up
gi|161570011|gb|EY941486.1|EY941486	pentatricopeptide repeat-containing protein	0.292413	0.01	-4.86993	miR158a	1530.64	366.879	-2.06076	down-down
gi|161570011|gb|EY941486.1|EY941486	pentatricopeptide repeat-containing protein	0.292413	0.01	-4.86993	miR158b-3p	1486.51	362.869	-2.03441	down-down
CL1533.Contig2_CKA	auxin response factor 16-1	13.151	10.1741	-0.37027	miR160a	22.7863	6.1147	-1.89781	down-down
Unigene1279_CKA	aluminum-activated malate transporter 9	48.3514	47.6415	-0.0213376	miR160a	22.7863	6.1147	-1.89781	down-down
Unigene1748_CKA	auxin response factor 17-2	15.4563	11.5092	-0.425411	miR160a	22.7863	6.1147	-1.89781	down-down
Unigene12366_CKA	CAAX amino terminal protease family protein	2.73148	2.17921	-0.325876	miR160a	22.7863	6.1147	-1.89781	down-down
CL6771.Contig1_CKA	beta-1,3-galactosyltransferase 7	11.8581	11.1806	-0.0848675	miR164b-3p	9.8067	0.3287	-4.89892	down-down
Unigene23882_CKA	homeobox-leucine zipper protein ATHB-15	0.886167	0.01	-6.46951	miR165a-3p	1848.07	320.724	-2.52661	down-down
Unigene17905_CKA	scarecrow-like protein 6	73.4587	23.5041	-1.64402	miR171a	53.7929	6.5092	-3.04686	down-down
Unigene22364_CKA	contains similarity to proteases	0.130877	0.01	-3.71014	miR1863	70.8826	3.6819	-4.26691	down-down
Unigene27708_CKA	TIR-NBS-LRR class disease resistance protein	1.94289	1.55007	-0.325876	miR1885b	154.961	56.6099	-1.45278	down-down
CL11219.Contig1_CKA	kelch repeat-containing F-box family protein	8.139	5.92381	-0.458326	miR2111c	1.7306	0.3287	-2.39643	down-down
CL4982.Contig2_CKA	xyloglucanase 113	35.992	18.5632	-0.955232	miR5227	40.3807	7.9556	-2.34362	down-down
CL12684.Contig1_CKA	autoinhibited Ca2+-ATPase 1	59.58	24.9552	-1.25549	miR5227	40.3807	7.9556	-2.34362	down-down
CL14648.Contig2_CKA	putative retroelement pol polyprotein	0.0683272	0.0363416	-0.910838	miR5227	40.3807	7.9556	-2.34362	down-down
Unigene26558_CKA	E3 ubiquitin-protein ligase KEG	41.6624	29.5104	-0.497523	miR5227	40.3807	7.9556	-2.34362	down-down
Unigene27730_CKA	cryptochrome1	25.5796	20.842	-0.295502	miR5227	40.3807	7.9556	-2.34362	down-down
gnl|UG|Rsa#S42008417	mitochondrial HSO70 2	31.1559	29.0562	-0.100663	miR5227	40.3807	7.9556	-2.34362	down-down
gnl|UG|Rsa#S42562885	NHL repeat-containing protein	0.630913	0.01	-5.97937	miR5227	40.3807	7.9556	-2.34362	down-down
gnl|UG|Rsa#S43006275	vacuolar ATP synthase subunit G2	1.75558	0.01	-7.45581	miR5227	40.3807	7.9556	-2.34362	down-down
gi|332776380|gb|FY428464.1|FY428464	putative small phosphatase-like protein 2-B	16.8954	9.56603	-0.82064	miR5227	40.3807	7.9556	-2.34362	down-down
CL10410.Contig1_CKA	DNA-directed RNA polymerase subunit alpha-like	1878.26	320.937	-2.54904	miR5538	1.0095	0.01	-6.6575	down-down
CL9782.Contig1_CKA	heat shock protein 70B	10.6747	0.01	-10.06	miR5562-3p	79.1029	0.01	-12.9495	down-down
Unigene999_CKA	TIF3B1	127.093	98.9368	-0.361305	miR5562-3p	79.1029	0.01	-12.9495	down-down
gi|332794315|gb|FY453971.1|FY453971	keto reductase family protein	0.820409	0.581808	-0.495801	miR5562-3p	79.1029	0.01	-12.9495	down-down
CL1732.Contig1_CKA	branched-chain-amino-acid aminotransferase 5	59.2709	15.2604	-1.95753	miR5638a	15.4312	6.1804	-1.32008	down-down
CL1103.Contig1_CKA	leucine-rich repeat transmembrane protein kinase	80.6437	55.8063	-0.531134	miR6034	20.0461	0.01	-10.9691	down-down
CL2395.Contig3_CKA	cysteine-rich receptor-like protein kinase 10	1.01564	0.432157	-1.23277	miR6034	20.0461	0.01	-10.9691	down-down
CL7687.Contig2_CKA	PAS domain-containing tyrosine kinase-like protein	21.8316	17.6133	-0.309756	miR6034	20.0461	0.01	-10.9691	down-down
CL7687.Contig3_CKA	PAS domain-containing tyrosine kinase-like protein	16.634	5.77398	-1.5265	miR6034	20.0461	0.01	-10.9691	down-down
CL10633.Contig2_CKA	Probable inactive receptor kinase At5g16590	46.7753	17.5282	-1.41607	miR6034	20.0461	0.01	-10.9691	down-down
CL13624.Contig1_CKA	leucine-rich repeat receptor-like protein kinase	53.2017	27.0257	-0.97714	miR6034	20.0461	0.01	-10.9691	down-down
Unigene5708_CKA	protein kinase family protein	8.31484	0.340189	-4.61128	miR6034	20.0461	0.01	-10.9691	down-down
Unigene21415_CKA	PAS domain-containing protein tyrosine kinase	7.36004	4.2705	-0.785307	miR6034	20.0461	0.01	-10.9691	down-down
gi|161573200|gb|EY944907.1|EY944907	kinase family protein	1.7275	0.735052	-1.23277	miR6034	20.0461	0.01	-10.9691	down-down
gi|332781283|gb|FY440347.1|FY440347	putative cysteine-rich receptor-like protein kinase 35	5.3442	4.42159	-0.273408	miR6034	20.0461	0.01	-10.9691	down-down
CL3496.Contig1_CKA	TIR-NBS-LRR class disease resistance protein	2.57973	0.914731	-1.4958	miR825-5p	12.8353	0.01	-10.3259	down-down
